# Supplementary material for: Targeting treatment resistance: unveiling the potential of RNA methylation regulators and TG-101,209 in pan-cancer neoadjuvant therapy
Source: J Exp Clin Cancer Res. 2024 Aug 19;43:232. doi: 10.1186/s13046-024-03111-x (PMC11331809; doi:10.1186/s13046-024-03111-x)
Supplement: Supplementary file 12 — Supplementary Material 12 [file 13046_2024_3111_MOESM12_ESM.xlsx]

## Sheet: NSCLC_GSE207422_clinical
Sample	Patient	Resource	Sex	Age	Clinical Stage	Pathology	PD1 Antibody	Chemotherapy	Pathologic Response	Residual Tumor	RECIST
BD_immune01	P01	Pre-treatment biopsy	Male	68	IIIA	Squamous	Toripalimab	Carboplatin+Docetaxel	NE	NE	SD
BD_immune02	P02	Post-treatment surgery	Female	67	IIIA	Adeno	Toripalimab	Carboplatin+Pemetrexed	NMPR	0.8	PR
BD_immune03	P03	Post-treatment surgery	Male	66	IIIA	Squamous	Toripalimab	Carboplatin+Gemcitabine	MPR	0.05	PR
BD_immune04	P04	Post-treatment surgery	Male	66	IIIA	Adeno	Toripalimab	Carboplatin+Pemetrexed	NMPR	0.2	PR
BD_immune05	P05	Pre-treatment biopsy	Female	34	IIIA	Adeno	Toripalimab	Carboplatin+Pemetrexed	NMPR	0.78	PR
BD_immune06	P06	Post-treatment surgery	Female	45	IIIA	Adeno	Toripalimab	Carboplatin+Pemetrexed	pCR	0	PR
BD_immune07	P07	Post-treatment surgery	Male	57	IIIA	Squamous	Toripalimab	Carboplatin+Gemcitabine	NMPR	0.9	SD
BD_immune08	P08	Pre-treatment biopsy	Female	61	IIIA	Adeno	Camrelizumab	Carboplatin+Pemetrexed	NMPR	0.95	SD
BD_immune09	P09	Post-treatment surgery	Male	66	IIIA	Squamous	Sintilimab	Carboplatin+Gemcitabine	NMPR	0.95	PR
BD_immune10	P10	Post-treatment surgery	Male	70	IIIA	Squamous	Sintilimab	Carboplatin+Gemcitabine	NMPR	0.7	PR
BD_immune11	P11	Post-treatment surgery	Female	67	IIIA	Adeno	Sintilimab	Carboplatin+Pemetrexed	MPR	0.09	SD
BD_immune12	P12	Post-treatment surgery	Male	77	IIIA	Adeno	Sintilimab	Carboplatin+Pemetrexed	NMPR	0.8	SD
BD_immune13	P13	Post-treatment surgery	Male	59	IIIA	Squamous	Sintilimab	Carboplatin+Gemcitabine	NMPR	0.4	PR
BD_immune14	P14	Post-treatment surgery	Male	79	IIIA	Squamous	Sintilimab	Carboplatin+Gemcitabine	MPR	0.01	PR
BD_immune15	P15	Post-treatment surgery	Male	55	IIIA	Adeno	Sintilimab	Carboplatin+Pemetrexed	NMPR	0.95	SD
RECIST: Response Evaluation Criteria In Solid Tumours. CR: complete response; PR: partial response; SD: stable disease, NE: Not Evaluated.
MPR: major pathologic response
NMPR: non-major pathologic response
pCR: pathologic complete response

## Sheet: PAAD_GSE202051_clinical
ID	Age (decade)	Sex	Stage/Grade	Margin	Histology	Neoadjuvant	Status Last FUP	PFS (d)	OS (d)	Storage (d)	10x Chemistry
PDAC_T_1	50s	M	ypT2N0M0/gX	R0		CRT	DWD	188	612	586	v3
PDAC_T_2	50s	F	ypT3N0M0/g2	R0		CRT	NED	1811	1811	1121	v3
PDAC_T_3	60s	F	ypT1cN1M0/g2	R1		CRT	DWD	--	91	662	v3
PDAC_T_4	60s	F	ypT3N0M0/g2	R0		CRT	NED	1797	1797	1142	v3
PDAC_T_5	60s	F	ypT2N0M0/gX	R1		CRT	DWD	187	890	104	v2
PDAC_T_6	60s	M	ypT2N2M0/g3	R0	AS	CRT	MET	34	34	112	v2
PDAC_T_7	60s	M	ypT1cN0M0/g2	R0		CRT	DWD	117	345	56	v2
PDAC_T_8	60s	M	ypT2N0M0/gX	R0		CRT	NED	1813	1813	1119	v3
PDAC_T_9	70s	F	ypT3N0M0/gX	R0		CRT	MET	1350	1865	1701	v3
PDAC_T_10	70s	F	ypT1aN0M0/gX	R0		CRT	NED	624	624	523	v3
PDAC_T_11	70s	M	ypT2N1M0/g3	R0	FG	CRT	NED	39	39	6	v3
PDAC_T_12	70s	M	ypT2N0M0/g2	R1		CRT	NED	391	391	516	v3
PDAC_T_13	70s	M	ypT3N0M0/g2	R0		CRT	MET	310	849	90	v3
PDAC_T_14	70s	M	ypT3N0M0/g2	R0		CRT	NED	201	201	52	v3
PDAC_T_15	50s	M	ypT1aN0M0/g2	R0		CRTL**	NED	1111	1111	998	v3
PDAC_T_16	60s	M	ypT3N0M0/gX	R1		CRTL**	NED	1125	1125	497	v3
PDAC_T_17	70s	F	ypT3N0M0/g2	R0		CRTL**	NED	1536	1536	1023	v3
PDAC_T_18	70s	M	ypT3N0M0/g2	R0		CRTL**	DWD	258	362	905	v3
PDAC_T_19	80s	F	ypT3N1M0/gX	R0		CRTL**	MET	900	1171	1164	v3
PDAC_T_20	60s	F	ypT1aN1M0/gX	R0		CRTN*	NED	664	664	58	v3
PDAC_T_21	60s	F	ypT2N0M0/g2	R0		CRTLN*	MET	247	372	512	v3
PDAC_T_22	30s	F	ypT2N0M0/g2	R0	BRCA2 germ	Other	MET	560	769	69	v3
PDAC_T_23	50s	M	ypT1cN0M0/g3	R1	BRCA2 germ	Other	DWD	285	355	170	v3
PDAC_T_24	60s	F	ypT3N1M0/gX	R0		Other	DWD	62	76	364	v3
PDAC_T_25	70s	F	ypT2N1M0/g3	R0		Other	DWD	110	185	365	v3
PDAC_T_26	70s	F	ypT2N0M0/g2	R1		CRT	NED	111	111	14	N/A
PDAC_T_27	70s	M	ypT2N2M0/gX	R0		Other	NED	182	182	8	N/A

## Sheet: ESCC_GSE203115_clinical
Sample	Tissue	Treatment	Responder
GSM6157008	Esophageal cancer	Neoadjuvant immunotherapy	Non-responder
GSM6157009	Esophageal cancer	Neoadjuvant immunotherapy	Non-responder
GSM6157010	Esophageal cancer	Neoadjuvant immunotherapy	Non-responder
GSM6157011	Esophageal cancer	Neoadjuvant immunotherapy	Non-responder
GSM6157012	Esophageal cancer	Neoadjuvant immunotherapy	Responder
GSM6157013	Esophageal cancer	Neoadjuvant immunotherapy	Responder
GSM6157014	Esophageal cancer	Neoadjuvant immunotherapy	Responder
GSM6157015	Esophageal cancer	Neoadjuvant immunotherapy	Responder
GSM6157016	Esophageal cancer	Neoadjuvant immunotherapy	Responder
GSM6157017	Esophageal cancer	Neoadjuvant immunotherapy	Responder
GSM6157018	Esophageal cancer	Neoadjuvant immunotherapy	Responder
GSM6157019	Esophageal cancer	Neoadjuvant immunotherapy	Responder

## Sheet: HNSC_GSE232240_clinical
Sample	Patient	Timepoint	Response
HN_02_S1	Pat10	pre	NR
HN_02_S1	Pat15	post	RE
HN_02_S1	Pat10	post	NR
HN_02_S1	Pat15	pre	RE
HN_02_S2	Pat15	post	RE
HN_02_S2	Pat10	post	NR
HN_02_S2	Pat15	pre	RE
HN_02_S2	Pat10	pre	NR
HN_04_S1	Pat17	post	RE
HN_04_S1	Pat30	pre	NR
HN_04_S1	Pat30	post	NR
HN_04_S1	Pat22	pre	RE
HN_05_S1	Pat31	pre	RE
HN_05_S1	Pat31	post	RE
HN_05_S1	Pat29	post	RE
HN_05_S1	Pat37	pre	NR
HN_05_S1	Pat37	post	NR
HN_05_S1	Pat34	pre	NR
HN_05_S1	Pat29	pre	RE
HN_05_S1	Pat34	post	NR
HN_05_S2	Pat29	pre	RE
HN_05_S2	Pat31	pre	RE
HN_05_S2	Pat37	post	NR
HN_05_S2	Pat37	pre	NR
HN_05_S2	Pat34	post	NR
HN_05_S2	Pat34	pre	NR
HN_05_S2	Pat31	post	RE
HN_05_S2	Pat29	post	RE
HN_06_S1	Pat38	pre	NR
HN_06_S1	Pat12	pre	RE
HN_06_S1	Pat38	post	NR
HN_06_S1	Pat12	post	RE
HN_07_S1	Pat33	post	NR
HN_07_S1	Pat21	pre	RE
HN_07_S1	Pat26	post	NR
HN_07_S1	Pat04	pre	RE
HN_07_S1	Pat26	pre	NR
HN_07_S1	Pat21	post	RE
HN_07_S1	Pat33	pre	NR
HN_07_S1	Pat04	post	RE
HN_08_S1	Pat27	post	RE
HN_08_S1	Pat36	pre	RE
HN_08_S1	Pat22	post	RE
HN_08_S1	Pat27	pre	RE
HN_08_S1	Pat17	pre	RE
HN_08_S1	Pat36	post	RE
HN_08_S1	Pat39	pre	RE
HN_08_S1	Pat39	post	RE
HN_08_S2	Pat39	pre	RE
HN_08_S2	Pat27	post	RE
HN_08_S2	Pat39	post	RE
HN_08_S2	Pat22	post	RE
HN_08_S2	Pat36	post	RE
HN_08_S2	Pat36	pre	RE
HN_08_S2	Pat27	pre	RE
HN_08_S2	Pat17	pre	RE

## Sheet: OV_GSE165897_clinical
Sample	Disease state	Patient	Treatment	Anatomical location	Response
GSM5057576	high-grade serous ovarian cancer (HGSOC)	patient EOC1005	treatment phase: Treatment-naive	Peritoneum	Response
GSM5057577	high-grade serous ovarian cancer (HGSOC)	patient EOC1005	treatment phase: Post-NACT	Bowel	Response
GSM5057578	high-grade serous ovarian cancer (HGSOC)	patient EOC136	treatment phase: Treatment-naive	Mesentery	Response
GSM5057579	high-grade serous ovarian cancer (HGSOC)	patient EOC136	treatment phase: Post-NACT	Omentum	Response
GSM5057580	high-grade serous ovarian cancer (HGSOC)	patient EOC153	treatment phase: Treatment-naive	Omentum	Response
GSM5057581	high-grade serous ovarian cancer (HGSOC)	patient EOC153	treatment phase: Post-NACT	Omentum	Response
GSM5057582	high-grade serous ovarian cancer (HGSOC)	patient EOC227	treatment phase: Treatment-naive	Omentum	Response
GSM5057583	high-grade serous ovarian cancer (HGSOC)	patient EOC227	treatment phase: Post-NACT	Omentum	Response
GSM5057588	high-grade serous ovarian cancer (HGSOC)	patient EOC3	treatment phase: Treatment-naive	Peritoneum	Response
GSM5057589	high-grade serous ovarian cancer (HGSOC)	patient EOC3	treatment phase: Post-NACT	Omentum	Response
GSM5057584	high-grade serous ovarian cancer (HGSOC)	patient EOC349	treatment phase: Treatment-naive	Peritoneum	Response
GSM5057585	high-grade serous ovarian cancer (HGSOC)	patient EOC349	treatment phase: Post-NACT	Omentum	Response
GSM5057586	high-grade serous ovarian cancer (HGSOC)	patient EOC372	treatment phase: Treatment-naive	Peritoneum	Non-response
GSM5057587	high-grade serous ovarian cancer (HGSOC)	patient EOC372	treatment phase: Post-NACT	Peritoneum	Non-response
GSM5057590	high-grade serous ovarian cancer (HGSOC)	patient EOC443	treatment phase: Treatment-naive	Omentum	Response
GSM5057591	high-grade serous ovarian cancer (HGSOC)	patient EOC443	treatment phase: Post-NACT	Omentum	Response
GSM5057592	high-grade serous ovarian cancer (HGSOC)	patient EOC540	treatment phase: Treatment-naive	Omentum	Response
GSM5057593	high-grade serous ovarian cancer (HGSOC)	patient EOC540	treatment phase: Post-NACT	Omentum	Response
GSM5057594	high-grade serous ovarian cancer (HGSOC)	patient EOC733	treatment phase: Treatment-naive	Peritoneum	Non-response
GSM5057595	high-grade serous ovarian cancer (HGSOC)	patient EOC733	treatment phase: Post-NACT	Omentum	Non-response
GSM5057596	high-grade serous ovarian cancer (HGSOC)	patient EOC87	treatment phase: Treatment-naive	Peritoneum	Non-response
GSM5057597	high-grade serous ovarian cancer (HGSOC)	patient EOC87	treatment phase: Post-NACT	Omentum	Non-response

## Sheet: CRC_GSE205506_clinical
Sample	Patient	Tissue	Genotype	Treatment	Response
GSM6213963	P17	colon	tumor	anti-PD-1	pCR
GSM6213964	P17	colon	normal	anti-PD-1	pCR
GSM6213965	P18	colon	tumor	anti-PD-1	non-pCR
GSM6213966	P18	colon	normal	anti-PD-1	non-pCR
GSM6213956	P11	colon	tumor	Anti-PD-1+celecoxib	pCR
GSM6213957	P11	colon	normal	Anti-PD-1+celecoxib	pCR
GSM6213958	P12	colon	tumor	anti-PD-1	non-pCR
GSM6213959	P12	colon	normal	anti-PD-1	non-pCR
GSM6213960	P14	colon	tumor	Anti-PD-1+celecoxib	pCR
GSM6213961	P15	colon	tumor	anti-PD-1	pCR
GSM6213962	P15	colon	normal	anti-PD-1	pCR
GSM6213967	P19	colon	tumor	Anti-PD-1+celecoxib	pCR
GSM6213968	P19	colon	normal	Anti-PD-1+celecoxib	pCR
GSM6213969	P21	rectum	tumor	Anti-PD-1+celecoxib	pCR
GSM6213970	P21	rectum	tumor	untreated	pCR
GSM6213971	P23	colon	tumor	untreated	pCR
GSM6213972	P24	colon	tumor	Anti-PD-1+celecoxib	pCR
GSM6213973	P24	colon	tumor	untreated	pCR
GSM6213974	P25	colon	tumor	Anti-PD-1+celecoxib	pCR
GSM6213975	P25	colon	normal	Anti-PD-1+celecoxib	pCR
GSM6213976	P25	colon	tumor	untreated	pCR
GSM6213977	P26	colon	tumor	Anti-PD-1+celecoxib	non-pCR
GSM6213978	P27	colon	tumor	anti-PD-1	pCR
GSM6213979	P27	colon	normal	anti-PD-1	pCR
GSM6213980	P27	colon	tumor	untreated	pCR
GSM6213981	P28	colon	tumor	anti-PD-1	pCR
GSM6213982	P28	colon	normal	anti-PD-1	pCR
GSM6213983	P28	colon	tumor	untreated	pCR
GSM6213984	P29	colon	tumor	anti-PD-1	pCR
GSM6213985	P29	colon	normal	anti-PD-1	pCR
GSM6213986	P30	colon	tumor	anti-PD-1	pCR
GSM6213987	P30	colon	normal	anti-PD-1	pCR
GSM6213988	P30	colon	tumor	untreated	pCR
GSM6213989	P31	colon	tumor	anti-PD-1	non-pCR
GSM6213990	P31	colon	normal	anti-PD-1	non-pCR
GSM6213991	P31	colon	tumor	untreated	non-pCR
GSM6213992	P32	colon	tumor	Anti-PD-1+celecoxib	pCR
GSM6213993	P32	colon	normal	Anti-PD-1+celecoxib	pCR
GSM6213994	P32	colon	tumor	untreated	pCR
GSM6213995	P33	rectum	tumor	untreated	pCR

## Sheet: BRCA_GSE158724_clinical
Sample	Patient	Treatment arm	Treatment	Ribo schedule	Response	Platform	Time point
GSM4808970	P01	treatment arm: B	treatment: letrozole + ribo	intermittent	response: Non-responder	platform: iCell8	time point: start
GSM4808971	P02	treatment arm: C	treatment: letrozole + ribo	continuous	response: Responder	platform: iCell8	time point: start
GSM4808972	P04	treatment arm: C	treatment: letrozole + ribo	continuous	response: Non-responder	platform: iCell8	time point: end
GSM4808973	P04	treatment arm: C	treatment: letrozole + ribo	continuous	response: Non-responder	platform: iCell8	time point: mid
GSM4808974	P04	treatment arm: C	treatment: letrozole + ribo	continuous	response: Non-responder	platform: iCell8	time point: start
GSM4808975	P05	treatment arm: B	treatment: letrozole + ribo	intermittent	response: Responder	platform: iCell8	time point: mid
GSM4808976	P05	treatment arm: B	treatment: letrozole + ribo	intermittent	response: Responder	platform: iCell8	time point: start
GSM4808977	P07	treatment arm: C	treatment: letrozole + ribo	continuous	response: Non-responder	platform: iCell8	time point: start
GSM4808978	P08	treatment arm: C	treatment: letrozole + ribo	continuous	response: Non-responder	platform: iCell8	time point: end
GSM4808979	P08	treatment arm: C	treatment: letrozole + ribo	continuous	response: Non-responder	platform: iCell8	time point: mid
GSM4808980	P08	treatment arm: C	treatment: letrozole + ribo	continuous	response: Non-responder	platform: iCell8	time point: start
GSM4808981	P09	treatment arm: B	treatment: letrozole + ribo	intermittent	response: Responder	platform: iCell8	time point: mid
GSM4808982	P09	treatment arm: B	treatment: letrozole + ribo	intermittent	response: Responder	platform: iCell8	time point: start
GSM4808983	P11	treatment arm: B	treatment: letrozole + ribo	intermittent	response: Non-responder	platform: 10X	time point: mid
GSM4808984	P12	treatment arm: B	treatment: letrozole + ribo	intermittent	response: Non-responder	platform: 10X	time point: end
GSM4808985	P12	treatment arm: B	treatment: letrozole + ribo	intermittent	response: Non-responder	platform: 10X	time point: mid
GSM4808986	P13	treatment arm: C	treatment: letrozole + ribo	continuous	response: Non-responder	platform: 10X	time point: end
GSM4808987	P13	treatment arm: C	treatment: letrozole + ribo	continuous	response: Non-responder	platform: 10X	time point: mid
GSM4808988	P13	treatment arm: C	treatment: letrozole + ribo	continuous	response: Non-responder	platform: 10X	time point: start
GSM4808989	P14	treatment arm: A	treatment: letrozole		response: Responder	platform: 10X	time point: end
GSM4808990	P14	treatment arm: A	treatment: letrozole		response: Responder	platform: 10X	time point: start
GSM4808991	P15	treatment arm: A	treatment: letrozole		response: Non-responder	platform: 10X	time point: end
GSM4808992	P15	treatment arm: A	treatment: letrozole		response: Non-responder	platform: 10X	time point: mid
GSM4808993	P15	treatment arm: A	treatment: letrozole		response: Non-responder	platform: 10X	time point: start
GSM4808994	P16	treatment arm: A	treatment: letrozole		response: Responder	platform: 10X	time point: end
GSM4808995	P16	treatment arm: A	treatment: letrozole		response: Responder	platform: 10X	time point: mid
GSM4808996	P16	treatment arm: A	treatment: letrozole		response: Responder	platform: 10X	time point: start
GSM4808997	P17	treatment arm: B	treatment: letrozole + ribo	intermittent	response: Non-responder	platform: 10X	time point: mid
GSM4808998	P19	treatment arm: B	treatment: letrozole + ribo	intermittent	response: Non-responder	platform: 10X	time point: mid
GSM4808999	P19	treatment arm: B	treatment: letrozole + ribo	intermittent	response: Non-responder	platform: 10X	time point: start
GSM4809000	P20	treatment arm: A	treatment: letrozole		response: Non-responder	platform: 10X	time point: end
GSM4809001	P20	treatment arm: A	treatment: letrozole		response: Non-responder	platform: 10X	time point: mid
GSM4809002	P20	treatment arm: A	treatment: letrozole		response: Non-responder	platform: 10X	time point: start
GSM4809003	P21	treatment arm: C	treatment: letrozole + ribo	continuous	response: Responder	platform: 10X	time point: end
GSM4809004	P21	treatment arm: C	treatment: letrozole + ribo	continuous	response: Responder	platform: 10X	time point: mid
GSM4809005	P21	treatment arm: C	treatment: letrozole + ribo	continuous	response: Responder	platform: 10X	time point: start
GSM4809006	P22	treatment arm: B	treatment: letrozole + ribo	intermittent	response: Responder	platform: 10X	time point: end
GSM4809007	P22	treatment arm: B	treatment: letrozole + ribo	intermittent	response: Responder	platform: 10X	time point: mid
GSM4809008	P22	treatment arm: B	treatment: letrozole + ribo	intermittent	response: Responder	platform: 10X	time point: start
GSM4809009	P23	treatment arm: A	treatment: letrozole		response: Responder	platform: 10X	time point: mid
GSM4809010	P23	treatment arm: A	treatment: letrozole		response: Responder	platform: 10X	time point: start
GSM4809011	P24	treatment arm: C	treatment: letrozole + ribo	continuous	response: Responder	platform: 10X	time point: mid
GSM4809012	P24	treatment arm: C	treatment: letrozole + ribo	continuous	response: Responder	platform: 10X	time point: start
GSM4809013	P25	treatment arm: B	treatment: letrozole + ribo	intermittent	response: Responder	platform: 10X	time point: end
GSM4809014	P25	treatment arm: B	treatment: letrozole + ribo	intermittent	response: Responder	platform: 10X	time point: mid
GSM4809015	P25	treatment arm: B	treatment: letrozole + ribo	intermittent	response: Responder	platform: 10X	time point: start
GSM4809016	P26	treatment arm: C	treatment: letrozole + ribo	continuous	response: Non-responder	platform: 10X	time point: mid
GSM4809017	P26	treatment arm: C	treatment: letrozole + ribo	continuous	response: Non-responder	platform: 10X	time point: start
GSM4809018	P27	treatment arm: B	treatment: letrozole + ribo	intermittent	response: Responder	platform: 10X	time point: end
GSM4809019	P27	treatment arm: B	treatment: letrozole + ribo	intermittent	response: Responder	platform: 10X	time point: mid
GSM4809020	P27	treatment arm: B	treatment: letrozole + ribo	intermittent	response: Responder	platform: 10X	time point: start
GSM4809021	P28	treatment arm: A	treatment: letrozole		response: Responder	platform: 10X	time point: end
GSM4809022	P28	treatment arm: A	treatment: letrozole		response: Responder	platform: 10X	time point: mid
GSM4809023	P28	treatment arm: A	treatment: letrozole		response: Responder	platform: 10X	time point: start
GSM4809024	P29	treatment arm: A	treatment: letrozole		response: Responder	platform: 10X	time point: end
GSM4809025	P29	treatment arm: A	treatment: letrozole		response: Responder	platform: 10X	time point: mid
GSM4809026	P29	treatment arm: A	treatment: letrozole		response: Responder	platform: 10X	time point: start
GSM4809027	P30	treatment arm: C	treatment: letrozole + ribo	continuous	response: Non-responder	platform: 10X	time point: end
GSM4809028	P30	treatment arm: C	treatment: letrozole + ribo	continuous	response: Non-responder	platform: 10X	time point: mid
GSM4809029	P31	treatment arm: C	treatment: letrozole + ribo	continuous	response: Responder	platform: 10X	time point: end
GSM4809030	P31	treatment arm: C	treatment: letrozole + ribo	continuous	response: Responder	platform: 10X	time point: mid
GSM4809031	P31	treatment arm: C	treatment: letrozole + ribo	continuous	response: Responder	platform: 10X	time point: start
GSM4809032	P32	treatment arm: B	treatment: letrozole + ribo	intermittent	response: Responder	platform: 10X	time point: mid
GSM4809033	P32	treatment arm: B	treatment: letrozole + ribo	intermittent	response: Responder	platform: 10X	time point: start
GSM4809034	P33	treatment arm: B	treatment: letrozole + ribo	intermittent	response: Non-responder	platform: 10X	time point: end
GSM4809035	P33	treatment arm: B	treatment: letrozole + ribo	intermittent	response: Non-responder	platform: 10X	time point: mid
GSM4809036	P33	treatment arm: B	treatment: letrozole + ribo	intermittent	response: Non-responder	platform: 10X	time point: start
GSM4809037	P34	treatment arm: B	treatment: letrozole + ribo	intermittent	response: Non-responder	platform: 10X	time point: end
GSM4809038	P34	treatment arm: B	treatment: letrozole + ribo	intermittent	response: Non-responder	platform: 10X	time point: mid
GSM4809039	P34	treatment arm: B	treatment: letrozole + ribo	intermittent	response: Non-responder	platform: 10X	time point: start
GSM4809040	P35	treatment arm: C	treatment: letrozole + ribo	continuous	response: Non-responder	platform: 10X	time point: end
GSM4809041	P35	treatment arm: C	treatment: letrozole + ribo	continuous	response: Non-responder	platform: 10X	time point: mid
GSM4809042	P35	treatment arm: C	treatment: letrozole + ribo	continuous	response: Non-responder	platform: 10X	time point: start
GSM4809043	P36	treatment arm: C	treatment: letrozole + ribo	continuous	response: Non-responder	platform: 10X	time point: mid
GSM4809044	P36	treatment arm: C	treatment: letrozole + ribo	continuous	response: Non-responder	platform: 10X	time point: start
GSM4809045	P37	treatment arm: B	treatment: letrozole + ribo	intermittent	response: Responder	platform: 10X	time point: end
GSM4809046	P37	treatment arm: B	treatment: letrozole + ribo	intermittent	response: Responder	platform: 10X	time point: start
GSM4809047	P38	treatment arm: C	treatment: letrozole + ribo	continuous	response: Non-responder	platform: 10X	time point: end
GSM4809048	P39	treatment arm: C	treatment: letrozole + ribo	continuous	response: Non-responder	platform: 10X	time point: mid
GSM4809049	P39	treatment arm: C	treatment: letrozole + ribo	continuous	response: Non-responder	platform: 10X	time point: start
GSM4809050	P40	treatment arm: C	treatment: letrozole + ribo	continuous	response: Responder	platform: 10X	time point: end
GSM4809051	P40	treatment arm: C	treatment: letrozole + ribo	continuous	response: Responder	platform: 10X	time point: mid
GSM4809052	P40	treatment arm: C	treatment: letrozole + ribo	continuous	response: Responder	platform: 10X	time point: start
GSM4809053	P41	treatment arm: A	treatment: letrozole		response: Non-responder	platform: 10X	time point: end
GSM4809054	P41	treatment arm: A	treatment: letrozole		response: Non-responder	platform: 10X	time point: mid
GSM4809055	P41	treatment arm: A	treatment: letrozole		response: Non-responder	platform: 10X	time point: start
GSM4809056	P43	treatment arm: A	treatment: letrozole		response: Non-responder	platform: 10X	time point: end
GSM4809057	P43	treatment arm: A	treatment: letrozole		response: Non-responder	platform: 10X	time point: mid
GSM4809058	P43	treatment arm: A	treatment: letrozole		response: Non-responder	platform: 10X	time point: start
GSM4809059	P44	treatment arm: A	treatment: letrozole		response: Non-responder	platform: 10X	time point: mid
GSM4809060	P44	treatment arm: A	treatment: letrozole		response: Non-responder	platform: 10X	time point: start
GSM4809061	P45	treatment arm: A	treatment: letrozole		response: Responder	platform: 10X	time point: mid
GSM4809062	P45	treatment arm: A	treatment: letrozole		response: Responder	platform: 10X	time point: start
GSM4809063	P46	treatment arm: B	treatment: letrozole + ribo	intermittent	response: Responder	platform: 10X	time point: mid
GSM4809064	P46	treatment arm: B	treatment: letrozole + ribo	intermittent	response: Responder	platform: 10X	time point: start
