# Supplementary material for: Targeting treatment resistance: unveiling the potential of RNA methylation regulators and TG-101,209 in pan-cancer neoadjuvant therapy
Source: J Exp Clin Cancer Res. 2024 Aug 19;43:232. doi: 10.1186/s13046-024-03111-x (PMC11331809; doi:10.1186/s13046-024-03111-x)
Supplement: Supplementary file 13 — Supplementary Material 13 [file 13046_2024_3111_MOESM13_ESM.xlsx]

## Sheet: table1
Supplementary Table2: List of 46 RNA methylation regulators
Enzymes	Function class	Methylation class
METTL3	writer	m6A
METTL14	writer	m6A
RBM15	writer	m6A
RBM15B	writer	m6A
WTAP	writer	m6A
CBLL1	writer	m6A
ZC3H13	writer	m6A
ZCCHC4	writer	m6A
KIAA1429	writer	m6A
METTL16	writer	m6A
YTHDC1	reader	m6A
YTHDC2	reader	m6A
YTHDF1	reader	m6A
YTHDF2	reader	m6A
YTHDF3	reader	m6A
IGF2BP1	reader	m6A
HNRNPA2B1	reader	m6A
HNRNPC	reader	m6A
FMR1	reader	m6A
LRPPRC	reader	m6A
ELAVL1	reader	m6A
ALKBH5	eraser	m6A
FTO	eraser	m6A
TRMT61A	writer	m1A
TRMT61B	writer	m1A
TRMT10C	writer	m1A
TRMT6	writer	m1A
ALKBH3	eraser	m1A
ALKBH1	eraser	m1A
NOP2	writer	m5C
NSUN2	writer	m5C
NSUN3	writer	m5C
NSUN4	writer	m5C
NSUN5	writer	m5C
NSUN6	writer	m5C
NSUN7	writer	m5C
TRDMT1	writer	m5C
ALYREF	reader	m5C
YBX1	reader	m5C
TET1	eraser	m5C
TET2	eraser	m5C
TET3	eraser	m5C
METTL1	writer	m7G
WBSCR22	writer	m7G
RNMT	writer	m7G
WDR4	writer	m7G
