# Supplementary material for: Targeting treatment resistance: unveiling the potential of RNA methylation regulators and TG-101,209 in pan-cancer neoadjuvant therapy
Source: J Exp Clin Cancer Res. 2024 Aug 19;43:232. doi: 10.1186/s13046-024-03111-x (PMC11331809; doi:10.1186/s13046-024-03111-x)
Supplement: Supplementary file 14 — Supplementary Material 14 [file 13046_2024_3111_MOESM14_ESM.xlsx]

## Sheet: Sheet1
Supplementary Table3: Primers used for RT-PCR in this study
Gene name	Forward	Reverse
hALYREF	TATGATCGCTCTGGTCGCAG	TGCCACCTCTGTTTACGCTC
hCBLL1	CCTGTTACCCGTGCTTCACT	CTGCTTTGGCGGAATATGGC
hFTO	GGATGAGCCAGCTTCACTGT	AGAAGGGTGCGATTTCTGGG
hHNRNPA2B1	CAGCAACCTTCTAACTACGGTCC	CACTGCCTCCTGGACCATAGTT
hMETTL1	TGGCTTCCAGAACATCGCCTGT	TGTCCGCTTGAAATGTGGGTCG
hRBM15	CTTCCCACCTTGTGAGTTCTCC	CTTCTTGTTCTCATACCTAACTCC
hTET3	CCACAAGGACCAGCATAACCTC	CTCGCTACCAAACTCATCCGTG
hTRMT6	CTGTCTTTGCTGGACTTTGTGGC	AGACAGCCTGAGGTTGATGACC
hTRMT10C	GGCCATGCAGTTTGGACAAC	GTGCCTGGCTGCATACTCTT
hWBSCR22	AGAGGGAAGGTGGAGCATTTG	GGTGTACTGGGTGTCAGGTC
hWDR4	GCACATGTGTATGGCGGTG	CCCAGCTGACTCGGATCTTC
hYBX1	GCAGGAGAACAAGGTAGACCAG	CTTCATTGCCGTCCTCTCTAGG
hYTHDF1	CAAGCACACAACCTCCATCTTCG	GTAAGAAACTGGTTCGCCCTCAT
hYTHDF3	GCTACTTTCAAGCATACCACCTC	ACAGGACATCTTCATACGGTTATTG
hZC3H13	GGTCCTGGGAATTGAGTGCT	TTTACCACGAGGTGAAGGGC
