# Supplementary material for: Targeting treatment resistance: unveiling the potential of RNA methylation regulators and TG-101,209 in pan-cancer neoadjuvant therapy
Source: J Exp Clin Cancer Res. 2024 Aug 19;43:232. doi: 10.1186/s13046-024-03111-x (PMC11331809; doi:10.1186/s13046-024-03111-x)
Supplement: Supplementary file 16 — Supplementary Material 16 [file 13046_2024_3111_MOESM16_ESM.xlsx]

## Sheet: pam50subtype
Supplementary Table5: PAM50 subtype of pan cancer in RMRs clusters
Sample	Cluster	PAM50 Subtype	Tumor Type
TCGA-04-1331-01A	Cluster1	Basal	OV
TCGA-04-1332-01A	Cluster2	Basal	OV
TCGA-04-1338-01A	Cluster3	Basal	OV
TCGA-04-1341-01A	Cluster2	LumB	OV
TCGA-04-1343-01A	Cluster2	LumA	OV
TCGA-04-1347-01A	Cluster2	LumA	OV
TCGA-04-1350-01A	Cluster3	LumA	OV
TCGA-04-1356-01A	Cluster1	LumB	OV
TCGA-04-1357-01A	Cluster3	LumA	OV
TCGA-04-1361-01A	Cluster3	Basal	OV
TCGA-04-1362-01A	Cluster3	LumA	OV
TCGA-04-1364-01A	Cluster1	Basal	OV
TCGA-04-1365-01A	Cluster1	LumB	OV
TCGA-04-1514-01A	Cluster1	Basal	OV
TCGA-04-1519-01A	Cluster3	LumA	OV
TCGA-04-1530-01A	Cluster1	Basal	OV
TCGA-04-1536-01A	Cluster2	Basal	OV
TCGA-04-1542-01A	Cluster2	LumA	OV
TCGA-04-1648-01A	Cluster3	LumA	OV
TCGA-04-1651-01A	Cluster2	Basal	OV
TCGA-04-1655-01A	Cluster3	LumA	OV
TCGA-05-4244-01A	Cluster3	LumB	LUAD
TCGA-05-4249-01A	Cluster3	LumA	LUAD
TCGA-05-4250-01A	Cluster1	Basal	LUAD
TCGA-05-4382-01A	Cluster3	LumB	LUAD
TCGA-05-4384-01A	Cluster3	LumA	LUAD
TCGA-05-4389-01A	Cluster1	LumB	LUAD
TCGA-05-4390-01A	Cluster1	LumB	LUAD
TCGA-05-4395-01A	Cluster2	LumB	LUAD
TCGA-05-4396-01A	Cluster3	LumA	LUAD
TCGA-05-4397-01A	Cluster1	LumB	LUAD
TCGA-05-4398-01A	Cluster1	LumB	LUAD
TCGA-05-4402-01A	Cluster1	LumA	LUAD
TCGA-05-4403-01A	Cluster2	LumA	LUAD
TCGA-05-4405-01A	Cluster3	LumA	LUAD
TCGA-05-4410-01A	Cluster3	LumA	LUAD
TCGA-05-4415-01A	Cluster1	Basal	LUAD
TCGA-05-4417-01A	Cluster3	LumA	LUAD
TCGA-05-4418-01A	Cluster1	Basal	LUAD
TCGA-05-4420-01A	Cluster1	LumB	LUAD
TCGA-05-4422-01A	Cluster3	LumA	LUAD
TCGA-05-4424-01A	Cluster3	LumB	LUAD
TCGA-05-4425-01A	Cluster2	LumA	LUAD
TCGA-05-4426-01A	Cluster3	LumA	LUAD
TCGA-05-4427-01A	Cluster3	LumB	LUAD
TCGA-05-4430-01A	Cluster2	LumA	LUAD
TCGA-05-4432-01A	Cluster1	LumB	LUAD
TCGA-05-4433-01A	Cluster3	Basal	LUAD
TCGA-05-4434-01A	Cluster1	Basal	LUAD
TCGA-05-5420-01A	Cluster2	LumB	LUAD
TCGA-05-5423-01A	Cluster2	LumA	LUAD
TCGA-05-5425-01A	Cluster1	Basal	LUAD
TCGA-05-5428-01A	Cluster2	LumB	LUAD
TCGA-05-5429-01A	Cluster2	Basal	LUAD
TCGA-05-5715-01A	Cluster2	LumA	LUAD
TCGA-09-0364-01A	Cluster1	Basal	OV
TCGA-09-0366-01A	Cluster2	LumA	OV
TCGA-09-0367-01A	Cluster2	LumA	OV
TCGA-09-0369-01A	Cluster1	Basal	OV
TCGA-09-1659-01B	Cluster2	LumB	OV
TCGA-09-1661-01B	Cluster2	LumA	OV
TCGA-09-1662-01A	Cluster1	Basal	OV
TCGA-09-1665-01B	Cluster1	LumB	OV
TCGA-09-1666-01A	Cluster3	LumA	OV
TCGA-09-1667-01C	Cluster1	LumB	OV
TCGA-09-1668-01B	Cluster3	LumB	OV
TCGA-09-1669-01A	Cluster1	Basal	OV
TCGA-09-1670-01A	Cluster1	LumA	OV
TCGA-09-1673-01A	Cluster3	LumA	OV
TCGA-09-2044-01B	Cluster1	LumB	OV
TCGA-09-2045-01A	Cluster3	LumA	OV
TCGA-09-2048-01A	Cluster1	Basal	OV
TCGA-09-2051-01A	Cluster1	LumB	OV
TCGA-09-2053-01C	Cluster1	Basal	OV
TCGA-09-2054-01A	Cluster1	Basal	OV
TCGA-09-2056-01B	Cluster2	LumB	OV
TCGA-10-0927-01A	Cluster2	LumA	OV
TCGA-10-0928-01A	Cluster3	Basal	OV
TCGA-10-0931-01A	Cluster2	LumA	OV
TCGA-10-0933-01A	Cluster1	Basal	OV
TCGA-10-0936-01A	Cluster2	LumA	OV
TCGA-10-0937-01A	Cluster2	Basal	OV
TCGA-10-0938-01A	Cluster1	Basal	OV
TCGA-13-0714-01A	Cluster2	LumA	OV
TCGA-13-0720-01A	Cluster2	LumA	OV
TCGA-13-0724-01A	Cluster2	LumA	OV
TCGA-13-0725-01A	Cluster2	LumB	OV
TCGA-13-0726-01A	Cluster2	LumA	OV
TCGA-13-0727-01A	Cluster2	LumA	OV
TCGA-13-0730-01A	Cluster1	Basal	OV
TCGA-13-0762-01A	Cluster2	LumA	OV
TCGA-13-0765-01A	Cluster2	LumA	OV
TCGA-13-0766-01A	Cluster2	Basal	OV
TCGA-13-0768-01A	Cluster2	LumA	OV
TCGA-13-0795-01A	Cluster2	LumB	OV
TCGA-13-0797-01A	Cluster2	Basal	OV
TCGA-13-0800-01A	Cluster3	LumA	OV
TCGA-13-0804-01A	Cluster2	Basal	OV
TCGA-13-0883-01A	Cluster3	LumA	OV
TCGA-13-0884-01B	Cluster3	Basal	OV
TCGA-13-0885-01A	Cluster2	LumB	OV
TCGA-13-0886-01A	Cluster2	Basal	OV
TCGA-13-0887-01A	Cluster2	LumB	OV
TCGA-13-0888-01A	Cluster3	LumA	OV
TCGA-13-0891-01A	Cluster2	Basal	OV
TCGA-13-0893-01B	Cluster3	LumB	OV
TCGA-13-0897-01A	Cluster2	LumB	OV
TCGA-13-0900-01B	Cluster3	LumB	OV
TCGA-13-0901-01B	Cluster2	LumB	OV
TCGA-13-0905-01B	Cluster3	Basal	OV
TCGA-13-0906-01A	Cluster1	Basal	OV
TCGA-13-0908-01B	Cluster3	LumA	OV
TCGA-13-0911-01A	Cluster2	LumB	OV
TCGA-13-0913-02A	Cluster2	LumB	OV
TCGA-13-0916-01A	Cluster1	LumB	OV
TCGA-13-0920-01A	Cluster1	LumB	OV
TCGA-13-0923-01A	Cluster2	LumB	OV
TCGA-13-0924-01A	Cluster2	Basal	OV
TCGA-13-1403-01A	Cluster3	LumA	OV
TCGA-13-1404-01A	Cluster1	Basal	OV
TCGA-13-1405-01A	Cluster3	Basal	OV
TCGA-13-1407-01A	Cluster1	LumB	OV
TCGA-13-1408-01A	Cluster3	Basal	OV
TCGA-13-1409-01A	Cluster3	LumA	OV
TCGA-13-1410-01A	Cluster3	LumB	OV
TCGA-13-1411-01A	Cluster3	Basal	OV
TCGA-13-1477-01A	Cluster2	LumA	OV
TCGA-13-1483-01A	Cluster3	LumB	OV
TCGA-13-1485-01A	Cluster2	LumA	OV
TCGA-13-1487-01A	Cluster3	LumA	OV
TCGA-13-1488-01A	Cluster3	Basal	OV
TCGA-13-1489-01A	Cluster1	Basal	OV
TCGA-13-1489-02A	Cluster2	LumB	OV
TCGA-13-1492-01A	Cluster1	Basal	OV
TCGA-13-1495-01A	Cluster1	LumB	OV
TCGA-13-1496-01A	Cluster3	LumB	OV
TCGA-13-1497-01A	Cluster1	Basal	OV
TCGA-13-1498-01A	Cluster2	LumA	OV
TCGA-13-1499-01A	Cluster3	Basal	OV
TCGA-13-1501-01A	Cluster2	Basal	OV
TCGA-13-1505-01A	Cluster3	Basal	OV
TCGA-13-1506-01A	Cluster1	Basal	OV
TCGA-13-1507-01A	Cluster2	LumB	OV
TCGA-13-1509-01A	Cluster2	LumB	OV
TCGA-13-1510-01A	Cluster3	LumA	OV
TCGA-13-1511-01A	Cluster3	LumA	OV
TCGA-13-1512-01A	Cluster3	LumB	OV
TCGA-13-2060-01A	Cluster1	LumB	OV
TCGA-13-A5FT-01A	Cluster1	Basal	OV
TCGA-18-3406-01A	Cluster2	LumA	LUSC
TCGA-18-3407-01A	Cluster3	LumA	LUSC
TCGA-18-3408-01A	Cluster3	LumB	LUSC
TCGA-18-3409-01A	Cluster3	LumA	LUSC
TCGA-18-3410-01A	Cluster3	LumB	LUSC
TCGA-18-3411-01A	Cluster2	LumB	LUSC
TCGA-18-3412-01A	Cluster2	LumB	LUSC
TCGA-18-3414-01A	Cluster3	Basal	LUSC
TCGA-18-3415-01A	Cluster3	LumB	LUSC
TCGA-18-3416-01A	Cluster3	Basal	LUSC
TCGA-18-3417-01A	Cluster2	LumB	LUSC
TCGA-18-3419-01A	Cluster3	LumB	LUSC
TCGA-18-3421-01A	Cluster2	LumB	LUSC
TCGA-18-4083-01A	Cluster1	Basal	LUSC
TCGA-18-4086-01A	Cluster3	Basal	LUSC
TCGA-18-4721-01A	Cluster1	LumB	LUSC
TCGA-18-5592-01A	Cluster3	Basal	LUSC
TCGA-18-5595-01A	Cluster3	Basal	LUSC
TCGA-20-0987-01A	Cluster2	Basal	OV
TCGA-20-0991-01A	Cluster2	LumB	OV
TCGA-20-1682-01A	Cluster3	LumA	OV
TCGA-20-1683-01A	Cluster3	Basal	OV
TCGA-20-1686-01A	Cluster3	LumB	OV
TCGA-20-1687-01A	Cluster3	LumA	OV
TCGA-21-1070-01A	Cluster3	Basal	LUSC
TCGA-21-1071-01A	Cluster3	LumB	LUSC
TCGA-21-1072-01A	Cluster3	Basal	LUSC
TCGA-21-1075-01A	Cluster3	LumB	LUSC
TCGA-21-1076-01A	Cluster3	LumA	LUSC
TCGA-21-1077-01A	Cluster3	LumA	LUSC
TCGA-21-1078-01A	Cluster3	LumA	LUSC
TCGA-21-1079-01A	Cluster3	Basal	LUSC
TCGA-21-1080-01A	Cluster1	Basal	LUSC
TCGA-21-1081-01A	Cluster1	Basal	LUSC
TCGA-21-1082-01A	Cluster1	LumA	LUSC
TCGA-21-1083-01A	Cluster1	Basal	LUSC
TCGA-21-5782-01A	Cluster2	LumA	LUSC
TCGA-21-5783-01A	Cluster1	Basal	LUSC
TCGA-21-5784-01A	Cluster2	LumA	LUSC
TCGA-21-5786-01A	Cluster1	Basal	LUSC
TCGA-21-5787-01A	Cluster2	LumA	LUSC
TCGA-21-A5DI-01A	Cluster1	Basal	LUSC
TCGA-22-0940-01A	Cluster3	LumB	LUSC
TCGA-22-0944-01A	Cluster1	Basal	LUSC
TCGA-22-1000-01A	Cluster2	LumA	LUSC
TCGA-22-1002-01A	Cluster3	LumA	LUSC
TCGA-22-1005-01A	Cluster2	LumA	LUSC
TCGA-22-1011-01A	Cluster3	LumA	LUSC
TCGA-22-1012-01A	Cluster1	LumB	LUSC
TCGA-22-1016-01A	Cluster3	LumA	LUSC
TCGA-22-1017-01A	Cluster3	LumA	LUSC
TCGA-22-4591-01A	Cluster1	LumB	LUSC
TCGA-22-4593-01A	Cluster3	Basal	LUSC
TCGA-22-4594-01A	Cluster2	LumA	LUSC
TCGA-22-4595-01A	Cluster1	LumB	LUSC
TCGA-22-4596-01A	Cluster3	LumA	LUSC
TCGA-22-4599-01A	Cluster1	Basal	LUSC
TCGA-22-4601-01A	Cluster3	LumA	LUSC
TCGA-22-4604-01A	Cluster1	LumA	LUSC
TCGA-22-4605-01A	Cluster3	LumA	LUSC
TCGA-22-4607-01A	Cluster2	LumB	LUSC
TCGA-22-4609-01A	Cluster3	LumA	LUSC
TCGA-22-4613-01A	Cluster1	LumB	LUSC
TCGA-22-5471-01A	Cluster1	Basal	LUSC
TCGA-22-5472-01A	Cluster3	LumA	LUSC
TCGA-22-5473-01A	Cluster1	LumB	LUSC
TCGA-22-5474-01A	Cluster3	LumB	LUSC
TCGA-22-5477-01A	Cluster3	LumB	LUSC
TCGA-22-5478-01A	Cluster3	LumA	LUSC
TCGA-22-5479-01A	Cluster1	Basal	LUSC
TCGA-22-5480-01A	Cluster3	Basal	LUSC
TCGA-22-5481-01A	Cluster1	LumB	LUSC
TCGA-22-5482-01A	Cluster2	Basal	LUSC
TCGA-22-5483-01A	Cluster1	LumB	LUSC
TCGA-22-5485-01A	Cluster1	Basal	LUSC
TCGA-22-5489-01A	Cluster3	Basal	LUSC
TCGA-22-5491-01A	Cluster1	LumB	LUSC
TCGA-22-5492-01A	Cluster3	Basal	LUSC
TCGA-22-A5C4-01A	Cluster1	Basal	LUSC
TCGA-23-1021-01B	Cluster2	LumA	OV
TCGA-23-1022-01A	Cluster2	LumA	OV
TCGA-23-1023-01A	Cluster2	LumA	OV
TCGA-23-1024-01A	Cluster2	LumA	OV
TCGA-23-1026-01B	Cluster2	LumA	OV
TCGA-23-1027-01A	Cluster2	LumB	OV
TCGA-23-1028-01A	Cluster3	Basal	OV
TCGA-23-1029-01B	Cluster1	Basal	OV
TCGA-23-1030-01A	Cluster3	LumA	OV
TCGA-23-1107-01A	Cluster2	LumB	OV
TCGA-23-1109-01A	Cluster3	Basal	OV
TCGA-23-1110-01A	Cluster1	LumB	OV
TCGA-23-1111-01A	Cluster3	LumA	OV
TCGA-23-1113-01A	Cluster2	Basal	OV
TCGA-23-1114-01B	Cluster1	LumA	OV
TCGA-23-1116-01A	Cluster2	Basal	OV
TCGA-23-1118-01A	Cluster1	Basal	OV
TCGA-23-1119-01A	Cluster3	LumB	OV
TCGA-23-1120-01A	Cluster3	LumA	OV
TCGA-23-1122-01A	Cluster1	Basal	OV
TCGA-23-1123-01A	Cluster1	LumB	OV
TCGA-23-1809-01A	Cluster1	Basal	OV
TCGA-23-2077-01A	Cluster1	LumA	OV
TCGA-23-2078-01A	Cluster1	LumB	OV
TCGA-23-2084-01A	Cluster1	Basal	OV
TCGA-24-0966-01A	Cluster2	LumA	OV
TCGA-24-0968-01A	Cluster3	Basal	OV
TCGA-24-0970-01B	Cluster1	LumB	OV
TCGA-24-0979-01A	Cluster3	Basal	OV
TCGA-24-0982-01A	Cluster1	Basal	OV
TCGA-24-1103-01A	Cluster2	LumB	OV
TCGA-24-1104-01A	Cluster3	LumA	OV
TCGA-24-1105-01A	Cluster3	LumB	OV
TCGA-24-1413-01A	Cluster3	LumA	OV
TCGA-24-1416-01A	Cluster3	LumA	OV
TCGA-24-1417-01A	Cluster3	LumB	OV
TCGA-24-1418-01A	Cluster3	Basal	OV
TCGA-24-1419-01A	Cluster1	Basal	OV
TCGA-24-1422-01A	Cluster3	LumA	OV
TCGA-24-1423-01A	Cluster3	LumA	OV
TCGA-24-1424-01A	Cluster1	Basal	OV
TCGA-24-1425-01A	Cluster3	LumA	OV
TCGA-24-1426-01A	Cluster2	Basal	OV
TCGA-24-1427-01A	Cluster3	LumA	OV
TCGA-24-1428-01A	Cluster2	LumB	OV
TCGA-24-1430-01A	Cluster1	LumB	OV
TCGA-24-1431-01A	Cluster2	LumB	OV
TCGA-24-1434-01A	Cluster3	LumA	OV
TCGA-24-1435-01A	Cluster3	LumB	OV
TCGA-24-1464-01A	Cluster1	LumB	OV
TCGA-24-1467-01A	Cluster1	LumA	OV
TCGA-24-1469-01A	Cluster1	LumB	OV
TCGA-24-1470-01A	Cluster3	Basal	OV
TCGA-24-1471-01A	Cluster3	LumA	OV
TCGA-24-1474-01A	Cluster1	Basal	OV
TCGA-24-1544-01A	Cluster3	LumA	OV
TCGA-24-1546-01A	Cluster2	LumA	OV
TCGA-24-1549-01A	Cluster3	Basal	OV
TCGA-24-1550-01A	Cluster3	Basal	OV
TCGA-24-1551-01A	Cluster3	LumA	OV
TCGA-24-1552-01A	Cluster3	LumB	OV
TCGA-24-1553-01A	Cluster3	LumA	OV
TCGA-24-1557-01A	Cluster1	Basal	OV
TCGA-24-1558-01A	Cluster1	Basal	OV
TCGA-24-1560-01A	Cluster1	LumA	OV
TCGA-24-1562-01A	Cluster3	LumA	OV
TCGA-24-1563-01A	Cluster3	LumA	OV
TCGA-24-1565-01A	Cluster3	LumA	OV
TCGA-24-1567-01A	Cluster1	Basal	OV
TCGA-24-1603-01A	Cluster3	LumB	OV
TCGA-24-1604-01A	Cluster1	LumA	OV
TCGA-24-1616-01A	Cluster3	LumA	OV
TCGA-24-1842-01A	Cluster1	LumB	OV
TCGA-24-1843-01A	Cluster1	LumB	OV
TCGA-24-1844-01A	Cluster1	LumA	OV
TCGA-24-1845-01A	Cluster2	LumA	OV
TCGA-24-1846-01A	Cluster1	LumA	OV
TCGA-24-1847-01A	Cluster3	LumA	OV
TCGA-24-1850-01A	Cluster1	LumB	OV
TCGA-24-1923-01A	Cluster3	LumA	OV
TCGA-24-1924-01A	Cluster1	LumB	OV
TCGA-24-1928-01A	Cluster3	LumB	OV
TCGA-24-1930-01A	Cluster3	LumA	OV
TCGA-24-2020-01A	Cluster1	Basal	OV
TCGA-24-2023-01A	Cluster2	Basal	OV
TCGA-24-2024-01A	Cluster2	LumA	OV
TCGA-24-2026-01A	Cluster3	LumA	OV
TCGA-24-2027-01A	Cluster1	Basal	OV
TCGA-24-2033-01A	Cluster3	LumA	OV
TCGA-24-2035-01A	Cluster3	LumA	OV
TCGA-24-2036-01A	Cluster3	Basal	OV
TCGA-24-2038-01A	Cluster3	LumA	OV
TCGA-24-2254-01A	Cluster3	LumA	OV
TCGA-24-2261-01A	Cluster3	LumB	OV
TCGA-24-2262-01A	Cluster3	Basal	OV
TCGA-24-2267-01A	Cluster1	LumA	OV
TCGA-24-2271-01A	Cluster3	LumA	OV
TCGA-24-2280-01A	Cluster3	LumA	OV
TCGA-24-2281-01A	Cluster1	Basal	OV
TCGA-24-2288-01A	Cluster3	LumA	OV
TCGA-24-2289-01A	Cluster1	LumA	OV
TCGA-24-2290-01A	Cluster1	LumB	OV
TCGA-24-2293-01A	Cluster3	LumA	OV
TCGA-24-2297-01A	Cluster3	LumB	OV
TCGA-24-2298-01A	Cluster3	LumA	OV
TCGA-25-1312-01A	Cluster1	LumA	OV
TCGA-25-1313-01A	Cluster3	LumA	OV
TCGA-25-1315-01A	Cluster1	Basal	OV
TCGA-25-1316-01A	Cluster3	Basal	OV
TCGA-25-1317-01A	Cluster3	LumA	OV
TCGA-25-1318-01A	Cluster3	LumA	OV
TCGA-25-1319-01A	Cluster3	LumB	OV
TCGA-25-1320-01A	Cluster3	LumB	OV
TCGA-25-1321-01A	Cluster3	LumA	OV
TCGA-25-1322-01A	Cluster3	LumB	OV
TCGA-25-1323-01A	Cluster1	LumA	OV
TCGA-25-1326-01A	Cluster1	LumB	OV
TCGA-25-1328-01A	Cluster3	LumA	OV
TCGA-25-1329-01A	Cluster3	LumA	OV
TCGA-25-1623-01A	Cluster1	Basal	OV
TCGA-25-1626-01A	Cluster3	LumA	OV
TCGA-25-1627-01A	Cluster1	LumB	OV
TCGA-25-1628-01A	Cluster3	LumB	OV
TCGA-25-1630-01A	Cluster3	LumA	OV
TCGA-25-1631-01A	Cluster3	LumA	OV
TCGA-25-1632-01A	Cluster3	LumA	OV
TCGA-25-1633-01A	Cluster3	LumA	OV
TCGA-25-1634-01A	Cluster1	LumA	OV
TCGA-25-1635-01A	Cluster3	Basal	OV
TCGA-25-1870-01A	Cluster3	LumA	OV
TCGA-25-1877-01A	Cluster1	Basal	OV
TCGA-25-2042-01A	Cluster3	LumA	OV
TCGA-25-2391-01A	Cluster1	LumA	OV
TCGA-25-2392-01A	Cluster3	LumA	OV
TCGA-25-2393-01A	Cluster1	Basal	OV
TCGA-25-2396-01A	Cluster3	LumB	OV
TCGA-25-2398-01A	Cluster3	LumA	OV
TCGA-25-2399-01A	Cluster1	Basal	OV
TCGA-25-2400-01A	Cluster1	LumA	OV
TCGA-25-2401-01A	Cluster2	LumB	OV
TCGA-25-2404-01A	Cluster3	LumA	OV
TCGA-25-2409-01A	Cluster3	LumA	OV
TCGA-29-1688-01A	Cluster3	Basal	OV
TCGA-29-1690-01A	Cluster2	LumA	OV
TCGA-29-1691-01A	Cluster1	LumB	OV
TCGA-29-1693-01A	Cluster2	LumA	OV
TCGA-29-1694-01A	Cluster3	LumA	OV
TCGA-29-1695-01A	Cluster1	LumB	OV
TCGA-29-1696-01A	Cluster3	LumA	OV
TCGA-29-1697-01A	Cluster1	LumB	OV
TCGA-29-1701-01A	Cluster2	LumB	OV
TCGA-29-1703-01A	Cluster3	LumB	OV
TCGA-29-1705-01A	Cluster1	LumB	OV
TCGA-29-1707-02A	Cluster3	LumB	OV
TCGA-29-1710-01A	Cluster3	LumA	OV
TCGA-29-1711-01A	Cluster3	LumA	OV
TCGA-29-1761-01A	Cluster2	LumA	OV
TCGA-29-1762-01A	Cluster1	LumB	OV
TCGA-29-1763-01A	Cluster3	LumA	OV
TCGA-29-1766-01A	Cluster3	LumA	OV
TCGA-29-1768-01A	Cluster2	LumA	OV
TCGA-29-1769-01A	Cluster1	LumB	OV
TCGA-29-1770-01A	Cluster2	Basal	OV
TCGA-29-1774-01A	Cluster1	Basal	OV
TCGA-29-1776-01A	Cluster1	LumA	OV
TCGA-29-1777-01A	Cluster2	LumA	OV
TCGA-29-1778-01A	Cluster3	LumA	OV
TCGA-29-1781-01A	Cluster3	LumB	OV
TCGA-29-1783-01A	Cluster3	LumA	OV
TCGA-29-1784-01A	Cluster1	LumB	OV
TCGA-29-1785-01A	Cluster3	LumB	OV
TCGA-29-2414-01A	Cluster3	LumA	OV
TCGA-29-2414-02A	Cluster3	LumA	OV
TCGA-29-2425-01A	Cluster3	LumA	OV
TCGA-29-2427-01A	Cluster2	LumA	OV
TCGA-29-2428-01A	Cluster1	LumB	OV
TCGA-29-A5NZ-01A	Cluster3	LumB	OV
TCGA-2A-A8VL-01A	Cluster3	LumA	PRAD
TCGA-2A-A8VO-01A	Cluster3	LumB	PRAD
TCGA-2A-A8VT-01A	Cluster1	LumB	PRAD
TCGA-2A-A8VV-01A	Cluster3	LumB	PRAD
TCGA-2A-A8VX-01A	Cluster3	LumB	PRAD
TCGA-2A-A8W1-01A	Cluster1	LumB	PRAD
TCGA-2A-A8W3-01A	Cluster3	LumB	PRAD
TCGA-2A-AAYF-01A	Cluster3	LumA	PRAD
TCGA-2A-AAYO-01A	Cluster3	LumB	PRAD
TCGA-2A-AAYU-01A	Cluster1	LumA	PRAD
TCGA-2E-A9G8-01A	Cluster1	LumB	UCEC
TCGA-2F-A9KO-01A	Cluster1	LumA	BLCA
TCGA-2F-A9KP-01A	Cluster1	LumB	BLCA
TCGA-2F-A9KQ-01A	Cluster3	LumA	BLCA
TCGA-2F-A9KR-01A	Cluster3	LumA	BLCA
TCGA-2F-A9KT-01A	Cluster1	Basal	BLCA
TCGA-2F-A9KW-01A	Cluster1	LumB	BLCA
TCGA-2H-A9GF-01A	Cluster1	LumB	ESCA
TCGA-2H-A9GG-01A	Cluster3	LumA	ESCA
TCGA-2H-A9GH-01A	Cluster3	LumB	ESCA
TCGA-2H-A9GI-01A	Cluster1	LumA	ESCA
TCGA-2H-A9GJ-01A	Cluster3	LumA	ESCA
TCGA-2H-A9GK-01A	Cluster2	LumA	ESCA
TCGA-2H-A9GL-01A	Cluster3	Basal	ESCA
TCGA-2H-A9GM-01A	Cluster1	LumA	ESCA
TCGA-2H-A9GN-01A	Cluster1	LumB	ESCA
TCGA-2H-A9GO-01A	Cluster1	LumB	ESCA
TCGA-2H-A9GQ-01A	Cluster1	LumB	ESCA
TCGA-2H-A9GR-01A	Cluster2	LumA	ESCA
TCGA-2J-AAB1-01A	Cluster3	LumA	PAAD
TCGA-2J-AAB4-01A	Cluster3	Basal	PAAD
TCGA-2J-AAB6-01A	Cluster2	Basal	PAAD
TCGA-2J-AAB8-01A	Cluster1	LumB	PAAD
TCGA-2J-AAB9-01A	Cluster2	LumA	PAAD
TCGA-2J-AABA-01A	Cluster1	LumA	PAAD
TCGA-2J-AABE-01A	Cluster3	LumA	PAAD
TCGA-2J-AABF-01A	Cluster1	Basal	PAAD
TCGA-2J-AABH-01A	Cluster3	LumA	PAAD
TCGA-2J-AABI-01A	Cluster1	Basal	PAAD
TCGA-2J-AABK-01A	Cluster1	LumA	PAAD
TCGA-2J-AABO-01A	Cluster1	LumA	PAAD
TCGA-2J-AABP-01A	Cluster1	LumB	PAAD
TCGA-2J-AABR-01A	Cluster3	LumA	PAAD
TCGA-2J-AABT-01A	Cluster3	LumA	PAAD
TCGA-2J-AABU-01A	Cluster3	LumB	PAAD
TCGA-2J-AABV-01A	Cluster2	LumA	PAAD
TCGA-2K-A9WE-01A	Cluster3	Basal	KIRP
TCGA-2L-AAQA-01A	Cluster1	LumB	PAAD
TCGA-2L-AAQE-01A	Cluster1	Basal	PAAD
TCGA-2L-AAQI-01A	Cluster1	Basal	PAAD
TCGA-2L-AAQJ-01A	Cluster2	LumB	PAAD
TCGA-2L-AAQL-01A	Cluster2	LumA	PAAD
TCGA-2L-AAQM-01A	Cluster3	LumA	PAAD
TCGA-2V-A95S-01A	Cluster1	LumB	LIHC
TCGA-2W-A8YY-01A	Cluster1	LumB	CESC
TCGA-2Y-A9GS-01A	Cluster1	LumB	LIHC
TCGA-2Y-A9GT-01A	Cluster3	LumA	LIHC
TCGA-2Y-A9GU-01A	Cluster3	LumB	LIHC
TCGA-2Y-A9GV-01A	Cluster3	LumA	LIHC
TCGA-2Y-A9GW-01A	Cluster3	LumA	LIHC
TCGA-2Y-A9GX-01A	Cluster3	LumA	LIHC
TCGA-2Y-A9GY-01A	Cluster1	Basal	LIHC
TCGA-2Y-A9GZ-01A	Cluster3	LumA	LIHC
TCGA-2Y-A9H0-01A	Cluster1	LumB	LIHC
TCGA-2Y-A9H1-01A	Cluster2	LumA	LIHC
TCGA-2Y-A9H2-01A	Cluster1	LumB	LIHC
TCGA-2Y-A9H3-01A	Cluster2	LumA	LIHC
TCGA-2Y-A9H4-01A	Cluster2	Basal	LIHC
TCGA-2Y-A9H5-01A	Cluster3	LumA	LIHC
TCGA-2Y-A9H6-01A	Cluster3	LumA	LIHC
TCGA-2Y-A9H7-01A	Cluster3	LumB	LIHC
TCGA-2Y-A9H8-01A	Cluster1	Basal	LIHC
TCGA-2Y-A9H9-01A	Cluster3	LumA	LIHC
TCGA-2Y-A9HA-01A	Cluster1	Basal	LIHC
TCGA-2Y-A9HB-01A	Cluster3	LumA	LIHC
TCGA-2Z-A9J1-01A	Cluster2	LumB	KIRP
TCGA-2Z-A9J2-01A	Cluster2	Basal	KIRP
TCGA-2Z-A9J3-01A	Cluster1	LumB	KIRP
TCGA-2Z-A9J5-01A	Cluster2	Basal	KIRP
TCGA-2Z-A9J6-01A	Cluster1	Basal	KIRP
TCGA-2Z-A9J7-01A	Cluster1	LumA	KIRP
TCGA-2Z-A9J8-01A	Cluster1	LumB	KIRP
TCGA-2Z-A9J9-01A	Cluster3	LumA	KIRP
TCGA-2Z-A9JD-01A	Cluster3	LumA	KIRP
TCGA-2Z-A9JE-01A	Cluster1	LumB	KIRP
TCGA-2Z-A9JG-01A	Cluster1	LumA	KIRP
TCGA-2Z-A9JI-01A	Cluster1	Basal	KIRP
TCGA-2Z-A9JJ-01A	Cluster3	Basal	KIRP
TCGA-2Z-A9JK-01A	Cluster3	LumB	KIRP
TCGA-2Z-A9JL-01A	Cluster1	Basal	KIRP
TCGA-2Z-A9JM-01A	Cluster1	Basal	KIRP
TCGA-2Z-A9JN-01A	Cluster3	LumA	KIRP
TCGA-2Z-A9JO-01A	Cluster2	LumA	KIRP
TCGA-2Z-A9JP-01A	Cluster2	LumA	KIRP
TCGA-2Z-A9JQ-01A	Cluster2	LumA	KIRP
TCGA-2Z-A9JR-01A	Cluster1	LumA	KIRP
TCGA-2Z-A9JS-01A	Cluster1	LumA	KIRP
TCGA-2Z-A9JT-01A	Cluster2	LumA	KIRP
TCGA-30-1714-01A	Cluster2	LumB	OV
TCGA-30-1718-01A	Cluster1	Basal	OV
TCGA-30-1853-01A	Cluster2	LumA	OV
TCGA-30-1857-01A	Cluster2	LumA	OV
TCGA-30-1860-01A	Cluster2	LumB	OV
TCGA-30-1861-01A	Cluster3	LumB	OV
TCGA-30-1862-01A	Cluster3	LumA	OV
TCGA-30-1866-01A	Cluster2	LumB	OV
TCGA-30-1891-01A	Cluster2	LumA	OV
TCGA-30-1892-01A	Cluster2	LumA	OV
TCGA-31-1944-01A	Cluster3	Basal	OV
TCGA-31-1946-01A	Cluster1	LumA	OV
TCGA-31-1950-01A	Cluster3	LumB	OV
TCGA-31-1951-01A	Cluster3	LumA	OV
TCGA-31-1953-01A	Cluster3	Basal	OV
TCGA-31-1956-01A	Cluster3	LumB	OV
TCGA-31-1959-01A	Cluster3	Basal	OV
TCGA-33-4532-01A	Cluster1	LumB	LUSC
TCGA-33-4533-01A	Cluster3	Basal	LUSC
TCGA-33-4538-01A	Cluster1	Basal	LUSC
TCGA-33-4547-01A	Cluster3	LumA	LUSC
TCGA-33-4566-01A	Cluster2	LumB	LUSC
TCGA-33-4582-01A	Cluster1	LumB	LUSC
TCGA-33-4583-01A	Cluster3	Basal	LUSC
TCGA-33-4586-01A	Cluster3	LumB	LUSC
TCGA-33-4587-01A	Cluster1	Basal	LUSC
TCGA-33-4589-01A	Cluster2	Basal	LUSC
TCGA-33-6737-01A	Cluster2	LumB	LUSC
TCGA-33-6738-01A	Cluster1	LumA	LUSC
TCGA-33-A4WN-01A	Cluster3	LumB	LUSC
TCGA-33-A5GW-01A	Cluster3	LumA	LUSC
TCGA-33-AAS8-01A	Cluster1	LumB	LUSC
TCGA-33-AASB-01A	Cluster1	LumB	LUSC
TCGA-33-AASD-01A	Cluster3	Basal	LUSC
TCGA-33-AASI-01A	Cluster2	LumB	LUSC
TCGA-33-AASJ-01A	Cluster1	Basal	LUSC
TCGA-33-AASL-01A	Cluster2	Basal	LUSC
TCGA-34-2596-01A	Cluster3	Basal	LUSC
TCGA-34-2600-01A	Cluster3	LumA	LUSC
TCGA-34-2608-01A	Cluster3	LumA	LUSC
TCGA-34-5231-01A	Cluster1	Basal	LUSC
TCGA-34-5232-01A	Cluster3	LumA	LUSC
TCGA-34-5234-01A	Cluster2	LumA	LUSC
TCGA-34-5236-01A	Cluster1	LumB	LUSC
TCGA-34-5239-01A	Cluster3	LumA	LUSC
TCGA-34-5240-01A	Cluster3	LumB	LUSC
TCGA-34-5241-01A	Cluster2	LumB	LUSC
TCGA-34-5927-01A	Cluster1	Basal	LUSC
TCGA-34-5928-01A	Cluster3	LumA	LUSC
TCGA-34-5929-01A	Cluster1	LumA	LUSC
TCGA-34-7107-01A	Cluster3	Basal	LUSC
TCGA-34-8454-01A	Cluster3	Basal	LUSC
TCGA-34-8455-01A	Cluster3	LumA	LUSC
TCGA-34-8456-01A	Cluster1	LumA	LUSC
TCGA-34-A5IX-01A	Cluster1	Basal	LUSC
TCGA-35-3615-01A	Cluster2	LumA	LUAD
TCGA-35-4122-01A	Cluster2	LumB	LUAD
TCGA-35-4123-01A	Cluster2	LumB	LUAD
TCGA-35-5375-01A	Cluster2	LumB	LUAD
TCGA-36-1568-01A	Cluster3	LumA	OV
TCGA-36-1569-01A	Cluster3	LumA	OV
TCGA-36-1570-01A	Cluster1	Basal	OV
TCGA-36-1571-01A	Cluster1	LumB	OV
TCGA-36-1574-01A	Cluster3	LumB	OV
TCGA-36-1576-01A	Cluster3	Basal	OV
TCGA-36-1577-01A	Cluster1	Basal	OV
TCGA-36-1580-01A	Cluster3	LumA	OV
TCGA-36-1581-01A	Cluster3	Basal	OV
TCGA-37-3783-01A	Cluster2	LumB	LUSC
TCGA-37-3789-01A	Cluster2	Basal	LUSC
TCGA-37-3792-01A	Cluster3	LumB	LUSC
TCGA-37-4129-01A	Cluster3	LumA	LUSC
TCGA-37-4130-01A	Cluster2	LumB	LUSC
TCGA-37-4132-01A	Cluster3	LumB	LUSC
TCGA-37-4133-01A	Cluster2	LumB	LUSC
TCGA-37-4135-01A	Cluster2	LumB	LUSC
TCGA-37-4141-01A	Cluster1	LumB	LUSC
TCGA-37-5819-01A	Cluster2	LumB	LUSC
TCGA-37-A5EL-01A	Cluster1	Basal	LUSC
TCGA-37-A5EM-01A	Cluster1	Basal	LUSC
TCGA-37-A5EN-01A	Cluster1	LumB	LUSC
TCGA-38-4625-01A	Cluster1	Basal	LUAD
TCGA-38-4626-01A	Cluster3	LumA	LUAD
TCGA-38-4627-01A	Cluster2	LumA	LUAD
TCGA-38-4628-01A	Cluster2	LumB	LUAD
TCGA-38-4629-01A	Cluster2	Basal	LUAD
TCGA-38-4630-01A	Cluster1	Basal	LUAD
TCGA-38-4631-01A	Cluster1	LumB	LUAD
TCGA-38-4632-01A	Cluster2	LumB	LUAD
TCGA-38-6178-01A	Cluster1	LumA	LUAD
TCGA-38-7271-01A	Cluster3	LumA	LUAD
TCGA-38-A44F-01A	Cluster3	LumA	LUAD
TCGA-39-5011-01A	Cluster2	LumB	LUSC
TCGA-39-5016-01A	Cluster1	LumB	LUSC
TCGA-39-5019-01A	Cluster1	LumB	LUSC
TCGA-39-5021-01A	Cluster1	LumB	LUSC
TCGA-39-5022-01A	Cluster3	LumA	LUSC
TCGA-39-5024-01A	Cluster2	LumA	LUSC
TCGA-39-5027-01A	Cluster2	Basal	LUSC
TCGA-39-5028-01A	Cluster3	LumA	LUSC
TCGA-39-5029-01A	Cluster2	LumA	LUSC
TCGA-39-5030-01A	Cluster3	LumA	LUSC
TCGA-39-5031-01A	Cluster1	LumA	LUSC
TCGA-39-5034-01A	Cluster3	LumB	LUSC
TCGA-39-5035-01A	Cluster1	LumA	LUSC
TCGA-39-5036-01A	Cluster2	LumB	LUSC
TCGA-39-5037-01A	Cluster1	LumB	LUSC
TCGA-39-5039-01A	Cluster2	LumA	LUSC
TCGA-39-5040-01A	Cluster3	Basal	LUSC
TCGA-3A-A9I5-01A	Cluster2	LumB	PAAD
TCGA-3A-A9I7-01A	Cluster3	LumA	PAAD
TCGA-3A-A9I9-01A	Cluster2	Basal	PAAD
TCGA-3A-A9IB-01A	Cluster2	Basal	PAAD
TCGA-3A-A9IC-01A	Cluster2	Basal	PAAD
TCGA-3A-A9IH-01A	Cluster3	Basal	PAAD
TCGA-3A-A9IJ-01A	Cluster2	LumA	PAAD
TCGA-3A-A9IL-01A	Cluster1	LumA	PAAD
TCGA-3A-A9IN-01A	Cluster3	LumA	PAAD
TCGA-3A-A9IO-01A	Cluster3	LumA	PAAD
TCGA-3A-A9IR-01A	Cluster3	LumA	PAAD
TCGA-3A-A9IS-01A	Cluster3	LumA	PAAD
TCGA-3A-A9IU-01A	Cluster3	LumA	PAAD
TCGA-3A-A9IV-01A	Cluster3	LumB	PAAD
TCGA-3A-A9IX-01A	Cluster3	LumA	PAAD
TCGA-3A-A9IZ-01A	Cluster3	LumB	PAAD
TCGA-3A-A9J0-01A	Cluster2	Basal	PAAD
TCGA-3C-AAAU-01A	Cluster3	LumB	BRCA
TCGA-3C-AALI-01A	Cluster2	LumB	BRCA
TCGA-3C-AALJ-01A	Cluster1	LumB	BRCA
TCGA-3C-AALK-01A	Cluster2	LumA	BRCA
TCGA-3E-AAAY-01A	Cluster1	LumA	PAAD
TCGA-3E-AAAZ-01A	Cluster1	LumB	PAAD
TCGA-3G-AB0O-01A	Cluster1	LumB	THYM
TCGA-3G-AB0Q-01A	Cluster3	LumA	THYM
TCGA-3G-AB0T-01A	Cluster2	LumB	THYM
TCGA-3G-AB14-01A	Cluster3	LumA	THYM
TCGA-3G-AB19-01A	Cluster3	LumA	THYM
TCGA-3H-AB3K-01A	Cluster2	LumA	MESO
TCGA-3H-AB3L-01A	Cluster1	Basal	MESO
TCGA-3H-AB3M-01A	Cluster3	LumB	MESO
TCGA-3H-AB3O-01A	Cluster3	LumB	MESO
TCGA-3H-AB3S-01A	Cluster3	LumA	MESO
TCGA-3H-AB3T-01A	Cluster1	LumB	MESO
TCGA-3H-AB3U-01A	Cluster3	LumA	MESO
TCGA-3H-AB3X-01A	Cluster3	LumA	MESO
TCGA-3K-AAZ8-01A	Cluster3	LumA	LIHC
TCGA-3L-AA1B-01A	Cluster1	LumA	COAD
TCGA-3M-AB46-01A	Cluster1	Basal	STAD
TCGA-3M-AB47-01A	Cluster3	LumA	STAD
TCGA-3Q-A9WF-01A	Cluster3	Basal	THYM
TCGA-3S-A8YW-01A	Cluster1	LumA	THYM
TCGA-3S-AAYX-01A	Cluster3	Basal	THYM
TCGA-3T-AA9L-01A	Cluster3	LumB	THYM
TCGA-3U-A98D-01A	Cluster3	Basal	MESO
TCGA-3U-A98E-01A	Cluster3	LumA	MESO
TCGA-3U-A98F-01A	Cluster1	Basal	MESO
TCGA-3U-A98G-01A	Cluster2	LumA	MESO
TCGA-3U-A98H-01A	Cluster3	LumA	MESO
TCGA-3U-A98I-01A	Cluster3	LumA	MESO
TCGA-3U-A98J-01A	Cluster3	LumA	MESO
TCGA-3X-AAV9-01A	Cluster1	LumA	CHOL
TCGA-3X-AAVA-01A	Cluster3	LumA	CHOL
TCGA-3X-AAVB-01A	Cluster3	Basal	CHOL
TCGA-3X-AAVC-01A	Cluster3	Basal	CHOL
TCGA-3X-AAVE-01A	Cluster1	Basal	CHOL
TCGA-3Z-A93Z-01A	Cluster1	LumA	KIRC
TCGA-43-2576-01A	Cluster2	LumA	LUSC
TCGA-43-2578-01A	Cluster1	Basal	LUSC
TCGA-43-2581-01A	Cluster2	LumB	LUSC
TCGA-43-3394-01A	Cluster1	LumB	LUSC
TCGA-43-3920-01A	Cluster3	LumB	LUSC
TCGA-43-5668-01A	Cluster3	LumA	LUSC
TCGA-43-5670-01A	Cluster3	Basal	LUSC
TCGA-43-6143-01A	Cluster1	Basal	LUSC
TCGA-43-6647-01A	Cluster2	LumA	LUSC
TCGA-43-6770-01A	Cluster1	Basal	LUSC
TCGA-43-6771-01A	Cluster2	LumA	LUSC
TCGA-43-6773-01A	Cluster2	LumA	LUSC
TCGA-43-7656-01A	Cluster1	Basal	LUSC
TCGA-43-7657-01A	Cluster2	LumA	LUSC
TCGA-43-7658-01A	Cluster1	Basal	LUSC
TCGA-43-8115-01A	Cluster3	LumB	LUSC
TCGA-43-8116-01A	Cluster1	Basal	LUSC
TCGA-43-8118-01A	Cluster1	Basal	LUSC
TCGA-43-A474-01A	Cluster1	Basal	LUSC
TCGA-43-A475-01A	Cluster3	LumB	LUSC
TCGA-43-A56U-01A	Cluster3	LumA	LUSC
TCGA-43-A56V-01A	Cluster1	Basal	LUSC
TCGA-44-2655-01A	Cluster3	LumA	LUAD
TCGA-44-2657-01A	Cluster1	Basal	LUAD
TCGA-44-2659-01A	Cluster3	LumA	LUAD
TCGA-44-2661-01A	Cluster2	LumA	LUAD
TCGA-44-3396-01A	Cluster3	Basal	LUAD
TCGA-44-3398-01A	Cluster2	LumA	LUAD
TCGA-44-3919-01A	Cluster3	LumA	LUAD
TCGA-44-5643-01A	Cluster1	Basal	LUAD
TCGA-44-5644-01A	Cluster1	Basal	LUAD
TCGA-44-6145-01A	Cluster3	Basal	LUAD
TCGA-44-6148-01A	Cluster3	LumA	LUAD
TCGA-44-6774-01A	Cluster3	LumA	LUAD
TCGA-44-6776-01A	Cluster3	LumA	LUAD
TCGA-44-6777-01A	Cluster3	LumA	LUAD
TCGA-44-6778-01A	Cluster1	LumB	LUAD
TCGA-44-6779-01A	Cluster3	Basal	LUAD
TCGA-44-7659-01A	Cluster3	LumA	LUAD
TCGA-44-7660-01A	Cluster1	Basal	LUAD
TCGA-44-7661-01A	Cluster3	Basal	LUAD
TCGA-44-7662-01A	Cluster1	Basal	LUAD
TCGA-44-7667-01A	Cluster1	Basal	LUAD
TCGA-44-7669-01A	Cluster1	LumB	LUAD
TCGA-44-7670-01A	Cluster1	Basal	LUAD
TCGA-44-7671-01A	Cluster3	LumA	LUAD
TCGA-44-7672-01A	Cluster2	LumB	LUAD
TCGA-44-8117-01A	Cluster3	LumB	LUAD
TCGA-44-8119-01A	Cluster1	Basal	LUAD
TCGA-44-8120-01A	Cluster3	LumA	LUAD
TCGA-44-A479-01A	Cluster1	LumB	LUAD
TCGA-44-A47A-01A	Cluster1	Basal	LUAD
TCGA-44-A47B-01A	Cluster3	LumA	LUAD
TCGA-44-A47G-01A	Cluster3	Basal	LUAD
TCGA-44-A4SS-01A	Cluster3	Basal	LUAD
TCGA-44-A4SU-01A	Cluster1	LumA	LUAD
TCGA-46-3765-01A	Cluster1	LumA	LUSC
TCGA-46-3766-01A	Cluster3	LumA	LUSC
TCGA-46-3767-01A	Cluster3	LumA	LUSC
TCGA-46-3768-01A	Cluster3	LumB	LUSC
TCGA-46-3769-01A	Cluster2	LumA	LUSC
TCGA-46-6025-01A	Cluster2	Basal	LUSC
TCGA-46-6026-01A	Cluster1	Basal	LUSC
TCGA-49-4486-01A	Cluster2	LumA	LUAD
TCGA-49-4487-01A	Cluster1	Basal	LUAD
TCGA-49-4488-01A	Cluster1	LumB	LUAD
TCGA-49-4490-01A	Cluster2	LumA	LUAD
TCGA-49-4494-01A	Cluster2	LumB	LUAD
TCGA-49-4501-01A	Cluster2	LumA	LUAD
TCGA-49-4505-01A	Cluster2	LumA	LUAD
TCGA-49-4506-01A	Cluster2	LumB	LUAD
TCGA-49-4507-01A	Cluster2	Basal	LUAD
TCGA-49-4510-01A	Cluster2	LumA	LUAD
TCGA-49-4512-01A	Cluster2	LumA	LUAD
TCGA-49-4514-01A	Cluster2	Basal	LUAD
TCGA-49-6742-01A	Cluster1	LumB	LUAD
TCGA-49-6743-01A	Cluster1	LumB	LUAD
TCGA-49-6744-01A	Cluster3	LumA	LUAD
TCGA-49-6745-01A	Cluster3	Basal	LUAD
TCGA-49-6761-01A	Cluster1	LumB	LUAD
TCGA-49-6767-01A	Cluster1	Basal	LUAD
TCGA-49-AAQV-01A	Cluster1	LumB	LUAD
TCGA-49-AAR0-01A	Cluster2	Basal	LUAD
TCGA-49-AAR2-01A	Cluster2	Basal	LUAD
TCGA-49-AAR3-01A	Cluster1	Basal	LUAD
TCGA-49-AAR4-01A	Cluster1	Basal	LUAD
TCGA-49-AAR9-01A	Cluster1	Basal	LUAD
TCGA-49-AARE-01A	Cluster2	LumB	LUAD
TCGA-49-AARN-01A	Cluster1	LumA	LUAD
TCGA-49-AARO-01A	Cluster2	Basal	LUAD
TCGA-49-AARQ-01A	Cluster2	Basal	LUAD
TCGA-49-AARR-01A	Cluster3	LumA	LUAD
TCGA-4A-A93W-01A	Cluster1	Basal	KIRP
TCGA-4A-A93X-01A	Cluster1	LumB	KIRP
TCGA-4A-A93Y-01A	Cluster2	Basal	KIRP
TCGA-4B-A93V-01A	Cluster2	LumB	LUAD
TCGA-4C-A93U-01A	Cluster3	Basal	THCA
TCGA-4E-A92E-01A	Cluster3	LumA	UCEC
TCGA-4G-AAZO-01A	Cluster3	LumA	CHOL
TCGA-4G-AAZT-01A	Cluster2	LumA	CHOL
TCGA-4H-AAAK-01A	Cluster3	LumA	BRCA
TCGA-4J-AA1J-01A	Cluster3	LumA	CESC
TCGA-4L-AA1F-01A	Cluster3	LumB	PRAD
TCGA-4N-A93T-01A	Cluster2	LumA	COAD
TCGA-4P-AA8J-01A	Cluster2	Basal	HNSC
TCGA-4R-AA8I-01A	Cluster3	LumA	LIHC
TCGA-4T-AA8H-01A	Cluster3	LumA	COAD
TCGA-4V-A9QI-01A	Cluster3	LumB	THYM
TCGA-4V-A9QJ-01A	Cluster2	LumB	THYM
TCGA-4V-A9QL-01A	Cluster3	LumA	THYM
TCGA-4V-A9QM-01A	Cluster3	LumA	THYM
TCGA-4V-A9QN-01A	Cluster2	LumA	THYM
TCGA-4V-A9QR-01A	Cluster2	LumA	THYM
TCGA-4V-A9QS-01A	Cluster1	LumB	THYM
TCGA-4V-A9QT-01A	Cluster1	LumB	THYM
TCGA-4V-A9QU-01A	Cluster1	LumB	THYM
TCGA-4V-A9QW-01A	Cluster2	LumB	THYM
TCGA-4V-A9QX-01A	Cluster1	LumB	THYM
TCGA-4X-A9F9-01A	Cluster2	LumB	THYM
TCGA-4X-A9FA-01A	Cluster2	LumA	THYM
TCGA-4X-A9FB-01A	Cluster1	LumB	THYM
TCGA-4X-A9FC-01A	Cluster1	Basal	THYM
TCGA-4X-A9FD-01A	Cluster3	LumA	THYM
TCGA-4Z-AA7M-01A	Cluster1	Basal	BLCA
TCGA-4Z-AA7N-01A	Cluster3	LumA	BLCA
TCGA-4Z-AA7O-01A	Cluster3	LumA	BLCA
TCGA-4Z-AA7Q-01A	Cluster2	Basal	BLCA
TCGA-4Z-AA7R-01A	Cluster1	LumB	BLCA
TCGA-4Z-AA7S-01A	Cluster1	LumA	BLCA
TCGA-4Z-AA7W-01A	Cluster2	Basal	BLCA
TCGA-4Z-AA7Y-01A	Cluster3	LumB	BLCA
TCGA-4Z-AA80-01A	Cluster1	LumB	BLCA
TCGA-4Z-AA81-01A	Cluster3	Basal	BLCA
TCGA-4Z-AA82-01A	Cluster3	Basal	BLCA
TCGA-4Z-AA83-01A	Cluster3	LumA	BLCA
TCGA-4Z-AA84-01A	Cluster1	Basal	BLCA
TCGA-4Z-AA86-01A	Cluster1	Basal	BLCA
TCGA-4Z-AA87-01A	Cluster1	LumB	BLCA
TCGA-4Z-AA89-01A	Cluster3	LumA	BLCA
TCGA-50-5044-01A	Cluster2	Basal	LUAD
TCGA-50-5045-01A	Cluster2	Basal	LUAD
TCGA-50-5049-01A	Cluster3	LumB	LUAD
TCGA-50-5051-01A	Cluster2	LumB	LUAD
TCGA-50-5055-01A	Cluster2	LumA	LUAD
TCGA-50-5066-01A	Cluster2	LumB	LUAD
TCGA-50-5066-02A	Cluster1	Basal	LUAD
TCGA-50-5068-01A	Cluster2	LumB	LUAD
TCGA-50-5072-01A	Cluster1	Basal	LUAD
TCGA-50-5930-01A	Cluster3	Basal	LUAD
TCGA-50-5931-01A	Cluster1	Basal	LUAD
TCGA-50-5932-01A	Cluster3	LumA	LUAD
TCGA-50-5933-01A	Cluster3	Basal	LUAD
TCGA-50-5935-01A	Cluster3	LumA	LUAD
TCGA-50-5936-01A	Cluster1	Basal	LUAD
TCGA-50-5939-01A	Cluster3	Basal	LUAD
TCGA-50-5941-01A	Cluster1	Basal	LUAD
TCGA-50-5942-01A	Cluster3	LumA	LUAD
TCGA-50-5944-01A	Cluster3	LumA	LUAD
TCGA-50-5946-01A	Cluster1	Basal	LUAD
TCGA-50-5946-02A	Cluster1	Basal	LUAD
TCGA-50-6590-01A	Cluster1	Basal	LUAD
TCGA-50-6591-01A	Cluster1	Basal	LUAD
TCGA-50-6592-01A	Cluster1	Basal	LUAD
TCGA-50-6593-01A	Cluster3	Basal	LUAD
TCGA-50-6594-01A	Cluster1	LumB	LUAD
TCGA-50-6595-01A	Cluster1	Basal	LUAD
TCGA-50-6597-01A	Cluster2	LumA	LUAD
TCGA-50-6673-01A	Cluster3	LumA	LUAD
TCGA-50-7109-01A	Cluster1	LumB	LUAD
TCGA-50-8457-01A	Cluster3	LumA	LUAD
TCGA-50-8459-01A	Cluster2	LumA	LUAD
TCGA-50-8460-01A	Cluster2	LumA	LUAD
TCGA-51-4079-01A	Cluster3	Basal	LUSC
TCGA-51-4080-01A	Cluster1	LumB	LUSC
TCGA-51-4081-01A	Cluster1	Basal	LUSC
TCGA-51-6867-01A	Cluster1	LumB	LUSC
TCGA-52-7622-01A	Cluster3	LumA	LUSC
TCGA-52-7809-01A	Cluster1	Basal	LUSC
TCGA-52-7810-01A	Cluster2	Basal	LUSC
TCGA-52-7811-01A	Cluster3	Basal	LUSC
TCGA-52-7812-01A	Cluster1	LumB	LUSC
TCGA-53-7624-01A	Cluster1	Basal	LUAD
TCGA-53-7626-01A	Cluster3	LumA	LUAD
TCGA-53-7813-01A	Cluster3	LumB	LUAD
TCGA-53-A4EZ-01A	Cluster1	LumB	LUAD
TCGA-55-1592-01A	Cluster3	LumB	LUAD
TCGA-55-1594-01A	Cluster1	LumB	LUAD
TCGA-55-1596-01A	Cluster1	LumB	LUAD
TCGA-55-5899-01A	Cluster1	LumB	LUAD
TCGA-55-6543-01A	Cluster3	LumA	LUAD
TCGA-55-6642-01A	Cluster3	LumA	LUAD
TCGA-55-6712-01A	Cluster3	Basal	LUAD
TCGA-55-6968-01A	Cluster1	Basal	LUAD
TCGA-55-6970-01A	Cluster3	Basal	LUAD
TCGA-55-6971-01A	Cluster1	Basal	LUAD
TCGA-55-6972-01A	Cluster1	LumA	LUAD
TCGA-55-6975-01A	Cluster1	Basal	LUAD
TCGA-55-6978-01A	Cluster1	Basal	LUAD
TCGA-55-6979-01A	Cluster1	Basal	LUAD
TCGA-55-6980-01A	Cluster3	LumA	LUAD
TCGA-55-6981-01A	Cluster2	LumB	LUAD
TCGA-55-6982-01A	Cluster1	LumB	LUAD
TCGA-55-6983-01A	Cluster3	LumA	LUAD
TCGA-55-6984-01A	Cluster2	Basal	LUAD
TCGA-55-6985-01A	Cluster3	Basal	LUAD
TCGA-55-6986-01A	Cluster3	LumA	LUAD
TCGA-55-6987-01A	Cluster1	Basal	LUAD
TCGA-55-7227-01A	Cluster3	LumA	LUAD
TCGA-55-7281-01A	Cluster2	LumA	LUAD
TCGA-55-7283-01A	Cluster3	LumA	LUAD
TCGA-55-7284-01B	Cluster3	LumA	LUAD
TCGA-55-7570-01A	Cluster1	Basal	LUAD
TCGA-55-7573-01A	Cluster3	LumA	LUAD
TCGA-55-7574-01A	Cluster3	LumA	LUAD
TCGA-55-7576-01A	Cluster1	LumB	LUAD
TCGA-55-7724-01A	Cluster3	Basal	LUAD
TCGA-55-7725-01A	Cluster3	LumA	LUAD
TCGA-55-7726-01A	Cluster1	Basal	LUAD
TCGA-55-7727-01A	Cluster3	LumB	LUAD
TCGA-55-7728-01A	Cluster2	LumA	LUAD
TCGA-55-7815-01A	Cluster3	LumB	LUAD
TCGA-55-7816-01A	Cluster3	LumA	LUAD
TCGA-55-7903-01A	Cluster1	LumB	LUAD
TCGA-55-7907-01A	Cluster1	LumB	LUAD
TCGA-55-7910-01A	Cluster1	LumB	LUAD
TCGA-55-7911-01A	Cluster1	LumB	LUAD
TCGA-55-7913-01B	Cluster1	LumB	LUAD
TCGA-55-7914-01A	Cluster1	LumA	LUAD
TCGA-55-7994-01A	Cluster3	LumB	LUAD
TCGA-55-7995-01A	Cluster3	LumB	LUAD
TCGA-55-8085-01A	Cluster1	Basal	LUAD
TCGA-55-8087-01A	Cluster3	LumA	LUAD
TCGA-55-8089-01A	Cluster3	Basal	LUAD
TCGA-55-8090-01A	Cluster3	LumA	LUAD
TCGA-55-8091-01A	Cluster3	LumA	LUAD
TCGA-55-8092-01A	Cluster1	LumA	LUAD
TCGA-55-8094-01A	Cluster1	LumB	LUAD
TCGA-55-8096-01A	Cluster1	LumA	LUAD
TCGA-55-8097-01A	Cluster3	LumA	LUAD
TCGA-55-8203-01A	Cluster1	LumB	LUAD
TCGA-55-8204-01A	Cluster1	Basal	LUAD
TCGA-55-8205-01A	Cluster1	Basal	LUAD
TCGA-55-8206-01A	Cluster3	LumA	LUAD
TCGA-55-8207-01A	Cluster3	LumA	LUAD
TCGA-55-8208-01A	Cluster1	LumB	LUAD
TCGA-55-8299-01A	Cluster3	Basal	LUAD
TCGA-55-8301-01A	Cluster1	Basal	LUAD
TCGA-55-8302-01A	Cluster1	Basal	LUAD
TCGA-55-8505-01A	Cluster1	Basal	LUAD
TCGA-55-8506-01A	Cluster2	LumB	LUAD
TCGA-55-8507-01A	Cluster1	LumB	LUAD
TCGA-55-8508-01A	Cluster1	LumA	LUAD
TCGA-55-8510-01A	Cluster2	LumB	LUAD
TCGA-55-8511-01A	Cluster1	Basal	LUAD
TCGA-55-8512-01A	Cluster3	LumA	LUAD
TCGA-55-8513-01A	Cluster3	LumA	LUAD
TCGA-55-8514-01A	Cluster2	LumA	LUAD
TCGA-55-8614-01A	Cluster1	Basal	LUAD
TCGA-55-8615-01A	Cluster3	LumA	LUAD
TCGA-55-8616-01A	Cluster1	LumA	LUAD
TCGA-55-8619-01A	Cluster3	LumA	LUAD
TCGA-55-8620-01A	Cluster1	Basal	LUAD
TCGA-55-8621-01A	Cluster3	LumA	LUAD
TCGA-55-A48X-01A	Cluster3	LumA	LUAD
TCGA-55-A48Y-01A	Cluster1	Basal	LUAD
TCGA-55-A48Z-01A	Cluster1	LumB	LUAD
TCGA-55-A490-01A	Cluster1	LumB	LUAD
TCGA-55-A491-01A	Cluster2	LumB	LUAD
TCGA-55-A492-01A	Cluster2	LumA	LUAD
TCGA-55-A493-01A	Cluster1	Basal	LUAD
TCGA-55-A494-01A	Cluster1	LumB	LUAD
TCGA-55-A4DF-01A	Cluster1	Basal	LUAD
TCGA-55-A4DG-01A	Cluster3	LumA	LUAD
TCGA-55-A57B-01A	Cluster3	LumA	LUAD
TCGA-56-1622-01A	Cluster3	LumA	LUSC
TCGA-56-5897-01A	Cluster3	LumA	LUSC
TCGA-56-5898-01A	Cluster3	LumA	LUSC
TCGA-56-6545-01A	Cluster3	LumA	LUSC
TCGA-56-6546-01A	Cluster1	Basal	LUSC
TCGA-56-7221-01A	Cluster1	LumA	LUSC
TCGA-56-7222-01A	Cluster1	Basal	LUSC
TCGA-56-7223-01A	Cluster1	LumB	LUSC
TCGA-56-7579-01A	Cluster1	LumB	LUSC
TCGA-56-7580-01A	Cluster1	Basal	LUSC
TCGA-56-7582-01A	Cluster3	Basal	LUSC
TCGA-56-7730-01A	Cluster1	LumB	LUSC
TCGA-56-7731-01A	Cluster2	LumA	LUSC
TCGA-56-7822-01A	Cluster3	LumA	LUSC
TCGA-56-7823-01B	Cluster1	Basal	LUSC
TCGA-56-8082-01A	Cluster3	Basal	LUSC
TCGA-56-8083-01A	Cluster1	Basal	LUSC
TCGA-56-8201-01A	Cluster3	Basal	LUSC
TCGA-56-8304-01A	Cluster1	LumB	LUSC
TCGA-56-8305-01A	Cluster1	Basal	LUSC
TCGA-56-8307-01A	Cluster1	Basal	LUSC
TCGA-56-8308-01A	Cluster3	LumA	LUSC
TCGA-56-8309-01A	Cluster3	LumA	LUSC
TCGA-56-8503-01A	Cluster3	Basal	LUSC
TCGA-56-8504-01A	Cluster1	LumB	LUSC
TCGA-56-8622-01A	Cluster3	LumA	LUSC
TCGA-56-8623-01A	Cluster3	LumA	LUSC
TCGA-56-8624-01A	Cluster3	LumA	LUSC
TCGA-56-8625-01A	Cluster3	LumB	LUSC
TCGA-56-8626-01A	Cluster3	LumA	LUSC
TCGA-56-8628-01A	Cluster3	LumA	LUSC
TCGA-56-8629-01A	Cluster1	LumA	LUSC
TCGA-56-A49D-01A	Cluster1	Basal	LUSC
TCGA-56-A4BW-01A	Cluster3	Basal	LUSC
TCGA-56-A4BX-01A	Cluster3	LumA	LUSC
TCGA-56-A4BY-01A	Cluster1	LumA	LUSC
TCGA-56-A4ZJ-01A	Cluster2	LumA	LUSC
TCGA-56-A4ZK-01A	Cluster1	LumA	LUSC
TCGA-56-A5DR-01A	Cluster1	Basal	LUSC
TCGA-56-A5DS-01A	Cluster3	LumA	LUSC
TCGA-56-A62T-01A	Cluster1	Basal	LUSC
TCGA-57-1582-01A	Cluster1	Basal	OV
TCGA-57-1583-01A	Cluster1	Basal	OV
TCGA-57-1584-01A	Cluster3	LumA	OV
TCGA-57-1585-01A	Cluster3	LumA	OV
TCGA-57-1586-01A	Cluster1	LumA	OV
TCGA-57-1993-01A	Cluster1	Basal	OV
TCGA-57-1994-01A	Cluster1	LumB	OV
TCGA-58-8386-01A	Cluster3	LumA	LUSC
TCGA-58-8387-01A	Cluster1	LumB	LUSC
TCGA-58-8388-01A	Cluster3	Basal	LUSC
TCGA-58-8390-01A	Cluster1	Basal	LUSC
TCGA-58-8391-01A	Cluster1	Basal	LUSC
TCGA-58-8392-01A	Cluster1	Basal	LUSC
TCGA-58-8393-01A	Cluster3	LumA	LUSC
TCGA-58-A46J-01A	Cluster1	Basal	LUSC
TCGA-58-A46K-01A	Cluster1	Basal	LUSC
TCGA-58-A46L-01A	Cluster1	Basal	LUSC
TCGA-58-A46M-01A	Cluster1	LumB	LUSC
TCGA-58-A46N-01A	Cluster1	Basal	LUSC
TCGA-59-2348-01A	Cluster3	LumB	OV
TCGA-59-2350-01A	Cluster1	LumB	OV
TCGA-59-2351-01A	Cluster1	Basal	OV
TCGA-59-2352-01A	Cluster1	LumA	OV
TCGA-59-2354-01A	Cluster3	LumA	OV
TCGA-59-2355-01A	Cluster3	LumA	OV
TCGA-59-2363-01A	Cluster1	Basal	OV
TCGA-59-A5PD-01A	Cluster1	LumB	OV
TCGA-5B-A90C-01A	Cluster1	LumB	UCEC
TCGA-5C-A9VG-01A	Cluster1	LumB	LIHC
TCGA-5C-A9VH-01A	Cluster1	LumB	LIHC
TCGA-5C-AAPD-01A	Cluster1	LumB	LIHC
TCGA-5G-A9ZZ-01A	Cluster3	LumA	THYM
TCGA-5K-AAAP-01A	Cluster2	LumA	THYM
TCGA-5L-AAT0-01A	Cluster3	LumA	BRCA
TCGA-5L-AAT1-01A	Cluster2	LumA	BRCA
TCGA-5M-AAT4-01A	Cluster1	Basal	COAD
TCGA-5M-AAT5-01A	Cluster1	Basal	COAD
TCGA-5M-AAT6-01A	Cluster1	Basal	COAD
TCGA-5M-AATA-01A	Cluster1	Basal	COAD
TCGA-5M-AATE-01A	Cluster1	Basal	COAD
TCGA-5N-A9KI-01A	Cluster3	LumA	BLCA
TCGA-5N-A9KM-01A	Cluster3	LumA	BLCA
TCGA-5P-A9JU-01A	Cluster3	LumB	KIRP
TCGA-5P-A9JV-01A	Cluster3	Basal	KIRP
TCGA-5P-A9JW-01A	Cluster2	LumB	KIRP
TCGA-5P-A9JY-01A	Cluster1	Basal	KIRP
TCGA-5P-A9JZ-01A	Cluster1	LumB	KIRP
TCGA-5P-A9K0-01A	Cluster1	LumB	KIRP
TCGA-5P-A9K2-01A	Cluster2	Basal	KIRP
TCGA-5P-A9K3-01A	Cluster2	Basal	KIRP
TCGA-5P-A9K4-01A	Cluster1	LumB	KIRP
TCGA-5P-A9K6-01A	Cluster3	LumA	KIRP
TCGA-5P-A9K8-01A	Cluster3	LumA	KIRP
TCGA-5P-A9K9-01A	Cluster1	Basal	KIRP
TCGA-5P-A9KA-01A	Cluster3	LumA	KIRP
TCGA-5P-A9KC-01A	Cluster3	LumB	KIRP
TCGA-5P-A9KE-01A	Cluster2	LumB	KIRP
TCGA-5P-A9KF-01A	Cluster1	LumA	KIRP
TCGA-5P-A9KH-01A	Cluster3	LumA	KIRP
TCGA-5R-AA1C-01A	Cluster3	Basal	LIHC
TCGA-5R-AA1D-01A	Cluster3	LumA	LIHC
TCGA-5R-AAAM-01A	Cluster3	LumA	LIHC
TCGA-5S-A9Q8-01A	Cluster2	LumA	UCEC
TCGA-5T-A9QA-01A	Cluster1	LumB	BRCA
TCGA-5U-AB0D-01A	Cluster2	LumA	THYM
TCGA-5U-AB0E-01A	Cluster2	LumA	THYM
TCGA-5U-AB0F-01A	Cluster2	LumA	THYM
TCGA-5V-A9RR-01A	Cluster2	LumA	THYM
TCGA-5X-AA5U-01A	Cluster1	Basal	OV
TCGA-60-2695-01A	Cluster1	Basal	LUSC
TCGA-60-2696-01A	Cluster3	Basal	LUSC
TCGA-60-2697-01A	Cluster3	LumA	LUSC
TCGA-60-2698-01A	Cluster3	Basal	LUSC
TCGA-60-2703-01A	Cluster1	Basal	LUSC
TCGA-60-2704-01A	Cluster3	LumA	LUSC
TCGA-60-2706-01A	Cluster1	LumB	LUSC
TCGA-60-2707-01A	Cluster2	LumA	LUSC
TCGA-60-2708-01A	Cluster2	LumA	LUSC
TCGA-60-2709-01A	Cluster3	LumA	LUSC
TCGA-60-2710-01A	Cluster3	LumA	LUSC
TCGA-60-2711-01A	Cluster1	LumB	LUSC
TCGA-60-2712-01A	Cluster3	LumA	LUSC
TCGA-60-2713-01A	Cluster3	LumA	LUSC
TCGA-60-2714-01A	Cluster2	LumB	LUSC
TCGA-60-2715-01A	Cluster3	LumA	LUSC
TCGA-60-2716-01A	Cluster3	LumA	LUSC
TCGA-60-2719-01A	Cluster1	LumB	LUSC
TCGA-60-2720-01A	Cluster2	Basal	LUSC
TCGA-60-2721-01A	Cluster3	LumA	LUSC
TCGA-60-2722-01A	Cluster1	Basal	LUSC
TCGA-60-2723-01A	Cluster1	LumB	LUSC
TCGA-60-2724-01A	Cluster1	LumB	LUSC
TCGA-60-2725-01A	Cluster3	LumA	LUSC
TCGA-60-2726-01A	Cluster2	LumB	LUSC
TCGA-61-1721-01A	Cluster3	LumA	OV
TCGA-61-1724-01A	Cluster1	LumA	OV
TCGA-61-1725-01A	Cluster2	LumB	OV
TCGA-61-1728-01A	Cluster1	LumA	OV
TCGA-61-1733-01A	Cluster1	LumA	OV
TCGA-61-1736-01B	Cluster1	Basal	OV
TCGA-61-1737-01A	Cluster3	Basal	OV
TCGA-61-1738-01A	Cluster2	LumB	OV
TCGA-61-1741-01A	Cluster1	LumA	OV
TCGA-61-1900-01A	Cluster1	LumA	OV
TCGA-61-1907-01A	Cluster2	LumB	OV
TCGA-61-1910-01A	Cluster1	LumA	OV
TCGA-61-1911-01A	Cluster3	LumA	OV
TCGA-61-1914-01A	Cluster1	LumB	OV
TCGA-61-1918-01A	Cluster1	LumA	OV
TCGA-61-1919-01A	Cluster3	Basal	OV
TCGA-61-1995-01A	Cluster1	Basal	OV
TCGA-61-1998-01A	Cluster1	Basal	OV
TCGA-61-2000-01A	Cluster3	LumB	OV
TCGA-61-2002-01A	Cluster3	LumA	OV
TCGA-61-2003-01A	Cluster3	LumA	OV
TCGA-61-2008-01A	Cluster3	LumA	OV
TCGA-61-2008-02A	Cluster1	LumB	OV
TCGA-61-2009-01A	Cluster3	LumA	OV
TCGA-61-2012-01A	Cluster3	LumB	OV
TCGA-61-2088-01A	Cluster3	LumA	OV
TCGA-61-2092-01A	Cluster1	LumA	OV
TCGA-61-2097-01A	Cluster3	LumA	OV
TCGA-61-2098-01A	Cluster1	Basal	OV
TCGA-61-2101-01A	Cluster3	LumA	OV
TCGA-61-2102-01A	Cluster1	Basal	OV
TCGA-61-2104-01A	Cluster3	LumA	OV
TCGA-61-2109-01A	Cluster1	LumA	OV
TCGA-61-2110-01A	Cluster1	LumA	OV
TCGA-61-2111-01A	Cluster3	LumA	OV
TCGA-61-2113-01A	Cluster1	Basal	OV
TCGA-62-8394-01A	Cluster1	LumB	LUAD
TCGA-62-8395-01A	Cluster3	LumA	LUAD
TCGA-62-8397-01A	Cluster2	LumA	LUAD
TCGA-62-8398-01A	Cluster3	Basal	LUAD
TCGA-62-8399-01A	Cluster1	Basal	LUAD
TCGA-62-8402-01A	Cluster1	Basal	LUAD
TCGA-62-A46O-01A	Cluster1	Basal	LUAD
TCGA-62-A46P-01A	Cluster2	LumA	LUAD
TCGA-62-A46R-01A	Cluster3	LumB	LUAD
TCGA-62-A46S-01A	Cluster3	LumA	LUAD
TCGA-62-A46V-01A	Cluster3	LumB	LUAD
TCGA-62-A46Y-01A	Cluster3	LumA	LUAD
TCGA-62-A470-01A	Cluster1	LumB	LUAD
TCGA-62-A471-01A	Cluster1	Basal	LUAD
TCGA-62-A472-01A	Cluster1	LumB	LUAD
TCGA-63-5128-01A	Cluster3	Basal	LUSC
TCGA-63-5131-01A	Cluster3	LumA	LUSC
TCGA-63-6202-01A	Cluster2	LumB	LUSC
TCGA-63-7020-01A	Cluster3	LumA	LUSC
TCGA-63-7021-01A	Cluster3	LumA	LUSC
TCGA-63-7022-01A	Cluster2	LumA	LUSC
TCGA-63-7023-01A	Cluster1	Basal	LUSC
TCGA-63-A5M9-01A	Cluster1	LumB	LUSC
TCGA-63-A5MB-01A	Cluster1	Basal	LUSC
TCGA-63-A5MG-01A	Cluster3	LumA	LUSC
TCGA-63-A5MH-01A	Cluster1	Basal	LUSC
TCGA-63-A5MI-01A	Cluster1	Basal	LUSC
TCGA-63-A5MJ-01A	Cluster1	Basal	LUSC
TCGA-63-A5ML-01A	Cluster3	Basal	LUSC
TCGA-63-A5MM-01A	Cluster2	Basal	LUSC
TCGA-63-A5MN-01A	Cluster3	LumA	LUSC
TCGA-63-A5MP-01A	Cluster1	LumB	LUSC
TCGA-63-A5MR-01A	Cluster3	Basal	LUSC
TCGA-63-A5MS-01A	Cluster3	LumA	LUSC
TCGA-63-A5MT-01A	Cluster3	LumA	LUSC
TCGA-63-A5MU-01A	Cluster1	LumB	LUSC
TCGA-63-A5MV-01A	Cluster3	LumA	LUSC
TCGA-63-A5MW-01A	Cluster1	Basal	LUSC
TCGA-63-A5MY-01A	Cluster1	LumB	LUSC
TCGA-64-1676-01A	Cluster2	LumB	LUAD
TCGA-64-1677-01A	Cluster1	Basal	LUAD
TCGA-64-1678-01A	Cluster2	LumB	LUAD
TCGA-64-1679-01A	Cluster3	Basal	LUAD
TCGA-64-1680-01A	Cluster2	LumA	LUAD
TCGA-64-1681-01A	Cluster2	LumA	LUAD
TCGA-64-5774-01A	Cluster1	LumB	LUAD
TCGA-64-5775-01A	Cluster1	Basal	LUAD
TCGA-64-5778-01A	Cluster1	LumB	LUAD
TCGA-64-5779-01A	Cluster3	Basal	LUAD
TCGA-64-5781-01A	Cluster2	Basal	LUAD
TCGA-64-5815-01A	Cluster2	Basal	LUAD
TCGA-66-2727-01A	Cluster1	Basal	LUSC
TCGA-66-2734-01A	Cluster3	LumA	LUSC
TCGA-66-2737-01A	Cluster3	LumB	LUSC
TCGA-66-2742-01A	Cluster3	LumA	LUSC
TCGA-66-2744-01A	Cluster3	Basal	LUSC
TCGA-66-2753-01A	Cluster1	Basal	LUSC
TCGA-66-2754-01A	Cluster1	LumB	LUSC
TCGA-66-2755-01A	Cluster3	Basal	LUSC
TCGA-66-2756-01A	Cluster1	LumB	LUSC
TCGA-66-2757-01A	Cluster1	Basal	LUSC
TCGA-66-2758-01A	Cluster1	LumB	LUSC
TCGA-66-2759-01A	Cluster3	LumB	LUSC
TCGA-66-2763-01A	Cluster1	LumB	LUSC
TCGA-66-2765-01A	Cluster2	Basal	LUSC
TCGA-66-2766-01A	Cluster2	Basal	LUSC
TCGA-66-2767-01A	Cluster3	LumB	LUSC
TCGA-66-2768-01A	Cluster2	Basal	LUSC
TCGA-66-2769-01A	Cluster3	Basal	LUSC
TCGA-66-2770-01A	Cluster3	LumB	LUSC
TCGA-66-2771-01A	Cluster1	LumB	LUSC
TCGA-66-2773-01A	Cluster3	LumB	LUSC
TCGA-66-2777-01A	Cluster3	LumB	LUSC
TCGA-66-2778-01A	Cluster2	LumB	LUSC
TCGA-66-2780-01A	Cluster2	Basal	LUSC
TCGA-66-2781-01A	Cluster1	Basal	LUSC
TCGA-66-2782-01A	Cluster1	LumB	LUSC
TCGA-66-2783-01A	Cluster3	LumB	LUSC
TCGA-66-2785-01A	Cluster2	LumA	LUSC
TCGA-66-2786-01A	Cluster3	Basal	LUSC
TCGA-66-2787-01A	Cluster1	LumB	LUSC
TCGA-66-2788-01A	Cluster3	LumA	LUSC
TCGA-66-2789-01A	Cluster3	LumA	LUSC
TCGA-66-2790-01A	Cluster3	Basal	LUSC
TCGA-66-2791-01A	Cluster3	LumB	LUSC
TCGA-66-2792-01A	Cluster1	LumB	LUSC
TCGA-66-2793-01A	Cluster1	Basal	LUSC
TCGA-66-2794-01A	Cluster2	LumB	LUSC
TCGA-66-2795-01A	Cluster3	LumB	LUSC
TCGA-66-2800-01A	Cluster1	LumB	LUSC
TCGA-67-3770-01A	Cluster2	LumA	LUAD
TCGA-67-3771-01A	Cluster3	LumB	LUAD
TCGA-67-3772-01A	Cluster2	LumA	LUAD
TCGA-67-3773-01A	Cluster2	LumA	LUAD
TCGA-67-3774-01A	Cluster3	LumA	LUAD
TCGA-67-4679-01B	Cluster3	LumA	LUAD
TCGA-67-6215-01A	Cluster3	LumA	LUAD
TCGA-67-6216-01A	Cluster3	LumA	LUAD
TCGA-67-6217-01A	Cluster3	LumA	LUAD
TCGA-68-7755-01A	Cluster1	LumA	LUSC
TCGA-68-7756-01A	Cluster3	LumA	LUSC
TCGA-68-7757-01B	Cluster3	LumA	LUSC
TCGA-68-8250-01A	Cluster1	LumA	LUSC
TCGA-68-8251-01A	Cluster1	Basal	LUSC
TCGA-68-A59I-01A	Cluster3	LumA	LUSC
TCGA-68-A59J-01A	Cluster1	LumB	LUSC
TCGA-69-7760-01A	Cluster1	LumB	LUAD
TCGA-69-7761-01A	Cluster3	Basal	LUAD
TCGA-69-7763-01A	Cluster3	LumA	LUAD
TCGA-69-7764-01A	Cluster3	LumA	LUAD
TCGA-69-7765-01A	Cluster3	LumA	LUAD
TCGA-69-7973-01A	Cluster1	LumB	LUAD
TCGA-69-7974-01A	Cluster3	Basal	LUAD
TCGA-69-7978-01A	Cluster3	Basal	LUAD
TCGA-69-7979-01A	Cluster1	Basal	LUAD
TCGA-69-7980-01A	Cluster1	LumA	LUAD
TCGA-69-8253-01A	Cluster1	LumA	LUAD
TCGA-69-8254-01A	Cluster3	LumA	LUAD
TCGA-69-8255-01A	Cluster1	Basal	LUAD
TCGA-69-8453-01A	Cluster2	Basal	LUAD
TCGA-69-A59K-01A	Cluster1	LumB	LUAD
TCGA-6A-AB49-01A	Cluster1	Basal	LUSC
TCGA-6D-AA2E-01A	Cluster2	LumA	KIRC
TCGA-70-6722-01A	Cluster3	Basal	LUSC
TCGA-70-6723-01A	Cluster1	Basal	LUSC
TCGA-71-6725-01A	Cluster2	LumA	LUAD
TCGA-71-8520-01A	Cluster2	LumB	LUAD
TCGA-73-4658-01A	Cluster2	LumA	LUAD
TCGA-73-4659-01A	Cluster3	LumB	LUAD
TCGA-73-4662-01A	Cluster3	LumA	LUAD
TCGA-73-4666-01A	Cluster1	LumB	LUAD
TCGA-73-4668-01A	Cluster1	LumB	LUAD
TCGA-73-4670-01A	Cluster2	Basal	LUAD
TCGA-73-4675-01A	Cluster2	LumA	LUAD
TCGA-73-4676-01A	Cluster1	LumB	LUAD
TCGA-73-4677-01A	Cluster3	LumA	LUAD
TCGA-73-7498-01A	Cluster3	LumA	LUAD
TCGA-73-7499-01A	Cluster1	LumB	LUAD
TCGA-73-A9RS-01A	Cluster1	LumB	LUAD
TCGA-75-5122-01A	Cluster2	Basal	LUAD
TCGA-75-5125-01A	Cluster1	LumB	LUAD
TCGA-75-5126-01A	Cluster2	Basal	LUAD
TCGA-75-5146-01A	Cluster3	LumA	LUAD
TCGA-75-5147-01A	Cluster1	LumB	LUAD
TCGA-75-6203-01A	Cluster2	LumA	LUAD
TCGA-75-6205-01A	Cluster3	Basal	LUAD
TCGA-75-6206-01A	Cluster3	LumA	LUAD
TCGA-75-6207-01A	Cluster1	Basal	LUAD
TCGA-75-6211-01A	Cluster1	LumB	LUAD
TCGA-75-6212-01A	Cluster2	LumA	LUAD
TCGA-75-6214-01A	Cluster1	Basal	LUAD
TCGA-75-7025-01A	Cluster3	LumA	LUAD
TCGA-75-7027-01A	Cluster1	Basal	LUAD
TCGA-75-7030-01A	Cluster3	LumA	LUAD
TCGA-75-7031-01A	Cluster1	LumB	LUAD
TCGA-77-6842-01A	Cluster3	LumB	LUSC
TCGA-77-6843-01A	Cluster3	LumA	LUSC
TCGA-77-6844-01A	Cluster1	Basal	LUSC
TCGA-77-6845-01A	Cluster1	Basal	LUSC
TCGA-77-7138-01A	Cluster1	Basal	LUSC
TCGA-77-7139-01A	Cluster1	Basal	LUSC
TCGA-77-7140-01A	Cluster1	LumB	LUSC
TCGA-77-7141-01A	Cluster1	LumA	LUSC
TCGA-77-7142-01A	Cluster3	Basal	LUSC
TCGA-77-7335-01A	Cluster2	LumA	LUSC
TCGA-77-7337-01A	Cluster3	Basal	LUSC
TCGA-77-7338-01A	Cluster3	LumA	LUSC
TCGA-77-7463-01A	Cluster1	Basal	LUSC
TCGA-77-7465-01A	Cluster1	Basal	LUSC
TCGA-77-8007-01A	Cluster3	LumB	LUSC
TCGA-77-8008-01A	Cluster3	LumA	LUSC
TCGA-77-8009-01A	Cluster1	Basal	LUSC
TCGA-77-8128-01A	Cluster1	Basal	LUSC
TCGA-77-8130-01A	Cluster2	LumA	LUSC
TCGA-77-8131-01A	Cluster2	LumA	LUSC
TCGA-77-8133-01A	Cluster3	LumB	LUSC
TCGA-77-8136-01A	Cluster3	Basal	LUSC
TCGA-77-8138-01A	Cluster2	LumA	LUSC
TCGA-77-8139-01A	Cluster1	Basal	LUSC
TCGA-77-8140-01A	Cluster1	LumA	LUSC
TCGA-77-8143-01A	Cluster1	LumB	LUSC
TCGA-77-8144-01A	Cluster1	Basal	LUSC
TCGA-77-8145-01A	Cluster3	LumA	LUSC
TCGA-77-8146-01A	Cluster2	LumA	LUSC
TCGA-77-8148-01A	Cluster1	LumB	LUSC
TCGA-77-8150-01A	Cluster1	Basal	LUSC
TCGA-77-8153-01A	Cluster1	Basal	LUSC
TCGA-77-8154-01A	Cluster1	LumA	LUSC
TCGA-77-8156-01A	Cluster1	LumB	LUSC
TCGA-77-A5FZ-01A	Cluster3	LumA	LUSC
TCGA-77-A5G1-01A	Cluster3	LumA	LUSC
TCGA-77-A5G3-01A	Cluster1	LumB	LUSC
TCGA-77-A5G6-01A	Cluster1	Basal	LUSC
TCGA-77-A5G7-01B	Cluster1	Basal	LUSC
TCGA-77-A5G8-01B	Cluster1	Basal	LUSC
TCGA-77-A5GA-01A	Cluster2	Basal	LUSC
TCGA-77-A5GB-01B	Cluster3	Basal	LUSC
TCGA-77-A5GF-01A	Cluster1	Basal	LUSC
TCGA-77-A5GH-01A	Cluster3	Basal	LUSC
TCGA-78-7143-01A	Cluster1	Basal	LUAD
TCGA-78-7145-01A	Cluster1	LumB	LUAD
TCGA-78-7146-01A	Cluster1	Basal	LUAD
TCGA-78-7147-01A	Cluster1	Basal	LUAD
TCGA-78-7148-01A	Cluster3	LumB	LUAD
TCGA-78-7149-01A	Cluster2	LumA	LUAD
TCGA-78-7150-01A	Cluster1	Basal	LUAD
TCGA-78-7152-01A	Cluster3	LumA	LUAD
TCGA-78-7153-01A	Cluster2	LumA	LUAD
TCGA-78-7154-01A	Cluster1	LumB	LUAD
TCGA-78-7155-01A	Cluster1	Basal	LUAD
TCGA-78-7156-01A	Cluster3	LumA	LUAD
TCGA-78-7158-01A	Cluster1	LumA	LUAD
TCGA-78-7159-01A	Cluster1	LumB	LUAD
TCGA-78-7160-01A	Cluster3	Basal	LUAD
TCGA-78-7161-01A	Cluster3	LumA	LUAD
TCGA-78-7162-01A	Cluster3	LumA	LUAD
TCGA-78-7163-01A	Cluster3	LumA	LUAD
TCGA-78-7166-01A	Cluster2	LumB	LUAD
TCGA-78-7167-01A	Cluster3	LumA	LUAD
TCGA-78-7220-01A	Cluster1	Basal	LUAD
TCGA-78-7535-01A	Cluster2	LumB	LUAD
TCGA-78-7536-01A	Cluster1	LumB	LUAD
TCGA-78-7537-01A	Cluster3	LumA	LUAD
TCGA-78-7539-01A	Cluster3	LumA	LUAD
TCGA-78-7540-01A	Cluster2	LumA	LUAD
TCGA-78-7542-01A	Cluster1	Basal	LUAD
TCGA-78-7633-01A	Cluster3	LumA	LUAD
TCGA-78-8640-01A	Cluster1	LumB	LUAD
TCGA-78-8648-01A	Cluster2	Basal	LUAD
TCGA-78-8655-01A	Cluster1	LumA	LUAD
TCGA-78-8660-01A	Cluster1	LumB	LUAD
TCGA-78-8662-01A	Cluster1	LumB	LUAD
TCGA-79-5596-01A	Cluster1	LumA	LUSC
TCGA-80-5608-01A	Cluster2	LumB	LUAD
TCGA-80-5611-01A	Cluster3	LumB	LUAD
TCGA-83-5908-01A	Cluster1	Basal	LUAD
TCGA-85-6175-01A	Cluster3	LumA	LUSC
TCGA-85-6560-01A	Cluster1	Basal	LUSC
TCGA-85-6561-01A	Cluster3	Basal	LUSC
TCGA-85-6798-01A	Cluster2	Basal	LUSC
TCGA-85-7696-01A	Cluster1	Basal	LUSC
TCGA-85-7697-01A	Cluster3	LumA	LUSC
TCGA-85-7698-01A	Cluster3	Basal	LUSC
TCGA-85-7699-01A	Cluster1	Basal	LUSC
TCGA-85-7710-01A	Cluster3	LumA	LUSC
TCGA-85-7843-01A	Cluster3	Basal	LUSC
TCGA-85-7844-01A	Cluster3	Basal	LUSC
TCGA-85-7950-01A	Cluster1	Basal	LUSC
TCGA-85-8048-01A	Cluster3	LumA	LUSC
TCGA-85-8049-01A	Cluster3	LumA	LUSC
TCGA-85-8052-01A	Cluster1	LumA	LUSC
TCGA-85-8070-01A	Cluster1	LumB	LUSC
TCGA-85-8071-01A	Cluster1	Basal	LUSC
TCGA-85-8072-01A	Cluster3	Basal	LUSC
TCGA-85-8276-01A	Cluster1	Basal	LUSC
TCGA-85-8277-01A	Cluster1	Basal	LUSC
TCGA-85-8287-01A	Cluster3	LumA	LUSC
TCGA-85-8288-01A	Cluster3	Basal	LUSC
TCGA-85-8350-01A	Cluster3	LumA	LUSC
TCGA-85-8351-01A	Cluster1	LumA	LUSC
TCGA-85-8352-01A	Cluster1	Basal	LUSC
TCGA-85-8353-01A	Cluster3	Basal	LUSC
TCGA-85-8354-01A	Cluster1	Basal	LUSC
TCGA-85-8355-01A	Cluster3	LumA	LUSC
TCGA-85-8479-01A	Cluster2	Basal	LUSC
TCGA-85-8481-01A	Cluster2	LumA	LUSC
TCGA-85-8580-01A	Cluster1	LumB	LUSC
TCGA-85-8582-01A	Cluster3	Basal	LUSC
TCGA-85-8584-01A	Cluster2	LumB	LUSC
TCGA-85-8664-01A	Cluster1	Basal	LUSC
TCGA-85-8666-01A	Cluster1	Basal	LUSC
TCGA-85-A4CL-01A	Cluster2	LumB	LUSC
TCGA-85-A4CN-01A	Cluster2	LumB	LUSC
TCGA-85-A4JB-01A	Cluster1	Basal	LUSC
TCGA-85-A4JC-01A	Cluster2	LumA	LUSC
TCGA-85-A4PA-01A	Cluster3	LumB	LUSC
TCGA-85-A4QQ-01A	Cluster2	Basal	LUSC
TCGA-85-A4QR-01A	Cluster1	LumB	LUSC
TCGA-85-A50M-01A	Cluster3	LumA	LUSC
TCGA-85-A50Z-01A	Cluster3	LumB	LUSC
TCGA-85-A510-01A	Cluster1	LumB	LUSC
TCGA-85-A511-01A	Cluster1	LumB	LUSC
TCGA-85-A512-01A	Cluster1	Basal	LUSC
TCGA-85-A513-01A	Cluster2	LumA	LUSC
TCGA-85-A53L-01A	Cluster1	Basal	LUSC
TCGA-85-A5B5-01A	Cluster1	LumB	LUSC
TCGA-86-6562-01A	Cluster3	LumB	LUAD
TCGA-86-6851-01A	Cluster3	Basal	LUAD
TCGA-86-7701-01A	Cluster3	LumB	LUAD
TCGA-86-7711-01A	Cluster1	Basal	LUAD
TCGA-86-7713-01A	Cluster1	Basal	LUAD
TCGA-86-7714-01A	Cluster3	LumA	LUAD
TCGA-86-7953-01A	Cluster1	Basal	LUAD
TCGA-86-7954-01A	Cluster1	LumB	LUAD
TCGA-86-7955-01A	Cluster1	LumB	LUAD
TCGA-86-8054-01A	Cluster1	Basal	LUAD
TCGA-86-8055-01A	Cluster3	Basal	LUAD
TCGA-86-8056-01A	Cluster3	LumA	LUAD
TCGA-86-8073-01A	Cluster1	LumA	LUAD
TCGA-86-8074-01A	Cluster1	Basal	LUAD
TCGA-86-8075-01A	Cluster1	Basal	LUAD
TCGA-86-8076-01A	Cluster3	LumA	LUAD
TCGA-86-8278-01A	Cluster3	LumA	LUAD
TCGA-86-8279-01A	Cluster1	Basal	LUAD
TCGA-86-8280-01A	Cluster3	LumA	LUAD
TCGA-86-8281-01A	Cluster3	LumA	LUAD
TCGA-86-8358-01A	Cluster1	Basal	LUAD
TCGA-86-8359-01A	Cluster1	LumA	LUAD
TCGA-86-8585-01A	Cluster1	LumB	LUAD
TCGA-86-8668-01A	Cluster3	LumA	LUAD
TCGA-86-8669-01A	Cluster3	LumA	LUAD
TCGA-86-8671-01A	Cluster3	LumA	LUAD
TCGA-86-8672-01A	Cluster2	LumB	LUAD
TCGA-86-8673-01A	Cluster2	LumB	LUAD
TCGA-86-8674-01A	Cluster2	LumA	LUAD
TCGA-86-A456-01A	Cluster1	LumA	LUAD
TCGA-86-A4D0-01A	Cluster1	LumB	LUAD
TCGA-86-A4JF-01A	Cluster1	LumB	LUAD
TCGA-86-A4P7-01A	Cluster3	LumA	LUAD
TCGA-86-A4P8-01A	Cluster3	LumA	LUAD
TCGA-90-6837-01A	Cluster2	Basal	LUSC
TCGA-90-7766-01A	Cluster3	LumB	LUSC
TCGA-90-7767-01A	Cluster1	Basal	LUSC
TCGA-90-7769-01A	Cluster1	Basal	LUSC
TCGA-90-7964-01A	Cluster3	LumA	LUSC
TCGA-90-A4ED-01A	Cluster3	LumA	LUSC
TCGA-90-A4EE-01A	Cluster1	LumB	LUSC
TCGA-90-A59Q-01A	Cluster3	LumA	LUSC
TCGA-91-6828-01A	Cluster3	LumA	LUAD
TCGA-91-6829-01A	Cluster1	Basal	LUAD
TCGA-91-6830-01A	Cluster3	Basal	LUAD
TCGA-91-6831-01A	Cluster1	LumB	LUAD
TCGA-91-6835-01A	Cluster3	LumB	LUAD
TCGA-91-6836-01A	Cluster1	LumB	LUAD
TCGA-91-6840-01A	Cluster1	Basal	LUAD
TCGA-91-6847-01A	Cluster1	Basal	LUAD
TCGA-91-6848-01A	Cluster1	Basal	LUAD
TCGA-91-6849-01A	Cluster3	LumA	LUAD
TCGA-91-7771-01A	Cluster3	LumA	LUAD
TCGA-91-8496-01A	Cluster2	LumA	LUAD
TCGA-91-8497-01A	Cluster3	LumA	LUAD
TCGA-91-8499-01A	Cluster1	Basal	LUAD
TCGA-91-A4BC-01A	Cluster1	Basal	LUAD
TCGA-91-A4BD-01A	Cluster2	LumA	LUAD
TCGA-92-7340-01A	Cluster3	LumA	LUSC
TCGA-92-7341-01A	Cluster1	Basal	LUSC
TCGA-92-8063-01A	Cluster1	Basal	LUSC
TCGA-92-8064-01A	Cluster3	Basal	LUSC
TCGA-92-8065-01A	Cluster3	LumA	LUSC
TCGA-93-7347-01A	Cluster3	LumA	LUAD
TCGA-93-7348-01A	Cluster3	LumA	LUAD
TCGA-93-8067-01A	Cluster3	Basal	LUAD
TCGA-93-A4JN-01A	Cluster1	Basal	LUAD
TCGA-93-A4JO-01A	Cluster1	LumA	LUAD
TCGA-93-A4JP-01A	Cluster3	LumA	LUAD
TCGA-93-A4JQ-01A	Cluster1	LumB	LUAD
TCGA-94-7033-01A	Cluster2	LumA	LUSC
TCGA-94-7557-01A	Cluster1	LumB	LUSC
TCGA-94-7943-01A	Cluster1	LumA	LUSC
TCGA-94-8035-01A	Cluster1	LumB	LUSC
TCGA-94-8490-01A	Cluster1	Basal	LUSC
TCGA-94-8491-01A	Cluster3	LumA	LUSC
TCGA-94-A4VJ-01A	Cluster2	LumB	LUSC
TCGA-94-A5I4-01A	Cluster1	LumB	LUSC
TCGA-94-A5I6-01A	Cluster3	Basal	LUSC
TCGA-95-7039-01A	Cluster2	LumB	LUAD
TCGA-95-7043-01A	Cluster1	LumB	LUAD
TCGA-95-7562-01A	Cluster1	Basal	LUAD
TCGA-95-7567-01A	Cluster1	LumB	LUAD
TCGA-95-7944-01A	Cluster1	Basal	LUAD
TCGA-95-7947-01A	Cluster1	LumB	LUAD
TCGA-95-7948-01A	Cluster1	LumA	LUAD
TCGA-95-8039-01A	Cluster3	LumA	LUAD
TCGA-95-8494-01A	Cluster1	Basal	LUAD
TCGA-95-A4VK-01A	Cluster3	LumA	LUAD
TCGA-95-A4VN-01A	Cluster1	LumB	LUAD
TCGA-95-A4VP-01A	Cluster2	Basal	LUAD
TCGA-96-7544-01A	Cluster3	LumA	LUSC
TCGA-96-7545-01A	Cluster3	LumA	LUSC
TCGA-96-8169-01A	Cluster3	LumA	LUSC
TCGA-96-8170-01A	Cluster3	LumA	LUSC
TCGA-96-A4JK-01A	Cluster1	Basal	LUSC
TCGA-96-A4JL-01A	Cluster3	LumB	LUSC
TCGA-97-7546-01A	Cluster3	LumA	LUAD
TCGA-97-7547-01A	Cluster3	LumA	LUAD
TCGA-97-7552-01A	Cluster3	LumA	LUAD
TCGA-97-7553-01A	Cluster3	Basal	LUAD
TCGA-97-7554-01A	Cluster3	LumB	LUAD
TCGA-97-7937-01A	Cluster1	Basal	LUAD
TCGA-97-7938-01A	Cluster3	LumA	LUAD
TCGA-97-7941-01A	Cluster3	LumA	LUAD
TCGA-97-8171-01A	Cluster1	LumB	LUAD
TCGA-97-8172-01A	Cluster3	LumA	LUAD
TCGA-97-8174-01A	Cluster3	LumA	LUAD
TCGA-97-8175-01A	Cluster2	LumB	LUAD
TCGA-97-8176-01A	Cluster1	Basal	LUAD
TCGA-97-8177-01A	Cluster2	LumA	LUAD
TCGA-97-8179-01A	Cluster1	LumB	LUAD
TCGA-97-8547-01A	Cluster2	LumA	LUAD
TCGA-97-8552-01A	Cluster3	LumA	LUAD
TCGA-97-A4LX-01A	Cluster3	LumB	LUAD
TCGA-97-A4M0-01A	Cluster3	LumA	LUAD
TCGA-97-A4M1-01A	Cluster3	LumA	LUAD
TCGA-97-A4M2-01A	Cluster3	LumA	LUAD
TCGA-97-A4M3-01A	Cluster3	LumA	LUAD
TCGA-97-A4M5-01A	Cluster3	LumA	LUAD
TCGA-97-A4M6-01A	Cluster3	LumA	LUAD
TCGA-97-A4M7-01A	Cluster3	LumA	LUAD
TCGA-98-7454-01A	Cluster3	LumA	LUSC
TCGA-98-8020-01A	Cluster2	Basal	LUSC
TCGA-98-8021-01A	Cluster3	LumA	LUSC
TCGA-98-8022-01A	Cluster3	LumA	LUSC
TCGA-98-8023-01A	Cluster1	LumA	LUSC
TCGA-98-A538-01A	Cluster1	Basal	LUSC
TCGA-98-A539-01A	Cluster1	Basal	LUSC
TCGA-98-A53A-01A	Cluster1	Basal	LUSC
TCGA-98-A53B-01A	Cluster3	LumA	LUSC
TCGA-98-A53C-01A	Cluster3	LumA	LUSC
TCGA-98-A53D-01A	Cluster2	LumA	LUSC
TCGA-98-A53H-01A	Cluster3	LumA	LUSC
TCGA-98-A53I-01A	Cluster1	LumB	LUSC
TCGA-98-A53J-01A	Cluster3	LumA	LUSC
TCGA-99-7458-01A	Cluster3	LumA	LUAD
TCGA-99-8025-01A	Cluster1	LumA	LUAD
TCGA-99-8028-01A	Cluster2	LumA	LUAD
TCGA-99-8032-01A	Cluster3	LumB	LUAD
TCGA-99-8033-01A	Cluster1	LumB	LUAD
TCGA-99-AA5R-01A	Cluster3	LumA	LUAD
TCGA-A1-A0SB-01A	Cluster3	Basal	BRCA
TCGA-A1-A0SD-01A	Cluster3	LumA	BRCA
TCGA-A1-A0SE-01A	Cluster3	LumA	BRCA
TCGA-A1-A0SF-01A	Cluster1	LumA	BRCA
TCGA-A1-A0SG-01A	Cluster3	LumA	BRCA
TCGA-A1-A0SH-01A	Cluster3	LumA	BRCA
TCGA-A1-A0SI-01A	Cluster3	LumB	BRCA
TCGA-A1-A0SJ-01A	Cluster3	LumA	BRCA
TCGA-A1-A0SK-01A	Cluster1	Basal	BRCA
TCGA-A1-A0SM-01A	Cluster2	LumB	BRCA
TCGA-A1-A0SN-01A	Cluster3	LumB	BRCA
TCGA-A1-A0SO-01A	Cluster1	Basal	BRCA
TCGA-A1-A0SP-01A	Cluster1	Basal	BRCA
TCGA-A1-A0SQ-01A	Cluster3	LumA	BRCA
TCGA-A2-A04N-01A	Cluster3	LumA	BRCA
TCGA-A2-A04P-01A	Cluster2	Basal	BRCA
TCGA-A2-A04Q-01A	Cluster1	Basal	BRCA
TCGA-A2-A04R-01A	Cluster3	LumB	BRCA
TCGA-A2-A04T-01A	Cluster1	Basal	BRCA
TCGA-A2-A04U-01A	Cluster1	Basal	BRCA
TCGA-A2-A04V-01A	Cluster3	LumB	BRCA
TCGA-A2-A04W-01A	Cluster2	LumB	BRCA
TCGA-A2-A04X-01A	Cluster2	LumB	BRCA
TCGA-A2-A04Y-01A	Cluster2	LumB	BRCA
TCGA-A2-A0CK-01A	Cluster1	LumA	BRCA
TCGA-A2-A0CL-01A	Cluster1	Basal	BRCA
TCGA-A2-A0CM-01A	Cluster1	Basal	BRCA
TCGA-A2-A0CO-01A	Cluster2	LumA	BRCA
TCGA-A2-A0CP-01A	Cluster2	LumA	BRCA
TCGA-A2-A0CQ-01A	Cluster2	LumA	BRCA
TCGA-A2-A0CR-01A	Cluster2	LumA	BRCA
TCGA-A2-A0CS-01A	Cluster2	LumA	BRCA
TCGA-A2-A0CT-01A	Cluster3	LumB	BRCA
TCGA-A2-A0CU-01A	Cluster3	LumB	BRCA
TCGA-A2-A0CV-01A	Cluster3	LumA	BRCA
TCGA-A2-A0CW-01A	Cluster1	LumB	BRCA
TCGA-A2-A0CX-01A	Cluster1	LumB	BRCA
TCGA-A2-A0CY-01A	Cluster2	LumB	BRCA
TCGA-A2-A0CZ-01A	Cluster2	LumA	BRCA
TCGA-A2-A0D0-01A	Cluster1	Basal	BRCA
TCGA-A2-A0D1-01A	Cluster1	LumB	BRCA
TCGA-A2-A0D2-01A	Cluster1	Basal	BRCA
TCGA-A2-A0D3-01A	Cluster3	LumA	BRCA
TCGA-A2-A0D4-01A	Cluster1	LumB	BRCA
TCGA-A2-A0EM-01A	Cluster3	LumA	BRCA
TCGA-A2-A0EN-01A	Cluster3	LumA	BRCA
TCGA-A2-A0EO-01A	Cluster3	LumA	BRCA
TCGA-A2-A0EP-01A	Cluster2	Basal	BRCA
TCGA-A2-A0EQ-01A	Cluster1	Basal	BRCA
TCGA-A2-A0ER-01A	Cluster3	LumB	BRCA
TCGA-A2-A0ES-01A	Cluster3	LumA	BRCA
TCGA-A2-A0ET-01A	Cluster3	LumA	BRCA
TCGA-A2-A0EU-01A	Cluster3	LumA	BRCA
TCGA-A2-A0EV-01A	Cluster3	LumB	BRCA
TCGA-A2-A0EW-01A	Cluster3	LumA	BRCA
TCGA-A2-A0EX-01A	Cluster3	LumA	BRCA
TCGA-A2-A0EY-01A	Cluster1	LumB	BRCA
TCGA-A2-A0ST-01A	Cluster3	Basal	BRCA
TCGA-A2-A0SU-01A	Cluster3	LumA	BRCA
TCGA-A2-A0SV-01A	Cluster2	LumB	BRCA
TCGA-A2-A0SW-01A	Cluster1	LumB	BRCA
TCGA-A2-A0SX-01A	Cluster1	Basal	BRCA
TCGA-A2-A0SY-01A	Cluster3	LumA	BRCA
TCGA-A2-A0T0-01A	Cluster1	Basal	BRCA
TCGA-A2-A0T1-01A	Cluster2	LumB	BRCA
TCGA-A2-A0T2-01A	Cluster2	Basal	BRCA
TCGA-A2-A0T3-01A	Cluster1	LumB	BRCA
TCGA-A2-A0T4-01A	Cluster3	LumB	BRCA
TCGA-A2-A0T5-01A	Cluster3	LumA	BRCA
TCGA-A2-A0T6-01A	Cluster3	LumA	BRCA
TCGA-A2-A0T7-01A	Cluster3	Basal	BRCA
TCGA-A2-A0YC-01A	Cluster3	LumB	BRCA
TCGA-A2-A0YD-01A	Cluster3	LumA	BRCA
TCGA-A2-A0YE-01A	Cluster1	Basal	BRCA
TCGA-A2-A0YF-01A	Cluster3	LumB	BRCA
TCGA-A2-A0YG-01A	Cluster1	LumB	BRCA
TCGA-A2-A0YH-01A	Cluster3	LumB	BRCA
TCGA-A2-A0YI-01A	Cluster3	LumA	BRCA
TCGA-A2-A0YJ-01A	Cluster1	Basal	BRCA
TCGA-A2-A0YK-01A	Cluster3	LumA	BRCA
TCGA-A2-A0YL-01A	Cluster3	Basal	BRCA
TCGA-A2-A0YM-01A	Cluster1	Basal	BRCA
TCGA-A2-A0YT-01A	Cluster1	LumB	BRCA
TCGA-A2-A1FV-01A	Cluster3	LumA	BRCA
TCGA-A2-A1FW-01A	Cluster3	LumB	BRCA
TCGA-A2-A1FX-01A	Cluster1	LumB	BRCA
TCGA-A2-A1FZ-01A	Cluster3	LumA	BRCA
TCGA-A2-A1G0-01A	Cluster3	LumA	BRCA
TCGA-A2-A1G1-01A	Cluster1	Basal	BRCA
TCGA-A2-A1G4-01A	Cluster3	LumB	BRCA
TCGA-A2-A1G6-01A	Cluster3	LumA	BRCA
TCGA-A2-A259-01A	Cluster3	LumA	BRCA
TCGA-A2-A25A-01A	Cluster3	LumA	BRCA
TCGA-A2-A25B-01A	Cluster3	LumB	BRCA
TCGA-A2-A25C-01A	Cluster3	LumB	BRCA
TCGA-A2-A25D-01A	Cluster2	LumB	BRCA
TCGA-A2-A25E-01A	Cluster1	LumB	BRCA
TCGA-A2-A25F-01A	Cluster3	Basal	BRCA
TCGA-A2-A3KC-01A	Cluster3	LumA	BRCA
TCGA-A2-A3KD-01A	Cluster3	LumA	BRCA
TCGA-A2-A3XS-01A	Cluster1	Basal	BRCA
TCGA-A2-A3XT-01A	Cluster1	Basal	BRCA
TCGA-A2-A3XU-01A	Cluster2	Basal	BRCA
TCGA-A2-A3XV-01A	Cluster2	LumB	BRCA
TCGA-A2-A3XW-01A	Cluster2	LumA	BRCA
TCGA-A2-A3XX-01A	Cluster1	Basal	BRCA
TCGA-A2-A3XY-01A	Cluster1	Basal	BRCA
TCGA-A2-A3XZ-01A	Cluster1	Basal	BRCA
TCGA-A2-A3Y0-01A	Cluster1	Basal	BRCA
TCGA-A2-A4RW-01A	Cluster1	LumA	BRCA
TCGA-A2-A4RX-01A	Cluster3	Basal	BRCA
TCGA-A2-A4RY-01A	Cluster3	LumA	BRCA
TCGA-A2-A4S0-01A	Cluster3	LumA	BRCA
TCGA-A2-A4S1-01A	Cluster2	Basal	BRCA
TCGA-A2-A4S2-01A	Cluster3	LumA	BRCA
TCGA-A2-A4S3-01A	Cluster1	LumB	BRCA
TCGA-A3-3306-01A	Cluster1	LumB	KIRC
TCGA-A3-3307-01A	Cluster1	LumA	KIRC
TCGA-A3-3308-01A	Cluster1	Basal	KIRC
TCGA-A3-3311-01A	Cluster3	LumB	KIRC
TCGA-A3-3313-01A	Cluster1	Basal	KIRC
TCGA-A3-3316-01A	Cluster3	Basal	KIRC
TCGA-A3-3317-01A	Cluster1	Basal	KIRC
TCGA-A3-3319-01A	Cluster2	LumB	KIRC
TCGA-A3-3320-01A	Cluster3	LumA	KIRC
TCGA-A3-3322-01A	Cluster3	LumB	KIRC
TCGA-A3-3323-01A	Cluster3	LumA	KIRC
TCGA-A3-3324-01A	Cluster3	LumA	KIRC
TCGA-A3-3325-01A	Cluster1	LumB	KIRC
TCGA-A3-3326-01A	Cluster3	LumB	KIRC
TCGA-A3-3328-01A	Cluster1	LumB	KIRC
TCGA-A3-3329-01A	Cluster3	LumA	KIRC
TCGA-A3-3331-01A	Cluster3	LumB	KIRC
TCGA-A3-3335-01A	Cluster3	LumA	KIRC
TCGA-A3-3343-01A	Cluster3	LumA	KIRC
TCGA-A3-3346-01A	Cluster2	Basal	KIRC
TCGA-A3-3347-01A	Cluster1	Basal	KIRC
TCGA-A3-3349-01A	Cluster3	LumA	KIRC
TCGA-A3-3351-01A	Cluster3	Basal	KIRC
TCGA-A3-3352-01A	Cluster3	LumA	KIRC
TCGA-A3-3357-01A	Cluster3	LumB	KIRC
TCGA-A3-3358-01A	Cluster3	LumB	KIRC
TCGA-A3-3359-01A	Cluster3	LumA	KIRC
TCGA-A3-3362-01A	Cluster3	LumA	KIRC
TCGA-A3-3363-01A	Cluster1	LumA	KIRC
TCGA-A3-3365-01A	Cluster3	LumA	KIRC
TCGA-A3-3367-01A	Cluster3	LumA	KIRC
TCGA-A3-3370-01A	Cluster3	LumB	KIRC
TCGA-A3-3372-01A	Cluster3	Basal	KIRC
TCGA-A3-3373-01A	Cluster3	LumA	KIRC
TCGA-A3-3374-01A	Cluster2	LumA	KIRC
TCGA-A3-3376-01A	Cluster3	Basal	KIRC
TCGA-A3-3378-01A	Cluster3	LumB	KIRC
TCGA-A3-3380-01A	Cluster3	LumA	KIRC
TCGA-A3-3382-01A	Cluster3	LumA	KIRC
TCGA-A3-3383-01A	Cluster2	LumB	KIRC
TCGA-A3-3385-01A	Cluster3	LumB	KIRC
TCGA-A3-3387-01A	Cluster1	Basal	KIRC
TCGA-A3-A6NI-01A	Cluster1	Basal	KIRC
TCGA-A3-A6NJ-01A	Cluster1	LumA	KIRC
TCGA-A3-A6NL-01A	Cluster3	LumA	KIRC
TCGA-A3-A6NN-01A	Cluster1	LumA	KIRC
TCGA-A3-A8CQ-01A	Cluster1	Basal	KIRC
TCGA-A3-A8OU-01A	Cluster1	LumA	KIRC
TCGA-A3-A8OV-01A	Cluster1	LumA	KIRC
TCGA-A3-A8OW-01A	Cluster1	LumA	KIRC
TCGA-A3-A8OX-01A	Cluster1	Basal	KIRC
TCGA-A4-7286-01A	Cluster2	Basal	KIRP
TCGA-A4-7287-01A	Cluster1	Basal	KIRP
TCGA-A4-7288-01A	Cluster3	LumA	KIRP
TCGA-A4-7583-01A	Cluster3	LumB	KIRP
TCGA-A4-7584-01A	Cluster3	LumB	KIRP
TCGA-A4-7585-01A	Cluster3	Basal	KIRP
TCGA-A4-7732-01A	Cluster1	Basal	KIRP
TCGA-A4-7734-01A	Cluster1	Basal	KIRP
TCGA-A4-7828-01A	Cluster3	Basal	KIRP
TCGA-A4-7915-01A	Cluster3	LumB	KIRP
TCGA-A4-7996-01A	Cluster1	LumB	KIRP
TCGA-A4-7997-01A	Cluster3	LumB	KIRP
TCGA-A4-8098-01A	Cluster1	Basal	KIRP
TCGA-A4-8310-01A	Cluster1	Basal	KIRP
TCGA-A4-8311-01A	Cluster3	Basal	KIRP
TCGA-A4-8312-01A	Cluster3	LumA	KIRP
TCGA-A4-8515-01A	Cluster3	LumB	KIRP
TCGA-A4-8516-01A	Cluster1	Basal	KIRP
TCGA-A4-8517-01A	Cluster3	LumA	KIRP
TCGA-A4-8518-01A	Cluster2	Basal	KIRP
TCGA-A4-8630-01A	Cluster3	LumA	KIRP
TCGA-A4-A48D-01A	Cluster2	LumA	KIRP
TCGA-A4-A4ZT-01A	Cluster1	LumA	KIRP
TCGA-A4-A57E-01A	Cluster1	Basal	KIRP
TCGA-A4-A5DU-01A	Cluster1	Basal	KIRP
TCGA-A4-A5XZ-01A	Cluster3	LumA	KIRP
TCGA-A4-A5Y0-01A	Cluster3	LumB	KIRP
TCGA-A4-A5Y1-01A	Cluster1	Basal	KIRP
TCGA-A4-A6HP-01A	Cluster2	Basal	KIRP
TCGA-A4-A772-01A	Cluster1	Basal	KIRP
TCGA-A4-A7UZ-01A	Cluster1	Basal	KIRP
TCGA-A5-A0G1-01A	Cluster2	LumA	UCEC
TCGA-A5-A0G2-01A	Cluster1	LumB	UCEC
TCGA-A5-A0G3-01A	Cluster2	Basal	UCEC
TCGA-A5-A0G5-01A	Cluster2	LumB	UCEC
TCGA-A5-A0G9-01A	Cluster2	LumA	UCEC
TCGA-A5-A0GA-01A	Cluster1	Basal	UCEC
TCGA-A5-A0GB-01A	Cluster1	LumB	UCEC
TCGA-A5-A0GD-01A	Cluster1	LumB	UCEC
TCGA-A5-A0GE-01A	Cluster3	LumA	UCEC
TCGA-A5-A0GG-01A	Cluster1	LumB	UCEC
TCGA-A5-A0GH-01A	Cluster1	LumB	UCEC
TCGA-A5-A0GI-01A	Cluster2	LumB	UCEC
TCGA-A5-A0GJ-01A	Cluster2	LumA	UCEC
TCGA-A5-A0GM-01A	Cluster2	Basal	UCEC
TCGA-A5-A0GN-01A	Cluster2	LumA	UCEC
TCGA-A5-A0GP-01A	Cluster1	Basal	UCEC
TCGA-A5-A0GQ-01A	Cluster2	LumA	UCEC
TCGA-A5-A0GR-01A	Cluster2	LumA	UCEC
TCGA-A5-A0GU-01A	Cluster3	LumA	UCEC
TCGA-A5-A0GV-01A	Cluster3	Basal	UCEC
TCGA-A5-A0GW-01A	Cluster1	Basal	UCEC
TCGA-A5-A0GX-01A	Cluster2	LumA	UCEC
TCGA-A5-A0R6-01A	Cluster2	Basal	UCEC
TCGA-A5-A0R7-01A	Cluster2	Basal	UCEC
TCGA-A5-A0R8-01A	Cluster2	LumA	UCEC
TCGA-A5-A0R9-01A	Cluster2	LumA	UCEC
TCGA-A5-A0RA-01A	Cluster3	LumA	UCEC
TCGA-A5-A0VO-01A	Cluster3	LumA	UCEC
TCGA-A5-A0VP-01A	Cluster3	LumA	UCEC
TCGA-A5-A0VQ-01A	Cluster2	LumA	UCEC
TCGA-A5-A1OF-01A	Cluster1	LumB	UCEC
TCGA-A5-A1OG-01A	Cluster1	Basal	UCEC
TCGA-A5-A1OH-01A	Cluster1	Basal	UCEC
TCGA-A5-A1OJ-01A	Cluster2	LumA	UCEC
TCGA-A5-A1OK-01A	Cluster3	LumA	UCEC
TCGA-A5-A2K2-01A	Cluster1	LumB	UCEC
TCGA-A5-A2K3-01A	Cluster2	LumB	UCEC
TCGA-A5-A2K4-01A	Cluster1	Basal	UCEC
TCGA-A5-A2K5-01A	Cluster2	Basal	UCEC
TCGA-A5-A2K7-01A	Cluster1	Basal	UCEC
TCGA-A5-A3LO-01A	Cluster1	LumB	UCEC
TCGA-A5-A3LP-01A	Cluster3	Basal	UCEC
TCGA-A5-A7WJ-01A	Cluster1	LumB	UCEC
TCGA-A5-A7WK-01A	Cluster1	LumB	UCEC
TCGA-A5-AB3J-01A	Cluster3	LumA	UCEC
TCGA-A6-2671-01A	Cluster2	Basal	COAD
TCGA-A6-2672-01A	Cluster3	LumB	COAD
TCGA-A6-2672-01B	Cluster3	Basal	COAD
TCGA-A6-2675-01A	Cluster3	LumA	COAD
TCGA-A6-2676-01A	Cluster2	LumB	COAD
TCGA-A6-2678-01A	Cluster3	LumB	COAD
TCGA-A6-2679-01A	Cluster2	LumA	COAD
TCGA-A6-2680-01A	Cluster2	LumA	COAD
TCGA-A6-2681-01A	Cluster2	LumA	COAD
TCGA-A6-2682-01A	Cluster2	LumA	COAD
TCGA-A6-2683-01A	Cluster2	LumA	COAD
TCGA-A6-2685-01A	Cluster2	LumA	COAD
TCGA-A6-2686-01A	Cluster3	LumA	COAD
TCGA-A6-3807-01A	Cluster3	LumA	COAD
TCGA-A6-3808-01A	Cluster3	LumA	COAD
TCGA-A6-4105-01A	Cluster1	Basal	COAD
TCGA-A6-4107-01A	Cluster2	LumA	COAD
TCGA-A6-5657-01A	Cluster1	Basal	COAD
TCGA-A6-5660-01A	Cluster1	LumA	COAD
TCGA-A6-5661-01A	Cluster3	LumB	COAD
TCGA-A6-5661-01B	Cluster3	LumA	COAD
TCGA-A6-5662-01A	Cluster3	LumA	COAD
TCGA-A6-5664-01A	Cluster3	Basal	COAD
TCGA-A6-5665-01A	Cluster1	LumB	COAD
TCGA-A6-5665-01B	Cluster3	LumA	COAD
TCGA-A6-5666-01A	Cluster1	LumB	COAD
TCGA-A6-5667-01A	Cluster1	LumB	COAD
TCGA-A6-6137-01A	Cluster3	LumA	COAD
TCGA-A6-6138-01A	Cluster3	Basal	COAD
TCGA-A6-6140-01A	Cluster1	LumB	COAD
TCGA-A6-6141-01A	Cluster3	LumA	COAD
TCGA-A6-6142-01A	Cluster3	LumA	COAD
TCGA-A6-6648-01A	Cluster1	LumB	COAD
TCGA-A6-6649-01A	Cluster3	Basal	COAD
TCGA-A6-6651-01A	Cluster3	Basal	COAD
TCGA-A6-6652-01A	Cluster3	LumA	COAD
TCGA-A6-6653-01A	Cluster3	LumB	COAD
TCGA-A6-6654-01A	Cluster3	Basal	COAD
TCGA-A6-6782-01A	Cluster3	LumA	COAD
TCGA-A6-A565-01A	Cluster3	LumA	COAD
TCGA-A6-A566-01A	Cluster3	Basal	COAD
TCGA-A6-A567-01A	Cluster3	LumA	COAD
TCGA-A6-A56B-01A	Cluster1	Basal	COAD
TCGA-A6-A5ZU-01A	Cluster3	LumA	COAD
TCGA-A7-A0CD-01A	Cluster3	LumA	BRCA
TCGA-A7-A0CE-01A	Cluster1	Basal	BRCA
TCGA-A7-A0CG-01A	Cluster3	LumA	BRCA
TCGA-A7-A0CH-01A	Cluster3	LumA	BRCA
TCGA-A7-A0CJ-01A	Cluster1	LumB	BRCA
TCGA-A7-A0D9-01A	Cluster3	LumA	BRCA
TCGA-A7-A0DA-01A	Cluster1	Basal	BRCA
TCGA-A7-A0DC-01A	Cluster3	LumA	BRCA
TCGA-A7-A0DC-01B	Cluster3	LumA	BRCA
TCGA-A7-A13F-01A	Cluster2	LumB	BRCA
TCGA-A7-A13G-01B	Cluster3	LumA	BRCA
TCGA-A7-A13H-01A	Cluster3	LumA	BRCA
TCGA-A7-A26F-01B	Cluster3	Basal	BRCA
TCGA-A7-A26G-01A	Cluster3	Basal	BRCA
TCGA-A7-A26H-01A	Cluster3	LumA	BRCA
TCGA-A7-A26I-01B	Cluster3	Basal	BRCA
TCGA-A7-A2KD-01A	Cluster1	LumB	BRCA
TCGA-A7-A3IY-01A	Cluster2	LumA	BRCA
TCGA-A7-A3IZ-01A	Cluster3	LumB	BRCA
TCGA-A7-A3J0-01A	Cluster3	LumA	BRCA
TCGA-A7-A3J1-01A	Cluster3	LumA	BRCA
TCGA-A7-A3RF-01A	Cluster2	LumA	BRCA
TCGA-A7-A425-01A	Cluster2	LumA	BRCA
TCGA-A7-A426-01A	Cluster2	LumA	BRCA
TCGA-A7-A4SA-01A	Cluster1	LumA	BRCA
TCGA-A7-A4SB-01A	Cluster3	LumA	BRCA
TCGA-A7-A4SC-01A	Cluster3	LumA	BRCA
TCGA-A7-A4SD-01A	Cluster1	Basal	BRCA
TCGA-A7-A4SE-01A	Cluster1	Basal	BRCA
TCGA-A7-A4SF-01A	Cluster1	LumB	BRCA
TCGA-A7-A56D-01A	Cluster2	LumB	BRCA
TCGA-A7-A5ZV-01A	Cluster2	Basal	BRCA
TCGA-A7-A5ZW-01A	Cluster3	LumA	BRCA
TCGA-A7-A5ZX-01A	Cluster3	LumA	BRCA
TCGA-A7-A6VV-01A	Cluster1	Basal	BRCA
TCGA-A7-A6VW-01A	Cluster2	Basal	BRCA
TCGA-A7-A6VX-01A	Cluster3	LumB	BRCA
TCGA-A7-A6VY-01A	Cluster1	Basal	BRCA
TCGA-A8-A06N-01A	Cluster1	LumB	BRCA
TCGA-A8-A06O-01A	Cluster3	LumB	BRCA
TCGA-A8-A06P-01A	Cluster3	LumA	BRCA
TCGA-A8-A06Q-01A	Cluster1	LumB	BRCA
TCGA-A8-A06R-01A	Cluster1	LumB	BRCA
TCGA-A8-A06T-01A	Cluster3	LumB	BRCA
TCGA-A8-A06U-01A	Cluster1	LumB	BRCA
TCGA-A8-A06X-01A	Cluster1	LumB	BRCA
TCGA-A8-A06Y-01A	Cluster3	LumA	BRCA
TCGA-A8-A06Z-01A	Cluster1	LumB	BRCA
TCGA-A8-A075-01A	Cluster3	LumB	BRCA
TCGA-A8-A076-01A	Cluster1	LumB	BRCA
TCGA-A8-A079-01A	Cluster1	LumB	BRCA
TCGA-A8-A07B-01A	Cluster1	LumB	BRCA
TCGA-A8-A07C-01A	Cluster1	Basal	BRCA
TCGA-A8-A07E-01A	Cluster3	Basal	BRCA
TCGA-A8-A07F-01A	Cluster3	LumA	BRCA
TCGA-A8-A07G-01A	Cluster3	LumA	BRCA
TCGA-A8-A07I-01A	Cluster3	LumB	BRCA
TCGA-A8-A07J-01A	Cluster3	LumA	BRCA
TCGA-A8-A07L-01A	Cluster1	LumB	BRCA
TCGA-A8-A07O-01A	Cluster1	Basal	BRCA
TCGA-A8-A07P-01A	Cluster3	LumA	BRCA
TCGA-A8-A07R-01A	Cluster1	Basal	BRCA
TCGA-A8-A07S-01A	Cluster3	LumB	BRCA
TCGA-A8-A07U-01A	Cluster1	Basal	BRCA
TCGA-A8-A07W-01A	Cluster3	LumB	BRCA
TCGA-A8-A07Z-01A	Cluster2	LumB	BRCA
TCGA-A8-A081-01A	Cluster1	LumB	BRCA
TCGA-A8-A082-01A	Cluster3	LumB	BRCA
TCGA-A8-A083-01A	Cluster3	LumA	BRCA
TCGA-A8-A084-01A	Cluster3	LumB	BRCA
TCGA-A8-A085-01A	Cluster3	LumB	BRCA
TCGA-A8-A086-01A	Cluster3	LumB	BRCA
TCGA-A8-A08A-01A	Cluster3	LumA	BRCA
TCGA-A8-A08B-01A	Cluster1	LumB	BRCA
TCGA-A8-A08C-01A	Cluster3	LumA	BRCA
TCGA-A8-A08F-01A	Cluster1	LumB	BRCA
TCGA-A8-A08G-01A	Cluster1	LumB	BRCA
TCGA-A8-A08H-01A	Cluster2	Basal	BRCA
TCGA-A8-A08I-01A	Cluster3	LumB	BRCA
TCGA-A8-A08J-01A	Cluster3	LumB	BRCA
TCGA-A8-A08L-01A	Cluster1	LumB	BRCA
TCGA-A8-A08O-01A	Cluster3	LumA	BRCA
TCGA-A8-A08P-01A	Cluster1	LumB	BRCA
TCGA-A8-A08R-01A	Cluster1	Basal	BRCA
TCGA-A8-A08S-01A	Cluster3	LumB	BRCA
TCGA-A8-A08T-01A	Cluster3	LumA	BRCA
TCGA-A8-A08X-01A	Cluster1	Basal	BRCA
TCGA-A8-A08Z-01A	Cluster3	LumB	BRCA
TCGA-A8-A090-01A	Cluster3	LumB	BRCA
TCGA-A8-A091-01A	Cluster3	LumA	BRCA
TCGA-A8-A092-01A	Cluster1	LumB	BRCA
TCGA-A8-A093-01A	Cluster3	LumA	BRCA
TCGA-A8-A094-01A	Cluster3	LumB	BRCA
TCGA-A8-A095-01A	Cluster3	LumB	BRCA
TCGA-A8-A096-01A	Cluster3	LumB	BRCA
TCGA-A8-A097-01A	Cluster3	LumB	BRCA
TCGA-A8-A099-01A	Cluster3	LumA	BRCA
TCGA-A8-A09A-01A	Cluster3	LumA	BRCA
TCGA-A8-A09B-01A	Cluster3	LumA	BRCA
TCGA-A8-A09D-01A	Cluster1	LumB	BRCA
TCGA-A8-A09E-01A	Cluster1	LumB	BRCA
TCGA-A8-A09G-01A	Cluster3	LumB	BRCA
TCGA-A8-A09I-01A	Cluster1	LumB	BRCA
TCGA-A8-A09K-01A	Cluster3	LumB	BRCA
TCGA-A8-A09M-01A	Cluster1	LumB	BRCA
TCGA-A8-A09N-01A	Cluster3	LumB	BRCA
TCGA-A8-A09Q-01A	Cluster1	LumB	BRCA
TCGA-A8-A09R-01A	Cluster3	LumB	BRCA
TCGA-A8-A09T-01A	Cluster3	LumB	BRCA
TCGA-A8-A09V-01A	Cluster3	LumA	BRCA
TCGA-A8-A09W-01A	Cluster1	LumB	BRCA
TCGA-A8-A09X-01A	Cluster1	LumB	BRCA
TCGA-A8-A09Z-01A	Cluster3	LumB	BRCA
TCGA-A8-A0A1-01A	Cluster3	LumA	BRCA
TCGA-A8-A0A2-01A	Cluster3	LumA	BRCA
TCGA-A8-A0A4-01A	Cluster3	LumA	BRCA
TCGA-A8-A0A6-01A	Cluster3	LumA	BRCA
TCGA-A8-A0A7-01A	Cluster3	LumB	BRCA
TCGA-A8-A0A9-01A	Cluster3	LumB	BRCA
TCGA-A8-A0AB-01A	Cluster3	LumB	BRCA
TCGA-A8-A0AD-01A	Cluster3	LumA	BRCA
TCGA-AA-3488-01A	Cluster2	Basal	COAD
TCGA-AA-3489-01A	Cluster3	Basal	COAD
TCGA-AA-3492-01A	Cluster2	LumB	COAD
TCGA-AA-3494-01A	Cluster1	LumA	COAD
TCGA-AA-3495-01A	Cluster1	LumB	COAD
TCGA-AA-3496-01A	Cluster3	LumA	COAD
TCGA-AA-3502-01A	Cluster3	LumA	COAD
TCGA-AA-3506-01A	Cluster2	LumA	COAD
TCGA-AA-3509-01A	Cluster3	Basal	COAD
TCGA-AA-3510-01A	Cluster2	LumB	COAD
TCGA-AA-3511-01A	Cluster3	LumA	COAD
TCGA-AA-3514-01A	Cluster2	LumA	COAD
TCGA-AA-3516-01A	Cluster2	Basal	COAD
TCGA-AA-3517-01A	Cluster3	LumB	COAD
TCGA-AA-3518-01A	Cluster3	Basal	COAD
TCGA-AA-3519-01A	Cluster2	LumB	COAD
TCGA-AA-3520-01A	Cluster3	Basal	COAD
TCGA-AA-3521-01A	Cluster3	LumA	COAD
TCGA-AA-3522-01A	Cluster3	LumA	COAD
TCGA-AA-3524-01A	Cluster1	LumB	COAD
TCGA-AA-3525-01A	Cluster2	Basal	COAD
TCGA-AA-3526-01A	Cluster1	LumB	COAD
TCGA-AA-3527-01A	Cluster2	LumA	COAD
TCGA-AA-3529-01A	Cluster1	Basal	COAD
TCGA-AA-3530-01A	Cluster3	LumA	COAD
TCGA-AA-3531-01A	Cluster2	Basal	COAD
TCGA-AA-3532-01A	Cluster3	LumB	COAD
TCGA-AA-3534-01A	Cluster1	LumB	COAD
TCGA-AA-3538-01A	Cluster1	Basal	COAD
TCGA-AA-3542-01A	Cluster2	Basal	COAD
TCGA-AA-3543-01A	Cluster2	LumA	COAD
TCGA-AA-3544-01A	Cluster2	Basal	COAD
TCGA-AA-3548-01A	Cluster2	LumB	COAD
TCGA-AA-3549-01A	Cluster2	Basal	COAD
TCGA-AA-3552-01A	Cluster2	LumA	COAD
TCGA-AA-3553-01A	Cluster1	Basal	COAD
TCGA-AA-3554-01A	Cluster3	Basal	COAD
TCGA-AA-3555-01A	Cluster3	LumB	COAD
TCGA-AA-3556-01A	Cluster3	LumB	COAD
TCGA-AA-3560-01A	Cluster2	Basal	COAD
TCGA-AA-3561-01A	Cluster2	LumB	COAD
TCGA-AA-3562-01A	Cluster1	LumA	COAD
TCGA-AA-3655-01A	Cluster1	Basal	COAD
TCGA-AA-3660-01A	Cluster1	LumB	COAD
TCGA-AA-3662-01A	Cluster1	Basal	COAD
TCGA-AA-3663-01A	Cluster3	LumB	COAD
TCGA-AA-3664-01A	Cluster3	Basal	COAD
TCGA-AA-3666-01A	Cluster1	Basal	COAD
[truncated: 6,082 more rows]
