# Supplementary material for: Targeting treatment resistance: unveiling the potential of RNA methylation regulators and TG-101,209 in pan-cancer neoadjuvant therapy
Source: J Exp Clin Cancer Res. 2024 Aug 19;43:232. doi: 10.1186/s13046-024-03111-x (PMC11331809; doi:10.1186/s13046-024-03111-x)
Supplement: Supplementary file 17 — Supplementary Material 17 [file 13046_2024_3111_MOESM17_ESM.xlsx]

## Sheet: cell_subtype
Supplementary Table6: Molecular subtype of specific cancer in RMRs clusters
Sample	Cluster	Subtype_Selected	Tumor Type
TCGA-02-0047	Cluster3	GBM_LGG_LGm6-GBM	GBM
TCGA-02-0055	Cluster3	GBM_LGG_Mesenchymal-like	GBM
TCGA-02-2483	Cluster1	GBM_LGG_G-CIMP-low	GBM
TCGA-02-2485	Cluster1	GBM_LGG_Classic-like	GBM
TCGA-02-2486	Cluster2	GBM_LGG_Classic-like	GBM
TCGA-04-1331	Cluster1	OVCA_Proliferative	OVCA
TCGA-04-1332	Cluster2	OVCA_Mesenchymal	OVCA
TCGA-04-1338	Cluster3	OVCA_Mesenchymal	OVCA
TCGA-04-1341	Cluster2	OVCA_Proliferative	OVCA
TCGA-04-1343	Cluster2	OVCA_Mesenchymal	OVCA
TCGA-04-1347	Cluster2	OVCA_Proliferative	OVCA
TCGA-04-1350	Cluster3	OVCA_Proliferative	OVCA
TCGA-04-1356	Cluster1	OVCA_Differentiated	OVCA
TCGA-04-1357	Cluster3	OVCA_Immunoreactive	OVCA
TCGA-04-1361	Cluster3	OVCA_Differentiated	OVCA
TCGA-04-1362	Cluster3	OVCA_Differentiated	OVCA
TCGA-04-1364	Cluster1	OVCA_Proliferative	OVCA
TCGA-04-1365	Cluster1	OVCA_Immunoreactive	OVCA
TCGA-04-1514	Cluster1	OVCA_Proliferative	OVCA
TCGA-04-1519	Cluster3	OVCA_Proliferative	OVCA
TCGA-04-1530	Cluster1	OVCA_Mesenchymal	OVCA
TCGA-04-1536	Cluster2	OVCA_Differentiated	OVCA
TCGA-04-1542	Cluster2	OVCA_Proliferative	OVCA
TCGA-04-1648	Cluster3	OVCA_Differentiated	OVCA
TCGA-04-1651	Cluster2	OVCA_Differentiated	OVCA
TCGA-04-1655	Cluster3	OVCA_Proliferative	OVCA
TCGA-05-4249	Cluster3	LUAD_5	LUAD
TCGA-05-4382	Cluster3	LUAD_6	LUAD
TCGA-05-4384	Cluster3	LUAD_1	LUAD
TCGA-05-4389	Cluster1	LUAD_2	LUAD
TCGA-05-4390	Cluster1	LUAD_2	LUAD
TCGA-05-4395	Cluster2	LUAD_3	LUAD
TCGA-05-4396	Cluster3	LUAD_4	LUAD
TCGA-05-4398	Cluster1	LUAD_3	LUAD
TCGA-05-4402	Cluster1	LUAD_2	LUAD
TCGA-05-4403	Cluster2	LUAD_4	LUAD
TCGA-05-4405	Cluster3	LUAD_3	LUAD
TCGA-05-4410	Cluster3	LUAD_3	LUAD
TCGA-05-4415	Cluster1	LUAD_6	LUAD
TCGA-05-4417	Cluster3	LUAD_6	LUAD
TCGA-05-4418	Cluster1	LUAD_6	LUAD
TCGA-05-4420	Cluster1	LUAD_2	LUAD
TCGA-05-4422	Cluster3	LUAD_1	LUAD
TCGA-05-4424	Cluster3	LUAD_5	LUAD
TCGA-05-4425	Cluster2	LUAD_4	LUAD
TCGA-05-4426	Cluster3	LUAD_5	LUAD
TCGA-05-4430	Cluster2	LUAD_5	LUAD
TCGA-05-4432	Cluster1	LUAD_2	LUAD
TCGA-05-4433	Cluster3	LUAD_6	LUAD
TCGA-05-5420	Cluster2	LUAD_6	LUAD
TCGA-05-5423	Cluster2	LUAD_5	LUAD
TCGA-05-5428	Cluster2	LUAD_3	LUAD
TCGA-05-5429	Cluster2	LUAD_4	LUAD
TCGA-05-5715	Cluster2	LUAD_4	LUAD
TCGA-06-0125	Cluster3	GBM_LGG_Classic-like	GBM
TCGA-06-0125	Cluster1	GBM_LGG_Classic-like	GBM
TCGA-06-0129	Cluster1	GBM_LGG_G-CIMP-low	GBM
TCGA-06-0130	Cluster3	GBM_LGG_Mesenchymal-like	GBM
TCGA-06-0132	Cluster2	GBM_LGG_NA	GBM
TCGA-06-0138	Cluster2	GBM_LGG_NA	GBM
TCGA-06-0139	Cluster2	GBM_LGG_LGm6-GBM	GBM
TCGA-06-0141	Cluster3	GBM_LGG_LGm6-GBM	GBM
TCGA-06-0152	Cluster3	GBM_LGG_NA	GBM
TCGA-06-0156	Cluster3	GBM_LGG_NA	GBM
TCGA-06-0157	Cluster1	GBM_LGG_NA	GBM
TCGA-06-0158	Cluster3	GBM_LGG_NA	GBM
TCGA-06-0168	Cluster2	GBM_LGG_NA	GBM
TCGA-06-0171	Cluster3	GBM_LGG_NA	GBM
TCGA-06-0174	Cluster1	GBM_LGG_NA	GBM
TCGA-06-0178	Cluster2	GBM_LGG_NA	GBM
TCGA-06-0184	Cluster2	GBM_LGG_NA	GBM
TCGA-06-0187	Cluster3	GBM_LGG_NA	GBM
TCGA-06-0190	Cluster3	GBM_LGG_NA	GBM
TCGA-06-0190	Cluster3	GBM_LGG_NA	GBM
TCGA-06-0210	Cluster3	GBM_LGG_NA	GBM
TCGA-06-0210	Cluster3	GBM_LGG_NA	GBM
TCGA-06-0211	Cluster3	GBM_LGG_NA	GBM
TCGA-06-0211	Cluster1	GBM_LGG_NA	GBM
TCGA-06-0211	Cluster1	GBM_LGG_NA	GBM
TCGA-06-0219	Cluster2	GBM_LGG_NA	GBM
TCGA-06-0221	Cluster3	GBM_LGG_NA	GBM
TCGA-06-0238	Cluster1	GBM_LGG_NA	GBM
TCGA-06-0644	Cluster2	GBM_LGG_NA	GBM
TCGA-06-0645	Cluster2	GBM_LGG_NA	GBM
TCGA-06-0646	Cluster3	GBM_LGG_NA	GBM
TCGA-06-0649	Cluster3	GBM_LGG_NA	GBM
TCGA-06-0686	Cluster1	GBM_LGG_NA	GBM
TCGA-06-0743	Cluster2	GBM_LGG_NA	GBM
TCGA-06-0744	Cluster1	GBM_LGG_NA	GBM
TCGA-06-0745	Cluster2	GBM_LGG_NA	GBM
TCGA-06-0747	Cluster1	GBM_LGG_NA	GBM
TCGA-06-0749	Cluster2	GBM_LGG_NA	GBM
TCGA-06-0750	Cluster2	GBM_LGG_NA	GBM
TCGA-06-0878	Cluster3	GBM_LGG_Mesenchymal-like	GBM
TCGA-06-0882	Cluster3	GBM_LGG_LGm6-GBM	GBM
TCGA-06-1804	Cluster1	GBM_LGG_Classic-like	GBM
TCGA-06-2557	Cluster1	GBM_LGG_Classic-like	GBM
TCGA-06-2558	Cluster1	GBM_LGG_Mesenchymal-like	GBM
TCGA-06-2559	Cluster1	GBM_LGG_Mesenchymal-like	GBM
TCGA-06-2561	Cluster3	GBM_LGG_Mesenchymal-like	GBM
TCGA-06-2562	Cluster3	GBM_LGG_Classic-like	GBM
TCGA-06-2563	Cluster1	GBM_LGG_Classic-like	GBM
TCGA-06-2564	Cluster3	GBM_LGG_Mesenchymal-like	GBM
TCGA-06-2565	Cluster3	GBM_LGG_Classic-like	GBM
TCGA-06-2567	Cluster1	GBM_LGG_Mesenchymal-like	GBM
TCGA-06-2569	Cluster1	GBM_LGG_LGm6-GBM	GBM
TCGA-06-2570	Cluster1	GBM_LGG_G-CIMP-low	GBM
TCGA-06-5408	Cluster1	GBM_LGG_Mesenchymal-like	GBM
TCGA-06-5410	Cluster2	GBM_LGG_LGm6-GBM	GBM
TCGA-06-5411	Cluster3	GBM_LGG_Mesenchymal-like	GBM
TCGA-06-5412	Cluster2	GBM_LGG_Mesenchymal-like	GBM
TCGA-06-5413	Cluster1	GBM_LGG_Classic-like	GBM
TCGA-06-5414	Cluster3	GBM_LGG_Classic-like	GBM
TCGA-06-5416	Cluster1	GBM_LGG_NA	GBM
TCGA-06-5417	Cluster3	GBM_LGG_NA	GBM
TCGA-06-5418	Cluster1	GBM_LGG_Mesenchymal-like	GBM
TCGA-06-5856	Cluster1	GBM_LGG_Classic-like	GBM
TCGA-06-5858	Cluster3	GBM_LGG_LGm6-GBM	GBM
TCGA-06-5859	Cluster3	GBM_LGG_Classic-like	GBM
TCGA-08-0386	Cluster1	GBM_LGG_NA	GBM
TCGA-09-0364	Cluster1	OVCA_Proliferative	OVCA
TCGA-09-0366	Cluster2	OVCA_Immunoreactive	OVCA
TCGA-09-0367	Cluster2	OVCA_Differentiated	OVCA
TCGA-09-0369	Cluster1	OVCA_Proliferative	OVCA
TCGA-09-1659	Cluster2	OVCA_Differentiated	OVCA
TCGA-09-1661	Cluster2	OVCA_Proliferative	OVCA
TCGA-09-1662	Cluster1	OVCA_Differentiated	OVCA
TCGA-09-1665	Cluster1	OVCA_Differentiated	OVCA
TCGA-09-1666	Cluster3	OVCA_Differentiated	OVCA
TCGA-09-1667	Cluster1	OVCA_Immunoreactive	OVCA
TCGA-09-1668	Cluster3	OVCA_Immunoreactive	OVCA
TCGA-09-1669	Cluster1	OVCA_Proliferative	OVCA
TCGA-09-1670	Cluster1	OVCA_Differentiated	OVCA
TCGA-09-1673	Cluster3	OVCA_Proliferative	OVCA
TCGA-09-2044	Cluster1	OVCA_Immunoreactive	OVCA
TCGA-09-2045	Cluster3	OVCA_Differentiated	OVCA
TCGA-09-2048	Cluster1	OVCA_Proliferative	OVCA
TCGA-09-2051	Cluster1	OVCA_Immunoreactive	OVCA
TCGA-09-2053	Cluster1	OVCA_Proliferative	OVCA
TCGA-09-2054	Cluster1	OVCA_Proliferative	OVCA
TCGA-09-2056	Cluster2	OVCA_Differentiated	OVCA
TCGA-10-0927	Cluster2	OVCA_Proliferative	OVCA
TCGA-10-0928	Cluster3	OVCA_Proliferative	OVCA
TCGA-10-0931	Cluster2	OVCA_Differentiated	OVCA
TCGA-10-0933	Cluster1	OVCA_Proliferative	OVCA
TCGA-10-0936	Cluster2	OVCA_Differentiated	OVCA
TCGA-10-0937	Cluster2	OVCA_Differentiated	OVCA
TCGA-10-0938	Cluster1	OVCA_Proliferative	OVCA
TCGA-12-0616	Cluster1	GBM_LGG_NA	GBM
TCGA-12-0618	Cluster1	GBM_LGG_NA	GBM
TCGA-12-0619	Cluster1	GBM_LGG_NA	GBM
TCGA-12-0821	Cluster1	GBM_LGG_LGm6-GBM	GBM
TCGA-12-1597	Cluster2	GBM_LGG_Classic-like	GBM
TCGA-12-3650	Cluster2	GBM_LGG_Classic-like	GBM
TCGA-12-3652	Cluster2	GBM_LGG_Classic-like	GBM
TCGA-12-3653	Cluster1	GBM_LGG_Mesenchymal-like	GBM
TCGA-12-5295	Cluster2	GBM_LGG_Classic-like	GBM
TCGA-12-5299	Cluster1	GBM_LGG_Mesenchymal-like	GBM
TCGA-13-0714	Cluster2	OVCA_Mesenchymal	OVCA
TCGA-13-0720	Cluster2	OVCA_Differentiated	OVCA
TCGA-13-0724	Cluster2	OVCA_Differentiated	OVCA
TCGA-13-0725	Cluster2	OVCA_Proliferative	OVCA
TCGA-13-0726	Cluster2	OVCA_Differentiated	OVCA
TCGA-13-0727	Cluster2	OVCA_Proliferative	OVCA
TCGA-13-0730	Cluster1	OVCA_Proliferative	OVCA
TCGA-13-0762	Cluster2	OVCA_Proliferative	OVCA
TCGA-13-0765	Cluster2	OVCA_Differentiated	OVCA
TCGA-13-0766	Cluster2	OVCA_Proliferative	OVCA
TCGA-13-0768	Cluster2	OVCA_Mesenchymal	OVCA
TCGA-13-0795	Cluster2	OVCA_Immunoreactive	OVCA
TCGA-13-0797	Cluster2	OVCA_Differentiated	OVCA
TCGA-13-0800	Cluster3	OVCA_Proliferative	OVCA
TCGA-13-0804	Cluster2	OVCA_Differentiated	OVCA
TCGA-13-0883	Cluster3	OVCA_Differentiated	OVCA
TCGA-13-0884	Cluster3	OVCA_Differentiated	OVCA
TCGA-13-0885	Cluster2	OVCA_Immunoreactive	OVCA
TCGA-13-0886	Cluster2	OVCA_Mesenchymal	OVCA
TCGA-13-0887	Cluster2	OVCA_Differentiated	OVCA
TCGA-13-0888	Cluster3	OVCA_Proliferative	OVCA
TCGA-13-0891	Cluster2	OVCA_Differentiated	OVCA
TCGA-13-0893	Cluster3	OVCA_Immunoreactive	OVCA
TCGA-13-0897	Cluster2	OVCA_Immunoreactive	OVCA
TCGA-13-0900	Cluster3	OVCA_Mesenchymal	OVCA
TCGA-13-0901	Cluster2	OVCA_Proliferative	OVCA
TCGA-13-0905	Cluster3	OVCA_Differentiated	OVCA
TCGA-13-0906	Cluster1	OVCA_Proliferative	OVCA
TCGA-13-0908	Cluster3	OVCA_Mesenchymal	OVCA
TCGA-13-0911	Cluster2	OVCA_Mesenchymal	OVCA
TCGA-13-0913	Cluster2	OVCA_Proliferative	OVCA
TCGA-13-0916	Cluster1	OVCA_Proliferative	OVCA
TCGA-13-0920	Cluster1	OVCA_Proliferative	OVCA
TCGA-13-0923	Cluster2	OVCA_Differentiated	OVCA
TCGA-13-0924	Cluster2	OVCA_Immunoreactive	OVCA
TCGA-13-1403	Cluster3	OVCA_Differentiated	OVCA
TCGA-13-1404	Cluster1	OVCA_Proliferative	OVCA
TCGA-13-1405	Cluster3	OVCA_Mesenchymal	OVCA
TCGA-13-1407	Cluster1	OVCA_Proliferative	OVCA
TCGA-13-1408	Cluster3	OVCA_Mesenchymal	OVCA
TCGA-13-1409	Cluster3	OVCA_Proliferative	OVCA
TCGA-13-1410	Cluster3	OVCA_Immunoreactive	OVCA
TCGA-13-1411	Cluster3	OVCA_Mesenchymal	OVCA
TCGA-13-1477	Cluster2	OVCA_Proliferative	OVCA
TCGA-13-1483	Cluster3	OVCA_Mesenchymal	OVCA
TCGA-13-1485	Cluster2	OVCA_Mesenchymal	OVCA
TCGA-13-1487	Cluster3	OVCA_Mesenchymal	OVCA
TCGA-13-1488	Cluster3	OVCA_Immunoreactive	OVCA
TCGA-13-1489	Cluster2	OVCA_Proliferative	OVCA
TCGA-13-1489	Cluster1	OVCA_Proliferative	OVCA
TCGA-13-1492	Cluster1	OVCA_Proliferative	OVCA
TCGA-13-1495	Cluster1	OVCA_Differentiated	OVCA
TCGA-13-1496	Cluster3	OVCA_Immunoreactive	OVCA
TCGA-13-1497	Cluster1	OVCA_Proliferative	OVCA
TCGA-13-1498	Cluster2	OVCA_Immunoreactive	OVCA
TCGA-13-1499	Cluster3	OVCA_Mesenchymal	OVCA
TCGA-13-1501	Cluster2	OVCA_Mesenchymal	OVCA
TCGA-13-1505	Cluster3	OVCA_Mesenchymal	OVCA
TCGA-13-1506	Cluster1	OVCA_Proliferative	OVCA
TCGA-13-1507	Cluster2	OVCA_Immunoreactive	OVCA
TCGA-13-1509	Cluster2	OVCA_Mesenchymal	OVCA
TCGA-13-1510	Cluster3	OVCA_Differentiated	OVCA
TCGA-13-1511	Cluster3	OVCA_Differentiated	OVCA
TCGA-13-1512	Cluster3	OVCA_Mesenchymal	OVCA
TCGA-13-2060	Cluster1	OVCA_Immunoreactive	OVCA
TCGA-14-0736	Cluster2	GBM_LGG_NA	GBM
TCGA-14-0781	Cluster2	GBM_LGG_Mesenchymal-like	GBM
TCGA-14-0787	Cluster1	GBM_LGG_Classic-like	GBM
TCGA-14-0789	Cluster3	GBM_LGG_Classic-like	GBM
TCGA-14-0790	Cluster1	GBM_LGG_Classic-like	GBM
TCGA-14-0817	Cluster2	GBM_LGG_Classic-like	GBM
TCGA-14-0871	Cluster1	GBM_LGG_LGm6-GBM	GBM
TCGA-14-1034	Cluster1	GBM_LGG_Classic-like	GBM
TCGA-14-1034	Cluster3	GBM_LGG_Classic-like	GBM
TCGA-14-1402	Cluster3	GBM_LGG_NA	GBM
TCGA-14-1823	Cluster3	GBM_LGG_Classic-like	GBM
TCGA-14-1825	Cluster1	GBM_LGG_Mesenchymal-like	GBM
TCGA-14-1829	Cluster2	GBM_LGG_Mesenchymal-like	GBM
TCGA-14-2554	Cluster3	GBM_LGG_Mesenchymal-like	GBM
TCGA-15-0742	Cluster1	GBM_LGG_NA	GBM
TCGA-15-1444	Cluster3	GBM_LGG_G-CIMP-high	GBM
TCGA-16-0846	Cluster2	GBM_LGG_Classic-like	GBM
TCGA-16-1045	Cluster3	GBM_LGG_Mesenchymal-like	GBM
TCGA-18-3406	Cluster2	LUSC_basal	LUSC
TCGA-18-3407	Cluster3	LUSC_classical	LUSC
TCGA-18-3408	Cluster3	LUSC_classical	LUSC
TCGA-18-3409	Cluster3	LUSC_secretory	LUSC
TCGA-18-3410	Cluster3	LUSC_secretory	LUSC
TCGA-18-3411	Cluster2	LUSC_classical	LUSC
TCGA-18-3412	Cluster2	LUSC_classical	LUSC
TCGA-18-3414	Cluster3	LUSC_basal	LUSC
TCGA-18-3415	Cluster3	LUSC_classical	LUSC
TCGA-18-3416	Cluster3	LUSC_classical	LUSC
TCGA-18-3417	Cluster2	LUSC_secretory	LUSC
TCGA-18-3419	Cluster3	LUSC_basal	LUSC
TCGA-18-3421	Cluster2	LUSC_basal	LUSC
TCGA-18-4083	Cluster1	LUSC_classical	LUSC
TCGA-18-4086	Cluster3	LUSC_classical	LUSC
TCGA-18-4721	Cluster1	LUSC_classical	LUSC
TCGA-18-5592	Cluster3	LUSC_classical	LUSC
TCGA-18-5595	Cluster3	LUSC_classical	LUSC
TCGA-19-0957	Cluster3	GBM_LGG_Classic-like	GBM
TCGA-19-1389	Cluster3	GBM_LGG_LGm6-GBM	GBM
TCGA-19-1390	Cluster3	GBM_LGG_Classic-like	GBM
TCGA-19-1787	Cluster1	GBM_LGG_NA	GBM
TCGA-19-2619	Cluster3	GBM_LGG_Mesenchymal-like	GBM
TCGA-19-2620	Cluster3	GBM_LGG_Classic-like	GBM
TCGA-19-2624	Cluster1	GBM_LGG_Mesenchymal-like	GBM
TCGA-19-2625	Cluster2	GBM_LGG_Mesenchymal-like	GBM
TCGA-19-2629	Cluster3	GBM_LGG_G-CIMP-low	GBM
TCGA-19-4065	Cluster3	GBM_LGG_NA	GBM
TCGA-19-4065	Cluster3	GBM_LGG_NA	GBM
TCGA-19-5960	Cluster1	GBM_LGG_Classic-like	GBM
TCGA-20-0987	Cluster2	OVCA_Immunoreactive	OVCA
TCGA-20-0991	Cluster2	OVCA_Immunoreactive	OVCA
TCGA-20-1682	Cluster3	OVCA_Mesenchymal	OVCA
TCGA-20-1683	Cluster3	OVCA_Proliferative	OVCA
TCGA-20-1686	Cluster3	OVCA_Differentiated	OVCA
TCGA-20-1687	Cluster3	OVCA_Differentiated	OVCA
TCGA-21-1070	Cluster3	LUSC_basal	LUSC
TCGA-21-1071	Cluster3	LUSC_classical	LUSC
TCGA-21-1076	Cluster3	LUSC_secretory	LUSC
TCGA-21-1077	Cluster3	LUSC_classical	LUSC
TCGA-21-1078	Cluster3	LUSC_primitive	LUSC
TCGA-21-1081	Cluster1	LUSC_basal	LUSC
TCGA-21-5782	Cluster2	LUSC_basal	LUSC
TCGA-21-5784	Cluster2	LUSC_basal	LUSC
TCGA-21-5786	Cluster1	LUSC_basal	LUSC
TCGA-21-5787	Cluster2	LUSC_secretory	LUSC
TCGA-22-0944	Cluster1	LUSC_classical	LUSC
TCGA-22-1002	Cluster3	LUSC_secretory	LUSC
TCGA-22-1011	Cluster3	LUSC_basal	LUSC
TCGA-22-1012	Cluster1	LUSC_classical	LUSC
TCGA-22-1016	Cluster3	LUSC_secretory	LUSC
TCGA-22-4591	Cluster1	LUSC_primitive	LUSC
TCGA-22-4593	Cluster3	LUSC_primitive	LUSC
TCGA-22-4595	Cluster1	LUSC_basal	LUSC
TCGA-22-4599	Cluster1	LUSC_primitive	LUSC
TCGA-22-4601	Cluster3	LUSC_classical	LUSC
TCGA-22-4604	Cluster1	LUSC_classical	LUSC
TCGA-22-4607	Cluster2	LUSC_basal	LUSC
TCGA-22-4613	Cluster1	LUSC_classical	LUSC
TCGA-22-5471	Cluster1	LUSC_classical	LUSC
TCGA-22-5472	Cluster3	LUSC_basal	LUSC
TCGA-22-5473	Cluster1	LUSC_classical	LUSC
TCGA-22-5474	Cluster3	LUSC_classical	LUSC
TCGA-22-5477	Cluster3	LUSC_classical	LUSC
TCGA-22-5478	Cluster3	LUSC_secretory	LUSC
TCGA-22-5480	Cluster3	LUSC_secretory	LUSC
TCGA-22-5482	Cluster2	LUSC_classical	LUSC
TCGA-22-5485	Cluster1	LUSC_classical	LUSC
TCGA-22-5489	Cluster3	LUSC_secretory	LUSC
TCGA-22-5491	Cluster1	LUSC_classical	LUSC
TCGA-22-5492	Cluster3	LUSC_secretory	LUSC
TCGA-23-1021	Cluster2	OVCA_Differentiated	OVCA
TCGA-23-1022	Cluster2	OVCA_Proliferative	OVCA
TCGA-23-1023	Cluster2	OVCA_Differentiated	OVCA
TCGA-23-1024	Cluster2	OVCA_Proliferative	OVCA
TCGA-23-1026	Cluster2	OVCA_Differentiated	OVCA
TCGA-23-1027	Cluster2	OVCA_Differentiated	OVCA
TCGA-23-1028	Cluster3	OVCA_Differentiated	OVCA
TCGA-23-1029	Cluster1	OVCA_Differentiated	OVCA
TCGA-23-1030	Cluster3	OVCA_Differentiated	OVCA
TCGA-23-1107	Cluster2	OVCA_Proliferative	OVCA
TCGA-23-1109	Cluster3	OVCA_Proliferative	OVCA
TCGA-23-1110	Cluster1	OVCA_Proliferative	OVCA
TCGA-23-1111	Cluster3	OVCA_Differentiated	OVCA
TCGA-23-1113	Cluster2	OVCA_Proliferative	OVCA
TCGA-23-1114	Cluster1	OVCA_Proliferative	OVCA
TCGA-23-1116	Cluster2	OVCA_Mesenchymal	OVCA
TCGA-23-1118	Cluster1	OVCA_Differentiated	OVCA
TCGA-23-1119	Cluster3	OVCA_Proliferative	OVCA
TCGA-23-1120	Cluster3	OVCA_Immunoreactive	OVCA
TCGA-23-1122	Cluster1	OVCA_Proliferative	OVCA
TCGA-23-1123	Cluster1	OVCA_Immunoreactive	OVCA
TCGA-23-1809	Cluster1	OVCA_Proliferative	OVCA
TCGA-23-2077	Cluster1	OVCA_Immunoreactive	OVCA
TCGA-23-2078	Cluster1	OVCA_Mesenchymal	OVCA
TCGA-23-2084	Cluster1	OVCA_Immunoreactive	OVCA
TCGA-24-0966	Cluster2	OVCA_Differentiated	OVCA
TCGA-24-0968	Cluster3	OVCA_Immunoreactive	OVCA
TCGA-24-0970	Cluster1	OVCA_Mesenchymal	OVCA
TCGA-24-0979	Cluster3	OVCA_Differentiated	OVCA
TCGA-24-0982	Cluster1	OVCA_Proliferative	OVCA
TCGA-24-1103	Cluster2	OVCA_Differentiated	OVCA
TCGA-24-1104	Cluster3	OVCA_Differentiated	OVCA
TCGA-24-1105	Cluster3	OVCA_Differentiated	OVCA
TCGA-24-1413	Cluster3	OVCA_Differentiated	OVCA
TCGA-24-1416	Cluster3	OVCA_Differentiated	OVCA
TCGA-24-1417	Cluster3	OVCA_Immunoreactive	OVCA
TCGA-24-1418	Cluster3	OVCA_Mesenchymal	OVCA
TCGA-24-1419	Cluster1	OVCA_Proliferative	OVCA
TCGA-24-1422	Cluster3	OVCA_Mesenchymal	OVCA
TCGA-24-1423	Cluster3	OVCA_Differentiated	OVCA
TCGA-24-1424	Cluster1	OVCA_Proliferative	OVCA
TCGA-24-1425	Cluster3	OVCA_Mesenchymal	OVCA
TCGA-24-1426	Cluster2	OVCA_Proliferative	OVCA
TCGA-24-1427	Cluster3	OVCA_Mesenchymal	OVCA
TCGA-24-1428	Cluster2	OVCA_Immunoreactive	OVCA
TCGA-24-1430	Cluster1	OVCA_Proliferative	OVCA
TCGA-24-1431	Cluster2	OVCA_Differentiated	OVCA
TCGA-24-1434	Cluster3	OVCA_Mesenchymal	OVCA
TCGA-24-1435	Cluster3	OVCA_Immunoreactive	OVCA
TCGA-24-1464	Cluster1	OVCA_Differentiated	OVCA
TCGA-24-1467	Cluster1	OVCA_Differentiated	OVCA
TCGA-24-1469	Cluster1	OVCA_Proliferative	OVCA
TCGA-24-1470	Cluster3	OVCA_Immunoreactive	OVCA
TCGA-24-1471	Cluster3	OVCA_Differentiated	OVCA
TCGA-24-1474	Cluster1	OVCA_Immunoreactive	OVCA
TCGA-24-1544	Cluster3	OVCA_Proliferative	OVCA
TCGA-24-1546	Cluster2	OVCA_Mesenchymal	OVCA
TCGA-24-1549	Cluster3	OVCA_Immunoreactive	OVCA
TCGA-24-1550	Cluster3	OVCA_Mesenchymal	OVCA
TCGA-24-1551	Cluster3	OVCA_Immunoreactive	OVCA
TCGA-24-1552	Cluster3	OVCA_Differentiated	OVCA
TCGA-24-1553	Cluster3	OVCA_Immunoreactive	OVCA
TCGA-24-1557	Cluster1	OVCA_Differentiated	OVCA
TCGA-24-1558	Cluster1	OVCA_Proliferative	OVCA
TCGA-24-1560	Cluster1	OVCA_Proliferative	OVCA
TCGA-24-1562	Cluster3	OVCA_Differentiated	OVCA
TCGA-24-1563	Cluster3	OVCA_Mesenchymal	OVCA
TCGA-24-1565	Cluster3	OVCA_Differentiated	OVCA
TCGA-24-1567	Cluster1	OVCA_Proliferative	OVCA
TCGA-24-1603	Cluster3	OVCA_Proliferative	OVCA
TCGA-24-1604	Cluster1	OVCA_Differentiated	OVCA
TCGA-24-1616	Cluster3	OVCA_Differentiated	OVCA
TCGA-24-1842	Cluster1	OVCA_Immunoreactive	OVCA
TCGA-24-1843	Cluster1	OVCA_Immunoreactive	OVCA
TCGA-24-1844	Cluster1	OVCA_Differentiated	OVCA
TCGA-24-1845	Cluster2	OVCA_Differentiated	OVCA
TCGA-24-1846	Cluster1	OVCA_Immunoreactive	OVCA
TCGA-24-1847	Cluster3	OVCA_Immunoreactive	OVCA
TCGA-24-1850	Cluster1	OVCA_Proliferative	OVCA
TCGA-24-1923	Cluster3	OVCA_Differentiated	OVCA
TCGA-24-1924	Cluster1	OVCA_Immunoreactive	OVCA
TCGA-24-1928	Cluster3	OVCA_Mesenchymal	OVCA
TCGA-24-1930	Cluster3	OVCA_Immunoreactive	OVCA
TCGA-24-2020	Cluster1	OVCA_Proliferative	OVCA
TCGA-24-2023	Cluster2	OVCA_Differentiated	OVCA
TCGA-24-2024	Cluster2	OVCA_Differentiated	OVCA
TCGA-24-2026	Cluster3	OVCA_Immunoreactive	OVCA
TCGA-24-2027	Cluster1	OVCA_Proliferative	OVCA
TCGA-24-2033	Cluster3	OVCA_Mesenchymal	OVCA
TCGA-24-2035	Cluster3	OVCA_Mesenchymal	OVCA
TCGA-24-2036	Cluster3	OVCA_Proliferative	OVCA
TCGA-24-2038	Cluster3	OVCA_Differentiated	OVCA
TCGA-24-2254	Cluster3	OVCA_Mesenchymal	OVCA
TCGA-24-2261	Cluster3	OVCA_Immunoreactive	OVCA
TCGA-24-2262	Cluster3	OVCA_Differentiated	OVCA
TCGA-24-2267	Cluster1	OVCA_Immunoreactive	OVCA
TCGA-24-2271	Cluster3	OVCA_Differentiated	OVCA
TCGA-24-2280	Cluster3	OVCA_Mesenchymal	OVCA
TCGA-24-2281	Cluster1	OVCA_Immunoreactive	OVCA
TCGA-24-2288	Cluster3	OVCA_Immunoreactive	OVCA
TCGA-24-2289	Cluster1	OVCA_Mesenchymal	OVCA
TCGA-24-2290	Cluster1	OVCA_Immunoreactive	OVCA
TCGA-24-2293	Cluster3	OVCA_Mesenchymal	OVCA
TCGA-24-2297	Cluster3	OVCA_Differentiated	OVCA
TCGA-24-2298	Cluster3	OVCA_Mesenchymal	OVCA
TCGA-25-1312	Cluster1	OVCA_Proliferative	OVCA
TCGA-25-1313	Cluster3	OVCA_Immunoreactive	OVCA
TCGA-25-1315	Cluster1	OVCA_Proliferative	OVCA
TCGA-25-1316	Cluster3	OVCA_Proliferative	OVCA
TCGA-25-1317	Cluster3	OVCA_Proliferative	OVCA
TCGA-25-1318	Cluster3	OVCA_Differentiated	OVCA
TCGA-25-1319	Cluster3	OVCA_Proliferative	OVCA
TCGA-25-1320	Cluster3	OVCA_Mesenchymal	OVCA
TCGA-25-1321	Cluster3	OVCA_Differentiated	OVCA
TCGA-25-1322	Cluster3	OVCA_Immunoreactive	OVCA
TCGA-25-1323	Cluster1	OVCA_Proliferative	OVCA
TCGA-25-1326	Cluster1	OVCA_Mesenchymal	OVCA
TCGA-25-1328	Cluster3	OVCA_Mesenchymal	OVCA
TCGA-25-1329	Cluster3	OVCA_Mesenchymal	OVCA
TCGA-25-1623	Cluster1	OVCA_Mesenchymal	OVCA
TCGA-25-1626	Cluster3	OVCA_Mesenchymal	OVCA
TCGA-25-1627	Cluster1	OVCA_Proliferative	OVCA
TCGA-25-1628	Cluster3	OVCA_Mesenchymal	OVCA
TCGA-25-1630	Cluster3	OVCA_Immunoreactive	OVCA
TCGA-25-1631	Cluster3	OVCA_Differentiated	OVCA
TCGA-25-1632	Cluster3	OVCA_Proliferative	OVCA
TCGA-25-1633	Cluster3	OVCA_Mesenchymal	OVCA
TCGA-25-1634	Cluster1	OVCA_Proliferative	OVCA
TCGA-25-1635	Cluster3	OVCA_Mesenchymal	OVCA
TCGA-25-1870	Cluster3	OVCA_Proliferative	OVCA
TCGA-25-1877	Cluster1	OVCA_Proliferative	OVCA
TCGA-25-2042	Cluster3	OVCA_Mesenchymal	OVCA
TCGA-25-2391	Cluster1	OVCA_Differentiated	OVCA
TCGA-25-2392	Cluster3	OVCA_Immunoreactive	OVCA
TCGA-25-2393	Cluster1	OVCA_Proliferative	OVCA
TCGA-25-2396	Cluster3	OVCA_Immunoreactive	OVCA
TCGA-25-2398	Cluster3	OVCA_Mesenchymal	OVCA
TCGA-25-2399	Cluster1	OVCA_Mesenchymal	OVCA
TCGA-25-2400	Cluster1	OVCA_Proliferative	OVCA
TCGA-25-2401	Cluster2	OVCA_Mesenchymal	OVCA
TCGA-25-2404	Cluster3	OVCA_Mesenchymal	OVCA
TCGA-25-2409	Cluster3	OVCA_Differentiated	OVCA
TCGA-26-1442	Cluster3	GBM_LGG_G-CIMP-high	GBM
TCGA-26-5132	Cluster1	GBM_LGG_Classic-like	GBM
TCGA-26-5133	Cluster1	GBM_LGG_LGm6-GBM	GBM
TCGA-26-5134	Cluster1	GBM_LGG_Mesenchymal-like	GBM
TCGA-26-5135	Cluster2	GBM_LGG_Mesenchymal-like	GBM
TCGA-26-5136	Cluster1	GBM_LGG_Mesenchymal-like	GBM
TCGA-26-5139	Cluster1	GBM_LGG_Mesenchymal-like	GBM
TCGA-27-1830	Cluster3	GBM_LGG_Mesenchymal-like	GBM
TCGA-27-1831	Cluster2	GBM_LGG_Mesenchymal-like	GBM
TCGA-27-1832	Cluster2	GBM_LGG_Mesenchymal-like	GBM
TCGA-27-1834	Cluster3	GBM_LGG_Mesenchymal-like	GBM
TCGA-27-1835	Cluster1	GBM_LGG_Mesenchymal-like	GBM
TCGA-27-1837	Cluster3	GBM_LGG_Mesenchymal-like	GBM
TCGA-27-2519	Cluster1	GBM_LGG_Mesenchymal-like	GBM
TCGA-27-2521	Cluster1	GBM_LGG_G-CIMP-low	GBM
TCGA-27-2523	Cluster1	GBM_LGG_Classic-like	GBM
TCGA-27-2524	Cluster2	GBM_LGG_Mesenchymal-like	GBM
TCGA-27-2526	Cluster2	GBM_LGG_Mesenchymal-like	GBM
TCGA-27-2528	Cluster3	GBM_LGG_Classic-like	GBM
TCGA-28-1747	Cluster3	GBM_LGG_Mesenchymal-like	GBM
TCGA-28-1753	Cluster1	GBM_LGG_Mesenchymal-like	GBM
TCGA-28-2499	Cluster3	GBM_LGG_Classic-like	GBM
TCGA-28-2509	Cluster1	GBM_LGG_Classic-like	GBM
TCGA-28-2510	Cluster3	GBM_LGG_LGm6-GBM	GBM
TCGA-28-2513	Cluster2	GBM_LGG_Mesenchymal-like	GBM
TCGA-28-2514	Cluster3	GBM_LGG_Mesenchymal-like	GBM
TCGA-28-5204	Cluster1	GBM_LGG_Classic-like	GBM
TCGA-28-5207	Cluster1	GBM_LGG_Mesenchymal-like	GBM
TCGA-28-5208	Cluster1	GBM_LGG_Classic-like	GBM
TCGA-28-5209	Cluster1	GBM_LGG_Classic-like	GBM
TCGA-28-5213	Cluster2	GBM_LGG_Mesenchymal-like	GBM
TCGA-28-5215	Cluster3	GBM_LGG_Mesenchymal-like	GBM
TCGA-28-5216	Cluster3	GBM_LGG_Mesenchymal-like	GBM
TCGA-28-5218	Cluster1	GBM_LGG_LGm6-GBM	GBM
TCGA-28-5220	Cluster3	GBM_LGG_Mesenchymal-like	GBM
TCGA-29-1688	Cluster3	OVCA_Immunoreactive	OVCA
TCGA-29-1690	Cluster2	OVCA_Mesenchymal	OVCA
TCGA-29-1691	Cluster1	OVCA_Proliferative	OVCA
TCGA-29-1693	Cluster2	OVCA_Mesenchymal	OVCA
TCGA-29-1694	Cluster3	OVCA_Differentiated	OVCA
TCGA-29-1695	Cluster1	OVCA_Mesenchymal	OVCA
TCGA-29-1696	Cluster3	OVCA_Differentiated	OVCA
TCGA-29-1697	Cluster1	OVCA_Proliferative	OVCA
TCGA-29-1701	Cluster2	OVCA_Immunoreactive	OVCA
TCGA-29-1703	Cluster3	OVCA_Proliferative	OVCA
TCGA-29-1705	Cluster1	OVCA_Mesenchymal	OVCA
TCGA-29-1707	Cluster3	OVCA_Immunoreactive	OVCA
TCGA-29-1710	Cluster3	OVCA_Immunoreactive	OVCA
TCGA-29-1711	Cluster3	OVCA_Immunoreactive	OVCA
TCGA-29-1761	Cluster2	OVCA_Immunoreactive	OVCA
TCGA-29-1762	Cluster1	OVCA_Proliferative	OVCA
TCGA-29-1763	Cluster3	OVCA_Proliferative	OVCA
TCGA-29-1766	Cluster3	OVCA_Mesenchymal	OVCA
TCGA-29-1768	Cluster2	OVCA_Mesenchymal	OVCA
TCGA-29-1769	Cluster1	OVCA_Immunoreactive	OVCA
TCGA-29-1770	Cluster2	OVCA_Mesenchymal	OVCA
TCGA-29-1774	Cluster1	OVCA_Proliferative	OVCA
TCGA-29-1776	Cluster1	OVCA_Differentiated	OVCA
TCGA-29-1777	Cluster2	OVCA_Mesenchymal	OVCA
TCGA-29-1778	Cluster3	OVCA_Differentiated	OVCA
TCGA-29-1781	Cluster3	OVCA_Immunoreactive	OVCA
TCGA-29-1783	Cluster3	OVCA_Mesenchymal	OVCA
TCGA-29-1784	Cluster1	OVCA_Immunoreactive	OVCA
TCGA-29-1785	Cluster3	OVCA_Immunoreactive	OVCA
TCGA-29-2414	Cluster3	OVCA_Proliferative	OVCA
TCGA-29-2414	Cluster3	OVCA_Proliferative	OVCA
TCGA-29-2425	Cluster3	OVCA_Proliferative	OVCA
TCGA-29-2427	Cluster2	OVCA_Immunoreactive	OVCA
TCGA-29-2428	Cluster1	OVCA_Immunoreactive	OVCA
TCGA-2A-A8VL	Cluster3	PRAD_1-ERG	PRAD
TCGA-2A-A8VO	Cluster3	PRAD_8-other	PRAD
TCGA-2A-A8VT	Cluster1	PRAD_1-ERG	PRAD
TCGA-2A-A8VV	Cluster3	PRAD_1-ERG	PRAD
TCGA-2A-A8W1	Cluster1	PRAD_2-ETV1	PRAD
TCGA-2A-A8W3	Cluster3	PRAD_2-ETV1	PRAD
TCGA-2E-A9G8	Cluster1	UCEC_CN_HIGH	UCEC
TCGA-2H-A9GF	Cluster1	GI_CIN	ESCA
TCGA-2H-A9GH	Cluster3	GI_CIN	ESCA
TCGA-2H-A9GI	Cluster1	GI_CIN	ESCA
TCGA-2H-A9GK	Cluster2	GI_CIN	ESCA
TCGA-2H-A9GL	Cluster3	GI_CIN	ESCA
TCGA-2H-A9GM	Cluster1	GI_CIN	ESCA
TCGA-2H-A9GN	Cluster1	GI_CIN	ESCA
TCGA-2H-A9GO	Cluster1	GI_CIN	ESCA
TCGA-2H-A9GR	Cluster2	GI_CIN	ESCA
TCGA-30-1714	Cluster2	OVCA_Differentiated	OVCA
TCGA-30-1718	Cluster1	OVCA_Mesenchymal	OVCA
TCGA-30-1853	Cluster2	OVCA_Proliferative	OVCA
TCGA-30-1857	Cluster2	OVCA_Mesenchymal	OVCA
TCGA-30-1860	Cluster2	OVCA_Immunoreactive	OVCA
TCGA-30-1861	Cluster3	OVCA_Mesenchymal	OVCA
TCGA-30-1862	Cluster3	OVCA_Mesenchymal	OVCA
TCGA-30-1866	Cluster2	OVCA_Proliferative	OVCA
TCGA-30-1891	Cluster2	OVCA_Mesenchymal	OVCA
TCGA-30-1892	Cluster2	OVCA_Mesenchymal	OVCA
TCGA-31-1944	Cluster3	OVCA_Differentiated	OVCA
TCGA-31-1946	Cluster1	OVCA_Mesenchymal	OVCA
TCGA-31-1950	Cluster3	OVCA_Immunoreactive	OVCA
TCGA-31-1951	Cluster3	OVCA_Mesenchymal	OVCA
TCGA-31-1953	Cluster3	OVCA_Immunoreactive	OVCA
TCGA-31-1956	Cluster3	OVCA_Immunoreactive	OVCA
TCGA-31-1959	Cluster3	OVCA_Mesenchymal	OVCA
TCGA-32-1970	Cluster1	GBM_LGG_Mesenchymal-like	GBM
TCGA-32-1980	Cluster2	GBM_LGG_LGm6-GBM	GBM
TCGA-32-1982	Cluster2	GBM_LGG_Classic-like	GBM
TCGA-32-2615	Cluster3	GBM_LGG_Mesenchymal-like	GBM
TCGA-32-2616	Cluster1	GBM_LGG_NA	GBM
TCGA-32-2632	Cluster2	GBM_LGG_Mesenchymal-like	GBM
TCGA-32-2634	Cluster1	GBM_LGG_Classic-like	GBM
TCGA-32-2638	Cluster3	GBM_LGG_Classic-like	GBM
TCGA-32-4213	Cluster2	GBM_LGG_Mesenchymal-like	GBM
TCGA-32-5222	Cluster3	GBM_LGG_Classic-like	GBM
TCGA-33-4532	Cluster1	LUSC_classical	LUSC
TCGA-33-4533	Cluster3	LUSC_primitive	LUSC
TCGA-33-4538	Cluster1	LUSC_classical	LUSC
TCGA-33-4547	Cluster3	LUSC_basal	LUSC
TCGA-33-4566	Cluster2	LUSC_secretory	LUSC
TCGA-33-4582	Cluster1	LUSC_classical	LUSC
TCGA-33-4583	Cluster3	LUSC_classical	LUSC
TCGA-33-4586	Cluster3	LUSC_classical	LUSC
TCGA-33-6737	Cluster2	LUSC_secretory	LUSC
TCGA-34-2596	Cluster3	LUSC_classical	LUSC
TCGA-34-2600	Cluster3	LUSC_basal	LUSC
TCGA-34-2608	Cluster3	LUSC_secretory	LUSC
TCGA-34-5231	Cluster1	LUSC_primitive	LUSC
TCGA-34-5232	Cluster3	LUSC_basal	LUSC
TCGA-34-5234	Cluster2	LUSC_secretory	LUSC
TCGA-34-5236	Cluster1	LUSC_classical	LUSC
TCGA-34-5239	Cluster3	LUSC_secretory	LUSC
TCGA-34-5240	Cluster3	LUSC_classical	LUSC
TCGA-34-5241	Cluster2	LUSC_basal	LUSC
TCGA-34-5927	Cluster1	LUSC_primitive	LUSC
TCGA-34-5928	Cluster3	LUSC_secretory	LUSC
TCGA-34-5929	Cluster1	LUSC_primitive	LUSC
TCGA-35-3615	Cluster2	LUAD_4	LUAD
TCGA-36-1568	Cluster3	OVCA_Differentiated	OVCA
TCGA-36-1569	Cluster3	OVCA_Mesenchymal	OVCA
TCGA-36-1570	Cluster1	OVCA_Differentiated	OVCA
TCGA-36-1571	Cluster1	OVCA_Proliferative	OVCA
TCGA-36-1574	Cluster3	OVCA_Immunoreactive	OVCA
TCGA-36-1576	Cluster3	OVCA_Mesenchymal	OVCA
TCGA-36-1577	Cluster1	OVCA_Proliferative	OVCA
TCGA-36-1580	Cluster3	OVCA_Mesenchymal	OVCA
TCGA-36-1581	Cluster3	OVCA_Immunoreactive	OVCA
TCGA-37-3783	Cluster2	LUSC_basal	LUSC
TCGA-37-3789	Cluster2	LUSC_basal	LUSC
TCGA-37-4133	Cluster2	LUSC_classical	LUSC
TCGA-37-4135	Cluster2	LUSC_primitive	LUSC
TCGA-37-4141	Cluster1	LUSC_primitive	LUSC
TCGA-37-5819	Cluster2	LUSC_primitive	LUSC
TCGA-38-4626	Cluster3	LUAD_5	LUAD
TCGA-38-4627	Cluster2	LUAD_6	LUAD
TCGA-38-4628	Cluster2	LUAD_3	LUAD
TCGA-38-4631	Cluster1	LUAD_6	LUAD
TCGA-38-4632	Cluster2	LUAD_3	LUAD
TCGA-38-6178	Cluster1	LUAD_5	LUAD
TCGA-39-5016	Cluster1	LUSC_classical	LUSC
TCGA-39-5019	Cluster1	LUSC_classical	LUSC
TCGA-39-5021	Cluster1	LUSC_primitive	LUSC
TCGA-39-5022	Cluster3	LUSC_secretory	LUSC
TCGA-39-5024	Cluster2	LUSC_basal	LUSC
TCGA-39-5027	Cluster2	LUSC_classical	LUSC
TCGA-39-5028	Cluster3	LUSC_basal	LUSC
TCGA-39-5029	Cluster2	LUSC_basal	LUSC
TCGA-39-5030	Cluster3	LUSC_secretory	LUSC
TCGA-39-5031	Cluster1	LUSC_basal	LUSC
TCGA-39-5035	Cluster1	LUSC_secretory	LUSC
TCGA-39-5036	Cluster2	LUSC_classical	LUSC
TCGA-39-5037	Cluster1	LUSC_classical	LUSC
TCGA-39-5039	Cluster2	LUSC_basal	LUSC
TCGA-3C-AAAU	Cluster3	BRCA_LumA	BRCA
TCGA-3C-AALI	Cluster2	BRCA_Her2	BRCA
TCGA-3C-AALJ	Cluster1	BRCA_LumB	BRCA
TCGA-3C-AALK	Cluster2	BRCA_LumA	BRCA
TCGA-3L-AA1B	Cluster1	GI_CIN	COAD
TCGA-3M-AB46	Cluster1	GI_CIN	STAD
TCGA-3M-AB47	Cluster3	GI_GS	STAD
TCGA-41-2571	Cluster2	GBM_LGG_Mesenchymal-like	GBM
TCGA-41-2572	Cluster2	GBM_LGG_Classic-like	GBM
TCGA-41-3915	Cluster3	GBM_LGG_Mesenchymal-like	GBM
TCGA-41-4097	Cluster3	GBM_LGG_Classic-like	GBM
TCGA-41-5651	Cluster1	GBM_LGG_Classic-like	GBM
TCGA-43-2578	Cluster1	LUSC_primitive	LUSC
TCGA-43-3394	Cluster1	LUSC_classical	LUSC
TCGA-43-3920	Cluster3	LUSC_basal	LUSC
TCGA-43-5668	Cluster3	LUSC_secretory	LUSC
TCGA-43-6143	Cluster1	LUSC_primitive	LUSC
TCGA-43-6647	Cluster2	LUSC_secretory	LUSC
TCGA-43-6770	Cluster1	LUSC_classical	LUSC
TCGA-43-6771	Cluster2	LUSC_basal	LUSC
TCGA-44-2655	Cluster3	LUAD_1	LUAD
TCGA-44-2656	Cluster3	LUAD_3	LUAD
TCGA-44-2656	Cluster3	LUAD_3	LUAD
TCGA-44-2657	Cluster1	LUAD_5	LUAD
TCGA-44-2659	Cluster3	LUAD_3	LUAD
TCGA-44-2661	Cluster2	LUAD_5	LUAD
TCGA-44-2662	Cluster3	LUAD_6	LUAD
TCGA-44-2662	Cluster3	LUAD_6	LUAD
TCGA-44-2665	Cluster3	LUAD_5	LUAD
TCGA-44-2666	Cluster3	LUAD_4	LUAD
TCGA-44-2666	Cluster3	LUAD_4	LUAD
TCGA-44-3396	Cluster3	LUAD_6	LUAD
TCGA-44-3919	Cluster3	LUAD_3	LUAD
TCGA-44-4112	Cluster3	LUAD_3	LUAD
TCGA-44-4112	Cluster3	LUAD_3	LUAD
TCGA-44-5645	Cluster3	LUAD_5	LUAD
TCGA-44-5645	Cluster3	LUAD_5	LUAD
TCGA-44-6145	Cluster3	LUAD_6	LUAD
TCGA-44-6146	Cluster3	LUAD_1	LUAD
TCGA-44-6146	Cluster3	LUAD_1	LUAD
TCGA-44-6147	Cluster3	LUAD_3	LUAD
TCGA-44-6147	Cluster3	LUAD_3	LUAD
TCGA-44-6774	Cluster3	LUAD_2	LUAD
TCGA-44-6775	Cluster3	LUAD_5	LUAD
TCGA-44-6775	Cluster3	LUAD_5	LUAD
TCGA-44-6776	Cluster3	LUAD_1	LUAD
TCGA-44-6777	Cluster3	LUAD_5	LUAD
TCGA-44-6779	Cluster3	LUAD_6	LUAD
TCGA-44-7659	Cluster3	LUAD_4	LUAD
TCGA-44-7662	Cluster1	LUAD_3	LUAD
TCGA-44-7670	Cluster1	LUAD_2	LUAD
TCGA-44-7671	Cluster3	LUAD_1	LUAD
TCGA-44-7672	Cluster2	LUAD_6	LUAD
TCGA-46-3765	Cluster1	LUSC_classical	LUSC
TCGA-46-3766	Cluster3	LUSC_secretory	LUSC
TCGA-46-3767	Cluster3	LUSC_secretory	LUSC
TCGA-46-3768	Cluster3	LUSC_primitive	LUSC
TCGA-46-3769	Cluster2	LUSC_secretory	LUSC
TCGA-46-6025	Cluster2	LUSC_classical	LUSC
TCGA-46-6026	Cluster1	LUSC_primitive	LUSC
TCGA-49-4486	Cluster2	LUAD_1	LUAD
TCGA-49-4487	Cluster1	LUAD_6	LUAD
TCGA-49-4488	Cluster1	LUAD_3	LUAD
TCGA-49-4490	Cluster2	LUAD_5	LUAD
TCGA-49-4494	Cluster2	LUAD_3	LUAD
TCGA-49-4501	Cluster2	LUAD_5	LUAD
TCGA-49-4505	Cluster2	LUAD_3	LUAD
TCGA-49-4506	Cluster2	LUAD_6	LUAD
TCGA-49-4507	Cluster2	LUAD_6	LUAD
TCGA-49-4510	Cluster2	LUAD_1	LUAD
TCGA-49-4512	Cluster2	LUAD_5	LUAD
TCGA-49-4514	Cluster2	LUAD_6	LUAD
TCGA-49-6742	Cluster1	LUAD_1	LUAD
TCGA-49-6744	Cluster3	LUAD_5	LUAD
TCGA-49-6745	Cluster3	LUAD_4	LUAD
TCGA-49-6761	Cluster1	LUAD_3	LUAD
TCGA-49-6767	Cluster1	LUAD_3	LUAD
TCGA-4E-A92E	Cluster3	UCEC_CN_LOW	UCEC
TCGA-4H-AAAK	Cluster3	BRCA_LumA	BRCA
TCGA-4N-A93T	Cluster2	GI_CIN	COAD
TCGA-4T-AA8H	Cluster3	GI_CIN	COAD
TCGA-50-5044	Cluster2	LUAD_6	LUAD
TCGA-50-5049	Cluster3	LUAD_6	LUAD
TCGA-50-5051	Cluster2	LUAD_3	LUAD
TCGA-50-5055	Cluster2	LUAD_6	LUAD
TCGA-50-5068	Cluster2	LUAD_5	LUAD
TCGA-50-5072	Cluster1	LUAD_6	LUAD
TCGA-50-5931	Cluster1	LUAD_2	LUAD
TCGA-50-5932	Cluster3	LUAD_1	LUAD
TCGA-50-5933	Cluster3	LUAD_3	LUAD
TCGA-50-5935	Cluster3	LUAD_4	LUAD
TCGA-50-5936	Cluster1	LUAD_6	LUAD
TCGA-50-5939	Cluster3	LUAD_6	LUAD
TCGA-50-5941	Cluster1	LUAD_5	LUAD
TCGA-50-5942	Cluster3	LUAD_4	LUAD
TCGA-50-5944	Cluster3	LUAD_1	LUAD
TCGA-50-6593	Cluster3	LUAD_3	LUAD
TCGA-50-6595	Cluster1	LUAD_6	LUAD
TCGA-50-6597	Cluster2	LUAD_5	LUAD
TCGA-50-6673	Cluster3	LUAD_5	LUAD
TCGA-50-7109	Cluster1	LUAD_2	LUAD
TCGA-51-4079	Cluster3	LUSC_classical	LUSC
TCGA-51-4080	Cluster1	LUSC_classical	LUSC
TCGA-51-4081	Cluster1	LUSC_classical	LUSC
TCGA-53-7626	Cluster3	LUAD_5	LUAD
TCGA-53-7813	Cluster3	LUAD_2	LUAD
TCGA-55-1592	Cluster3	LUAD_2	LUAD
TCGA-55-1594	Cluster1	LUAD_2	LUAD
TCGA-55-1596	Cluster1	LUAD_2	LUAD
TCGA-55-6543	Cluster3	LUAD_5	LUAD
TCGA-55-6642	Cluster3	LUAD_2	LUAD
TCGA-55-6712	Cluster3	LUAD_3	LUAD
TCGA-55-6970	Cluster3	LUAD_6	LUAD
TCGA-55-6971	Cluster1	LUAD_6	LUAD
TCGA-55-6972	Cluster1	LUAD_1	LUAD
TCGA-55-6978	Cluster1	LUAD_6	LUAD
TCGA-55-6979	Cluster1	LUAD_5	LUAD
TCGA-55-6980	Cluster3	LUAD_5	LUAD
TCGA-55-6981	Cluster2	LUAD_3	LUAD
TCGA-55-6982	Cluster1	LUAD_5	LUAD
TCGA-55-6983	Cluster3	LUAD_4	LUAD
TCGA-55-6985	Cluster3	LUAD_5	LUAD
TCGA-55-6986	Cluster3	LUAD_4	LUAD
TCGA-55-7281	Cluster2	LUAD_3	LUAD
TCGA-55-7283	Cluster3	LUAD_4	LUAD
TCGA-55-7573	Cluster3	LUAD_5	LUAD
TCGA-55-7574	Cluster3	LUAD_6	LUAD
TCGA-55-7576	Cluster1	LUAD_3	LUAD
TCGA-55-7724	Cluster3	LUAD_6	LUAD
TCGA-55-7725	Cluster3	LUAD_4	LUAD
TCGA-55-7726	Cluster1	LUAD_6	LUAD
TCGA-55-7727	Cluster3	LUAD_3	LUAD
TCGA-55-7728	Cluster2	LUAD_6	LUAD
TCGA-55-7815	Cluster3	LUAD_6	LUAD
TCGA-55-7903	Cluster1	LUAD_3	LUAD
TCGA-55-7907	Cluster1	LUAD_3	LUAD
TCGA-55-7911	Cluster1	LUAD_4	LUAD
TCGA-55-7914	Cluster1	LUAD_3	LUAD
TCGA-56-1622	Cluster3	LUSC_primitive	LUSC
TCGA-56-5897	Cluster3	LUSC_basal	LUSC
TCGA-56-5898	Cluster3	LUSC_classical	LUSC
TCGA-56-6545	Cluster3	LUSC_secretory	LUSC
TCGA-56-6546	Cluster1	LUSC_secretory	LUSC
TCGA-57-1582	Cluster1	OVCA_Proliferative	OVCA
TCGA-57-1583	Cluster1	OVCA_Proliferative	OVCA
TCGA-57-1584	Cluster3	OVCA_Differentiated	OVCA
TCGA-57-1585	Cluster3	OVCA_Mesenchymal	OVCA
TCGA-57-1586	Cluster1	OVCA_Proliferative	OVCA
TCGA-57-1993	Cluster1	OVCA_Differentiated	OVCA
TCGA-57-1994	Cluster1	OVCA_Immunoreactive	OVCA
TCGA-59-2348	Cluster3	OVCA_Differentiated	OVCA
TCGA-59-2350	Cluster1	OVCA_Proliferative	OVCA
TCGA-59-2351	Cluster1	OVCA_Immunoreactive	OVCA
TCGA-59-2352	Cluster1	OVCA_Proliferative	OVCA
TCGA-59-2354	Cluster3	OVCA_Mesenchymal	OVCA
TCGA-59-2355	Cluster3	OVCA_Differentiated	OVCA
TCGA-59-2363	Cluster1	OVCA_Proliferative	OVCA
TCGA-5B-A90C	Cluster1	UCEC_CN_HIGH	UCEC
TCGA-5L-AAT0	Cluster3	BRCA_LumA	BRCA
TCGA-5L-AAT1	Cluster2	BRCA_LumA	BRCA
TCGA-5M-AAT4	Cluster1	GI_CIN	COAD
TCGA-5M-AAT5	Cluster1	GI_CIN	COAD
TCGA-5M-AAT6	Cluster1	GI_HM-indel	COAD
TCGA-5M-AATA	Cluster1	GI_CIN	COAD
TCGA-5M-AATE	Cluster1	GI_CIN	COAD
TCGA-5S-A9Q8	Cluster2	UCEC_CN_LOW	UCEC
TCGA-5T-A9QA	Cluster1	BRCA_LumB	BRCA
TCGA-60-2698	Cluster3	LUSC_secretory	LUSC
TCGA-60-2707	Cluster2	LUSC_basal	LUSC
TCGA-60-2708	Cluster2	LUSC_basal	LUSC
TCGA-60-2709	Cluster3	LUSC_secretory	LUSC
TCGA-60-2710	Cluster3	LUSC_classical	LUSC
TCGA-60-2711	Cluster1	LUSC_classical	LUSC
TCGA-60-2712	Cluster3	LUSC_secretory	LUSC
TCGA-60-2713	Cluster3	LUSC_primitive	LUSC
TCGA-60-2715	Cluster3	LUSC_secretory	LUSC
TCGA-60-2719	Cluster1	LUSC_primitive	LUSC
TCGA-60-2720	Cluster2	LUSC_basal	LUSC
TCGA-60-2721	Cluster3	LUSC_basal	LUSC
TCGA-60-2722	Cluster1	LUSC_classical	LUSC
TCGA-60-2723	Cluster1	LUSC_classical	LUSC
TCGA-60-2724	Cluster1	LUSC_basal	LUSC
TCGA-60-2725	Cluster3	LUSC_secretory	LUSC
TCGA-60-2726	Cluster2	LUSC_primitive	LUSC
TCGA-61-1721	Cluster3	OVCA_Mesenchymal	OVCA
TCGA-61-1724	Cluster1	OVCA_Differentiated	OVCA
TCGA-61-1725	Cluster2	OVCA_Immunoreactive	OVCA
TCGA-61-1728	Cluster1	OVCA_Differentiated	OVCA
TCGA-61-1733	Cluster1	OVCA_Mesenchymal	OVCA
TCGA-61-1736	Cluster1	OVCA_Differentiated	OVCA
TCGA-61-1737	Cluster3	OVCA_Mesenchymal	OVCA
TCGA-61-1738	Cluster2	OVCA_Immunoreactive	OVCA
TCGA-61-1741	Cluster1	OVCA_Proliferative	OVCA
TCGA-61-1900	Cluster1	OVCA_Proliferative	OVCA
TCGA-61-1907	Cluster2	OVCA_Immunoreactive	OVCA
TCGA-61-1910	Cluster1	OVCA_Differentiated	OVCA
TCGA-61-1911	Cluster3	OVCA_Immunoreactive	OVCA
TCGA-61-1914	Cluster1	OVCA_Immunoreactive	OVCA
TCGA-61-1918	Cluster1	OVCA_Differentiated	OVCA
TCGA-61-1919	Cluster3	OVCA_Mesenchymal	OVCA
TCGA-61-1995	Cluster1	OVCA_Immunoreactive	OVCA
TCGA-61-1998	Cluster1	OVCA_Mesenchymal	OVCA
TCGA-61-2000	Cluster3	OVCA_Immunoreactive	OVCA
TCGA-61-2002	Cluster3	OVCA_Immunoreactive	OVCA
TCGA-61-2003	Cluster3	OVCA_Mesenchymal	OVCA
TCGA-61-2008	Cluster1	OVCA_Differentiated	OVCA
TCGA-61-2008	Cluster3	OVCA_Differentiated	OVCA
TCGA-61-2009	Cluster3	OVCA_Mesenchymal	OVCA
TCGA-61-2012	Cluster3	OVCA_Immunoreactive	OVCA
TCGA-61-2088	Cluster3	OVCA_Proliferative	OVCA
TCGA-61-2092	Cluster1	OVCA_Differentiated	OVCA
TCGA-61-2097	Cluster3	OVCA_Differentiated	OVCA
TCGA-61-2098	Cluster1	OVCA_Proliferative	OVCA
TCGA-61-2101	Cluster3	OVCA_Differentiated	OVCA
TCGA-61-2102	Cluster1	OVCA_Mesenchymal	OVCA
TCGA-61-2104	Cluster3	OVCA_Immunoreactive	OVCA
TCGA-61-2109	Cluster1	OVCA_Differentiated	OVCA
TCGA-61-2110	Cluster1	OVCA_Differentiated	OVCA
TCGA-61-2111	Cluster3	OVCA_Proliferative	OVCA
TCGA-61-2113	Cluster1	OVCA_Mesenchymal	OVCA
TCGA-63-5128	Cluster3	LUSC_classical	LUSC
TCGA-63-5131	Cluster3	LUSC_primitive	LUSC
TCGA-63-6202	Cluster2	LUSC_secretory	LUSC
TCGA-64-1676	Cluster2	LUAD_3	LUAD
TCGA-64-1677	Cluster1	LUAD_3	LUAD
TCGA-64-1678	Cluster2	LUAD_2	LUAD
TCGA-64-1679	Cluster3	LUAD_5	LUAD
TCGA-64-1680	Cluster2	LUAD_4	LUAD
TCGA-64-1681	Cluster2	LUAD_5	LUAD
TCGA-64-5774	Cluster1	LUAD_2	LUAD
TCGA-64-5775	Cluster1	LUAD_3	LUAD
TCGA-64-5778	Cluster1	LUAD_5	LUAD
TCGA-64-5781	Cluster2	LUAD_6	LUAD
TCGA-66-2727	Cluster1	LUSC_classical	LUSC
TCGA-66-2734	Cluster3	LUSC_basal	LUSC
TCGA-66-2742	Cluster3	LUSC_basal	LUSC
TCGA-66-2744	Cluster3	LUSC_secretory	LUSC
TCGA-66-2754	Cluster1	LUSC_primitive	LUSC
TCGA-66-2755	Cluster3	LUSC_secretory	LUSC
TCGA-66-2756	Cluster1	LUSC_primitive	LUSC
TCGA-66-2757	Cluster1	LUSC_primitive	LUSC
TCGA-66-2758	Cluster1	LUSC_primitive	LUSC
TCGA-66-2759	Cluster3	LUSC_classical	LUSC
TCGA-66-2763	Cluster1	LUSC_basal	LUSC
TCGA-66-2765	Cluster2	LUSC_basal	LUSC
TCGA-66-2766	Cluster2	LUSC_classical	LUSC
TCGA-66-2767	Cluster3	LUSC_secretory	LUSC
TCGA-66-2768	Cluster2	LUSC_basal	LUSC
TCGA-66-2770	Cluster3	LUSC_classical	LUSC
TCGA-66-2771	Cluster1	LUSC_secretory	LUSC
TCGA-66-2773	Cluster3	LUSC_basal	LUSC
TCGA-66-2777	Cluster3	LUSC_secretory	LUSC
TCGA-66-2778	Cluster2	LUSC_basal	LUSC
TCGA-66-2780	Cluster2	LUSC_basal	LUSC
TCGA-66-2781	Cluster1	LUSC_basal	LUSC
TCGA-66-2782	Cluster1	LUSC_basal	LUSC
TCGA-66-2783	Cluster3	LUSC_classical	LUSC
TCGA-66-2785	Cluster2	LUSC_secretory	LUSC
TCGA-66-2786	Cluster3	LUSC_secretory	LUSC
TCGA-66-2787	Cluster1	LUSC_classical	LUSC
TCGA-66-2788	Cluster3	LUSC_basal	LUSC
TCGA-66-2789	Cluster3	LUSC_secretory	LUSC
TCGA-66-2791	Cluster3	LUSC_classical	LUSC
TCGA-66-2792	Cluster1	LUSC_classical	LUSC
TCGA-66-2793	Cluster1	LUSC_primitive	LUSC
TCGA-66-2794	Cluster2	LUSC_classical	LUSC
TCGA-66-2795	Cluster3	LUSC_classical	LUSC
TCGA-66-2800	Cluster1	LUSC_classical	LUSC
TCGA-67-3771	Cluster3	LUAD_2	LUAD
TCGA-67-3772	Cluster2	LUAD_5	LUAD
TCGA-67-3773	Cluster2	LUAD_4	LUAD
TCGA-67-3774	Cluster3	LUAD_1	LUAD
TCGA-67-6215	Cluster3	LUAD_4	LUAD
TCGA-67-6216	Cluster3	LUAD_4	LUAD
TCGA-67-6217	Cluster3	LUAD_5	LUAD
TCGA-69-7760	Cluster1	LUAD_5	LUAD
TCGA-69-7761	Cluster3	LUAD_6	LUAD
TCGA-69-7763	Cluster3	LUAD_4	LUAD
TCGA-69-7764	Cluster3	LUAD_1	LUAD
TCGA-69-7765	Cluster3	LUAD_3	LUAD
TCGA-69-7980	Cluster1	LUAD_5	LUAD
TCGA-70-6722	Cluster3	LUSC_secretory	LUSC
TCGA-70-6723	Cluster1	LUSC_classical	LUSC
TCGA-71-6725	Cluster2	LUAD_3	LUAD
TCGA-73-4658	Cluster2	LUAD_4	LUAD
TCGA-73-4659	Cluster3	LUAD_2	LUAD
TCGA-73-4662	Cluster3	LUAD_3	LUAD
TCGA-73-4675	Cluster2	LUAD_4	LUAD
TCGA-73-4676	Cluster1	LUAD_3	LUAD
TCGA-73-7498	Cluster3	LUAD_1	LUAD
TCGA-73-7499	Cluster1	LUAD_5	LUAD
TCGA-75-5122	Cluster2	LUAD_6	LUAD
TCGA-75-5126	Cluster2	LUAD_6	LUAD
TCGA-75-5146	Cluster3	LUAD_5	LUAD
TCGA-75-5147	Cluster1	LUAD_5	LUAD
TCGA-75-6203	Cluster2	LUAD_5	LUAD
TCGA-75-6205	Cluster3	LUAD_6	LUAD
TCGA-75-6207	Cluster1	LUAD_3	LUAD
TCGA-75-6211	Cluster1	LUAD_2	LUAD
TCGA-75-6212	Cluster2	LUAD_5	LUAD
TCGA-75-6214	Cluster1	LUAD_2	LUAD
TCGA-75-7025	Cluster3	LUAD_5	LUAD
TCGA-75-7027	Cluster1	LUAD_2	LUAD
TCGA-75-7030	Cluster3	LUAD_6	LUAD
TCGA-75-7031	Cluster1	LUAD_2	LUAD
TCGA-76-4925	Cluster1	GBM_LGG_Classic-like	GBM
TCGA-76-4926	Cluster3	GBM_LGG_Mesenchymal-like	GBM
TCGA-76-4927	Cluster1	GBM_LGG_Classic-like	GBM
TCGA-76-4928	Cluster2	GBM_LGG_Mesenchymal-like	GBM
TCGA-76-4929	Cluster1	GBM_LGG_Classic-like	GBM
TCGA-76-4931	Cluster1	GBM_LGG_Mesenchymal-like	GBM
TCGA-76-4932	Cluster1	GBM_LGG_Classic-like	GBM
TCGA-78-7143	Cluster1	LUAD_3	LUAD
TCGA-78-7145	Cluster1	LUAD_3	LUAD
TCGA-78-7147	Cluster1	LUAD_3	LUAD
TCGA-78-7148	Cluster3	LUAD_1	LUAD
TCGA-78-7149	Cluster2	LUAD_1	LUAD
TCGA-78-7150	Cluster1	LUAD_2	LUAD
TCGA-78-7152	Cluster3	LUAD_4	LUAD
TCGA-78-7153	Cluster2	LUAD_4	LUAD
TCGA-78-7154	Cluster1	LUAD_4	LUAD
TCGA-78-7155	Cluster1	LUAD_2	LUAD
TCGA-78-7156	Cluster3	LUAD_1	LUAD
TCGA-78-7158	Cluster1	LUAD_4	LUAD
TCGA-78-7159	Cluster1	LUAD_2	LUAD
TCGA-78-7160	Cluster3	LUAD_6	LUAD
TCGA-78-7161	Cluster3	LUAD_2	LUAD
TCGA-78-7162	Cluster3	LUAD_5	LUAD
TCGA-78-7163	Cluster3	LUAD_1	LUAD
TCGA-78-7166	Cluster2	LUAD_1	LUAD
TCGA-78-7167	Cluster3	LUAD_1	LUAD
TCGA-78-7535	Cluster2	LUAD_3	LUAD
TCGA-78-7536	Cluster1	LUAD_2	LUAD
TCGA-78-7537	Cluster3	LUAD_4	LUAD
TCGA-78-7539	Cluster3	LUAD_3	LUAD
TCGA-78-7540	Cluster2	LUAD_4	LUAD
TCGA-78-7542	Cluster1	LUAD_3	LUAD
TCGA-78-7633	Cluster3	LUAD_1	LUAD
TCGA-80-5607	Cluster3	LUAD_4	LUAD
TCGA-80-5608	Cluster2	LUAD_2	LUAD
TCGA-85-6175	Cluster3	LUSC_secretory	LUSC
TCGA-85-6560	Cluster1	LUSC_primitive	LUSC
TCGA-85-6561	Cluster3	LUSC_classical	LUSC
TCGA-86-6562	Cluster3	LUAD_3	LUAD
TCGA-86-6851	Cluster3	LUAD_5	LUAD
TCGA-86-7713	Cluster1	LUAD_2	LUAD
TCGA-86-7714	Cluster3	LUAD_4	LUAD
TCGA-91-6828	Cluster3	LUAD_3	LUAD
TCGA-91-6829	Cluster1	LUAD_2	LUAD
TCGA-91-6835	Cluster3	LUAD_5	LUAD
TCGA-91-6840	Cluster1	LUAD_2	LUAD
TCGA-91-6847	Cluster1	LUAD_3	LUAD
TCGA-91-6849	Cluster3	LUAD_4	LUAD
TCGA-91-7771	Cluster3	LUAD_6	LUAD
TCGA-93-7347	Cluster3	LUAD_5	LUAD
TCGA-93-7348	Cluster3	LUAD_5	LUAD
TCGA-95-7039	Cluster2	LUAD_3	LUAD
TCGA-95-7043	Cluster1	LUAD_2	LUAD
TCGA-95-7567	Cluster1	LUAD_3	LUAD
TCGA-95-7947	Cluster1	LUAD_5	LUAD
TCGA-95-7948	Cluster1	LUAD_3	LUAD
TCGA-97-7546	Cluster3	LUAD_5	LUAD
TCGA-97-7552	Cluster3	LUAD_6	LUAD
TCGA-97-7553	Cluster3	LUAD_5	LUAD
TCGA-97-7554	Cluster3	LUAD_3	LUAD
TCGA-97-7937	Cluster1	LUAD_3	LUAD
TCGA-97-7938	Cluster3	LUAD_5	LUAD
TCGA-97-7941	Cluster3	LUAD_5	LUAD
TCGA-99-7458	Cluster3	LUAD_5	LUAD
TCGA-A1-A0SD	Cluster3	BRCA_LumA	BRCA
TCGA-A1-A0SE	Cluster3	BRCA_LumA	BRCA
TCGA-A1-A0SF	Cluster1	BRCA_LumA	BRCA
TCGA-A1-A0SG	Cluster3	BRCA_LumA	BRCA
TCGA-A1-A0SH	Cluster3	BRCA_LumA	BRCA
TCGA-A1-A0SI	Cluster3	BRCA_LumB	BRCA
TCGA-A1-A0SJ	Cluster3	BRCA_LumA	BRCA
TCGA-A1-A0SK	Cluster1	BRCA_Basal	BRCA
TCGA-A1-A0SM	Cluster2	BRCA_LumA	BRCA
TCGA-A1-A0SN	Cluster3	BRCA_LumB	BRCA
TCGA-A1-A0SO	Cluster1	BRCA_Basal	BRCA
TCGA-A1-A0SP	Cluster1	BRCA_Basal	BRCA
TCGA-A1-A0SQ	Cluster3	BRCA_LumA	BRCA
TCGA-A2-A04N	Cluster3	BRCA_LumA	BRCA
TCGA-A2-A04P	Cluster2	BRCA_Basal	BRCA
TCGA-A2-A04Q	Cluster1	BRCA_Basal	BRCA
TCGA-A2-A04R	Cluster3	BRCA_LumB	BRCA
TCGA-A2-A04T	Cluster1	BRCA_Basal	BRCA
TCGA-A2-A04U	Cluster1	BRCA_Basal	BRCA
TCGA-A2-A04V	Cluster3	BRCA_LumA	BRCA
TCGA-A2-A04W	Cluster2	BRCA_Her2	BRCA
TCGA-A2-A04X	Cluster2	BRCA_Her2	BRCA
TCGA-A2-A04Y	Cluster2	BRCA_LumB	BRCA
TCGA-A2-A0CK	Cluster1	BRCA_LumA	BRCA
TCGA-A2-A0CM	Cluster1	BRCA_Basal	BRCA
TCGA-A2-A0CO	Cluster2	BRCA_LumA	BRCA
TCGA-A2-A0CP	Cluster2	BRCA_LumA	BRCA
TCGA-A2-A0CQ	Cluster2	BRCA_LumA	BRCA
TCGA-A2-A0CR	Cluster2	BRCA_LumA	BRCA
TCGA-A2-A0CS	Cluster2	BRCA_LumA	BRCA
TCGA-A2-A0CT	Cluster3	BRCA_LumA	BRCA
TCGA-A2-A0CU	Cluster3	BRCA_LumA	BRCA
TCGA-A2-A0CV	Cluster3	BRCA_LumA	BRCA
TCGA-A2-A0CW	Cluster1	BRCA_LumB	BRCA
TCGA-A2-A0CX	Cluster1	BRCA_Her2	BRCA
TCGA-A2-A0CY	Cluster2	BRCA_LumB	BRCA
TCGA-A2-A0D0	Cluster1	BRCA_Basal	BRCA
TCGA-A2-A0D1	Cluster1	BRCA_Her2	BRCA
TCGA-A2-A0D2	Cluster1	BRCA_Basal	BRCA
TCGA-A2-A0D3	Cluster3	BRCA_LumA	BRCA
TCGA-A2-A0D4	Cluster1	BRCA_LumB	BRCA
TCGA-A2-A0EM	Cluster3	BRCA_LumA	BRCA
TCGA-A2-A0EN	Cluster3	BRCA_LumA	BRCA
TCGA-A2-A0EO	Cluster3	BRCA_LumA	BRCA
TCGA-A2-A0EP	Cluster2	BRCA_LumA	BRCA
TCGA-A2-A0EQ	Cluster1	BRCA_Her2	BRCA
TCGA-A2-A0ER	Cluster3	BRCA_LumA	BRCA
TCGA-A2-A0ES	Cluster3	BRCA_LumA	BRCA
TCGA-A2-A0ET	Cluster3	BRCA_LumA	BRCA
TCGA-A2-A0EU	Cluster3	BRCA_LumA	BRCA
TCGA-A2-A0EV	Cluster3	BRCA_LumA	BRCA
TCGA-A2-A0EW	Cluster3	BRCA_LumA	BRCA
TCGA-A2-A0EX	Cluster3	BRCA_LumA	BRCA
TCGA-A2-A0EY	Cluster1	BRCA_LumB	BRCA
TCGA-A2-A0ST	Cluster3	BRCA_Basal	BRCA
TCGA-A2-A0SU	Cluster3	BRCA_LumA	BRCA
TCGA-A2-A0SV	Cluster2	BRCA_LumB	BRCA
TCGA-A2-A0SW	Cluster1	BRCA_LumB	BRCA
TCGA-A2-A0SX	Cluster1	BRCA_Basal	BRCA
TCGA-A2-A0SY	Cluster3	BRCA_LumA	BRCA
TCGA-A2-A0T0	Cluster1	BRCA_Basal	BRCA
TCGA-A2-A0T1	Cluster2	BRCA_Her2	BRCA
TCGA-A2-A0T2	Cluster2	BRCA_Basal	BRCA
TCGA-A2-A0T3	Cluster1	BRCA_LumB	BRCA
TCGA-A2-A0T4	Cluster3	BRCA_LumA	BRCA
TCGA-A2-A0T5	Cluster3	BRCA_LumA	BRCA
TCGA-A2-A0T6	Cluster3	BRCA_LumA	BRCA
TCGA-A2-A0T7	Cluster3	BRCA_LumA	BRCA
TCGA-A2-A0YC	Cluster3	BRCA_LumA	BRCA
TCGA-A2-A0YD	Cluster3	BRCA_LumA	BRCA
TCGA-A2-A0YE	Cluster1	BRCA_Basal	BRCA
TCGA-A2-A0YF	Cluster3	BRCA_LumA	BRCA
TCGA-A2-A0YG	Cluster1	BRCA_LumB	BRCA
TCGA-A2-A0YH	Cluster3	BRCA_LumB	BRCA
TCGA-A2-A0YI	Cluster3	BRCA_LumA	BRCA
TCGA-A2-A0YJ	Cluster1	BRCA_Basal	BRCA
TCGA-A2-A0YL	Cluster3	BRCA_LumA	BRCA
TCGA-A2-A0YM	Cluster1	BRCA_Basal	BRCA
TCGA-A2-A0YT	Cluster1	BRCA_LumB	BRCA
TCGA-A2-A1FV	Cluster3	BRCA_LumA	BRCA
TCGA-A2-A1FW	Cluster3	BRCA_LumB	BRCA
TCGA-A2-A1FX	Cluster1	BRCA_LumB	BRCA
TCGA-A2-A1FZ	Cluster3	BRCA_LumA	BRCA
TCGA-A2-A1G0	Cluster3	BRCA_LumA	BRCA
TCGA-A2-A1G1	Cluster1	BRCA_Basal	BRCA
TCGA-A2-A1G4	Cluster3	BRCA_LumB	BRCA
TCGA-A2-A259	Cluster3	BRCA_LumA	BRCA
TCGA-A2-A25B	Cluster3	BRCA_LumB	BRCA
TCGA-A2-A25C	Cluster3	BRCA_LumB	BRCA
TCGA-A2-A25D	Cluster2	BRCA_LumA	BRCA
TCGA-A2-A25E	Cluster1	BRCA_LumB	BRCA
TCGA-A2-A25F	Cluster3	BRCA_Basal	BRCA
TCGA-A2-A3KC	Cluster3	BRCA_LumA	BRCA
TCGA-A2-A3KD	Cluster3	BRCA_LumA	BRCA
TCGA-A2-A3XS	Cluster1	BRCA_Basal	BRCA
TCGA-A2-A3XT	Cluster1	BRCA_Basal	BRCA
TCGA-A2-A3XU	Cluster2	BRCA_Basal	BRCA
TCGA-A2-A3XV	Cluster2	BRCA_Her2	BRCA
TCGA-A2-A3XX	Cluster1	BRCA_Basal	BRCA
TCGA-A2-A3XY	Cluster1	BRCA_Basal	BRCA
TCGA-A2-A3XZ	Cluster1	BRCA_Her2	BRCA
TCGA-A2-A3Y0	Cluster1	BRCA_Basal	BRCA
TCGA-A2-A4RW	Cluster1	BRCA_LumA	BRCA
TCGA-A2-A4RX	Cluster3	BRCA_Basal	BRCA
TCGA-A2-A4S0	Cluster3	BRCA_LumA	BRCA
TCGA-A2-A4S1	Cluster2	BRCA_Basal	BRCA
TCGA-A2-A4S2	Cluster3	BRCA_LumA	BRCA
TCGA-A2-A4S3	Cluster1	BRCA_LumB	BRCA
TCGA-A3-3307	Cluster1	KIRC_1	KIRC
TCGA-A3-3308	Cluster1	KIRC_3	KIRC
TCGA-A3-3311	Cluster3	KIRC_1	KIRC
TCGA-A3-3316	Cluster3	KIRC_3	KIRC
TCGA-A3-3317	Cluster1	KIRC_2	KIRC
TCGA-A3-3319	Cluster2	KIRC_3	KIRC
TCGA-A3-3320	Cluster3	KIRC_1	KIRC
TCGA-A3-3322	Cluster3	KIRC_2	KIRC
TCGA-A3-3323	Cluster3	KIRC_2	KIRC
TCGA-A3-3324	Cluster3	KIRC_2	KIRC
TCGA-A3-3325	Cluster1	KIRC_1	KIRC
TCGA-A3-3329	Cluster3	KIRC_1	KIRC
TCGA-A3-3331	Cluster3	KIRC_1	KIRC
TCGA-A3-3343	Cluster3	KIRC_1	KIRC
TCGA-A3-3347	Cluster1	KIRC_3	KIRC
TCGA-A3-3349	Cluster3	KIRC_3	KIRC
TCGA-A3-3351	Cluster3	KIRC_2	KIRC
TCGA-A3-3352	Cluster3	KIRC_1	KIRC
TCGA-A3-3357	Cluster3	KIRC_1	KIRC
TCGA-A3-3358	Cluster3	KIRC_4	KIRC
TCGA-A3-3359	Cluster3	KIRC_2	KIRC
TCGA-A3-3362	Cluster3	KIRC_1	KIRC
TCGA-A3-3363	Cluster1	KIRC_4	KIRC
TCGA-A3-3365	Cluster3	KIRC_1	KIRC
TCGA-A3-3367	Cluster3	KIRC_1	KIRC
TCGA-A3-3370	Cluster3	KIRC_1	KIRC
TCGA-A3-3372	Cluster3	KIRC_2	KIRC
TCGA-A3-3373	Cluster3	KIRC_1	KIRC
TCGA-A3-3378	Cluster3	KIRC_2	KIRC
TCGA-A3-3380	Cluster3	KIRC_1	KIRC
TCGA-A3-3382	Cluster3	KIRC_3	KIRC
TCGA-A3-3385	Cluster3	KIRC_1	KIRC
TCGA-A3-3387	Cluster1	KIRC_3	KIRC
TCGA-A4-7286	Cluster2	KIRP_C2a	KIRP
TCGA-A4-7288	Cluster3	KIRP_C1	KIRP
TCGA-A4-7583	Cluster3	KIRP_C1	KIRP
TCGA-A4-7584	Cluster3	KIRP_C1	KIRP
TCGA-A4-7585	Cluster3	KIRP_C2a	KIRP
TCGA-A4-7732	Cluster1	KIRP_C1	KIRP
TCGA-A4-7734	Cluster1	KIRP_C1	KIRP
TCGA-A4-7915	Cluster3	KIRP_C2c - CIMP	KIRP
TCGA-A4-7996	Cluster1	KIRP_C1	KIRP
TCGA-A4-7997	Cluster3	KIRP_C1	KIRP
TCGA-A4-8098	Cluster1	KIRP_C2b	KIRP
TCGA-A4-8310	Cluster1	KIRP_C1	KIRP
TCGA-A4-8311	Cluster3	KIRP_C1	KIRP
TCGA-A4-8312	Cluster3	KIRP_C2a	KIRP
TCGA-A4-8515	Cluster3	KIRP_C1	KIRP
TCGA-A4-8516	Cluster1	KIRP_C1	KIRP
TCGA-A4-8517	Cluster3	KIRP_C1	KIRP
TCGA-A4-8518	Cluster2	KIRP_C2a	KIRP
TCGA-A4-8630	Cluster3	KIRP_C1	KIRP
TCGA-A4-A48D	Cluster2	KIRP_C2a	KIRP
TCGA-A4-A4ZT	Cluster1	KIRP_C1	KIRP
TCGA-A4-A57E	Cluster1	KIRP_C2a	KIRP
TCGA-A4-A5DU	Cluster1	KIRP_C1	KIRP
TCGA-A4-A5XZ	Cluster3	KIRP_C1	KIRP
TCGA-A4-A5Y0	Cluster3	KIRP_C2b	KIRP
TCGA-A4-A5Y1	Cluster1	KIRP_C2b	KIRP
TCGA-A4-A6HP	Cluster2	KIRP_C1	KIRP
TCGA-A5-A0G1	Cluster2	UCEC_POLE	UCEC
TCGA-A5-A0G2	Cluster1	UCEC_POLE	UCEC
TCGA-A5-A0G5	Cluster2	UCEC_CN_HIGH	UCEC
TCGA-A5-A0G9	Cluster2	UCEC_MSI	UCEC
TCGA-A5-A0GA	Cluster1	UCEC_MSI	UCEC
TCGA-A5-A0GB	Cluster1	UCEC_POLE	UCEC
TCGA-A5-A0GE	Cluster3	UCEC_CN_LOW	UCEC
TCGA-A5-A0GH	Cluster1	UCEC_MSI	UCEC
TCGA-A5-A0GI	Cluster2	UCEC_MSI	UCEC
TCGA-A5-A0GJ	Cluster2	UCEC_CN_HIGH	UCEC
TCGA-A5-A0GM	Cluster2	UCEC_CN_LOW	UCEC
TCGA-A5-A0GN	Cluster2	UCEC_CN_HIGH	UCEC
TCGA-A5-A0GP	Cluster1	UCEC_POLE	UCEC
TCGA-A5-A0GQ	Cluster2	UCEC_CN_LOW	UCEC
TCGA-A5-A0GU	Cluster3	UCEC_CN_LOW	UCEC
TCGA-A5-A0GV	Cluster3	UCEC_CN_LOW	UCEC
TCGA-A5-A0GW	Cluster1	UCEC_MSI	UCEC
TCGA-A5-A0GX	Cluster2	UCEC_CN_LOW	UCEC
TCGA-A5-A0R6	Cluster2	UCEC_CN_HIGH	UCEC
TCGA-A5-A0R7	Cluster2	UCEC_CN_LOW	UCEC
TCGA-A5-A0R8	Cluster2	UCEC_CN_LOW	UCEC
TCGA-A5-A0R9	Cluster2	UCEC_CN_LOW	UCEC
TCGA-A5-A0RA	Cluster3	UCEC_CN_LOW	UCEC
TCGA-A5-A0VP	Cluster3	UCEC_POLE	UCEC
TCGA-A5-A0VQ	Cluster2	UCEC_MSI	UCEC
TCGA-A5-A1OF	Cluster1	UCEC_POLE	UCEC
TCGA-A5-A1OG	Cluster1	UCEC_CN_HIGH	UCEC
TCGA-A5-A1OH	Cluster1	UCEC_CN_HIGH	UCEC
TCGA-A5-A1OJ	Cluster2	UCEC_CN_LOW	UCEC
TCGA-A5-A1OK	Cluster3	UCEC_CN_LOW	UCEC
TCGA-A5-A2K2	Cluster1	UCEC_CN_HIGH	UCEC
TCGA-A5-A2K3	Cluster2	UCEC_MSI	UCEC
TCGA-A5-A2K4	Cluster1	UCEC_CN_HIGH	UCEC
TCGA-A5-A2K5	Cluster2	UCEC_POLE	UCEC
TCGA-A5-A2K7	Cluster1	UCEC_POLE	UCEC
TCGA-A5-A3LO	Cluster1	UCEC_CN_HIGH	UCEC
TCGA-A5-A3LP	Cluster3	UCEC_CN_HIGH	UCEC
TCGA-A5-A7WK	Cluster1	UCEC_CN_HIGH	UCEC
TCGA-A5-AB3J	Cluster3	UCEC_POLE	UCEC
TCGA-A6-2671	Cluster2	GI_CIN	COAD
TCGA-A6-2675	Cluster3	GI_CIN	COAD
TCGA-A6-2681	Cluster2	GI_CIN	COAD
TCGA-A6-2685	Cluster2	GI_CIN	COAD
TCGA-A6-2686	Cluster3	GI_HM-indel	COAD
TCGA-A6-3807	Cluster3	GI_CIN	COAD
TCGA-A6-4105	Cluster1	GI_CIN	COAD
TCGA-A6-4107	Cluster2	GI_CIN	COAD
TCGA-A6-5657	Cluster1	GI_CIN	COAD
TCGA-A6-5660	Cluster1	GI_CIN	COAD
TCGA-A6-5661	Cluster3	GI_HM-indel	COAD
TCGA-A6-5661	Cluster3	GI_HM-indel	COAD
TCGA-A6-5662	Cluster3	GI_CIN	COAD
TCGA-A6-5664	Cluster3	GI_GS	COAD
TCGA-A6-5665	Cluster1	GI_HM-indel	COAD
TCGA-A6-5665	Cluster3	GI_HM-indel	COAD
TCGA-A6-5666	Cluster1	GI_CIN	COAD
TCGA-A6-5667	Cluster1	GI_CIN	COAD
TCGA-A6-6137	Cluster3	GI_CIN	COAD
TCGA-A6-6138	Cluster3	GI_CIN	COAD
TCGA-A6-6142	Cluster3	GI_CIN	COAD
TCGA-A6-6648	Cluster1	GI_CIN	COAD
TCGA-A6-6649	Cluster3	GI_CIN	COAD
TCGA-A6-6651	Cluster3	GI_CIN	COAD
TCGA-A6-6652	Cluster3	GI_CIN	COAD
TCGA-A6-6653	Cluster3	GI_HM-indel	COAD
TCGA-A6-6654	Cluster3	GI_CIN	COAD
TCGA-A6-6782	Cluster3	GI_CIN	COAD
TCGA-A6-A565	Cluster3	GI_HM-indel	COAD
TCGA-A6-A566	Cluster3	GI_GS	COAD
TCGA-A6-A567	Cluster3	GI_CIN	COAD
TCGA-A6-A56B	Cluster1	GI_CIN	COAD
TCGA-A7-A0CD	Cluster3	BRCA_LumA	BRCA
TCGA-A7-A0CE	Cluster1	BRCA_Basal	BRCA
TCGA-A7-A0CG	Cluster3	BRCA_LumA	BRCA
TCGA-A7-A0CH	Cluster3	BRCA_LumA	BRCA
TCGA-A7-A0CJ	Cluster1	BRCA_LumB	BRCA
TCGA-A7-A0D9	Cluster3	BRCA_LumA	BRCA
TCGA-A7-A0DA	Cluster1	BRCA_Basal	BRCA
TCGA-A7-A0DB	Cluster3	BRCA_LumA	BRCA
TCGA-A7-A0DB	Cluster3	BRCA_LumA	BRCA
TCGA-A7-A0DC	Cluster3	BRCA_LumA	BRCA
TCGA-A7-A0DC	Cluster3	BRCA_LumA	BRCA
TCGA-A7-A13D	Cluster1	BRCA_Basal	BRCA
TCGA-A7-A13D	Cluster1	BRCA_Basal	BRCA
TCGA-A7-A13E	Cluster1	BRCA_Basal	BRCA
TCGA-A7-A13E	Cluster3	BRCA_Basal	BRCA
TCGA-A7-A13F	Cluster2	BRCA_LumB	BRCA
TCGA-A7-A13G	Cluster3	BRCA_LumA	BRCA
TCGA-A7-A13G	Cluster3	BRCA_LumA	BRCA
TCGA-A7-A13H	Cluster3	BRCA_LumA	BRCA
TCGA-A7-A26E	Cluster3	BRCA_LumA	BRCA
TCGA-A7-A26E	Cluster3	BRCA_LumA	BRCA
TCGA-A7-A26F	Cluster3	BRCA_Basal	BRCA
TCGA-A7-A26G	Cluster3	BRCA_Basal	BRCA
TCGA-A7-A26H	Cluster3	BRCA_LumA	BRCA
TCGA-A7-A26I	Cluster3	BRCA_Basal	BRCA
TCGA-A7-A26J	Cluster1	BRCA_LumA	BRCA
TCGA-A7-A26J	Cluster3	BRCA_LumA	BRCA
TCGA-A7-A2KD	Cluster1	BRCA_LumB	BRCA
TCGA-A7-A3IY	Cluster2	BRCA_LumA	BRCA
TCGA-A7-A3IZ	Cluster3	BRCA_LumA	BRCA
TCGA-A7-A3J0	Cluster3	BRCA_LumA	BRCA
TCGA-A7-A3J1	Cluster3	BRCA_LumA	BRCA
TCGA-A7-A3RF	Cluster2	BRCA_LumA	BRCA
TCGA-A7-A425	Cluster2	BRCA_LumA	BRCA
TCGA-A7-A426	Cluster2	BRCA_LumA	BRCA
TCGA-A7-A4SA	Cluster1	BRCA_LumA	BRCA
TCGA-A7-A4SB	Cluster3	BRCA_LumA	BRCA
TCGA-A7-A4SC	Cluster3	BRCA_LumA	BRCA
TCGA-A7-A4SD	Cluster1	BRCA_Basal	BRCA
TCGA-A7-A4SE	Cluster1	BRCA_Basal	BRCA
TCGA-A7-A4SF	Cluster1	BRCA_Her2	BRCA
TCGA-A7-A56D	Cluster2	BRCA_LumA	BRCA
TCGA-A7-A5ZV	Cluster2	BRCA_Basal	BRCA
TCGA-A7-A5ZW	Cluster3	BRCA_LumA	BRCA
TCGA-A7-A5ZX	Cluster3	BRCA_LumA	BRCA
TCGA-A7-A6VV	Cluster1	BRCA_Basal	BRCA
TCGA-A7-A6VW	Cluster2	BRCA_Basal	BRCA
TCGA-A7-A6VX	Cluster3	BRCA_LumB	BRCA
TCGA-A7-A6VY	Cluster1	BRCA_Basal	BRCA
TCGA-A8-A06N	Cluster1	BRCA_LumB	BRCA
TCGA-A8-A06O	Cluster3	BRCA_LumB	BRCA
TCGA-A8-A06P	Cluster3	BRCA_LumA	BRCA
TCGA-A8-A06Q	Cluster1	BRCA_LumB	BRCA
TCGA-A8-A06R	Cluster1	BRCA_LumB	BRCA
TCGA-A8-A06T	Cluster3	BRCA_LumA	BRCA
TCGA-A8-A06U	Cluster1	BRCA_LumA	BRCA
TCGA-A8-A06X	Cluster1	BRCA_LumB	BRCA
TCGA-A8-A06Y	Cluster3	BRCA_LumA	BRCA
TCGA-A8-A06Z	Cluster1	BRCA_LumB	BRCA
TCGA-A8-A075	Cluster3	BRCA_LumB	BRCA
TCGA-A8-A076	Cluster1	BRCA_LumB	BRCA
TCGA-A8-A079	Cluster1	BRCA_LumB	BRCA
TCGA-A8-A07B	Cluster1	BRCA_LumA	BRCA
TCGA-A8-A07C	Cluster1	BRCA_Basal	BRCA
TCGA-A8-A07E	Cluster3	BRCA_LumA	BRCA
TCGA-A8-A07F	Cluster3	BRCA_LumA	BRCA
TCGA-A8-A07G	Cluster3	BRCA_LumA	BRCA
TCGA-A8-A07I	Cluster3	BRCA_Her2	BRCA
TCGA-A8-A07J	Cluster3	BRCA_LumA	BRCA
TCGA-A8-A07L	Cluster1	BRCA_LumB	BRCA
TCGA-A8-A07O	Cluster1	BRCA_Basal	BRCA
TCGA-A8-A07P	Cluster3	BRCA_LumA	BRCA
TCGA-A8-A07R	Cluster1	BRCA_Basal	BRCA
TCGA-A8-A07S	Cluster3	BRCA_LumB	BRCA
TCGA-A8-A07U	Cluster1	BRCA_Basal	BRCA
TCGA-A8-A07W	Cluster3	BRCA_LumB	BRCA
TCGA-A8-A07Z	Cluster2	BRCA_LumA	BRCA
TCGA-A8-A081	Cluster1	BRCA_LumB	BRCA
TCGA-A8-A082	Cluster3	BRCA_LumB	BRCA
TCGA-A8-A083	Cluster3	BRCA_LumA	BRCA
TCGA-A8-A084	Cluster3	BRCA_LumB	BRCA
TCGA-A8-A085	Cluster3	BRCA_LumB	BRCA
TCGA-A8-A086	Cluster3	BRCA_LumA	BRCA
TCGA-A8-A08A	Cluster3	BRCA_LumA	BRCA
TCGA-A8-A08B	Cluster1	BRCA_Her2	BRCA
TCGA-A8-A08C	Cluster3	BRCA_LumA	BRCA
TCGA-A8-A08F	Cluster1	BRCA_LumB	BRCA
TCGA-A8-A08G	Cluster1	BRCA_LumB	BRCA
TCGA-A8-A08I	Cluster3	BRCA_LumB	BRCA
TCGA-A8-A08J	Cluster3	BRCA_Her2	BRCA
TCGA-A8-A08L	Cluster1	BRCA_Her2	BRCA
TCGA-A8-A08O	Cluster3	BRCA_LumA	BRCA
TCGA-A8-A08P	Cluster1	BRCA_LumB	BRCA
TCGA-A8-A08R	Cluster1	BRCA_Basal	BRCA
TCGA-A8-A08S	Cluster3	BRCA_LumB	BRCA
TCGA-A8-A08T	Cluster3	BRCA_LumA	BRCA
TCGA-A8-A08X	Cluster1	BRCA_Her2	BRCA
TCGA-A8-A08Z	Cluster3	BRCA_LumA	BRCA
TCGA-A8-A090	Cluster3	BRCA_LumA	BRCA
TCGA-A8-A091	Cluster3	BRCA_LumA	BRCA
TCGA-A8-A092	Cluster1	BRCA_LumB	BRCA
TCGA-A8-A093	Cluster3	BRCA_LumA	BRCA
TCGA-A8-A094	Cluster3	BRCA_Her2	BRCA
TCGA-A8-A095	Cluster3	BRCA_LumB	BRCA
TCGA-A8-A096	Cluster3	BRCA_LumB	BRCA
TCGA-A8-A097	Cluster3	BRCA_LumA	BRCA
TCGA-A8-A099	Cluster3	BRCA_LumA	BRCA
TCGA-A8-A09A	Cluster3	BRCA_LumA	BRCA
TCGA-A8-A09B	Cluster3	BRCA_LumA	BRCA
TCGA-A8-A09D	Cluster1	BRCA_LumA	BRCA
TCGA-A8-A09E	Cluster1	BRCA_LumB	BRCA
TCGA-A8-A09G	Cluster3	BRCA_Her2	BRCA
TCGA-A8-A09I	Cluster1	BRCA_LumB	BRCA
TCGA-A8-A09K	Cluster3	BRCA_LumA	BRCA
TCGA-A8-A09M	Cluster1	BRCA_LumB	BRCA
TCGA-A8-A09N	Cluster3	BRCA_LumB	BRCA
TCGA-A8-A09Q	Cluster1	BRCA_LumB	BRCA
TCGA-A8-A09R	Cluster3	BRCA_LumB	BRCA
TCGA-A8-A09T	Cluster3	BRCA_LumA	BRCA
TCGA-A8-A09V	Cluster3	BRCA_LumA	BRCA
TCGA-A8-A09W	Cluster1	BRCA_LumB	BRCA
TCGA-A8-A09X	Cluster1	BRCA_Her2	BRCA
TCGA-A8-A09Z	Cluster3	BRCA_LumB	BRCA
TCGA-A8-A0A1	Cluster3	BRCA_LumA	BRCA
TCGA-A8-A0A2	Cluster3	BRCA_LumA	BRCA
TCGA-A8-A0A4	Cluster3	BRCA_LumA	BRCA
TCGA-A8-A0A6	Cluster3	BRCA_LumA	BRCA
TCGA-A8-A0A7	Cluster3	BRCA_Her2	BRCA
TCGA-A8-A0A9	Cluster3	BRCA_LumA	BRCA
TCGA-A8-A0AB	Cluster3	BRCA_LumA	BRCA
TCGA-A8-A0AD	Cluster3	BRCA_LumA	BRCA
TCGA-AA-3489	Cluster3	GI_CIN	COAD
TCGA-AA-3492	Cluster2	GI_HM-indel	COAD
TCGA-AA-3496	Cluster3	GI_CIN	COAD
TCGA-AA-3502	Cluster3	GI_GS	COAD
TCGA-AA-3506	Cluster2	GI_GS	COAD
TCGA-AA-3510	Cluster2	GI_HM-SNV	COAD
TCGA-AA-3511	Cluster3	GI_CIN	COAD
TCGA-AA-3655	Cluster1	GI_CIN	COAD
TCGA-AA-3660	Cluster1	GI_CIN	COAD
TCGA-AA-3663	Cluster3	GI_HM-indel	COAD
TCGA-AA-3664	Cluster3	GI_CIN	COAD
TCGA-AA-3666	Cluster1	GI_CIN	COAD
TCGA-AA-3667	Cluster2	GI_CIN	COAD
TCGA-AA-3673	Cluster3	GI_CIN	COAD
TCGA-AA-3678	Cluster3	GI_CIN	COAD
TCGA-AA-3679	Cluster2	GI_CIN	COAD
TCGA-AA-3680	Cluster3	GI_CIN	COAD
TCGA-AA-3681	Cluster3	GI_CIN	COAD
TCGA-AA-3684	Cluster2	GI_GS	COAD
TCGA-AA-3685	Cluster2	GI_CIN	COAD
TCGA-AA-3688	Cluster1	GI_CIN	COAD
TCGA-AA-3692	Cluster1	GI_CIN	COAD
TCGA-AA-3693	Cluster3	GI_CIN	COAD
TCGA-AA-3696	Cluster1	GI_GS	COAD
TCGA-AA-3712	Cluster1	GI_CIN	COAD
TCGA-AA-3713	Cluster3	GI_HM-indel	COAD
TCGA-AA-3715	Cluster2	GI_HM-indel	COAD
TCGA-AA-3811	Cluster3	GI_HM-indel	COAD
TCGA-AA-3812	Cluster2	GI_CIN	COAD
TCGA-AA-3814	Cluster3	GI_CIN	COAD
TCGA-AA-3818	Cluster3	GI_GS	COAD
TCGA-AA-3819	Cluster3	GI_CIN	COAD
TCGA-AA-3821	Cluster3	GI_HM-indel	COAD
TCGA-AA-3831	Cluster3	GI_GS	COAD
TCGA-AA-3833	Cluster2	GI_HM-indel	COAD
TCGA-AA-3837	Cluster2	GI_CIN	COAD
TCGA-AA-3842	Cluster1	GI_CIN	COAD
TCGA-AA-3844	Cluster3	GI_CIN	COAD
TCGA-AA-3845	Cluster3	GI_HM-indel	COAD
TCGA-AA-3846	Cluster3	GI_CIN	COAD
TCGA-AA-3848	Cluster2	GI_CIN	COAD
TCGA-AA-3850	Cluster3	GI_GS	COAD
TCGA-AA-3851	Cluster2	GI_CIN	COAD
TCGA-AA-3852	Cluster2	GI_GS	COAD
TCGA-AA-3854	Cluster3	GI_GS	COAD
TCGA-AA-3855	Cluster2	GI_GS	COAD
TCGA-AA-3856	Cluster1	GI_CIN	COAD
TCGA-AA-3858	Cluster1	GI_CIN	COAD
TCGA-AA-3864	Cluster1	GI_HM-indel	COAD
TCGA-AA-3866	Cluster1	GI_CIN	COAD
TCGA-AA-3867	Cluster3	GI_CIN	COAD
TCGA-AA-3875	Cluster1	GI_CIN	COAD
TCGA-AA-3877	Cluster3	GI_HM-indel	COAD
TCGA-AA-3947	Cluster3	GI_HM-indel	COAD
TCGA-AA-3949	Cluster3	GI_HM-indel	COAD
TCGA-AA-3950	Cluster3	GI_GS	COAD
TCGA-AA-3952	Cluster2	GI_CIN	COAD
TCGA-AA-3956	Cluster3	GI_CIN	COAD
TCGA-AA-3966	Cluster2	GI_HM-indel	COAD
TCGA-AA-3968	Cluster1	GI_CIN	COAD
TCGA-AA-3971	Cluster3	GI_CIN	COAD
TCGA-AA-3973	Cluster3	GI_CIN	COAD
TCGA-AA-3975	Cluster2	GI_CIN	COAD
TCGA-AA-3976	Cluster1	GI_CIN	COAD
TCGA-AA-3979	Cluster1	GI_CIN	COAD
TCGA-AA-3982	Cluster3	GI_CIN	COAD
TCGA-AA-3984	Cluster1	GI_HM-SNV	COAD
TCGA-AA-3986	Cluster3	GI_GS	COAD
TCGA-AA-3989	Cluster2	GI_CIN	COAD
TCGA-AA-3994	Cluster2	GI_CIN	COAD
TCGA-AA-A010	Cluster1	GI_HM-SNV	COAD
TCGA-AA-A01P	Cluster3	GI_HM-indel	COAD
TCGA-AA-A01R	Cluster2	GI_HM-indel	COAD
TCGA-AA-A01S	Cluster2	GI_CIN	COAD
TCGA-AA-A01T	Cluster2	GI_CIN	COAD
TCGA-AA-A01V	Cluster2	GI_GS	COAD
TCGA-AA-A01X	Cluster2	GI_CIN	COAD
TCGA-AA-A01Z	Cluster2	GI_CIN	COAD
TCGA-AA-A024	Cluster2	GI_GS	COAD
TCGA-AA-A02E	Cluster3	GI_CIN	COAD
TCGA-AA-A02F	Cluster1	GI_CIN	COAD
TCGA-AA-A02H	Cluster3	GI_CIN	COAD
TCGA-AA-A02O	Cluster2	GI_GS	COAD
TCGA-AA-A02Y	Cluster2	GI_GS	COAD
TCGA-AA-A03F	Cluster2	GI_GS	COAD
TCGA-AA-A03J	Cluster2	GI_CIN	COAD
TCGA-AB-2805	Cluster3	AML_5	AML
TCGA-AB-2806	Cluster1	AML_4	AML
TCGA-AB-2808	Cluster1	AML_5	AML
TCGA-AB-2810	Cluster2	AML_1	AML
TCGA-AB-2811	Cluster2	AML_1	AML
TCGA-AB-2812	Cluster1	AML_4	AML
TCGA-AB-2813	Cluster2	AML_5	AML
TCGA-AB-2814	Cluster3	AML_4	AML
TCGA-AB-2815	Cluster3	AML_5	AML
TCGA-AB-2817	Cluster3	AML_6	AML
TCGA-AB-2818	Cluster3	AML_5	AML
TCGA-AB-2819	Cluster1	AML_6	AML
TCGA-AB-2820	Cluster3	AML_1	AML
TCGA-AB-2821	Cluster1	AML_5	AML
TCGA-AB-2822	Cluster3	AML_4	AML
TCGA-AB-2823	Cluster3	AML_3	AML
TCGA-AB-2825	Cluster3	AML_5	AML
TCGA-AB-2826	Cluster3	AML_7	AML
TCGA-AB-2828	Cluster3	AML_5	AML
TCGA-AB-2830	Cluster3	AML_2	AML
TCGA-AB-2834	Cluster3	AML_7	AML
TCGA-AB-2835	Cluster2	AML_7	AML
TCGA-AB-2836	Cluster3	AML_5	AML
TCGA-AB-2839	Cluster3	AML_4	AML
TCGA-AB-2840	Cluster3	AML_3	AML
TCGA-AB-2841	Cluster2	AML_2	AML
TCGA-AB-2842	Cluster3	AML_7	AML
TCGA-AB-2843	Cluster1	AML_2	AML
TCGA-AB-2844	Cluster1	AML_7	AML
TCGA-AB-2845	Cluster1	AML_6	AML
TCGA-AB-2846	Cluster1	AML_5	AML
TCGA-AB-2847	Cluster3	AML_6	AML
TCGA-AB-2849	Cluster3	AML_2	AML
TCGA-AB-2851	Cluster2	AML_5	AML
TCGA-AB-2853	Cluster3	AML_4	AML
TCGA-AB-2856	Cluster2	AML_1	AML
TCGA-AB-2857	Cluster1	AML_2	AML
TCGA-AB-2858	Cluster1	AML_6	AML
TCGA-AB-2859	Cluster3	AML_4	AML
TCGA-AB-2861	Cluster1	AML_7	AML
TCGA-AB-2862	Cluster2	AML_3	AML
TCGA-AB-2863	Cluster3	AML_4	AML
TCGA-AB-2865	Cluster3	AML_6	AML
TCGA-AB-2866	Cluster2	AML_7	AML
TCGA-AB-2867	Cluster3	AML_4	AML
TCGA-AB-2869	Cluster1	AML_4	AML
TCGA-AB-2870	Cluster1	AML_6	AML
TCGA-AB-2871	Cluster1	AML_2	AML
TCGA-AB-2872	Cluster2	AML_3	AML
TCGA-AB-2873	Cluster3	AML_5	AML
TCGA-AB-2874	Cluster3	AML_3	AML
TCGA-AB-2875	Cluster1	AML_6	AML
TCGA-AB-2876	Cluster3	AML_4	AML
TCGA-AB-2877	Cluster1	AML_4	AML
TCGA-AB-2878	Cluster1	AML_2	AML
TCGA-AB-2880	Cluster1	AML_6	AML
TCGA-AB-2881	Cluster3	AML_6	AML
TCGA-AB-2882	Cluster3	AML_6	AML
TCGA-AB-2883	Cluster2	AML_7	AML
TCGA-AB-2884	Cluster3	AML_1	AML
TCGA-AB-2885	Cluster3	AML_6	AML
TCGA-AB-2886	Cluster1	AML_6	AML
TCGA-AB-2888	Cluster3	AML_5	AML
TCGA-AB-2889	Cluster3	AML_6	AML
TCGA-AB-2890	Cluster3	AML_6	AML
TCGA-AB-2891	Cluster1	AML_6	AML
TCGA-AB-2892	Cluster3	AML_5	AML
TCGA-AB-2893	Cluster2	AML_7	AML
TCGA-AB-2894	Cluster3	AML_4	AML
TCGA-AB-2895	Cluster3	AML_4	AML
TCGA-AB-2897	Cluster2	AML_3	AML
TCGA-AB-2898	Cluster3	AML_4	AML
TCGA-AB-2899	Cluster3	AML_6	AML
TCGA-AB-2900	Cluster2	AML_1	AML
TCGA-AB-2901	Cluster3	AML_4	AML
TCGA-AB-2908	Cluster2	AML_2	AML
TCGA-AB-2910	Cluster1	AML_7	AML
TCGA-AB-2911	Cluster3	AML_5	AML
TCGA-AB-2912	Cluster3	AML_7	AML
TCGA-AB-2913	Cluster3	AML_4	AML
TCGA-AB-2914	Cluster3	AML_4	AML
TCGA-AB-2915	Cluster3	AML_2	AML
TCGA-AB-2916	Cluster3	AML_5	AML
TCGA-AB-2917	Cluster3	AML_4	AML
TCGA-AB-2918	Cluster1	AML_1	AML
TCGA-AB-2919	Cluster1	AML_4	AML
TCGA-AB-2920	Cluster2	AML_1	AML
TCGA-AB-2921	Cluster1	AML_1	AML
TCGA-AB-2924	Cluster3	AML_7	AML
TCGA-AB-2925	Cluster2	AML_7	AML
TCGA-AB-2927	Cluster2	AML_6	AML
TCGA-AB-2928	Cluster3	AML_6	AML
TCGA-AB-2929	Cluster3	AML_6	AML
TCGA-AB-2930	Cluster1	AML_6	AML
TCGA-AB-2931	Cluster3	AML_1	AML
TCGA-AB-2932	Cluster2	AML_5	AML
TCGA-AB-2933	Cluster3	AML_5	AML
TCGA-AB-2934	Cluster2	AML_5	AML
TCGA-AB-2935	Cluster1	AML_5	AML
TCGA-AB-2936	Cluster3	AML_2	AML
TCGA-AB-2937	Cluster2	AML_6	AML
TCGA-AB-2938	Cluster1	AML_2	AML
TCGA-AB-2939	Cluster3	AML_3	AML
TCGA-AB-2940	Cluster1	AML_2	AML
TCGA-AB-2941	Cluster1	AML_4	AML
TCGA-AB-2942	Cluster3	AML_5	AML
TCGA-AB-2943	Cluster3	AML_2	AML
TCGA-AB-2944	Cluster3	AML_6	AML
TCGA-AB-2946	Cluster3	AML_6	AML
TCGA-AB-2948	Cluster3	AML_5	AML
TCGA-AB-2949	Cluster3	AML_6	AML
TCGA-AB-2950	Cluster3	AML_6	AML
TCGA-AB-2952	Cluster2	AML_2	AML
TCGA-AB-2955	Cluster3	AML_4	AML
TCGA-AB-2956	Cluster1	AML_1	AML
TCGA-AB-2959	Cluster3	AML_6	AML
TCGA-AB-2963	Cluster1	AML_7	AML
TCGA-AB-2965	Cluster3	AML_7	AML
TCGA-AB-2966	Cluster3	AML_4	AML
TCGA-AB-2970	Cluster3	AML_6	AML
TCGA-AB-2971	Cluster3	AML_7	AML
TCGA-AB-2973	Cluster3	AML_5	AML
TCGA-AB-2975	Cluster1	AML_4	AML
TCGA-AB-2976	Cluster3	AML_4	AML
TCGA-AB-2977	Cluster2	AML_1	AML
TCGA-AB-2979	Cluster2	AML_2	AML
TCGA-AB-2980	Cluster3	AML_3	AML
TCGA-AB-2981	Cluster3	AML_5	AML
TCGA-AB-2982	Cluster3	AML_3	AML
TCGA-AB-2983	Cluster3	AML_6	AML
TCGA-AB-2984	Cluster3	AML_4	AML
TCGA-AB-2986	Cluster2	AML_4	AML
TCGA-AB-2987	Cluster2	AML_5	AML
TCGA-AB-2988	Cluster1	AML_4	AML
TCGA-AB-2990	Cluster1	AML_4	AML
TCGA-AB-2991	Cluster1	AML_3	AML
TCGA-AB-2992	Cluster3	AML_5	AML
TCGA-AB-2994	Cluster3	AML_3	AML
TCGA-AB-2995	Cluster1	AML_2	AML
TCGA-AB-2996	Cluster3	AML_5	AML
TCGA-AB-2998	Cluster3	AML_3	AML
TCGA-AB-2999	Cluster3	AML_3	AML
TCGA-AB-3000	Cluster1	AML_6	AML
TCGA-AB-3001	Cluster3	AML_3	AML
TCGA-AB-3002	Cluster1	AML_6	AML
TCGA-AB-3007	Cluster3	AML_3	AML
TCGA-AB-3008	Cluster1	AML_2	AML
TCGA-AB-3009	Cluster1	AML_3	AML
TCGA-AB-3011	Cluster1	AML_4	AML
TCGA-AB-3012	Cluster2	AML_3	AML
TCGA-AC-A23C	Cluster3	BRCA_LumA	BRCA
TCGA-AC-A23E	Cluster3	BRCA_LumA	BRCA
TCGA-AC-A23G	Cluster2	BRCA_LumA	BRCA
TCGA-AC-A23H	Cluster3	BRCA_Her2	BRCA
TCGA-AC-A2B8	Cluster3	BRCA_LumA	BRCA
TCGA-AC-A2BK	Cluster1	BRCA_Basal	BRCA
TCGA-AC-A2BM	Cluster3	BRCA_LumB	BRCA
TCGA-AC-A2FB	Cluster3	BRCA_LumA	BRCA
TCGA-AC-A2FE	Cluster3	BRCA_LumA	BRCA
TCGA-AC-A2FF	Cluster3	BRCA_LumA	BRCA
TCGA-AC-A2FG	Cluster3	BRCA_LumA	BRCA
TCGA-AC-A2FM	Cluster1	BRCA_LumA	BRCA
TCGA-AC-A2FO	Cluster3	BRCA_LumA	BRCA
TCGA-AC-A2QH	Cluster1	BRCA_Basal	BRCA
TCGA-AC-A2QI	Cluster3	BRCA_LumA	BRCA
TCGA-AC-A2QJ	Cluster2	BRCA_Basal	BRCA
TCGA-AC-A3BB	Cluster2	BRCA_LumA	BRCA
TCGA-AC-A3EH	Cluster2	BRCA_LumA	BRCA
TCGA-AC-A3HN	Cluster3	BRCA_LumA	BRCA
TCGA-AC-A3OD	Cluster3	BRCA_LumA	BRCA
TCGA-AC-A3QP	Cluster2	BRCA_LumA	BRCA
TCGA-AC-A3QQ	Cluster3	BRCA_LumA	BRCA
TCGA-AC-A3TM	Cluster2	BRCA_LumA	BRCA
TCGA-AC-A3TN	Cluster2	BRCA_LumA	BRCA
TCGA-AC-A3W5	Cluster2	BRCA_Her2	BRCA
TCGA-AC-A3W6	Cluster2	BRCA_LumA	BRCA
TCGA-AC-A3W7	Cluster3	BRCA_LumA	BRCA
TCGA-AC-A3YJ	Cluster2	BRCA_LumA	BRCA
TCGA-AC-A4ZE	Cluster3	BRCA_LumA	BRCA
TCGA-AC-A5EH	Cluster2	BRCA_Her2	BRCA
TCGA-AC-A5XS	Cluster2	BRCA_LumA	BRCA
TCGA-AC-A5XU	Cluster1	BRCA_LumA	BRCA
TCGA-AC-A62V	Cluster2	BRCA_LumB	BRCA
TCGA-AC-A62X	Cluster1	BRCA_Basal	BRCA
TCGA-AC-A62Y	Cluster2	BRCA_LumA	BRCA
TCGA-AC-A6IV	Cluster3	BRCA_LumA	BRCA
TCGA-AC-A6IW	Cluster1	BRCA_Basal	BRCA
TCGA-AC-A6IX	Cluster3	BRCA_LumA	BRCA
TCGA-AC-A6IX	Cluster3	BRCA_LumA	BRCA
TCGA-AC-A6IX	Cluster3	BRCA_LumA	BRCA
TCGA-AC-A6IX	Cluster3	BRCA_LumA	BRCA
TCGA-AC-A6NO	Cluster1	BRCA_LumA	BRCA
TCGA-AC-A7VB	Cluster1	BRCA_LumB	BRCA
TCGA-AC-A7VC	Cluster2	BRCA_Basal	BRCA
TCGA-AC-A8OP	Cluster3	BRCA_LumA	BRCA
TCGA-AC-A8OQ	Cluster1	BRCA_Basal	BRCA
TCGA-AC-A8OR	Cluster2	BRCA_LumA	BRCA
TCGA-AC-A8OS	Cluster3	BRCA_LumA	BRCA
TCGA-AD-5900	Cluster1	GI_HM-indel	COAD
TCGA-AD-6548	Cluster1	GI_GS	COAD
TCGA-AD-6888	Cluster2	GI_CIN	COAD
TCGA-AD-6889	Cluster2	GI_HM-indel	COAD
TCGA-AD-6890	Cluster1	GI_CIN	COAD
TCGA-AD-6895	Cluster3	GI_HM-indel	COAD
TCGA-AD-6899	Cluster3	GI_CIN	COAD
TCGA-AD-6901	Cluster3	GI_CIN	COAD
TCGA-AD-6963	Cluster1	GI_CIN	COAD
TCGA-AD-6964	Cluster3	GI_HM-indel	COAD
TCGA-AD-6965	Cluster1	GI_CIN	COAD
TCGA-AD-A5EJ	Cluster3	GI_HM-indel	COAD
TCGA-AD-A5EK	Cluster1	GI_CIN	COAD
TCGA-AF-2687	Cluster1	GI_CIN	READ
TCGA-AF-2690	Cluster3	GI_CIN	READ
TCGA-AF-2693	Cluster1	GI_CIN	READ
TCGA-AF-3911	Cluster1	GI_CIN	READ
TCGA-AF-4110	Cluster3	GI_CIN	READ
TCGA-AF-6136	Cluster3	GI_CIN	READ
TCGA-AF-6655	Cluster1	GI_CIN	READ
TCGA-AF-6672	Cluster3	GI_CIN	READ
TCGA-AF-A56K	Cluster3	GI_CIN	READ
TCGA-AF-A56L	Cluster1	GI_CIN	READ
TCGA-AF-A56N	Cluster3	GI_CIN	READ
TCGA-AG-3591	Cluster3	GI_CIN	READ
TCGA-AG-3592	Cluster1	GI_CIN	READ
TCGA-AG-3725	Cluster3	GI_CIN	READ
TCGA-AG-3726	Cluster2	GI_CIN	READ
TCGA-AG-3727	Cluster2	GI_CIN	READ
TCGA-AG-3731	Cluster1	GI_CIN	READ
TCGA-AG-3732	Cluster3	GI_CIN	READ
TCGA-AG-3742	Cluster3	GI_CIN	READ
TCGA-AG-3878	Cluster2	GI_GS	READ
TCGA-AG-3881	Cluster2	GI_CIN	READ
TCGA-AG-3882	Cluster2	GI_CIN	READ
TCGA-AG-3883	Cluster2	GI_CIN	READ
TCGA-AG-3885	Cluster2	GI_CIN	READ
TCGA-AG-3887	Cluster2	GI_CIN	READ
TCGA-AG-3890	Cluster2	GI_CIN	READ
TCGA-AG-3892	Cluster2	GI_HM-SNV	READ
TCGA-AG-3893	Cluster3	GI_CIN	READ
TCGA-AG-3894	Cluster2	GI_GS	READ
TCGA-AG-3896	Cluster2	GI_CIN	READ
TCGA-AG-3898	Cluster1	GI_CIN	READ
TCGA-AG-3901	Cluster3	GI_CIN	READ
TCGA-AG-3902	Cluster3	GI_CIN	READ
TCGA-AG-3909	Cluster2	GI_CIN	READ
TCGA-AG-4001	Cluster3	GI_CIN	READ
TCGA-AG-4008	Cluster3	GI_CIN	READ
TCGA-AG-4015	Cluster2	GI_CIN	READ
TCGA-AG-4021	Cluster3	GI_CIN	READ
TCGA-AG-4022	Cluster3	GI_CIN	READ
TCGA-AG-A002	Cluster3	GI_HM-SNV	READ
TCGA-AG-A008	Cluster3	GI_CIN	READ
TCGA-AG-A00C	Cluster2	GI_CIN	READ
TCGA-AG-A011	Cluster3	GI_CIN	READ
TCGA-AG-A015	Cluster3	GI_GS	READ
TCGA-AG-A016	Cluster1	GI_CIN	READ
TCGA-AG-A01L	Cluster2	GI_CIN	READ
TCGA-AG-A01N	Cluster1	GI_CIN	READ
TCGA-AG-A01W	Cluster1	GI_CIN	READ
TCGA-AG-A01Y	Cluster1	GI_CIN	READ
TCGA-AG-A020	Cluster1	GI_CIN	READ
TCGA-AG-A026	Cluster3	GI_CIN	READ
TCGA-AG-A02N	Cluster3	GI_HM-indel	READ
TCGA-AG-A02X	Cluster1	GI_CIN	READ
TCGA-AH-6544	Cluster1	GI_CIN	READ
TCGA-AH-6547	Cluster3	GI_GS	READ
TCGA-AH-6643	Cluster3	GI_CIN	READ
TCGA-AH-6644	Cluster3	GI_CIN	READ
TCGA-AH-6897	Cluster1	GI_CIN	READ
TCGA-AH-6903	Cluster3	GI_GS	READ
TCGA-AJ-A23M	Cluster1	UCEC_CN_HIGH	UCEC
TCGA-AJ-A23N	Cluster1	UCEC_CN_HIGH	UCEC
TCGA-AJ-A23O	Cluster3	UCEC_MSI	UCEC
TCGA-AJ-A2QK	Cluster3	UCEC_CN_HIGH	UCEC
TCGA-AJ-A2QL	Cluster3	UCEC_CN_LOW	UCEC
TCGA-AJ-A2QM	Cluster1	UCEC_CN_HIGH	UCEC
TCGA-AJ-A2QN	Cluster3	UCEC_CN_LOW	UCEC
TCGA-AJ-A2QO	Cluster3	UCEC_MSI	UCEC
TCGA-AJ-A3BD	Cluster1	UCEC_CN_HIGH	UCEC
TCGA-AJ-A3BF	Cluster1	UCEC_CN_HIGH	UCEC
TCGA-AJ-A3BG	Cluster2	UCEC_MSI	UCEC
TCGA-AJ-A3BH	Cluster3	UCEC_POLE	UCEC
TCGA-AJ-A3BI	Cluster2	UCEC_CN_HIGH	UCEC
TCGA-AJ-A3BK	Cluster2	UCEC_CN_LOW	UCEC
TCGA-AJ-A3EJ	Cluster1	UCEC_CN_HIGH	UCEC
TCGA-AJ-A3EK	Cluster1	UCEC_POLE	UCEC
TCGA-AJ-A3EL	Cluster1	UCEC_POLE	UCEC
TCGA-AJ-A3EM	Cluster1	UCEC_CN_HIGH	UCEC
TCGA-AJ-A3I9	Cluster1	UCEC_CN_LOW	UCEC
TCGA-AJ-A3IA	Cluster1	UCEC_CN_HIGH	UCEC
TCGA-AJ-A3NF	Cluster1	UCEC_CN_HIGH	UCEC
TCGA-AJ-A3NG	Cluster1	UCEC_CN_LOW	UCEC
TCGA-AJ-A3OJ	Cluster3	UCEC_MSI	UCEC
TCGA-AJ-A3OK	Cluster2	UCEC_CN_LOW	UCEC
TCGA-AJ-A3OL	Cluster1	UCEC_MSI	UCEC
TCGA-AJ-A3QS	Cluster1	UCEC_CN_HIGH	UCEC
TCGA-AJ-A3TW	Cluster1	UCEC_CN_HIGH	UCEC
TCGA-AJ-A5DV	Cluster3	UCEC_CN_LOW	UCEC
TCGA-AJ-A5DW	Cluster3	UCEC_POLE	UCEC
TCGA-AJ-A8CT	Cluster3	UCEC_MSI	UCEC
TCGA-AJ-A8CV	Cluster1	UCEC_MSI	UCEC
TCGA-AJ-A8CW	Cluster1	UCEC_MSI	UCEC
TCGA-AK-3428	Cluster3	KIRC_4	KIRC
TCGA-AK-3429	Cluster2	KIRC_4	KIRC
TCGA-AK-3431	Cluster3	KIRC_3	KIRC
TCGA-AK-3434	Cluster2	KIRC_4	KIRC
TCGA-AK-3436	Cluster2	KIRC_4	KIRC
TCGA-AK-3445	Cluster3	KIRC_3	KIRC
TCGA-AK-3450	Cluster3	KIRC_4	KIRC
TCGA-AK-3451	Cluster2	KIRC_4	KIRC
TCGA-AK-3454	Cluster2	KIRC_1	KIRC
TCGA-AK-3455	Cluster3	KIRC_4	KIRC
TCGA-AK-3456	Cluster3	KIRC_1	KIRC
TCGA-AK-3458	Cluster2	KIRC_4	KIRC
TCGA-AK-3460	Cluster3	KIRC_1	KIRC
TCGA-AK-3461	Cluster1	KIRC_1	KIRC
TCGA-AL-3466	Cluster1	KIRP_C2b	KIRP
TCGA-AL-3471	Cluster3	KIRP_C1	KIRP
TCGA-AL-3472	Cluster3	KIRP_C1	KIRP
TCGA-AL-3473	Cluster3	KIRP_C2a	KIRP
TCGA-AL-7173	Cluster2	KIRP_C2a	KIRP
TCGA-AM-5820	Cluster1	GI_CIN	COAD
TCGA-AM-5821	Cluster1	GI_HM-indel	COAD
TCGA-AN-A03X	Cluster2	BRCA_LumA	BRCA
TCGA-AN-A03Y	Cluster1	BRCA_LumB	BRCA
TCGA-AN-A041	Cluster3	BRCA_LumA	BRCA
TCGA-AN-A046	Cluster3	BRCA_LumA	BRCA
TCGA-AN-A049	Cluster3	BRCA_LumA	BRCA
TCGA-AN-A04A	Cluster3	BRCA_LumA	BRCA
TCGA-AN-A04C	Cluster1	BRCA_Her2	BRCA
TCGA-AN-A04D	Cluster1	BRCA_Basal	BRCA
TCGA-AN-A0AJ	Cluster1	BRCA_LumB	BRCA
TCGA-AN-A0AK	Cluster1	BRCA_LumB	BRCA
TCGA-AN-A0AL	Cluster2	BRCA_Basal	BRCA
TCGA-AN-A0AM	Cluster2	BRCA_LumB	BRCA
TCGA-AN-A0AR	Cluster1	BRCA_Basal	BRCA
TCGA-AN-A0AS	Cluster3	BRCA_LumA	BRCA
TCGA-AN-A0AT	Cluster1	BRCA_Basal	BRCA
TCGA-AN-A0FD	Cluster2	BRCA_LumA	BRCA
TCGA-AN-A0FF	Cluster3	BRCA_LumB	BRCA
TCGA-AN-A0FJ	Cluster1	BRCA_Basal	BRCA
TCGA-AN-A0FK	Cluster2	BRCA_LumA	BRCA
TCGA-AN-A0FL	Cluster2	BRCA_Basal	BRCA
TCGA-AN-A0FN	Cluster3	BRCA_LumA	BRCA
TCGA-AN-A0FS	Cluster3	BRCA_LumA	BRCA
TCGA-AN-A0FT	Cluster2	BRCA_LumA	BRCA
TCGA-AN-A0FV	Cluster3	BRCA_Her2	BRCA
TCGA-AN-A0FW	Cluster3	BRCA_LumA	BRCA
TCGA-AN-A0FX	Cluster1	BRCA_Basal	BRCA
TCGA-AN-A0FY	Cluster1	BRCA_LumB	BRCA
TCGA-AN-A0FZ	Cluster3	BRCA_LumA	BRCA
TCGA-AN-A0G0	Cluster1	BRCA_Basal	BRCA
TCGA-AN-A0XL	Cluster3	BRCA_LumA	BRCA
TCGA-AN-A0XN	Cluster3	BRCA_LumA	BRCA
TCGA-AN-A0XO	Cluster3	BRCA_LumA	BRCA
TCGA-AN-A0XP	Cluster3	BRCA_LumA	BRCA
TCGA-AN-A0XR	Cluster3	BRCA_LumB	BRCA
TCGA-AN-A0XS	Cluster3	BRCA_LumA	BRCA
TCGA-AN-A0XT	Cluster3	BRCA_LumA	BRCA
TCGA-AN-A0XU	Cluster1	BRCA_Basal	BRCA
TCGA-AN-A0XV	Cluster3	BRCA_LumA	BRCA
TCGA-AN-A0XW	Cluster3	BRCA_LumA	BRCA
TCGA-AO-A03L	Cluster1	BRCA_LumA	BRCA
TCGA-AO-A03M	Cluster1	BRCA_LumA	BRCA
TCGA-AO-A03N	Cluster2	BRCA_LumB	BRCA
TCGA-AO-A03O	Cluster1	BRCA_LumB	BRCA
TCGA-AO-A03P	Cluster1	BRCA_LumB	BRCA
TCGA-AO-A03V	Cluster1	BRCA_LumA	BRCA
TCGA-AO-A0J2	Cluster1	BRCA_Her2	BRCA
TCGA-AO-A0J3	Cluster1	BRCA_LumB	BRCA
TCGA-AO-A0J4	Cluster1	BRCA_Basal	BRCA
TCGA-AO-A0J5	Cluster3	BRCA_LumA	BRCA
TCGA-AO-A0J6	Cluster1	BRCA_Basal	BRCA
TCGA-AO-A0J7	Cluster1	BRCA_LumB	BRCA
TCGA-AO-A0J8	Cluster3	BRCA_LumA	BRCA
TCGA-AO-A0J9	Cluster2	BRCA_LumA	BRCA
TCGA-AO-A0JA	Cluster3	BRCA_LumA	BRCA
TCGA-AO-A0JC	Cluster3	BRCA_LumA	BRCA
TCGA-AO-A0JD	Cluster1	BRCA_LumB	BRCA
TCGA-AO-A0JE	Cluster2	BRCA_Her2	BRCA
TCGA-AO-A0JF	Cluster3	BRCA_LumA	BRCA
TCGA-AO-A0JG	Cluster3	BRCA_LumA	BRCA
TCGA-AO-A0JI	Cluster3	BRCA_LumA	BRCA
TCGA-AO-A0JJ	Cluster3	BRCA_LumA	BRCA
TCGA-AO-A0JL	Cluster2	BRCA_Basal	BRCA
TCGA-AO-A0JM	Cluster2	BRCA_LumB	BRCA
TCGA-AO-A124	Cluster1	BRCA_Basal	BRCA
TCGA-AO-A125	Cluster3	BRCA_LumA	BRCA
TCGA-AO-A126	Cluster2	BRCA_LumA	BRCA
TCGA-AO-A128	Cluster1	BRCA_Basal	BRCA
TCGA-AO-A129	Cluster1	BRCA_Basal	BRCA
TCGA-AO-A12A	Cluster3	BRCA_LumA	BRCA
TCGA-AO-A12B	Cluster2	BRCA_LumA	BRCA
TCGA-AO-A12C	Cluster3	BRCA_LumA	BRCA
TCGA-AO-A12D	Cluster3	BRCA_Her2	BRCA
TCGA-AO-A12E	Cluster3	BRCA_LumA	BRCA
TCGA-AO-A12F	Cluster1	BRCA_Basal	BRCA
TCGA-AO-A12G	Cluster2	BRCA_LumA	BRCA
TCGA-AO-A12H	Cluster3	BRCA_LumA	BRCA
TCGA-AO-A1KP	Cluster3	BRCA_LumB	BRCA
TCGA-AO-A1KQ	Cluster1	BRCA_LumB	BRCA
TCGA-AO-A1KR	Cluster2	BRCA_Basal	BRCA
TCGA-AO-A1KS	Cluster3	BRCA_LumB	BRCA
TCGA-AO-A1KT	Cluster1	BRCA_LumB	BRCA
TCGA-AP-A051	Cluster1	UCEC_POLE	UCEC
TCGA-AP-A052	Cluster2	UCEC_CN_HIGH	UCEC
TCGA-AP-A054	Cluster1	UCEC_POLE	UCEC
TCGA-AP-A056	Cluster1	UCEC_POLE	UCEC
TCGA-AP-A059	Cluster1	UCEC_POLE	UCEC
TCGA-AP-A05A	Cluster2	UCEC_CN_HIGH	UCEC
TCGA-AP-A05D	Cluster2	UCEC_CN_HIGH	UCEC
TCGA-AP-A05H	Cluster2	UCEC_CN_HIGH	UCEC
TCGA-AP-A05J	Cluster2	UCEC_CN_HIGH	UCEC
TCGA-AP-A05N	Cluster3	UCEC_MSI	UCEC
TCGA-AP-A05P	Cluster3	UCEC_CN_LOW	UCEC
TCGA-AP-A0L8	Cluster1	UCEC_CN_HIGH	UCEC
TCGA-AP-A0L9	Cluster1	UCEC_CN_HIGH	UCEC
TCGA-AP-A0LD	Cluster2	UCEC_MSI	UCEC
TCGA-AP-A0LE	Cluster2	UCEC_MSI	UCEC
TCGA-AP-A0LF	Cluster2	UCEC_CN_HIGH	UCEC
TCGA-AP-A0LG	Cluster3	UCEC_MSI	UCEC
TCGA-AP-A0LH	Cluster1	UCEC_CN_HIGH	UCEC
TCGA-AP-A0LI	Cluster2	UCEC_CN_HIGH	UCEC
TCGA-AP-A0LJ	Cluster2	UCEC_CN_LOW	UCEC
TCGA-AP-A0LL	Cluster2	UCEC_CN_LOW	UCEC
TCGA-AP-A0LM	Cluster3	UCEC_POLE	UCEC
TCGA-AP-A0LN	Cluster2	UCEC_CN_LOW	UCEC
TCGA-AP-A0LO	Cluster1	UCEC_CN_LOW	UCEC
TCGA-AP-A0LP	Cluster2	UCEC_MSI	UCEC
TCGA-AP-A0LS	Cluster3	UCEC_MSI	UCEC
TCGA-AP-A0LT	Cluster1	UCEC_MSI	UCEC
TCGA-AP-A0LV	Cluster3	UCEC_CN_LOW	UCEC
TCGA-AP-A1DH	Cluster2	UCEC_MSI	UCEC
TCGA-AP-A1DK	Cluster1	UCEC_POLE	UCEC
TCGA-AP-A1DM	Cluster2	UCEC_POLE	UCEC
TCGA-AP-A1DO	Cluster3	UCEC_MSI	UCEC
TCGA-AP-A1DP	Cluster3	UCEC_MSI	UCEC
TCGA-AP-A1DQ	Cluster3	UCEC_POLE	UCEC
TCGA-AP-A1DR	Cluster3	UCEC_MSI	UCEC
TCGA-AP-A1DV	Cluster1	UCEC_POLE	UCEC
TCGA-AP-A1E0	Cluster1	UCEC_POLE	UCEC
TCGA-AP-A1E1	Cluster3	UCEC_MSI	UCEC
TCGA-AP-A1E3	Cluster3	UCEC_CN_LOW	UCEC
TCGA-AP-A1E4	Cluster3	UCEC_CN_LOW	UCEC
TCGA-AP-A5FX	Cluster3	UCEC_CN_HIGH	UCEC
TCGA-AQ-A04H	Cluster3	BRCA_LumB	BRCA
TCGA-AQ-A04J	Cluster1	BRCA_Basal	BRCA
TCGA-AQ-A04L	Cluster2	BRCA_LumA	BRCA
TCGA-AQ-A0Y5	Cluster3	BRCA_LumA	BRCA
TCGA-AQ-A1H2	Cluster3	BRCA_LumA	BRCA
TCGA-AQ-A1H3	Cluster3	BRCA_LumA	BRCA
TCGA-AQ-A54N	Cluster2	BRCA_Basal	BRCA
TCGA-AQ-A54O	Cluster2	BRCA_LumB	BRCA
TCGA-AQ-A7U7	Cluster3	BRCA_LumA	BRCA
TCGA-AR-A0TP	Cluster1	BRCA_Basal	BRCA
TCGA-AR-A0TQ	Cluster1	BRCA_LumB	BRCA
TCGA-AR-A0TR	Cluster1	BRCA_LumA	BRCA
TCGA-AR-A0TS	Cluster1	BRCA_Basal	BRCA
TCGA-AR-A0TT	Cluster3	BRCA_LumB	BRCA
TCGA-AR-A0TU	Cluster1	BRCA_Basal	BRCA
TCGA-AR-A0TV	Cluster3	BRCA_LumB	BRCA
TCGA-AR-A0TW	Cluster3	BRCA_LumA	BRCA
TCGA-AR-A0TX	Cluster3	BRCA_Her2	BRCA
TCGA-AR-A0TY	Cluster1	BRCA_LumB	BRCA
TCGA-AR-A0TZ	Cluster3	BRCA_LumA	BRCA
TCGA-AR-A0U0	Cluster1	BRCA_Basal	BRCA
TCGA-AR-A0U2	Cluster1	BRCA_LumB	BRCA
TCGA-AR-A0U3	Cluster1	BRCA_LumA	BRCA
TCGA-AR-A0U4	Cluster1	BRCA_Basal	BRCA
TCGA-AR-A1AH	Cluster1	BRCA_Basal	BRCA
TCGA-AR-A1AI	Cluster1	BRCA_Basal	BRCA
TCGA-AR-A1AJ	Cluster1	BRCA_Basal	BRCA
TCGA-AR-A1AK	Cluster3	BRCA_LumA	BRCA
TCGA-AR-A1AL	Cluster3	BRCA_LumA	BRCA
TCGA-AR-A1AM	Cluster3	BRCA_LumA	BRCA
TCGA-AR-A1AN	Cluster3	BRCA_LumA	BRCA
TCGA-AR-A1AP	Cluster3	BRCA_LumA	BRCA
TCGA-AR-A1AQ	Cluster1	BRCA_Basal	BRCA
TCGA-AR-A1AR	Cluster3	BRCA_Basal	BRCA
TCGA-AR-A1AS	Cluster3	BRCA_LumA	BRCA
TCGA-AR-A1AT	Cluster2	BRCA_Her2	BRCA
TCGA-AR-A1AU	Cluster3	BRCA_LumA	BRCA
TCGA-AR-A1AV	Cluster3	BRCA_LumA	BRCA
TCGA-AR-A1AW	Cluster1	BRCA_LumB	BRCA
TCGA-AR-A1AX	Cluster3	BRCA_LumA	BRCA
TCGA-AR-A1AY	Cluster1	BRCA_Basal	BRCA
TCGA-AR-A24H	Cluster1	BRCA_LumB	BRCA
TCGA-AR-A24K	Cluster3	BRCA_LumB	BRCA
TCGA-AR-A24L	Cluster3	BRCA_LumA	BRCA
TCGA-AR-A24M	Cluster3	BRCA_LumA	BRCA
TCGA-AR-A24N	Cluster3	BRCA_LumB	BRCA
TCGA-AR-A24O	Cluster3	BRCA_LumA	BRCA
TCGA-AR-A24P	Cluster3	BRCA_LumA	BRCA
TCGA-AR-A24Q	Cluster1	BRCA_Basal	BRCA
TCGA-AR-A24R	Cluster3	BRCA_LumB	BRCA
TCGA-AR-A24S	Cluster3	BRCA_LumB	BRCA
TCGA-AR-A24T	Cluster3	BRCA_LumA	BRCA
TCGA-AR-A24U	Cluster3	BRCA_Her2	BRCA
TCGA-AR-A24V	Cluster3	BRCA_LumA	BRCA
TCGA-AR-A24W	Cluster3	BRCA_LumA	BRCA
TCGA-AR-A24X	Cluster1	BRCA_LumA	BRCA
TCGA-AR-A24Z	Cluster3	BRCA_LumB	BRCA
TCGA-AR-A250	Cluster1	BRCA_LumB	BRCA
TCGA-AR-A251	Cluster1	BRCA_Basal	BRCA
TCGA-AR-A252	Cluster3	BRCA_LumA	BRCA
TCGA-AR-A254	Cluster3	BRCA_Her2	BRCA
TCGA-AR-A255	Cluster3	BRCA_LumA	BRCA
TCGA-AR-A256	Cluster1	BRCA_Basal	BRCA
TCGA-AR-A2LE	Cluster3	BRCA_LumA	BRCA
TCGA-AR-A2LJ	Cluster2	BRCA_LumA	BRCA
TCGA-AR-A2LK	Cluster3	BRCA_LumB	BRCA
TCGA-AR-A2LL	Cluster1	BRCA_LumB	BRCA
TCGA-AR-A2LM	Cluster3	BRCA_LumA	BRCA
TCGA-AR-A2LN	Cluster3	BRCA_LumA	BRCA
TCGA-AR-A2LO	Cluster1	BRCA_LumA	BRCA
TCGA-AR-A2LR	Cluster1	BRCA_Basal	BRCA
TCGA-AR-A5QM	Cluster2	BRCA_LumA	BRCA
TCGA-AR-A5QN	Cluster3	BRCA_LumA	BRCA
TCGA-AR-A5QP	Cluster1	BRCA_LumA	BRCA
TCGA-AR-A5QQ	Cluster2	BRCA_Basal	BRCA
TCGA-AT-A5NU	Cluster1	KIRP_C1	KIRP
TCGA-AU-3779	Cluster3	GI_CIN	COAD
TCGA-AU-6004	Cluster3	GI_HM-indel	COAD
TCGA-AW-A1PO	Cluster1	UCEC_CN_HIGH	UCEC
TCGA-AX-A05S	Cluster2	UCEC_MSI	UCEC
TCGA-AX-A05T	Cluster3	UCEC_CN_LOW	UCEC
TCGA-AX-A05U	Cluster3	UCEC_CN_LOW	UCEC
TCGA-AX-A05W	Cluster2	UCEC_CN_LOW	UCEC
TCGA-AX-A05Y	Cluster2	UCEC_MSI	UCEC
TCGA-AX-A05Z	Cluster2	UCEC_POLE	UCEC
TCGA-AX-A060	Cluster2	UCEC_MSI	UCEC
TCGA-AX-A062	Cluster3	UCEC_CN_LOW	UCEC
TCGA-AX-A063	Cluster3	UCEC_MSI	UCEC
TCGA-AX-A064	Cluster3	UCEC_MSI	UCEC
TCGA-AX-A06B	Cluster1	UCEC_CN_HIGH	UCEC
TCGA-AX-A06F	Cluster1	UCEC_POLE	UCEC
TCGA-AX-A06H	Cluster3	UCEC_MSI	UCEC
TCGA-AX-A06J	Cluster2	UCEC_CN_LOW	UCEC
TCGA-AX-A06L	Cluster3	UCEC_CN_LOW	UCEC
TCGA-AX-A0IS	Cluster3	UCEC_CN_LOW	UCEC
TCGA-AX-A0IU	Cluster1	UCEC_CN_HIGH	UCEC
TCGA-AX-A0IW	Cluster1	UCEC_CN_HIGH	UCEC
TCGA-AX-A0J0	Cluster1	UCEC_POLE	UCEC
TCGA-AX-A0J1	Cluster1	UCEC_POLE	UCEC
TCGA-AX-A1C4	Cluster1	UCEC_MSI	UCEC
TCGA-AX-A1C5	Cluster1	UCEC_MSI	UCEC
TCGA-AX-A1C7	Cluster2	UCEC_CN_HIGH	UCEC
TCGA-AX-A1C8	Cluster3	UCEC_CN_HIGH	UCEC
TCGA-AX-A1C9	Cluster3	UCEC_POLE	UCEC
[truncated: 4,896 more rows]
