# Supplementary material for: Targeting treatment resistance: unveiling the potential of RNA methylation regulators and TG-101,209 in pan-cancer neoadjuvant therapy
Source: J Exp Clin Cancer Res. 2024 Aug 19;43:232. doi: 10.1186/s13046-024-03111-x (PMC11331809; doi:10.1186/s13046-024-03111-x)
Supplement: Supplementary file 18 — Supplementary Material 18 [file 13046_2024_3111_MOESM18_ESM.xlsx]

## Sheet: Sheet1
Supplementary Table13: Antibodies used in this study
Antibodies name	Dilution	Source	Cat#
PE anti-mouse CD3 antibody (for FCM)	5μL/test	Biolegend	100206
PerCP anti-mouse CD45 antibody (for FCM)	5μL/test	Biolegend	103130
FITC anti-mouse CD8α antibody (for FCM)	5μL/test	Biolegend	100706
APC anti-mouse IFNγ antibody (for FCM)	5μL/test	Biolegend	505810
Biotin anti-mouse TNFα antibody (for FCM)	5μL/test	Biolegend	506311
Alexa Fluor anti-human/mouse Granzyme B antibody (for FCM)	5μL/test	Biolegend	515406
APC anti-mouse perforin antibody (for FCM)	5μL/test	Biolegend	154303
PE anti-mouse CD279(PD-1) antibody (for FCM)	5μL/test	Biolegend	135206
Anti-Jak1 Antibody (for WB)	0.736111	CST	3344
Anti-Phospho-Jak1 (Tyr1034/1035) Antibody (for WB)	0.736111	CST	3331
Anti-Jak2 Antibody (for WB)	0.736111	CST	3230
Anti-Phospho-Jak2 (Tyr1007/1008) Antibody (for WB)	0.736111	CST	3771
Anti-Stat1 Antibody (for WB)	0.736111	CST	14994
Anti-Phospho-Stat1 (Tyr701) Antibody (for WB)	0.736111	CST	9167
Anti-Stat3 Antibody (for WB)	0.736111	CST	12640
Anti-Phospho-Stat3 (Tyr705) Antibody (for WB)	0.736111	CST	9145
Anti-β-Actin Antibody (for WB)	0.736111	Beijing Ray Antibody Biotech	RM2001L
