# Supplementary material for: Targeting treatment resistance: unveiling the potential of RNA methylation regulators and TG-101,209 in pan-cancer neoadjuvant therapy
Source: J Exp Clin Cancer Res. 2024 Aug 19;43:232. doi: 10.1186/s13046-024-03111-x (PMC11331809; doi:10.1186/s13046-024-03111-x)
Supplement: Supplementary file 20 — Supplementary Material 20 [file 13046_2024_3111_MOESM20_ESM.xlsx]

## Sheet: immunesubtype
Supplementary Table7: Immune subtype of pan cancer in RMRs clusters
Sample	Cluster	Immune Subtype	Tumor Type
TCGA-04-1331	Cluster1	D	OV
TCGA-04-1332	Cluster2	D	OV
TCGA-04-1338	Cluster3	IE	OV
TCGA-04-1341	Cluster2	D	OV
TCGA-04-1343	Cluster2	IE	OV
TCGA-04-1347	Cluster2	D	OV
TCGA-04-1350	Cluster3	D	OV
TCGA-04-1356	Cluster1	D	OV
TCGA-04-1357	Cluster3	IE	OV
TCGA-04-1361	Cluster3	IE	OV
TCGA-04-1362	Cluster3	D	OV
TCGA-04-1364	Cluster1	D	OV
TCGA-04-1365	Cluster1	IE	OV
TCGA-04-1514	Cluster1	D	OV
TCGA-04-1519	Cluster3	IE	OV
TCGA-04-1530	Cluster1	D	OV
TCGA-04-1536	Cluster2	IE	OV
TCGA-04-1542	Cluster2	D	OV
TCGA-04-1648	Cluster3	IE	OV
TCGA-04-1651	Cluster2	D	OV
TCGA-04-1655	Cluster3	D	OV
TCGA-05-4244	Cluster3	D	LUAD
TCGA-05-4250	Cluster1	D	LUAD
TCGA-05-4382	Cluster3	D	LUAD
TCGA-05-4384	Cluster3	D	LUAD
TCGA-05-4389	Cluster1	IE	LUAD
TCGA-05-4390	Cluster1	D	LUAD
TCGA-05-4395	Cluster2	D	LUAD
TCGA-05-4396	Cluster3	D	LUAD
TCGA-05-4397	Cluster1	D	LUAD
TCGA-05-4398	Cluster1	D	LUAD
TCGA-05-4402	Cluster1	D	LUAD
TCGA-05-4403	Cluster2	D	LUAD
TCGA-05-4405	Cluster3	D	LUAD
TCGA-05-4410	Cluster3	IE	LUAD
TCGA-05-4415	Cluster1	D	LUAD
TCGA-05-4417	Cluster3	D	LUAD
TCGA-05-4418	Cluster1	IE	LUAD
TCGA-05-4420	Cluster1	D	LUAD
TCGA-05-4422	Cluster3	IE	LUAD
TCGA-05-4424	Cluster3	D	LUAD
TCGA-05-4425	Cluster2	IE	LUAD
TCGA-05-4426	Cluster3	D	LUAD
TCGA-05-4427	Cluster3	D	LUAD
TCGA-05-4430	Cluster2	D	LUAD
TCGA-05-4432	Cluster1	D	LUAD
TCGA-05-4433	Cluster3	D	LUAD
TCGA-05-4434	Cluster1	D	LUAD
TCGA-05-5420	Cluster2	IE	LUAD
TCGA-05-5423	Cluster2	IE	LUAD
TCGA-05-5425	Cluster1	IE	LUAD
TCGA-05-5428	Cluster2	D	LUAD
TCGA-05-5429	Cluster2	D	LUAD
TCGA-05-5715	Cluster2	D	LUAD
TCGA-09-0364	Cluster1	D	OV
TCGA-09-0366	Cluster2	IE	OV
TCGA-09-0367	Cluster2	IE	OV
TCGA-09-0369	Cluster1	D	OV
TCGA-09-1659	Cluster2	IE	OV
TCGA-09-1661	Cluster2	D	OV
TCGA-09-1662	Cluster1	D	OV
TCGA-09-1665	Cluster1	IE	OV
TCGA-09-1666	Cluster3	IE	OV
TCGA-09-1667	Cluster1	IE	OV
TCGA-09-1668	Cluster3	IE	OV
TCGA-09-1669	Cluster1	IE	OV
TCGA-09-1670	Cluster1	IE	OV
TCGA-09-1673	Cluster3	D	OV
TCGA-09-2044	Cluster1	IE	OV
TCGA-09-2045	Cluster3	IE	OV
TCGA-09-2048	Cluster1	D	OV
TCGA-09-2051	Cluster1	IE	OV
TCGA-09-2053	Cluster1	IE	OV
TCGA-09-2054	Cluster1	D	OV
TCGA-09-2056	Cluster2	IE	OV
TCGA-10-0927	Cluster2	IE	OV
TCGA-10-0928	Cluster3	D	OV
TCGA-10-0931	Cluster2	IE	OV
TCGA-10-0933	Cluster1	D	OV
TCGA-10-0936	Cluster2	IE	OV
TCGA-10-0937	Cluster2	IE	OV
TCGA-10-0938	Cluster1	D	OV
TCGA-13-0714	Cluster2	IE	OV
TCGA-13-0720	Cluster2	IE	OV
TCGA-13-0724	Cluster2	IE	OV
TCGA-13-0725	Cluster2	IE	OV
TCGA-13-0726	Cluster2	IE	OV
TCGA-13-0727	Cluster2	D	OV
TCGA-13-0730	Cluster1	D	OV
TCGA-13-0762	Cluster2	D	OV
TCGA-13-0765	Cluster2	IE	OV
TCGA-13-0766	Cluster2	IE	OV
TCGA-13-0768	Cluster2	IE	OV
TCGA-13-0795	Cluster2	IE	OV
TCGA-13-0797	Cluster2	IE	OV
TCGA-13-0800	Cluster3	D	OV
TCGA-13-0804	Cluster2	IE	OV
TCGA-13-0883	Cluster3	D	OV
TCGA-13-0884	Cluster3	IE	OV
TCGA-13-0885	Cluster2	IE	OV
TCGA-13-0886	Cluster2	IE	OV
TCGA-13-0887	Cluster2	D	OV
TCGA-13-0888	Cluster3	D	OV
TCGA-13-0891	Cluster2	D	OV
TCGA-13-0893	Cluster3	IE	OV
TCGA-13-0897	Cluster2	IE	OV
TCGA-13-0900	Cluster3	D	OV
TCGA-13-0901	Cluster2	D	OV
TCGA-13-0905	Cluster3	IE	OV
TCGA-13-0906	Cluster1	D	OV
TCGA-13-0908	Cluster3	D	OV
TCGA-13-0911	Cluster2	D	OV
TCGA-13-0913	Cluster2	IE	OV
TCGA-13-0916	Cluster1	IE	OV
TCGA-13-0920	Cluster1	D	OV
TCGA-13-0923	Cluster2	IE	OV
TCGA-13-0924	Cluster2	IE	OV
TCGA-13-1403	Cluster3	D	OV
TCGA-13-1404	Cluster1	D	OV
TCGA-13-1405	Cluster3	D	OV
TCGA-13-1407	Cluster1	D	OV
TCGA-13-1408	Cluster3	D	OV
TCGA-13-1409	Cluster3	IE	OV
TCGA-13-1410	Cluster3	D	OV
TCGA-13-1411	Cluster3	IE	OV
TCGA-13-1477	Cluster2	D	OV
TCGA-13-1483	Cluster3	D	OV
TCGA-13-1485	Cluster2	D	OV
TCGA-13-1487	Cluster3	D	OV
TCGA-13-1488	Cluster3	IE	OV
TCGA-13-1492	Cluster1	D	OV
TCGA-13-1495	Cluster1	D	OV
TCGA-13-1496	Cluster3	IE	OV
TCGA-13-1497	Cluster1	D	OV
TCGA-13-1498	Cluster2	IE	OV
TCGA-13-1499	Cluster3	IE	OV
TCGA-13-1501	Cluster2	D	OV
TCGA-13-1505	Cluster3	IE	OV
TCGA-13-1506	Cluster1	D	OV
TCGA-13-1507	Cluster2	IE	OV
TCGA-13-1509	Cluster2	IE	OV
TCGA-13-1510	Cluster3	IE	OV
TCGA-13-1511	Cluster3	D	OV
TCGA-13-1512	Cluster3	D	OV
TCGA-13-2060	Cluster1	IE	OV
TCGA-13-A5FT	Cluster1	D	OV
TCGA-18-3407	Cluster3	D	LUSC
TCGA-18-3408	Cluster3	IE	LUSC
TCGA-18-3409	Cluster3	D	LUSC
TCGA-18-3410	Cluster3	IE	LUSC
TCGA-18-3411	Cluster2	IE	LUSC
TCGA-18-3412	Cluster2	D	LUSC
TCGA-18-3414	Cluster3	D	LUSC
TCGA-18-3415	Cluster3	IE	LUSC
TCGA-18-3416	Cluster3	IE	LUSC
TCGA-18-3417	Cluster2	D	LUSC
TCGA-18-3419	Cluster3	IE	LUSC
TCGA-18-3421	Cluster2	IE	LUSC
TCGA-18-4083	Cluster1	D	LUSC
TCGA-18-4086	Cluster3	IE	LUSC
TCGA-18-4721	Cluster1	IE	LUSC
TCGA-18-5592	Cluster3	D	LUSC
TCGA-18-5595	Cluster3	D	LUSC
TCGA-20-0987	Cluster2	IE	OV
TCGA-20-0991	Cluster2	IE	OV
TCGA-20-1682	Cluster3	IE	OV
TCGA-20-1683	Cluster3	D	OV
TCGA-20-1686	Cluster3	D	OV
TCGA-20-1687	Cluster3	IE	OV
TCGA-21-1070	Cluster3	IE	LUSC
TCGA-21-1071	Cluster3	D	LUSC
TCGA-21-1072	Cluster3	D	LUSC
TCGA-21-1075	Cluster3	D	LUSC
TCGA-21-1077	Cluster3	D	LUSC
TCGA-21-1078	Cluster3	D	LUSC
TCGA-21-1079	Cluster3	D	LUSC
TCGA-21-1080	Cluster1	IE	LUSC
TCGA-21-1081	Cluster1	D	LUSC
TCGA-21-1082	Cluster1	D	LUSC
TCGA-21-1083	Cluster1	IE	LUSC
TCGA-21-5782	Cluster2	D	LUSC
TCGA-21-5783	Cluster1	D	LUSC
TCGA-21-5784	Cluster2	IE	LUSC
TCGA-21-5786	Cluster1	D	LUSC
TCGA-21-5787	Cluster2	IE	LUSC
TCGA-21-A5DI	Cluster1	D	LUSC
TCGA-22-0940	Cluster3	IE	LUSC
TCGA-22-0944	Cluster1	D	LUSC
TCGA-22-1000	Cluster2	IE	LUSC
TCGA-22-1002	Cluster3	D	LUSC
TCGA-22-1005	Cluster2	IE	LUSC
TCGA-22-1011	Cluster3	IE	LUSC
TCGA-22-1012	Cluster1	D	LUSC
TCGA-22-1016	Cluster3	D	LUSC
TCGA-22-1017	Cluster3	IE	LUSC
TCGA-22-4591	Cluster1	D	LUSC
TCGA-22-4593	Cluster3	D	LUSC
TCGA-22-4594	Cluster2	IE	LUSC
TCGA-22-4595	Cluster1	D	LUSC
TCGA-22-4596	Cluster3	IE	LUSC
TCGA-22-4599	Cluster1	IE	LUSC
TCGA-22-4601	Cluster3	D	LUSC
TCGA-22-4604	Cluster1	IE	LUSC
TCGA-22-4605	Cluster3	D	LUSC
TCGA-22-4607	Cluster2	D	LUSC
TCGA-22-4609	Cluster3	IE	LUSC
TCGA-22-4613	Cluster1	IE	LUSC
TCGA-22-5471	Cluster1	IE	LUSC
TCGA-22-5472	Cluster3	D	LUSC
TCGA-22-5473	Cluster1	IE	LUSC
TCGA-22-5474	Cluster3	IE	LUSC
TCGA-22-5477	Cluster3	D	LUSC
TCGA-22-5478	Cluster3	D	LUSC
TCGA-22-5479	Cluster1	IE	LUSC
TCGA-22-5480	Cluster3	IE	LUSC
TCGA-22-5481	Cluster1	IE	LUSC
TCGA-22-5482	Cluster2	D	LUSC
TCGA-22-5483	Cluster1	D	LUSC
TCGA-22-5485	Cluster1	D	LUSC
TCGA-22-5489	Cluster3	IE	LUSC
TCGA-22-5491	Cluster1	D	LUSC
TCGA-22-5492	Cluster3	IE	LUSC
TCGA-22-A5C4	Cluster1	D	LUSC
TCGA-23-1021	Cluster2	IE	OV
TCGA-23-1022	Cluster2	D	OV
TCGA-23-1024	Cluster2	D	OV
TCGA-23-1026	Cluster2	IE	OV
TCGA-23-1027	Cluster2	D	OV
TCGA-23-1028	Cluster3	IE	OV
TCGA-23-1029	Cluster1	D	OV
TCGA-23-1030	Cluster3	D	OV
TCGA-23-1107	Cluster2	D	OV
TCGA-23-1109	Cluster3	D	OV
TCGA-23-1110	Cluster1	D	OV
TCGA-23-1111	Cluster3	D	OV
TCGA-23-1113	Cluster2	D	OV
TCGA-23-1114	Cluster1	D	OV
TCGA-23-1116	Cluster2	D	OV
TCGA-23-1118	Cluster1	D	OV
TCGA-23-1119	Cluster3	IE	OV
TCGA-23-1120	Cluster3	IE	OV
TCGA-23-1122	Cluster1	D	OV
TCGA-23-1123	Cluster1	IE	OV
TCGA-23-1809	Cluster1	D	OV
TCGA-23-2077	Cluster1	IE	OV
TCGA-23-2078	Cluster1	D	OV
TCGA-23-2084	Cluster1	D	OV
TCGA-24-0966	Cluster2	IE	OV
TCGA-24-0968	Cluster3	IE	OV
TCGA-24-0970	Cluster1	D	OV
TCGA-24-0979	Cluster3	D	OV
TCGA-24-0982	Cluster1	D	OV
TCGA-24-1103	Cluster2	D	OV
TCGA-24-1104	Cluster3	IE	OV
TCGA-24-1105	Cluster3	D	OV
TCGA-24-1413	Cluster3	IE	OV
TCGA-24-1416	Cluster3	D	OV
TCGA-24-1417	Cluster3	IE	OV
TCGA-24-1418	Cluster3	D	OV
TCGA-24-1419	Cluster1	D	OV
TCGA-24-1422	Cluster3	D	OV
TCGA-24-1423	Cluster3	D	OV
TCGA-24-1424	Cluster1	D	OV
TCGA-24-1425	Cluster3	D	OV
TCGA-24-1426	Cluster2	D	OV
TCGA-24-1427	Cluster3	IE	OV
TCGA-24-1428	Cluster2	IE	OV
TCGA-24-1430	Cluster1	D	OV
TCGA-24-1431	Cluster2	IE	OV
TCGA-24-1434	Cluster3	D	OV
TCGA-24-1435	Cluster3	D	OV
TCGA-24-1464	Cluster1	IE	OV
TCGA-24-1467	Cluster1	D	OV
TCGA-24-1469	Cluster1	D	OV
TCGA-24-1470	Cluster3	IE	OV
TCGA-24-1471	Cluster3	IE	OV
TCGA-24-1474	Cluster1	D	OV
TCGA-24-1544	Cluster3	D	OV
TCGA-24-1546	Cluster2	D	OV
TCGA-24-1549	Cluster3	IE	OV
TCGA-24-1550	Cluster3	D	OV
TCGA-24-1551	Cluster3	IE	OV
TCGA-24-1552	Cluster3	D	OV
TCGA-24-1553	Cluster3	IE	OV
TCGA-24-1557	Cluster1	D	OV
TCGA-24-1558	Cluster1	D	OV
TCGA-24-1560	Cluster1	D	OV
TCGA-24-1562	Cluster3	D	OV
TCGA-24-1563	Cluster3	D	OV
TCGA-24-1565	Cluster3	IE	OV
TCGA-24-1567	Cluster1	D	OV
TCGA-24-1603	Cluster3	D	OV
TCGA-24-1604	Cluster1	IE	OV
TCGA-24-1616	Cluster3	D	OV
TCGA-24-1842	Cluster1	IE	OV
TCGA-24-1843	Cluster1	IE	OV
TCGA-24-1844	Cluster1	D	OV
TCGA-24-1845	Cluster2	IE	OV
TCGA-24-1846	Cluster1	IE	OV
TCGA-24-1850	Cluster1	IE	OV
TCGA-24-1923	Cluster3	D	OV
TCGA-24-1924	Cluster1	IE	OV
TCGA-24-1928	Cluster3	D	OV
TCGA-24-1930	Cluster3	IE	OV
TCGA-24-2020	Cluster1	D	OV
TCGA-24-2023	Cluster2	D	OV
TCGA-24-2024	Cluster2	D	OV
TCGA-24-2026	Cluster3	IE	OV
TCGA-24-2027	Cluster1	D	OV
TCGA-24-2033	Cluster3	D	OV
TCGA-24-2035	Cluster3	D	OV
TCGA-24-2036	Cluster3	D	OV
TCGA-24-2038	Cluster3	D	OV
TCGA-24-2254	Cluster3	D	OV
TCGA-24-2261	Cluster3	IE	OV
TCGA-24-2262	Cluster3	D	OV
TCGA-24-2267	Cluster1	IE	OV
TCGA-24-2271	Cluster3	IE	OV
TCGA-24-2280	Cluster3	D	OV
TCGA-24-2281	Cluster1	IE	OV
TCGA-24-2288	Cluster3	IE	OV
TCGA-24-2289	Cluster1	D	OV
TCGA-24-2290	Cluster1	D	OV
TCGA-24-2293	Cluster3	D	OV
TCGA-24-2297	Cluster3	D	OV
TCGA-24-2298	Cluster3	D	OV
TCGA-25-1312	Cluster1	D	OV
TCGA-25-1313	Cluster3	D	OV
TCGA-25-1315	Cluster1	D	OV
TCGA-25-1316	Cluster3	IE	OV
TCGA-25-1317	Cluster3	D	OV
TCGA-25-1318	Cluster3	D	OV
TCGA-25-1319	Cluster3	D	OV
TCGA-25-1320	Cluster3	D	OV
TCGA-25-1321	Cluster3	D	OV
TCGA-25-1322	Cluster3	D	OV
TCGA-25-1323	Cluster1	D	OV
TCGA-25-1326	Cluster1	D	OV
TCGA-25-1328	Cluster3	D	OV
TCGA-25-1329	Cluster3	D	OV
TCGA-25-1623	Cluster1	IE	OV
TCGA-25-1626	Cluster3	D	OV
TCGA-25-1627	Cluster1	D	OV
TCGA-25-1628	Cluster3	IE	OV
TCGA-25-1630	Cluster3	D	OV
TCGA-25-1631	Cluster3	D	OV
TCGA-25-1632	Cluster3	D	OV
TCGA-25-1633	Cluster3	IE	OV
TCGA-25-1634	Cluster1	D	OV
TCGA-25-1635	Cluster3	IE	OV
TCGA-25-1870	Cluster3	D	OV
TCGA-25-1877	Cluster1	D	OV
TCGA-25-2042	Cluster3	D	OV
TCGA-25-2391	Cluster1	D	OV
TCGA-25-2392	Cluster3	IE	OV
TCGA-25-2393	Cluster1	D	OV
TCGA-25-2396	Cluster3	IE	OV
TCGA-25-2398	Cluster3	D	OV
TCGA-25-2399	Cluster1	D	OV
TCGA-25-2400	Cluster1	D	OV
TCGA-25-2401	Cluster2	D	OV
TCGA-25-2404	Cluster3	D	OV
TCGA-25-2409	Cluster3	IE	OV
TCGA-29-1688	Cluster3	IE	OV
TCGA-29-1690	Cluster2	IE	OV
TCGA-29-1691	Cluster1	D	OV
TCGA-29-1693	Cluster2	D	OV
TCGA-29-1694	Cluster3	D	OV
TCGA-29-1695	Cluster1	D	OV
TCGA-29-1696	Cluster3	IE	OV
TCGA-29-1697	Cluster1	D	OV
TCGA-29-1701	Cluster2	D	OV
TCGA-29-1703	Cluster3	D	OV
TCGA-29-1707	Cluster3	IE	OV
TCGA-29-1710	Cluster3	IE	OV
TCGA-29-1711	Cluster3	IE	OV
TCGA-29-1761	Cluster2	IE	OV
TCGA-29-1762	Cluster1	D	OV
TCGA-29-1763	Cluster3	D	OV
TCGA-29-1766	Cluster3	D	OV
TCGA-29-1768	Cluster2	IE	OV
TCGA-29-1769	Cluster1	IE	OV
TCGA-29-1774	Cluster1	D	OV
TCGA-29-1776	Cluster1	IE	OV
TCGA-29-1777	Cluster2	D	OV
TCGA-29-1778	Cluster3	IE	OV
TCGA-29-1781	Cluster3	IE	OV
TCGA-29-1783	Cluster3	IE	OV
TCGA-29-1784	Cluster1	IE	OV
TCGA-29-1785	Cluster3	IE	OV
TCGA-29-2425	Cluster3	D	OV
TCGA-29-2427	Cluster2	IE	OV
TCGA-29-2428	Cluster1	IE	OV
TCGA-29-A5NZ	Cluster3	D	OV
TCGA-2A-A8VL	Cluster3	D	PRAD
TCGA-2A-A8VO	Cluster3	D	PRAD
TCGA-2A-A8VT	Cluster1	IE	PRAD
TCGA-2A-A8VV	Cluster3	D	PRAD
TCGA-2A-A8VX	Cluster3	D	PRAD
TCGA-2A-A8W1	Cluster1	D	PRAD
TCGA-2A-A8W3	Cluster3	D	PRAD
TCGA-2A-AAYF	Cluster3	D	PRAD
TCGA-2A-AAYO	Cluster3	IE	PRAD
TCGA-2A-AAYU	Cluster1	D	PRAD
TCGA-2E-A9G8	Cluster1	IE	UCEC
TCGA-2F-A9KP	Cluster1	D	BLCA
TCGA-2F-A9KQ	Cluster3	D	BLCA
TCGA-2F-A9KR	Cluster3	D	BLCA
TCGA-2F-A9KT	Cluster1	D	BLCA
TCGA-2F-A9KW	Cluster1	D	BLCA
TCGA-2H-A9GF	Cluster1	D	ESCA
TCGA-2H-A9GG	Cluster3	IE	ESCA
TCGA-2H-A9GH	Cluster3	D	ESCA
TCGA-2H-A9GI	Cluster1	D	ESCA
TCGA-2H-A9GJ	Cluster3	D	ESCA
TCGA-2H-A9GK	Cluster2	D	ESCA
TCGA-2H-A9GL	Cluster3	D	ESCA
TCGA-2H-A9GM	Cluster1	D	ESCA
TCGA-2H-A9GN	Cluster1	D	ESCA
TCGA-2H-A9GO	Cluster1	D	ESCA
TCGA-2H-A9GQ	Cluster1	D	ESCA
TCGA-2H-A9GR	Cluster2	D	ESCA
TCGA-2J-AAB1	Cluster3	IE	PAAD
TCGA-2J-AAB4	Cluster3	IE	PAAD
TCGA-2J-AAB6	Cluster2	D	PAAD
TCGA-2J-AAB8	Cluster1	D	PAAD
TCGA-2J-AAB9	Cluster2	IE	PAAD
TCGA-2J-AABA	Cluster1	D	PAAD
TCGA-2J-AABE	Cluster3	D	PAAD
TCGA-2J-AABF	Cluster1	D	PAAD
TCGA-2J-AABH	Cluster3	D	PAAD
TCGA-2J-AABI	Cluster1	D	PAAD
TCGA-2J-AABK	Cluster1	IE	PAAD
TCGA-2J-AABO	Cluster1	D	PAAD
TCGA-2J-AABR	Cluster3	IE	PAAD
TCGA-2J-AABT	Cluster3	IE	PAAD
TCGA-2J-AABU	Cluster3	D	PAAD
TCGA-2J-AABV	Cluster2	D	PAAD
TCGA-2K-A9WE	Cluster3	IE	KIRP
TCGA-2L-AAQA	Cluster1	D	PAAD
TCGA-2L-AAQE	Cluster1	D	PAAD
TCGA-2L-AAQI	Cluster1	D	PAAD
TCGA-2L-AAQJ	Cluster2	IE	PAAD
TCGA-2L-AAQL	Cluster2	IE	PAAD
TCGA-2V-A95S	Cluster1	IE	LIHC
TCGA-2Y-A9GS	Cluster1	D	LIHC
TCGA-2Y-A9GT	Cluster3	IE	LIHC
TCGA-2Y-A9GU	Cluster3	D	LIHC
TCGA-2Y-A9GV	Cluster3	IE	LIHC
TCGA-2Y-A9GW	Cluster3	D	LIHC
TCGA-2Y-A9GX	Cluster3	IE	LIHC
TCGA-2Y-A9GY	Cluster1	IE	LIHC
TCGA-2Y-A9GZ	Cluster3	D	LIHC
TCGA-2Y-A9H0	Cluster1	IE	LIHC
TCGA-2Y-A9H1	Cluster2	IE	LIHC
TCGA-2Y-A9H2	Cluster1	D	LIHC
TCGA-2Y-A9H3	Cluster2	IE	LIHC
TCGA-2Y-A9H4	Cluster2	IE	LIHC
TCGA-2Y-A9H5	Cluster3	D	LIHC
TCGA-2Y-A9H6	Cluster3	IE	LIHC
TCGA-2Y-A9H7	Cluster3	D	LIHC
TCGA-2Y-A9H8	Cluster1	IE	LIHC
TCGA-2Y-A9H9	Cluster3	D	LIHC
TCGA-2Y-A9HA	Cluster1	D	LIHC
TCGA-2Y-A9HB	Cluster3	IE	LIHC
TCGA-2Z-A9J1	Cluster2	IE	KIRP
TCGA-2Z-A9J2	Cluster2	IE	KIRP
TCGA-2Z-A9J3	Cluster1	D	KIRP
TCGA-2Z-A9J5	Cluster2	IE	KIRP
TCGA-2Z-A9J6	Cluster1	IE	KIRP
TCGA-2Z-A9J7	Cluster1	D	KIRP
TCGA-2Z-A9J8	Cluster1	IE	KIRP
TCGA-2Z-A9J9	Cluster3	D	KIRP
TCGA-2Z-A9JD	Cluster3	D	KIRP
TCGA-2Z-A9JE	Cluster1	D	KIRP
TCGA-2Z-A9JG	Cluster1	D	KIRP
TCGA-2Z-A9JI	Cluster1	IE	KIRP
TCGA-2Z-A9JJ	Cluster3	D	KIRP
TCGA-2Z-A9JK	Cluster3	D	KIRP
TCGA-2Z-A9JL	Cluster1	IE	KIRP
TCGA-2Z-A9JM	Cluster1	IE	KIRP
TCGA-2Z-A9JN	Cluster3	D	KIRP
TCGA-2Z-A9JO	Cluster2	D	KIRP
TCGA-2Z-A9JP	Cluster2	IE	KIRP
TCGA-2Z-A9JQ	Cluster2	D	KIRP
TCGA-2Z-A9JR	Cluster1	IE	KIRP
TCGA-2Z-A9JS	Cluster1	D	KIRP
TCGA-2Z-A9JT	Cluster2	IE	KIRP
TCGA-30-1714	Cluster2	D	OV
TCGA-30-1718	Cluster1	D	OV
TCGA-30-1853	Cluster2	D	OV
TCGA-30-1857	Cluster2	IE	OV
TCGA-30-1860	Cluster2	IE	OV
TCGA-30-1861	Cluster3	D	OV
TCGA-30-1862	Cluster3	IE	OV
TCGA-30-1866	Cluster2	IE	OV
TCGA-30-1891	Cluster2	IE	OV
TCGA-30-1892	Cluster2	D	OV
TCGA-31-1944	Cluster3	D	OV
TCGA-31-1946	Cluster1	D	OV
TCGA-31-1950	Cluster3	IE	OV
TCGA-31-1951	Cluster3	D	OV
TCGA-31-1953	Cluster3	IE	OV
TCGA-31-1956	Cluster3	IE	OV
TCGA-31-1959	Cluster3	D	OV
TCGA-33-4532	Cluster1	D	LUSC
TCGA-33-4533	Cluster3	D	LUSC
TCGA-33-4538	Cluster1	D	LUSC
TCGA-33-4547	Cluster3	D	LUSC
TCGA-33-4566	Cluster2	IE	LUSC
TCGA-33-4582	Cluster1	D	LUSC
TCGA-33-4583	Cluster3	D	LUSC
TCGA-33-4586	Cluster3	D	LUSC
TCGA-33-4587	Cluster1	D	LUSC
TCGA-33-4589	Cluster2	IE	LUSC
TCGA-33-6737	Cluster2	D	LUSC
TCGA-33-6738	Cluster1	D	LUSC
TCGA-33-A4WN	Cluster3	D	LUSC
TCGA-33-A5GW	Cluster3	D	LUSC
TCGA-33-AAS8	Cluster1	D	LUSC
TCGA-33-AASB	Cluster1	D	LUSC
TCGA-33-AASD	Cluster3	D	LUSC
TCGA-33-AASI	Cluster2	IE	LUSC
TCGA-33-AASJ	Cluster1	D	LUSC
TCGA-33-AASL	Cluster2	D	LUSC
TCGA-34-2596	Cluster3	IE	LUSC
TCGA-34-2600	Cluster3	D	LUSC
TCGA-34-2608	Cluster3	IE	LUSC
TCGA-34-5231	Cluster1	D	LUSC
TCGA-34-5232	Cluster3	IE	LUSC
TCGA-34-5234	Cluster2	IE	LUSC
TCGA-34-5236	Cluster1	D	LUSC
TCGA-34-5239	Cluster3	IE	LUSC
TCGA-34-5240	Cluster3	D	LUSC
TCGA-34-5241	Cluster2	D	LUSC
TCGA-34-5927	Cluster1	D	LUSC
TCGA-34-5928	Cluster3	D	LUSC
TCGA-34-5929	Cluster1	D	LUSC
TCGA-34-7107	Cluster3	D	LUSC
TCGA-34-8454	Cluster3	IE	LUSC
TCGA-34-8455	Cluster3	D	LUSC
TCGA-34-8456	Cluster1	D	LUSC
TCGA-34-A5IX	Cluster1	D	LUSC
TCGA-35-3615	Cluster2	D	LUAD
TCGA-35-4122	Cluster2	IE	LUAD
TCGA-35-4123	Cluster2	IE	LUAD
TCGA-35-5375	Cluster2	IE	LUAD
TCGA-36-1568	Cluster3	IE	OV
TCGA-36-1569	Cluster3	IE	OV
TCGA-36-1570	Cluster1	D	OV
TCGA-36-1571	Cluster1	D	OV
TCGA-36-1574	Cluster3	D	OV
TCGA-36-1576	Cluster3	IE	OV
TCGA-36-1577	Cluster1	D	OV
TCGA-36-1580	Cluster3	D	OV
TCGA-36-1581	Cluster3	IE	OV
TCGA-37-3783	Cluster2	IE	LUSC
TCGA-37-3789	Cluster2	IE	LUSC
TCGA-37-3792	Cluster3	IE	LUSC
TCGA-37-4129	Cluster3	D	LUSC
TCGA-37-4130	Cluster2	IE	LUSC
TCGA-37-4135	Cluster2	IE	LUSC
TCGA-37-4141	Cluster1	IE	LUSC
TCGA-37-5819	Cluster2	D	LUSC
TCGA-37-A5EL	Cluster1	D	LUSC
TCGA-37-A5EM	Cluster1	D	LUSC
TCGA-37-A5EN	Cluster1	D	LUSC
TCGA-38-4626	Cluster3	D	LUAD
TCGA-38-4627	Cluster2	D	LUAD
TCGA-38-4628	Cluster2	D	LUAD
TCGA-38-4629	Cluster2	D	LUAD
TCGA-38-4630	Cluster1	D	LUAD
TCGA-38-4631	Cluster1	D	LUAD
TCGA-38-4632	Cluster2	D	LUAD
TCGA-38-6178	Cluster1	D	LUAD
TCGA-38-7271	Cluster3	IE	LUAD
TCGA-38-A44F	Cluster3	IE	LUAD
TCGA-39-5011	Cluster2	IE	LUSC
TCGA-39-5019	Cluster1	IE	LUSC
TCGA-39-5021	Cluster1	IE	LUSC
TCGA-39-5022	Cluster3	IE	LUSC
TCGA-39-5024	Cluster2	IE	LUSC
TCGA-39-5027	Cluster2	D	LUSC
TCGA-39-5028	Cluster3	IE	LUSC
TCGA-39-5029	Cluster2	IE	LUSC
TCGA-39-5030	Cluster3	IE	LUSC
TCGA-39-5031	Cluster1	IE	LUSC
TCGA-39-5034	Cluster3	IE	LUSC
TCGA-39-5035	Cluster1	IE	LUSC
TCGA-39-5036	Cluster2	IE	LUSC
TCGA-39-5037	Cluster1	D	LUSC
TCGA-39-5039	Cluster2	D	LUSC
TCGA-39-5040	Cluster3	D	LUSC
TCGA-3A-A9I5	Cluster2	D	PAAD
TCGA-3A-A9I7	Cluster3	IE	PAAD
TCGA-3A-A9I9	Cluster2	D	PAAD
TCGA-3A-A9IB	Cluster2	D	PAAD
TCGA-3A-A9IC	Cluster2	D	PAAD
TCGA-3A-A9IH	Cluster3	D	PAAD
TCGA-3A-A9IU	Cluster3	D	PAAD
TCGA-3A-A9IX	Cluster3	IE	PAAD
TCGA-3A-A9IZ	Cluster3	D	PAAD
TCGA-3A-A9J0	Cluster2	D	PAAD
TCGA-3C-AAAU	Cluster3	D	BRCA
TCGA-3C-AALI	Cluster2	IE	BRCA
TCGA-3C-AALJ	Cluster1	IE	BRCA
TCGA-3C-AALK	Cluster2	D	BRCA
TCGA-3E-AAAY	Cluster1	D	PAAD
TCGA-3E-AAAZ	Cluster1	D	PAAD
TCGA-3K-AAZ8	Cluster3	IE	LIHC
TCGA-3L-AA1B	Cluster1	IE	COAD
TCGA-3M-AB46	Cluster1	D	STAD
TCGA-3M-AB47	Cluster3	IE	STAD
TCGA-3N-A9WB	Cluster3	D	SKCM
TCGA-3N-A9WC	Cluster3	IE	SKCM
TCGA-3N-A9WD	Cluster3	IE	SKCM
TCGA-3X-AAV9	Cluster1	IE	CHOL
TCGA-3X-AAVA	Cluster3	IE	CHOL
TCGA-3X-AAVC	Cluster3	IE	CHOL
TCGA-3X-AAVE	Cluster1	IE	CHOL
TCGA-3Z-A93Z	Cluster1	IE	KIRC
TCGA-43-2576	Cluster2	IE	LUSC
TCGA-43-2578	Cluster1	D	LUSC
TCGA-43-2581	Cluster2	D	LUSC
TCGA-43-3394	Cluster1	D	LUSC
TCGA-43-3920	Cluster3	IE	LUSC
TCGA-43-5668	Cluster3	IE	LUSC
TCGA-43-5670	Cluster3	D	LUSC
TCGA-43-6143	Cluster1	D	LUSC
TCGA-43-6647	Cluster2	D	LUSC
TCGA-43-6770	Cluster1	D	LUSC
TCGA-43-6771	Cluster2	D	LUSC
TCGA-43-6773	Cluster2	IE	LUSC
TCGA-43-7656	Cluster1	IE	LUSC
TCGA-43-7657	Cluster2	D	LUSC
TCGA-43-7658	Cluster1	IE	LUSC
TCGA-43-8115	Cluster3	IE	LUSC
TCGA-43-8116	Cluster1	IE	LUSC
TCGA-43-8118	Cluster1	D	LUSC
TCGA-43-A474	Cluster1	D	LUSC
TCGA-43-A475	Cluster3	IE	LUSC
TCGA-43-A56U	Cluster3	IE	LUSC
TCGA-43-A56V	Cluster1	D	LUSC
TCGA-44-2655	Cluster3	IE	LUAD
TCGA-44-2657	Cluster1	IE	LUAD
TCGA-44-2659	Cluster3	IE	LUAD
TCGA-44-2661	Cluster2	IE	LUAD
TCGA-44-3396	Cluster3	D	LUAD
TCGA-44-3398	Cluster2	D	LUAD
TCGA-44-3919	Cluster3	IE	LUAD
TCGA-44-5643	Cluster1	D	LUAD
TCGA-44-5644	Cluster1	D	LUAD
TCGA-44-6145	Cluster3	IE	LUAD
TCGA-44-6148	Cluster3	D	LUAD
TCGA-44-6774	Cluster3	D	LUAD
TCGA-44-6776	Cluster3	D	LUAD
TCGA-44-6777	Cluster3	D	LUAD
TCGA-44-6778	Cluster1	IE	LUAD
TCGA-44-6779	Cluster3	IE	LUAD
TCGA-44-7659	Cluster3	D	LUAD
TCGA-44-7660	Cluster1	D	LUAD
TCGA-44-7661	Cluster3	D	LUAD
TCGA-44-7662	Cluster1	D	LUAD
TCGA-44-7667	Cluster1	D	LUAD
TCGA-44-7669	Cluster1	D	LUAD
TCGA-44-7670	Cluster1	D	LUAD
TCGA-44-7671	Cluster3	D	LUAD
TCGA-44-7672	Cluster2	IE	LUAD
TCGA-44-8117	Cluster3	D	LUAD
TCGA-44-8119	Cluster1	D	LUAD
TCGA-44-8120	Cluster3	D	LUAD
TCGA-44-A479	Cluster1	IE	LUAD
TCGA-44-A47A	Cluster1	D	LUAD
TCGA-44-A47B	Cluster3	IE	LUAD
TCGA-44-A47G	Cluster3	IE	LUAD
TCGA-44-A4SS	Cluster3	IE	LUAD
TCGA-44-A4SU	Cluster1	IE	LUAD
TCGA-46-3765	Cluster1	IE	LUSC
TCGA-46-3766	Cluster3	IE	LUSC
TCGA-46-3767	Cluster3	D	LUSC
TCGA-46-3768	Cluster3	D	LUSC
TCGA-46-3769	Cluster2	IE	LUSC
TCGA-46-6025	Cluster2	IE	LUSC
TCGA-46-6026	Cluster1	D	LUSC
TCGA-49-4486	Cluster2	D	LUAD
TCGA-49-4487	Cluster1	IE	LUAD
TCGA-49-4488	Cluster1	IE	LUAD
TCGA-49-4490	Cluster2	IE	LUAD
TCGA-49-4494	Cluster2	IE	LUAD
TCGA-49-4501	Cluster2	IE	LUAD
TCGA-49-4505	Cluster2	IE	LUAD
TCGA-49-4506	Cluster2	D	LUAD
TCGA-49-4507	Cluster2	IE	LUAD
TCGA-49-4510	Cluster2	IE	LUAD
TCGA-49-4512	Cluster2	D	LUAD
TCGA-49-4514	Cluster2	IE	LUAD
TCGA-49-6742	Cluster1	D	LUAD
TCGA-49-6743	Cluster1	D	LUAD
TCGA-49-6744	Cluster3	IE	LUAD
TCGA-49-6745	Cluster3	IE	LUAD
TCGA-49-6761	Cluster1	IE	LUAD
TCGA-49-6767	Cluster1	IE	LUAD
TCGA-49-AAQV	Cluster1	IE	LUAD
TCGA-49-AAR0	Cluster2	IE	LUAD
TCGA-49-AAR2	Cluster2	IE	LUAD
TCGA-49-AAR3	Cluster1	IE	LUAD
TCGA-49-AAR4	Cluster1	IE	LUAD
TCGA-49-AAR9	Cluster1	D	LUAD
TCGA-49-AARE	Cluster2	D	LUAD
TCGA-49-AARN	Cluster1	IE	LUAD
TCGA-49-AARO	Cluster2	IE	LUAD
TCGA-49-AARQ	Cluster2	IE	LUAD
TCGA-49-AARR	Cluster3	D	LUAD
TCGA-4A-A93W	Cluster1	D	KIRP
TCGA-4A-A93X	Cluster1	D	KIRP
TCGA-4A-A93Y	Cluster2	IE	KIRP
TCGA-4B-A93V	Cluster2	D	LUAD
TCGA-4C-A93U	Cluster3	IE	THCA
TCGA-4E-A92E	Cluster3	IE	UCEC
TCGA-4G-AAZO	Cluster3	IE	CHOL
TCGA-4G-AAZT	Cluster2	IE	CHOL
TCGA-4H-AAAK	Cluster3	D	BRCA
TCGA-4J-AA1J	Cluster3	D	CESC
TCGA-4L-AA1F	Cluster3	IE	PRAD
TCGA-4N-A93T	Cluster2	D	COAD
TCGA-4P-AA8J	Cluster2	IE	HNSC
TCGA-4R-AA8I	Cluster3	D	LIHC
TCGA-4T-AA8H	Cluster3	D	COAD
TCGA-4Z-AA7M	Cluster1	D	BLCA
TCGA-4Z-AA7N	Cluster3	IE	BLCA
TCGA-4Z-AA7O	Cluster3	IE	BLCA
TCGA-4Z-AA7Q	Cluster2	IE	BLCA
TCGA-4Z-AA7R	Cluster1	D	BLCA
TCGA-4Z-AA7S	Cluster1	D	BLCA
TCGA-4Z-AA7W	Cluster2	IE	BLCA
TCGA-4Z-AA7Y	Cluster3	D	BLCA
TCGA-4Z-AA80	Cluster1	D	BLCA
TCGA-4Z-AA81	Cluster3	IE	BLCA
TCGA-4Z-AA82	Cluster3	D	BLCA
TCGA-4Z-AA83	Cluster3	D	BLCA
TCGA-4Z-AA84	Cluster1	D	BLCA
TCGA-4Z-AA86	Cluster1	IE	BLCA
TCGA-4Z-AA87	Cluster1	IE	BLCA
TCGA-4Z-AA89	Cluster3	IE	BLCA
TCGA-50-5044	Cluster2	D	LUAD
TCGA-50-5045	Cluster2	IE	LUAD
TCGA-50-5049	Cluster3	IE	LUAD
TCGA-50-5051	Cluster2	D	LUAD
TCGA-50-5055	Cluster2	IE	LUAD
TCGA-50-5068	Cluster2	IE	LUAD
TCGA-50-5072	Cluster1	D	LUAD
TCGA-50-5930	Cluster3	D	LUAD
TCGA-50-5931	Cluster1	D	LUAD
TCGA-50-5932	Cluster3	D	LUAD
TCGA-50-5933	Cluster3	D	LUAD
TCGA-50-5935	Cluster3	IE	LUAD
TCGA-50-5936	Cluster1	D	LUAD
TCGA-50-5939	Cluster3	D	LUAD
TCGA-50-5941	Cluster1	IE	LUAD
TCGA-50-5942	Cluster3	IE	LUAD
TCGA-50-5944	Cluster3	D	LUAD
TCGA-50-6590	Cluster1	IE	LUAD
TCGA-50-6591	Cluster1	D	LUAD
TCGA-50-6592	Cluster1	D	LUAD
TCGA-50-6593	Cluster3	D	LUAD
TCGA-50-6594	Cluster1	D	LUAD
TCGA-50-6595	Cluster1	D	LUAD
TCGA-50-6597	Cluster2	IE	LUAD
TCGA-50-6673	Cluster3	D	LUAD
TCGA-50-7109	Cluster1	D	LUAD
TCGA-50-8457	Cluster3	IE	LUAD
TCGA-50-8459	Cluster2	D	LUAD
TCGA-50-8460	Cluster2	IE	LUAD
TCGA-51-4079	Cluster3	D	LUSC
TCGA-51-4080	Cluster1	D	LUSC
TCGA-51-4081	Cluster1	D	LUSC
TCGA-51-6867	Cluster1	IE	LUSC
TCGA-52-7622	Cluster3	IE	LUSC
TCGA-52-7809	Cluster1	D	LUSC
TCGA-52-7810	Cluster2	D	LUSC
TCGA-52-7811	Cluster3	D	LUSC
TCGA-52-7812	Cluster1	IE	LUSC
TCGA-53-7624	Cluster1	D	LUAD
TCGA-53-7626	Cluster3	D	LUAD
TCGA-53-7813	Cluster3	D	LUAD
TCGA-53-A4EZ	Cluster1	D	LUAD
TCGA-55-1592	Cluster3	D	LUAD
TCGA-55-1594	Cluster1	D	LUAD
TCGA-55-1596	Cluster1	D	LUAD
TCGA-55-5899	Cluster1	D	LUAD
TCGA-55-6543	Cluster3	D	LUAD
TCGA-55-6642	Cluster3	D	LUAD
TCGA-55-6712	Cluster3	IE	LUAD
TCGA-55-6968	Cluster1	IE	LUAD
TCGA-55-6970	Cluster3	D	LUAD
TCGA-55-6971	Cluster1	IE	LUAD
TCGA-55-6972	Cluster1	D	LUAD
TCGA-55-6975	Cluster1	D	LUAD
TCGA-55-6978	Cluster1	IE	LUAD
TCGA-55-6979	Cluster1	IE	LUAD
TCGA-55-6980	Cluster3	D	LUAD
TCGA-55-6981	Cluster2	D	LUAD
TCGA-55-6982	Cluster1	D	LUAD
TCGA-55-6983	Cluster3	IE	LUAD
TCGA-55-6984	Cluster2	D	LUAD
TCGA-55-6985	Cluster3	IE	LUAD
TCGA-55-6986	Cluster3	IE	LUAD
TCGA-55-6987	Cluster1	IE	LUAD
TCGA-55-7227	Cluster3	IE	LUAD
TCGA-55-7281	Cluster2	D	LUAD
TCGA-55-7283	Cluster3	IE	LUAD
TCGA-55-7284	Cluster3	D	LUAD
TCGA-55-7570	Cluster1	D	LUAD
TCGA-55-7573	Cluster3	IE	LUAD
TCGA-55-7574	Cluster3	IE	LUAD
TCGA-55-7576	Cluster1	D	LUAD
TCGA-55-7724	Cluster3	D	LUAD
TCGA-55-7725	Cluster3	IE	LUAD
TCGA-55-7726	Cluster1	D	LUAD
TCGA-55-7727	Cluster3	IE	LUAD
TCGA-55-7728	Cluster2	IE	LUAD
TCGA-55-7815	Cluster3	D	LUAD
TCGA-55-7816	Cluster3	D	LUAD
TCGA-55-7903	Cluster1	IE	LUAD
TCGA-55-7907	Cluster1	IE	LUAD
TCGA-55-7910	Cluster1	D	LUAD
TCGA-55-7911	Cluster1	IE	LUAD
TCGA-55-7913	Cluster1	D	LUAD
TCGA-55-7914	Cluster1	IE	LUAD
TCGA-55-7994	Cluster3	IE	LUAD
TCGA-55-7995	Cluster3	IE	LUAD
TCGA-55-8085	Cluster1	IE	LUAD
TCGA-55-8087	Cluster3	D	LUAD
TCGA-55-8089	Cluster3	IE	LUAD
TCGA-55-8090	Cluster3	D	LUAD
TCGA-55-8091	Cluster3	D	LUAD
TCGA-55-8092	Cluster1	IE	LUAD
TCGA-55-8094	Cluster1	D	LUAD
TCGA-55-8096	Cluster1	D	LUAD
TCGA-55-8097	Cluster3	IE	LUAD
TCGA-55-8203	Cluster1	IE	LUAD
TCGA-55-8204	Cluster1	D	LUAD
TCGA-55-8205	Cluster1	IE	LUAD
TCGA-55-8206	Cluster3	D	LUAD
TCGA-55-8207	Cluster3	D	LUAD
TCGA-55-8208	Cluster1	IE	LUAD
TCGA-55-8299	Cluster3	IE	LUAD
TCGA-55-8301	Cluster1	IE	LUAD
TCGA-55-8302	Cluster1	IE	LUAD
TCGA-55-8505	Cluster1	D	LUAD
TCGA-55-8506	Cluster2	D	LUAD
TCGA-55-8507	Cluster1	D	LUAD
TCGA-55-8508	Cluster1	D	LUAD
TCGA-55-8510	Cluster2	IE	LUAD
TCGA-55-8511	Cluster1	IE	LUAD
TCGA-55-8512	Cluster3	D	LUAD
TCGA-55-8513	Cluster3	D	LUAD
TCGA-55-8514	Cluster2	D	LUAD
TCGA-55-8614	Cluster1	D	LUAD
TCGA-55-8615	Cluster3	D	LUAD
TCGA-55-8616	Cluster1	IE	LUAD
TCGA-55-8619	Cluster3	IE	LUAD
TCGA-55-8620	Cluster1	D	LUAD
TCGA-55-8621	Cluster3	IE	LUAD
TCGA-55-A48X	Cluster3	IE	LUAD
TCGA-55-A48Y	Cluster1	D	LUAD
TCGA-55-A48Z	Cluster1	D	LUAD
TCGA-55-A490	Cluster1	D	LUAD
TCGA-55-A491	Cluster2	IE	LUAD
TCGA-55-A492	Cluster2	D	LUAD
TCGA-55-A493	Cluster1	IE	LUAD
TCGA-55-A494	Cluster1	D	LUAD
TCGA-55-A4DF	Cluster1	IE	LUAD
TCGA-55-A4DG	Cluster3	IE	LUAD
TCGA-55-A57B	Cluster3	D	LUAD
TCGA-56-1622	Cluster3	D	LUSC
TCGA-56-5897	Cluster3	IE	LUSC
TCGA-56-5898	Cluster3	IE	LUSC
TCGA-56-6545	Cluster3	D	LUSC
TCGA-56-6546	Cluster1	IE	LUSC
TCGA-56-7221	Cluster1	D	LUSC
TCGA-56-7222	Cluster1	D	LUSC
TCGA-56-7223	Cluster1	D	LUSC
TCGA-56-7579	Cluster1	D	LUSC
TCGA-56-7580	Cluster1	D	LUSC
TCGA-56-7582	Cluster3	D	LUSC
TCGA-56-7730	Cluster1	D	LUSC
TCGA-56-7731	Cluster2	D	LUSC
TCGA-56-7822	Cluster3	D	LUSC
TCGA-56-7823	Cluster1	D	LUSC
TCGA-56-8082	Cluster3	D	LUSC
TCGA-56-8083	Cluster1	D	LUSC
TCGA-56-8201	Cluster3	IE	LUSC
TCGA-56-8304	Cluster1	IE	LUSC
TCGA-56-8305	Cluster1	D	LUSC
TCGA-56-8307	Cluster1	IE	LUSC
TCGA-56-8308	Cluster3	D	LUSC
TCGA-56-8309	Cluster3	IE	LUSC
TCGA-56-8503	Cluster3	D	LUSC
TCGA-56-8504	Cluster1	D	LUSC
TCGA-56-8622	Cluster3	D	LUSC
TCGA-56-8623	Cluster3	D	LUSC
TCGA-56-8624	Cluster3	IE	LUSC
TCGA-56-8625	Cluster3	IE	LUSC
TCGA-56-8626	Cluster3	D	LUSC
TCGA-56-8628	Cluster3	IE	LUSC
TCGA-56-8629	Cluster1	D	LUSC
TCGA-56-A49D	Cluster1	IE	LUSC
TCGA-56-A4BW	Cluster3	D	LUSC
TCGA-56-A4BX	Cluster3	D	LUSC
TCGA-56-A4BY	Cluster1	D	LUSC
TCGA-56-A4ZJ	Cluster2	D	LUSC
TCGA-56-A4ZK	Cluster1	IE	LUSC
TCGA-56-A5DR	Cluster1	D	LUSC
TCGA-56-A5DS	Cluster3	IE	LUSC
TCGA-56-A62T	Cluster1	D	LUSC
TCGA-57-1582	Cluster1	D	OV
TCGA-57-1583	Cluster1	D	OV
TCGA-57-1584	Cluster3	IE	OV
TCGA-57-1585	Cluster3	D	OV
TCGA-57-1586	Cluster1	IE	OV
TCGA-57-1993	Cluster1	D	OV
TCGA-57-1994	Cluster1	IE	OV
TCGA-58-8386	Cluster3	D	LUSC
TCGA-58-8387	Cluster1	IE	LUSC
TCGA-58-8388	Cluster3	IE	LUSC
TCGA-58-8390	Cluster1	D	LUSC
TCGA-58-8391	Cluster1	D	LUSC
TCGA-58-8392	Cluster1	D	LUSC
TCGA-58-8393	Cluster3	IE	LUSC
TCGA-58-A46J	Cluster1	D	LUSC
TCGA-58-A46K	Cluster1	IE	LUSC
TCGA-58-A46L	Cluster1	IE	LUSC
TCGA-58-A46M	Cluster1	IE	LUSC
TCGA-58-A46N	Cluster1	D	LUSC
TCGA-59-2348	Cluster3	D	OV
TCGA-59-2350	Cluster1	D	OV
TCGA-59-2351	Cluster1	IE	OV
TCGA-59-2352	Cluster1	IE	OV
TCGA-59-2354	Cluster3	IE	OV
TCGA-59-2355	Cluster3	IE	OV
TCGA-59-2363	Cluster1	D	OV
TCGA-59-A5PD	Cluster1	D	OV
TCGA-5B-A90C	Cluster1	D	UCEC
TCGA-5C-A9VG	Cluster1	D	LIHC
TCGA-5C-A9VH	Cluster1	D	LIHC
TCGA-5L-AAT0	Cluster3	IE	BRCA
TCGA-5L-AAT1	Cluster2	IE	BRCA
TCGA-5M-AAT4	Cluster1	D	COAD
TCGA-5M-AAT6	Cluster1	IE	COAD
TCGA-5M-AATE	Cluster1	D	COAD
TCGA-5N-A9KI	Cluster3	D	BLCA
TCGA-5N-A9KM	Cluster3	IE	BLCA
TCGA-5P-A9JU	Cluster3	D	KIRP
TCGA-5P-A9JV	Cluster3	D	KIRP
TCGA-5P-A9JW	Cluster2	IE	KIRP
TCGA-5P-A9JY	Cluster1	IE	KIRP
TCGA-5P-A9JZ	Cluster1	D	KIRP
TCGA-5P-A9K0	Cluster1	D	KIRP
TCGA-5P-A9K2	Cluster2	D	KIRP
TCGA-5P-A9K3	Cluster2	D	KIRP
TCGA-5P-A9K4	Cluster1	D	KIRP
TCGA-5P-A9K6	Cluster3	IE	KIRP
TCGA-5P-A9K8	Cluster3	D	KIRP
TCGA-5P-A9K9	Cluster1	D	KIRP
TCGA-5P-A9KA	Cluster3	IE	KIRP
TCGA-5P-A9KC	Cluster3	D	KIRP
TCGA-5P-A9KE	Cluster2	D	KIRP
TCGA-5P-A9KF	Cluster1	D	KIRP
TCGA-5P-A9KH	Cluster3	D	KIRP
TCGA-5R-AA1C	Cluster3	IE	LIHC
TCGA-5R-AA1D	Cluster3	D	LIHC
TCGA-5R-AAAM	Cluster3	D	LIHC
TCGA-5S-A9Q8	Cluster2	IE	UCEC
TCGA-5T-A9QA	Cluster1	D	BRCA
TCGA-5X-AA5U	Cluster1	D	OV
TCGA-60-2695	Cluster1	D	LUSC
TCGA-60-2696	Cluster3	IE	LUSC
TCGA-60-2697	Cluster3	IE	LUSC
TCGA-60-2698	Cluster3	D	LUSC
TCGA-60-2703	Cluster1	D	LUSC
TCGA-60-2704	Cluster3	D	LUSC
TCGA-60-2706	Cluster1	IE	LUSC
TCGA-60-2707	Cluster2	D	LUSC
TCGA-60-2708	Cluster2	D	LUSC
TCGA-60-2709	Cluster3	IE	LUSC
TCGA-60-2710	Cluster3	D	LUSC
TCGA-60-2711	Cluster1	IE	LUSC
TCGA-60-2712	Cluster3	IE	LUSC
TCGA-60-2713	Cluster3	IE	LUSC
TCGA-60-2714	Cluster2	IE	LUSC
TCGA-60-2715	Cluster3	D	LUSC
TCGA-60-2716	Cluster3	D	LUSC
TCGA-60-2719	Cluster1	D	LUSC
TCGA-60-2720	Cluster2	IE	LUSC
TCGA-60-2721	Cluster3	IE	LUSC
TCGA-60-2722	Cluster1	D	LUSC
TCGA-60-2723	Cluster1	IE	LUSC
TCGA-60-2724	Cluster1	D	LUSC
TCGA-60-2725	Cluster3	D	LUSC
TCGA-60-2726	Cluster2	IE	LUSC
TCGA-61-1721	Cluster3	D	OV
TCGA-61-1724	Cluster1	IE	OV
TCGA-61-1725	Cluster2	IE	OV
TCGA-61-1728	Cluster1	D	OV
TCGA-61-1733	Cluster1	D	OV
TCGA-61-1736	Cluster1	D	OV
TCGA-61-1737	Cluster3	D	OV
TCGA-61-1738	Cluster2	D	OV
TCGA-61-1741	Cluster1	D	OV
TCGA-61-1900	Cluster1	D	OV
TCGA-61-1907	Cluster2	IE	OV
TCGA-61-1910	Cluster1	D	OV
TCGA-61-1911	Cluster3	IE	OV
TCGA-61-1914	Cluster1	D	OV
TCGA-61-1918	Cluster1	IE	OV
TCGA-61-1919	Cluster3	D	OV
TCGA-61-1995	Cluster1	IE	OV
TCGA-61-1998	Cluster1	D	OV
TCGA-61-2000	Cluster3	D	OV
TCGA-61-2002	Cluster3	IE	OV
TCGA-61-2003	Cluster3	D	OV
TCGA-61-2009	Cluster3	D	OV
TCGA-61-2012	Cluster3	D	OV
TCGA-61-2088	Cluster3	D	OV
TCGA-61-2092	Cluster1	D	OV
TCGA-61-2097	Cluster3	D	OV
TCGA-61-2098	Cluster1	D	OV
TCGA-61-2101	Cluster3	D	OV
TCGA-61-2102	Cluster1	D	OV
TCGA-61-2104	Cluster3	IE	OV
TCGA-61-2109	Cluster1	IE	OV
TCGA-61-2110	Cluster1	D	OV
TCGA-61-2111	Cluster3	D	OV
TCGA-61-2113	Cluster1	D	OV
TCGA-62-8394	Cluster1	D	LUAD
TCGA-62-8395	Cluster3	D	LUAD
TCGA-62-8397	Cluster2	D	LUAD
TCGA-62-8398	Cluster3	D	LUAD
TCGA-62-8399	Cluster1	D	LUAD
TCGA-62-8402	Cluster1	IE	LUAD
TCGA-62-A46O	Cluster1	D	LUAD
TCGA-62-A46P	Cluster2	D	LUAD
TCGA-62-A46R	Cluster3	D	LUAD
TCGA-62-A46S	Cluster3	IE	LUAD
TCGA-62-A46Y	Cluster3	IE	LUAD
TCGA-62-A470	Cluster1	D	LUAD
TCGA-62-A471	Cluster1	D	LUAD
TCGA-62-A472	Cluster1	IE	LUAD
TCGA-63-5128	Cluster3	D	LUSC
TCGA-63-5131	Cluster3	D	LUSC
TCGA-63-6202	Cluster2	IE	LUSC
TCGA-63-7020	Cluster3	IE	LUSC
TCGA-63-7021	Cluster3	IE	LUSC
TCGA-63-7022	Cluster2	IE	LUSC
TCGA-63-7023	Cluster1	D	LUSC
TCGA-63-A5M9	Cluster1	D	LUSC
TCGA-63-A5MB	Cluster1	D	LUSC
TCGA-63-A5MG	Cluster3	IE	LUSC
TCGA-63-A5MH	Cluster1	D	LUSC
TCGA-63-A5MI	Cluster1	D	LUSC
TCGA-63-A5MJ	Cluster1	D	LUSC
TCGA-63-A5ML	Cluster3	D	LUSC
TCGA-63-A5MM	Cluster2	IE	LUSC
TCGA-63-A5MN	Cluster3	IE	LUSC
TCGA-63-A5MP	Cluster1	IE	LUSC
TCGA-63-A5MR	Cluster3	D	LUSC
TCGA-63-A5MS	Cluster3	IE	LUSC
TCGA-63-A5MT	Cluster3	D	LUSC
TCGA-63-A5MU	Cluster1	D	LUSC
TCGA-63-A5MV	Cluster3	IE	LUSC
TCGA-63-A5MW	Cluster1	D	LUSC
TCGA-63-A5MY	Cluster1	D	LUSC
TCGA-64-1676	Cluster2	IE	LUAD
TCGA-64-1677	Cluster1	IE	LUAD
TCGA-64-1678	Cluster2	D	LUAD
TCGA-64-1679	Cluster3	D	LUAD
TCGA-64-1680	Cluster2	IE	LUAD
TCGA-64-1681	Cluster2	D	LUAD
TCGA-64-5774	Cluster1	D	LUAD
TCGA-64-5775	Cluster1	D	LUAD
TCGA-64-5778	Cluster1	IE	LUAD
TCGA-64-5779	Cluster3	D	LUAD
TCGA-64-5781	Cluster2	IE	LUAD
TCGA-64-5815	Cluster2	D	LUAD
TCGA-66-2727	Cluster1	IE	LUSC
TCGA-66-2734	Cluster3	D	LUSC
TCGA-66-2737	Cluster3	D	LUSC
TCGA-66-2742	Cluster3	D	LUSC
TCGA-66-2744	Cluster3	IE	LUSC
TCGA-66-2753	Cluster1	D	LUSC
TCGA-66-2754	Cluster1	D	LUSC
TCGA-66-2755	Cluster3	D	LUSC
TCGA-66-2756	Cluster1	D	LUSC
TCGA-66-2757	Cluster1	IE	LUSC
TCGA-66-2758	Cluster1	IE	LUSC
TCGA-66-2759	Cluster3	IE	LUSC
TCGA-66-2763	Cluster1	D	LUSC
TCGA-66-2765	Cluster2	IE	LUSC
TCGA-66-2766	Cluster2	D	LUSC
TCGA-66-2767	Cluster3	IE	LUSC
TCGA-66-2768	Cluster2	D	LUSC
TCGA-66-2769	Cluster3	D	LUSC
TCGA-66-2770	Cluster3	IE	LUSC
TCGA-66-2771	Cluster1	IE	LUSC
TCGA-66-2773	Cluster3	D	LUSC
TCGA-66-2777	Cluster3	D	LUSC
TCGA-66-2778	Cluster2	D	LUSC
TCGA-66-2780	Cluster2	D	LUSC
TCGA-66-2781	Cluster1	D	LUSC
TCGA-66-2782	Cluster1	IE	LUSC
TCGA-66-2783	Cluster3	D	LUSC
TCGA-66-2785	Cluster2	IE	LUSC
TCGA-66-2786	Cluster3	IE	LUSC
TCGA-66-2787	Cluster1	IE	LUSC
TCGA-66-2788	Cluster3	D	LUSC
TCGA-66-2789	Cluster3	D	LUSC
TCGA-66-2790	Cluster3	D	LUSC
TCGA-66-2791	Cluster3	IE	LUSC
TCGA-66-2792	Cluster1	D	LUSC
TCGA-66-2793	Cluster1	D	LUSC
TCGA-66-2794	Cluster2	IE	LUSC
TCGA-66-2795	Cluster3	D	LUSC
TCGA-66-2800	Cluster1	D	LUSC
TCGA-67-3770	Cluster2	IE	LUAD
TCGA-67-3771	Cluster3	IE	LUAD
TCGA-67-3772	Cluster2	D	LUAD
TCGA-67-3773	Cluster2	IE	LUAD
TCGA-67-3774	Cluster3	IE	LUAD
TCGA-67-4679	Cluster3	D	LUAD
TCGA-67-6215	Cluster3	D	LUAD
TCGA-67-6216	Cluster3	IE	LUAD
TCGA-67-6217	Cluster3	IE	LUAD
TCGA-68-7755	Cluster1	D	LUSC
TCGA-68-7756	Cluster3	D	LUSC
TCGA-68-7757	Cluster3	D	LUSC
TCGA-68-8250	Cluster1	D	LUSC
TCGA-68-8251	Cluster1	D	LUSC
TCGA-68-A59I	Cluster3	IE	LUSC
TCGA-68-A59J	Cluster1	IE	LUSC
TCGA-69-7760	Cluster1	D	LUAD
TCGA-69-7761	Cluster3	IE	LUAD
TCGA-69-7763	Cluster3	D	LUAD
TCGA-69-7764	Cluster3	D	LUAD
TCGA-69-7765	Cluster3	D	LUAD
TCGA-69-7973	Cluster1	D	LUAD
TCGA-69-7974	Cluster3	D	LUAD
TCGA-69-7978	Cluster3	IE	LUAD
TCGA-69-7979	Cluster1	D	LUAD
TCGA-69-7980	Cluster1	IE	LUAD
TCGA-69-8253	Cluster1	IE	LUAD
TCGA-69-8254	Cluster3	IE	LUAD
TCGA-69-8255	Cluster1	IE	LUAD
TCGA-69-8453	Cluster2	D	LUAD
TCGA-69-A59K	Cluster1	D	LUAD
TCGA-6A-AB49	Cluster1	D	LUSC
TCGA-6D-AA2E	Cluster2	IE	KIRC
TCGA-70-6722	Cluster3	D	LUSC
TCGA-70-6723	Cluster1	D	LUSC
TCGA-71-6725	Cluster2	D	LUAD
TCGA-71-8520	Cluster2	D	LUAD
TCGA-73-4658	Cluster2	D	LUAD
TCGA-73-4659	Cluster3	D	LUAD
TCGA-73-4662	Cluster3	IE	LUAD
TCGA-73-4666	Cluster1	IE	LUAD
TCGA-73-4668	Cluster1	D	LUAD
TCGA-73-4670	Cluster2	D	LUAD
TCGA-73-4675	Cluster2	D	LUAD
TCGA-73-4676	Cluster1	D	LUAD
TCGA-73-4677	Cluster3	IE	LUAD
TCGA-73-7498	Cluster3	IE	LUAD
TCGA-73-7499	Cluster1	IE	LUAD
TCGA-73-A9RS	Cluster1	D	LUAD
TCGA-75-5122	Cluster2	IE	LUAD
TCGA-75-5125	Cluster1	IE	LUAD
TCGA-75-5126	Cluster2	D	LUAD
TCGA-75-5146	Cluster3	IE	LUAD
TCGA-75-5147	Cluster1	D	LUAD
TCGA-75-6203	Cluster2	D	LUAD
TCGA-75-6205	Cluster3	IE	LUAD
TCGA-75-6206	Cluster3	D	LUAD
TCGA-75-6207	Cluster1	D	LUAD
TCGA-75-6211	Cluster1	D	LUAD
TCGA-75-6212	Cluster2	IE	LUAD
TCGA-75-6214	Cluster1	D	LUAD
TCGA-75-7025	Cluster3	IE	LUAD
TCGA-75-7027	Cluster1	D	LUAD
TCGA-75-7030	Cluster3	D	LUAD
TCGA-75-7031	Cluster1	IE	LUAD
TCGA-77-6842	Cluster3	IE	LUSC
TCGA-77-6843	Cluster3	D	LUSC
TCGA-77-6844	Cluster1	D	LUSC
TCGA-77-6845	Cluster1	D	LUSC
TCGA-77-7138	Cluster1	D	LUSC
TCGA-77-7139	Cluster1	D	LUSC
TCGA-77-7140	Cluster1	D	LUSC
TCGA-77-7141	Cluster1	D	LUSC
TCGA-77-7142	Cluster3	D	LUSC
TCGA-77-7335	Cluster2	IE	LUSC
TCGA-77-7337	Cluster3	D	LUSC
TCGA-77-7338	Cluster3	D	LUSC
TCGA-77-7463	Cluster1	D	LUSC
TCGA-77-7465	Cluster1	IE	LUSC
TCGA-77-8007	Cluster3	D	LUSC
TCGA-77-8008	Cluster3	D	LUSC
TCGA-77-8009	Cluster1	D	LUSC
TCGA-77-8128	Cluster1	D	LUSC
TCGA-77-8130	Cluster2	D	LUSC
TCGA-77-8131	Cluster2	IE	LUSC
TCGA-77-8133	Cluster3	IE	LUSC
TCGA-77-8136	Cluster3	IE	LUSC
TCGA-77-8138	Cluster2	D	LUSC
TCGA-77-8139	Cluster1	D	LUSC
TCGA-77-8140	Cluster1	D	LUSC
TCGA-77-8143	Cluster1	D	LUSC
TCGA-77-8144	Cluster1	D	LUSC
TCGA-77-8145	Cluster3	D	LUSC
TCGA-77-8146	Cluster2	D	LUSC
TCGA-77-8148	Cluster1	D	LUSC
TCGA-77-8150	Cluster1	IE	LUSC
TCGA-77-8153	Cluster1	D	LUSC
TCGA-77-8154	Cluster1	D	LUSC
TCGA-77-8156	Cluster1	IE	LUSC
TCGA-77-A5FZ	Cluster3	IE	LUSC
TCGA-77-A5G1	Cluster3	IE	LUSC
TCGA-77-A5G3	Cluster1	D	LUSC
TCGA-77-A5G6	Cluster1	D	LUSC
TCGA-77-A5G7	Cluster1	D	LUSC
TCGA-77-A5G8	Cluster1	D	LUSC
TCGA-77-A5GA	Cluster2	D	LUSC
TCGA-77-A5GB	Cluster3	IE	LUSC
TCGA-77-A5GF	Cluster1	D	LUSC
TCGA-77-A5GH	Cluster3	IE	LUSC
TCGA-78-7143	Cluster1	D	LUAD
TCGA-78-7145	Cluster1	D	LUAD
TCGA-78-7146	Cluster1	D	LUAD
TCGA-78-7147	Cluster1	IE	LUAD
TCGA-78-7148	Cluster3	D	LUAD
TCGA-78-7149	Cluster2	D	LUAD
TCGA-78-7150	Cluster1	D	LUAD
TCGA-78-7152	Cluster3	IE	LUAD
TCGA-78-7153	Cluster2	D	LUAD
TCGA-78-7154	Cluster1	D	LUAD
TCGA-78-7155	Cluster1	D	LUAD
TCGA-78-7156	Cluster3	D	LUAD
TCGA-78-7158	Cluster1	D	LUAD
TCGA-78-7159	Cluster1	D	LUAD
TCGA-78-7160	Cluster3	IE	LUAD
TCGA-78-7161	Cluster3	D	LUAD
TCGA-78-7162	Cluster3	IE	LUAD
TCGA-78-7163	Cluster3	IE	LUAD
TCGA-78-7166	Cluster2	D	LUAD
TCGA-78-7167	Cluster3	D	LUAD
TCGA-78-7220	Cluster1	D	LUAD
TCGA-78-7535	Cluster2	D	LUAD
TCGA-78-7536	Cluster1	IE	LUAD
TCGA-78-7537	Cluster3	IE	LUAD
TCGA-78-7539	Cluster3	IE	LUAD
TCGA-78-7540	Cluster2	IE	LUAD
TCGA-78-7542	Cluster1	D	LUAD
TCGA-78-7633	Cluster3	D	LUAD
TCGA-78-8640	Cluster1	IE	LUAD
TCGA-78-8648	Cluster2	IE	LUAD
TCGA-78-8655	Cluster1	IE	LUAD
TCGA-78-8660	Cluster1	IE	LUAD
TCGA-78-8662	Cluster1	D	LUAD
TCGA-79-5596	Cluster1	D	LUSC
TCGA-80-5607	Cluster3	IE	LUAD
TCGA-80-5608	Cluster2	D	LUAD
TCGA-80-5611	Cluster3	IE	LUAD
TCGA-83-5908	Cluster1	IE	LUAD
TCGA-85-6175	Cluster3	D	LUSC
TCGA-85-6560	Cluster1	D	LUSC
TCGA-85-6561	Cluster3	IE	LUSC
TCGA-85-6798	Cluster2	D	LUSC
TCGA-85-7696	Cluster1	D	LUSC
TCGA-85-7697	Cluster3	D	LUSC
TCGA-85-7698	Cluster3	IE	LUSC
TCGA-85-7699	Cluster1	IE	LUSC
TCGA-85-7710	Cluster3	IE	LUSC
TCGA-85-7843	Cluster3	D	LUSC
TCGA-85-7844	Cluster3	D	LUSC
TCGA-85-7950	Cluster1	IE	LUSC
TCGA-85-8048	Cluster3	IE	LUSC
TCGA-85-8049	Cluster3	IE	LUSC
TCGA-85-8052	Cluster1	D	LUSC
TCGA-85-8070	Cluster1	D	LUSC
TCGA-85-8071	Cluster1	D	LUSC
TCGA-85-8072	Cluster3	D	LUSC
TCGA-85-8276	Cluster1	IE	LUSC
TCGA-85-8277	Cluster1	IE	LUSC
TCGA-85-8287	Cluster3	IE	LUSC
TCGA-85-8288	Cluster3	D	LUSC
TCGA-85-8350	Cluster3	IE	LUSC
TCGA-85-8351	Cluster1	D	LUSC
TCGA-85-8352	Cluster1	D	LUSC
TCGA-85-8353	Cluster3	D	LUSC
TCGA-85-8354	Cluster1	D	LUSC
TCGA-85-8355	Cluster3	IE	LUSC
TCGA-85-8479	Cluster2	D	LUSC
TCGA-85-8481	Cluster2	D	LUSC
TCGA-85-8580	Cluster1	D	LUSC
TCGA-85-8582	Cluster3	D	LUSC
TCGA-85-8584	Cluster2	IE	LUSC
TCGA-85-8664	Cluster1	D	LUSC
TCGA-85-8666	Cluster1	D	LUSC
TCGA-85-A4CL	Cluster2	IE	LUSC
TCGA-85-A4CN	Cluster2	D	LUSC
TCGA-85-A4JB	Cluster1	D	LUSC
TCGA-85-A4JC	Cluster2	D	LUSC
TCGA-85-A4PA	Cluster3	IE	LUSC
TCGA-85-A4QQ	Cluster2	D	LUSC
TCGA-85-A4QR	Cluster1	D	LUSC
TCGA-85-A50M	Cluster3	D	LUSC
TCGA-85-A50Z	Cluster3	D	LUSC
TCGA-85-A510	Cluster1	IE	LUSC
TCGA-85-A511	Cluster1	D	LUSC
TCGA-85-A512	Cluster1	D	LUSC
TCGA-85-A513	Cluster2	IE	LUSC
TCGA-85-A53L	Cluster1	D	LUSC
TCGA-85-A5B5	Cluster1	D	LUSC
TCGA-86-6562	Cluster3	D	LUAD
TCGA-86-6851	Cluster3	IE	LUAD
TCGA-86-7701	Cluster3	D	LUAD
TCGA-86-7711	Cluster1	D	LUAD
TCGA-86-7713	Cluster1	D	LUAD
TCGA-86-7714	Cluster3	D	LUAD
TCGA-86-7953	Cluster1	D	LUAD
TCGA-86-7954	Cluster1	IE	LUAD
TCGA-86-7955	Cluster1	D	LUAD
TCGA-86-8054	Cluster1	D	LUAD
TCGA-86-8055	Cluster3	D	LUAD
TCGA-86-8073	Cluster1	D	LUAD
TCGA-86-8074	Cluster1	D	LUAD
TCGA-86-8075	Cluster1	D	LUAD
TCGA-86-8076	Cluster3	IE	LUAD
TCGA-86-8278	Cluster3	D	LUAD
TCGA-86-8279	Cluster1	D	LUAD
TCGA-86-8280	Cluster3	IE	LUAD
TCGA-86-8281	Cluster3	IE	LUAD
TCGA-86-8358	Cluster1	D	LUAD
TCGA-86-8359	Cluster1	D	LUAD
TCGA-86-8585	Cluster1	IE	LUAD
TCGA-86-8668	Cluster3	IE	LUAD
TCGA-86-8669	Cluster3	D	LUAD
TCGA-86-8671	Cluster3	IE	LUAD
TCGA-86-8672	Cluster2	IE	LUAD
TCGA-86-8673	Cluster2	D	LUAD
TCGA-86-8674	Cluster2	D	LUAD
TCGA-86-A456	Cluster1	D	LUAD
TCGA-86-A4D0	Cluster1	D	LUAD
TCGA-86-A4JF	Cluster1	D	LUAD
TCGA-86-A4P7	Cluster3	IE	LUAD
TCGA-86-A4P8	Cluster3	IE	LUAD
TCGA-90-6837	Cluster2	D	LUSC
TCGA-90-7766	Cluster3	IE	LUSC
TCGA-90-7767	Cluster1	IE	LUSC
TCGA-90-7769	Cluster1	D	LUSC
TCGA-90-7964	Cluster3	D	LUSC
TCGA-90-A4ED	Cluster3	IE	LUSC
TCGA-90-A4EE	Cluster1	IE	LUSC
TCGA-90-A59Q	Cluster3	IE	LUSC
TCGA-91-6828	Cluster3	D	LUAD
TCGA-91-6829	Cluster1	D	LUAD
TCGA-91-6830	Cluster3	D	LUAD
TCGA-91-6831	Cluster1	D	LUAD
TCGA-91-6835	Cluster3	IE	LUAD
TCGA-91-6836	Cluster1	D	LUAD
TCGA-91-6840	Cluster1	D	LUAD
TCGA-91-6847	Cluster1	D	LUAD
TCGA-91-6848	Cluster1	D	LUAD
TCGA-91-6849	Cluster3	IE	LUAD
TCGA-91-7771	Cluster3	IE	LUAD
TCGA-91-8496	Cluster2	IE	LUAD
TCGA-91-8497	Cluster3	IE	LUAD
TCGA-91-8499	Cluster1	D	LUAD
TCGA-91-A4BC	Cluster1	IE	LUAD
TCGA-91-A4BD	Cluster2	IE	LUAD
TCGA-92-7340	Cluster3	IE	LUSC
TCGA-92-7341	Cluster1	D	LUSC
TCGA-92-8063	Cluster1	D	LUSC
TCGA-92-8064	Cluster3	IE	LUSC
TCGA-92-8065	Cluster3	IE	LUSC
TCGA-93-7347	Cluster3	IE	LUAD
TCGA-93-7348	Cluster3	D	LUAD
TCGA-93-8067	Cluster3	D	LUAD
TCGA-93-A4JN	Cluster1	D	LUAD
TCGA-93-A4JO	Cluster1	IE	LUAD
TCGA-93-A4JP	Cluster3	D	LUAD
TCGA-93-A4JQ	Cluster1	IE	LUAD
TCGA-94-7033	Cluster2	D	LUSC
TCGA-94-7557	Cluster1	D	LUSC
TCGA-94-7943	Cluster1	D	LUSC
TCGA-94-8035	Cluster1	D	LUSC
TCGA-94-8490	Cluster1	D	LUSC
TCGA-94-8491	Cluster3	IE	LUSC
TCGA-94-A4VJ	Cluster2	D	LUSC
TCGA-94-A5I4	Cluster1	D	LUSC
TCGA-94-A5I6	Cluster3	D	LUSC
TCGA-95-7039	Cluster2	D	LUAD
TCGA-95-7043	Cluster1	D	LUAD
TCGA-95-7562	Cluster1	IE	LUAD
TCGA-95-7567	Cluster1	IE	LUAD
TCGA-95-7944	Cluster1	IE	LUAD
TCGA-95-7947	Cluster1	D	LUAD
TCGA-95-7948	Cluster1	D	LUAD
TCGA-95-8039	Cluster3	IE	LUAD
TCGA-95-8494	Cluster1	D	LUAD
TCGA-95-A4VK	Cluster3	D	LUAD
TCGA-95-A4VN	Cluster1	IE	LUAD
TCGA-95-A4VP	Cluster2	D	LUAD
TCGA-96-7544	Cluster3	D	LUSC
TCGA-96-7545	Cluster3	D	LUSC
TCGA-96-8169	Cluster3	D	LUSC
TCGA-96-8170	Cluster3	D	LUSC
TCGA-96-A4JK	Cluster1	D	LUSC
TCGA-96-A4JL	Cluster3	IE	LUSC
TCGA-97-7546	Cluster3	IE	LUAD
TCGA-97-7547	Cluster3	IE	LUAD
TCGA-97-7552	Cluster3	IE	LUAD
TCGA-97-7553	Cluster3	D	LUAD
TCGA-97-7554	Cluster3	D	LUAD
TCGA-97-7937	Cluster1	D	LUAD
TCGA-97-7938	Cluster3	D	LUAD
TCGA-97-7941	Cluster3	D	LUAD
TCGA-97-8171	Cluster1	D	LUAD
TCGA-97-8172	Cluster3	IE	LUAD
TCGA-97-8174	Cluster3	D	LUAD
TCGA-97-8175	Cluster2	D	LUAD
TCGA-97-8176	Cluster1	D	LUAD
TCGA-97-8177	Cluster2	D	LUAD
TCGA-97-8179	Cluster1	D	LUAD
TCGA-97-8547	Cluster2	D	LUAD
TCGA-97-8552	Cluster3	IE	LUAD
TCGA-97-A4LX	Cluster3	IE	LUAD
TCGA-97-A4M0	Cluster3	IE	LUAD
TCGA-97-A4M1	Cluster3	IE	LUAD
TCGA-97-A4M2	Cluster3	IE	LUAD
TCGA-97-A4M3	Cluster3	D	LUAD
TCGA-97-A4M5	Cluster3	D	LUAD
TCGA-97-A4M6	Cluster3	IE	LUAD
TCGA-97-A4M7	Cluster3	IE	LUAD
TCGA-98-7454	Cluster3	IE	LUSC
TCGA-98-8020	Cluster2	D	LUSC
TCGA-98-8022	Cluster3	IE	LUSC
TCGA-98-8023	Cluster1	IE	LUSC
TCGA-98-A538	Cluster1	D	LUSC
TCGA-98-A539	Cluster1	D	LUSC
TCGA-98-A53A	Cluster1	D	LUSC
TCGA-98-A53B	Cluster3	IE	LUSC
TCGA-98-A53C	Cluster3	IE	LUSC
TCGA-98-A53D	Cluster2	D	LUSC
TCGA-98-A53H	Cluster3	IE	LUSC
TCGA-98-A53I	Cluster1	IE	LUSC
TCGA-98-A53J	Cluster3	D	LUSC
TCGA-99-7458	Cluster3	IE	LUAD
TCGA-99-8025	Cluster1	D	LUAD
TCGA-99-8028	Cluster2	IE	LUAD
TCGA-99-8032	Cluster3	D	LUAD
TCGA-99-8033	Cluster1	D	LUAD
TCGA-99-AA5R	Cluster3	IE	LUAD
TCGA-A1-A0SB	Cluster3	D	BRCA
TCGA-A1-A0SD	Cluster3	D	BRCA
TCGA-A1-A0SE	Cluster3	D	BRCA
TCGA-A1-A0SF	Cluster1	IE	BRCA
TCGA-A1-A0SG	Cluster3	IE	BRCA
TCGA-A1-A0SH	Cluster3	D	BRCA
TCGA-A1-A0SI	Cluster3	IE	BRCA
TCGA-A1-A0SJ	Cluster3	D	BRCA
TCGA-A1-A0SK	Cluster1	D	BRCA
TCGA-A1-A0SM	Cluster2	D	BRCA
TCGA-A1-A0SN	Cluster3	D	BRCA
TCGA-A1-A0SO	Cluster1	D	BRCA
TCGA-A1-A0SP	Cluster1	IE	BRCA
TCGA-A1-A0SQ	Cluster3	D	BRCA
TCGA-A2-A04N	Cluster3	D	BRCA
TCGA-A2-A04P	Cluster2	IE	BRCA
TCGA-A2-A04Q	Cluster1	IE	BRCA
TCGA-A2-A04R	Cluster3	D	BRCA
TCGA-A2-A04T	Cluster1	IE	BRCA
TCGA-A2-A04U	Cluster1	D	BRCA
TCGA-A2-A04V	Cluster3	D	BRCA
TCGA-A2-A04W	Cluster2	D	BRCA
TCGA-A2-A04X	Cluster2	IE	BRCA
TCGA-A2-A04Y	Cluster2	IE	BRCA
TCGA-A2-A0CK	Cluster1	IE	BRCA
TCGA-A2-A0CL	Cluster1	IE	BRCA
TCGA-A2-A0CM	Cluster1	IE	BRCA
TCGA-A2-A0CO	Cluster2	IE	BRCA
TCGA-A2-A0CP	Cluster2	D	BRCA
TCGA-A2-A0CQ	Cluster2	D	BRCA
TCGA-A2-A0CR	Cluster2	IE	BRCA
TCGA-A2-A0CS	Cluster2	D	BRCA
TCGA-A2-A0CT	Cluster3	D	BRCA
TCGA-A2-A0CU	Cluster3	D	BRCA
TCGA-A2-A0CV	Cluster3	IE	BRCA
TCGA-A2-A0CW	Cluster1	D	BRCA
TCGA-A2-A0CX	Cluster1	D	BRCA
TCGA-A2-A0CY	Cluster2	D	BRCA
TCGA-A2-A0CZ	Cluster2	IE	BRCA
TCGA-A2-A0D0	Cluster1	IE	BRCA
TCGA-A2-A0D1	Cluster1	D	BRCA
TCGA-A2-A0D2	Cluster1	IE	BRCA
TCGA-A2-A0D3	Cluster3	IE	BRCA
TCGA-A2-A0D4	Cluster1	D	BRCA
TCGA-A2-A0EN	Cluster3	IE	BRCA
TCGA-A2-A0EO	Cluster3	D	BRCA
TCGA-A2-A0EP	Cluster2	IE	BRCA
TCGA-A2-A0EQ	Cluster1	IE	BRCA
TCGA-A2-A0ER	Cluster3	D	BRCA
TCGA-A2-A0ES	Cluster3	D	BRCA
TCGA-A2-A0ET	Cluster3	IE	BRCA
TCGA-A2-A0EU	Cluster3	D	BRCA
TCGA-A2-A0EV	Cluster3	IE	BRCA
TCGA-A2-A0EW	Cluster3	D	BRCA
TCGA-A2-A0EX	Cluster3	IE	BRCA
TCGA-A2-A0EY	Cluster1	D	BRCA
TCGA-A2-A0ST	Cluster3	IE	BRCA
TCGA-A2-A0SU	Cluster3	IE	BRCA
TCGA-A2-A0SV	Cluster2	D	BRCA
TCGA-A2-A0SW	Cluster1	IE	BRCA
TCGA-A2-A0SX	Cluster1	IE	BRCA
TCGA-A2-A0SY	Cluster3	IE	BRCA
TCGA-A2-A0T0	Cluster1	D	BRCA
TCGA-A2-A0T1	Cluster2	IE	BRCA
TCGA-A2-A0T2	Cluster2	IE	BRCA
TCGA-A2-A0T3	Cluster1	D	BRCA
TCGA-A2-A0T4	Cluster3	D	BRCA
TCGA-A2-A0T5	Cluster3	D	BRCA
TCGA-A2-A0T6	Cluster3	D	BRCA
TCGA-A2-A0T7	Cluster3	D	BRCA
TCGA-A2-A0YC	Cluster3	D	BRCA
TCGA-A2-A0YD	Cluster3	D	BRCA
TCGA-A2-A0YE	Cluster1	D	BRCA
TCGA-A2-A0YF	Cluster3	D	BRCA
TCGA-A2-A0YG	Cluster1	D	BRCA
TCGA-A2-A0YH	Cluster3	IE	BRCA
TCGA-A2-A0YI	Cluster3	IE	BRCA
TCGA-A2-A0YJ	Cluster1	D	BRCA
TCGA-A2-A0YK	Cluster3	IE	BRCA
TCGA-A2-A0YL	Cluster3	IE	BRCA
TCGA-A2-A0YM	Cluster1	D	BRCA
TCGA-A2-A0YT	Cluster1	D	BRCA
TCGA-A2-A1FV	Cluster3	D	BRCA
TCGA-A2-A1FW	Cluster3	D	BRCA
TCGA-A2-A1FX	Cluster1	D	BRCA
TCGA-A2-A1FZ	Cluster3	D	BRCA
TCGA-A2-A1G0	Cluster3	IE	BRCA
TCGA-A2-A1G1	Cluster1	IE	BRCA
TCGA-A2-A1G4	Cluster3	D	BRCA
TCGA-A2-A1G6	Cluster3	IE	BRCA
TCGA-A2-A259	Cluster3	IE	BRCA
TCGA-A2-A25A	Cluster3	D	BRCA
TCGA-A2-A25B	Cluster3	D	BRCA
TCGA-A2-A25C	Cluster3	D	BRCA
TCGA-A2-A25D	Cluster2	IE	BRCA
TCGA-A2-A25E	Cluster1	D	BRCA
TCGA-A2-A25F	Cluster3	IE	BRCA
TCGA-A2-A3KC	Cluster3	D	BRCA
TCGA-A2-A3KD	Cluster3	D	BRCA
TCGA-A2-A3XS	Cluster1	IE	BRCA
TCGA-A2-A3XT	Cluster1	IE	BRCA
TCGA-A2-A3XU	Cluster2	D	BRCA
TCGA-A2-A3XV	Cluster2	D	BRCA
TCGA-A2-A3XW	Cluster2	IE	BRCA
TCGA-A2-A3XX	Cluster1	IE	BRCA
TCGA-A2-A3XY	Cluster1	IE	BRCA
TCGA-A2-A3XZ	Cluster1	IE	BRCA
TCGA-A2-A3Y0	Cluster1	IE	BRCA
TCGA-A2-A4RW	Cluster1	IE	BRCA
TCGA-A2-A4RX	Cluster3	D	BRCA
TCGA-A2-A4RY	Cluster3	D	BRCA
TCGA-A2-A4S0	Cluster3	D	BRCA
TCGA-A2-A4S1	Cluster2	D	BRCA
TCGA-A2-A4S2	Cluster3	IE	BRCA
TCGA-A2-A4S3	Cluster1	IE	BRCA
TCGA-A3-3306	Cluster1	D	KIRC
TCGA-A3-3307	Cluster1	IE	KIRC
TCGA-A3-3308	Cluster1	D	KIRC
TCGA-A3-3311	Cluster3	D	KIRC
TCGA-A3-3313	Cluster1	D	KIRC
TCGA-A3-3316	Cluster3	D	KIRC
TCGA-A3-3317	Cluster1	D	KIRC
TCGA-A3-3319	Cluster2	D	KIRC
TCGA-A3-3320	Cluster3	D	KIRC
TCGA-A3-3322	Cluster3	D	KIRC
TCGA-A3-3323	Cluster3	D	KIRC
TCGA-A3-3324	Cluster3	IE	KIRC
TCGA-A3-3325	Cluster1	D	KIRC
TCGA-A3-3326	Cluster3	IE	KIRC
TCGA-A3-3328	Cluster1	D	KIRC
TCGA-A3-3329	Cluster3	IE	KIRC
TCGA-A3-3331	Cluster3	D	KIRC
TCGA-A3-3335	Cluster3	D	KIRC
TCGA-A3-3343	Cluster3	IE	KIRC
TCGA-A3-3346	Cluster2	D	KIRC
TCGA-A3-3347	Cluster1	D	KIRC
TCGA-A3-3349	Cluster3	D	KIRC
TCGA-A3-3351	Cluster3	IE	KIRC
TCGA-A3-3352	Cluster3	IE	KIRC
TCGA-A3-3357	Cluster3	D	KIRC
TCGA-A3-3358	Cluster3	IE	KIRC
TCGA-A3-3359	Cluster3	IE	KIRC
TCGA-A3-3362	Cluster3	D	KIRC
TCGA-A3-3363	Cluster1	D	KIRC
TCGA-A3-3365	Cluster3	IE	KIRC
TCGA-A3-3367	Cluster3	D	KIRC
TCGA-A3-3370	Cluster3	IE	KIRC
TCGA-A3-3372	Cluster3	D	KIRC
TCGA-A3-3373	Cluster3	D	KIRC
TCGA-A3-3374	Cluster2	D	KIRC
TCGA-A3-3376	Cluster3	D	KIRC
TCGA-A3-3378	Cluster3	D	KIRC
TCGA-A3-3380	Cluster3	D	KIRC
TCGA-A3-3382	Cluster3	IE	KIRC
TCGA-A3-3383	Cluster2	IE	KIRC
TCGA-A3-3385	Cluster3	D	KIRC
TCGA-A3-3387	Cluster1	D	KIRC
TCGA-A3-A6NI	Cluster1	D	KIRC
TCGA-A3-A6NJ	Cluster1	IE	KIRC
TCGA-A3-A6NN	Cluster1	IE	KIRC
TCGA-A3-A8CQ	Cluster1	D	KIRC
TCGA-A3-A8OU	Cluster1	D	KIRC
TCGA-A3-A8OV	Cluster1	D	KIRC
TCGA-A3-A8OW	Cluster1	D	KIRC
TCGA-A3-A8OX	Cluster1	IE	KIRC
TCGA-A4-7286	Cluster2	IE	KIRP
TCGA-A4-7287	Cluster1	D	KIRP
TCGA-A4-7288	Cluster3	D	KIRP
TCGA-A4-7583	Cluster3	IE	KIRP
TCGA-A4-7584	Cluster3	D	KIRP
TCGA-A4-7585	Cluster3	IE	KIRP
TCGA-A4-7732	Cluster1	D	KIRP
TCGA-A4-7734	Cluster1	D	KIRP
TCGA-A4-7828	Cluster3	D	KIRP
TCGA-A4-7915	Cluster3	D	KIRP
TCGA-A4-7997	Cluster3	D	KIRP
TCGA-A4-8098	Cluster1	D	KIRP
TCGA-A4-8310	Cluster1	D	KIRP
TCGA-A4-8311	Cluster3	D	KIRP
TCGA-A4-8312	Cluster3	D	KIRP
TCGA-A4-8515	Cluster3	D	KIRP
TCGA-A4-8516	Cluster1	D	KIRP
TCGA-A4-8517	Cluster3	D	KIRP
TCGA-A4-8630	Cluster3	D	KIRP
TCGA-A4-A48D	Cluster2	IE	KIRP
TCGA-A4-A4ZT	Cluster1	IE	KIRP
TCGA-A4-A57E	Cluster1	D	KIRP
TCGA-A4-A5DU	Cluster1	IE	KIRP
TCGA-A4-A5XZ	Cluster3	IE	KIRP
TCGA-A4-A5Y0	Cluster3	D	KIRP
TCGA-A4-A5Y1	Cluster1	D	KIRP
TCGA-A4-A6HP	Cluster2	IE	KIRP
TCGA-A4-A772	Cluster1	D	KIRP
TCGA-A4-A7UZ	Cluster1	D	KIRP
TCGA-A5-A1OH	Cluster1	D	UCEC
TCGA-A5-A2K2	Cluster1	D	UCEC
TCGA-A5-A2K3	Cluster2	IE	UCEC
TCGA-A5-A2K4	Cluster1	D	UCEC
TCGA-A5-A2K5	Cluster2	IE	UCEC
TCGA-A5-A2K7	Cluster1	D	UCEC
TCGA-A5-A3LO	Cluster1	D	UCEC
TCGA-A5-A3LP	Cluster3	D	UCEC
TCGA-A5-A7WJ	Cluster1	D	UCEC
TCGA-A5-AB3J	Cluster3	D	UCEC
TCGA-A6-2675	Cluster3	D	COAD
TCGA-A6-2682	Cluster2	D	COAD
TCGA-A6-2685	Cluster2	D	COAD
TCGA-A6-2686	Cluster3	IE	COAD
TCGA-A6-4105	Cluster1	IE	COAD
TCGA-A6-5657	Cluster1	IE	COAD
TCGA-A6-5660	Cluster1	D	COAD
TCGA-A6-5662	Cluster3	D	COAD
TCGA-A6-5664	Cluster3	D	COAD
TCGA-A6-5666	Cluster1	D	COAD
TCGA-A6-5667	Cluster1	D	COAD
TCGA-A6-6137	Cluster3	IE	COAD
TCGA-A6-6138	Cluster3	IE	COAD
TCGA-A6-6140	Cluster1	D	COAD
TCGA-A6-6141	Cluster3	IE	COAD
TCGA-A6-6142	Cluster3	D	COAD
TCGA-A6-6648	Cluster1	D	COAD
TCGA-A6-6649	Cluster3	D	COAD
TCGA-A6-6651	Cluster3	IE	COAD
TCGA-A6-6652	Cluster3	D	COAD
TCGA-A6-6653	Cluster3	D	COAD
TCGA-A6-6654	Cluster3	IE	COAD
TCGA-A6-6782	Cluster3	D	COAD
TCGA-A6-A565	Cluster3	IE	COAD
TCGA-A6-A566	Cluster3	D	COAD
TCGA-A6-A567	Cluster3	D	COAD
TCGA-A6-A56B	Cluster1	D	COAD
TCGA-A6-A5ZU	Cluster3	IE	COAD
TCGA-A7-A0CD	Cluster3	D	BRCA
TCGA-A7-A0CE	Cluster1	D	BRCA
TCGA-A7-A0CG	Cluster3	IE	BRCA
TCGA-A7-A0CH	Cluster3	D	BRCA
TCGA-A7-A0CJ	Cluster1	D	BRCA
TCGA-A7-A0D9	Cluster3	D	BRCA
TCGA-A7-A0DA	Cluster1	D	BRCA
TCGA-A7-A13F	Cluster2	D	BRCA
TCGA-A7-A13H	Cluster3	IE	BRCA
TCGA-A7-A26G	Cluster3	IE	BRCA
TCGA-A7-A26H	Cluster3	IE	BRCA
TCGA-A7-A2KD	Cluster1	IE	BRCA
TCGA-A7-A3IY	Cluster2	D	BRCA
TCGA-A7-A3IZ	Cluster3	D	BRCA
TCGA-A7-A3J0	Cluster3	IE	BRCA
TCGA-A7-A3J1	Cluster3	IE	BRCA
TCGA-A7-A3RF	Cluster2	D	BRCA
TCGA-A7-A425	Cluster2	D	BRCA
TCGA-A7-A426	Cluster2	IE	BRCA
TCGA-A7-A4SA	Cluster1	IE	BRCA
TCGA-A7-A4SB	Cluster3	D	BRCA
TCGA-A7-A4SC	Cluster3	IE	BRCA
TCGA-A7-A4SD	Cluster1	IE	BRCA
TCGA-A7-A4SE	Cluster1	D	BRCA
TCGA-A7-A4SF	Cluster1	D	BRCA
TCGA-A7-A56D	Cluster2	IE	BRCA
TCGA-A7-A5ZV	Cluster2	D	BRCA
TCGA-A7-A5ZW	Cluster3	IE	BRCA
TCGA-A7-A5ZX	Cluster3	D	BRCA
TCGA-A7-A6VV	Cluster1	D	BRCA
TCGA-A7-A6VW	Cluster2	D	BRCA
TCGA-A7-A6VX	Cluster3	D	BRCA
TCGA-A7-A6VY	Cluster1	IE	BRCA
TCGA-A8-A06N	Cluster1	D	BRCA
TCGA-A8-A06O	Cluster3	D	BRCA
TCGA-A8-A06P	Cluster3	D	BRCA
TCGA-A8-A06Q	Cluster1	D	BRCA
TCGA-A8-A06R	Cluster1	D	BRCA
TCGA-A8-A06T	Cluster3	IE	BRCA
TCGA-A8-A06U	Cluster1	IE	BRCA
TCGA-A8-A06X	Cluster1	IE	BRCA
TCGA-A8-A06Y	Cluster3	D	BRCA
TCGA-A8-A06Z	Cluster1	D	BRCA
TCGA-A8-A075	Cluster3	IE	BRCA
TCGA-A8-A076	Cluster1	D	BRCA
TCGA-A8-A079	Cluster1	D	BRCA
TCGA-A8-A07B	Cluster1	D	BRCA
TCGA-A8-A07C	Cluster1	IE	BRCA
TCGA-A8-A07E	Cluster3	D	BRCA
TCGA-A8-A07F	Cluster3	IE	BRCA
TCGA-A8-A07G	Cluster3	IE	BRCA
TCGA-A8-A07I	Cluster3	D	BRCA
TCGA-A8-A07J	Cluster3	D	BRCA
TCGA-A8-A07L	Cluster1	D	BRCA
TCGA-A8-A07O	Cluster1	D	BRCA
TCGA-A8-A07P	Cluster3	D	BRCA
TCGA-A8-A07R	Cluster1	D	BRCA
TCGA-A8-A07S	Cluster3	D	BRCA
TCGA-A8-A07U	Cluster1	IE	BRCA
TCGA-A8-A07W	Cluster3	D	BRCA
TCGA-A8-A07Z	Cluster2	D	BRCA
TCGA-A8-A081	Cluster1	IE	BRCA
TCGA-A8-A082	Cluster3	D	BRCA
TCGA-A8-A083	Cluster3	D	BRCA
TCGA-A8-A084	Cluster3	D	BRCA
TCGA-A8-A085	Cluster3	D	BRCA
TCGA-A8-A086	Cluster3	D	BRCA
TCGA-A8-A08A	Cluster3	D	BRCA
TCGA-A8-A08B	Cluster1	IE	BRCA
TCGA-A8-A08C	Cluster3	D	BRCA
TCGA-A8-A08F	Cluster1	IE	BRCA
TCGA-A8-A08G	Cluster1	IE	BRCA
TCGA-A8-A08H	Cluster2	D	BRCA
TCGA-A8-A08I	Cluster3	IE	BRCA
TCGA-A8-A08J	Cluster3	D	BRCA
TCGA-A8-A08L	Cluster1	IE	BRCA
TCGA-A8-A08O	Cluster3	D	BRCA
TCGA-A8-A08P	Cluster1	IE	BRCA
TCGA-A8-A08R	Cluster1	IE	BRCA
TCGA-A8-A08S	Cluster3	D	BRCA
TCGA-A8-A08T	Cluster3	IE	BRCA
TCGA-A8-A08X	Cluster1	IE	BRCA
TCGA-A8-A08Z	Cluster3	D	BRCA
TCGA-A8-A090	Cluster3	D	BRCA
TCGA-A8-A091	Cluster3	D	BRCA
TCGA-A8-A092	Cluster1	D	BRCA
TCGA-A8-A093	Cluster3	D	BRCA
TCGA-A8-A094	Cluster3	IE	BRCA
TCGA-A8-A095	Cluster3	D	BRCA
TCGA-A8-A096	Cluster3	IE	BRCA
TCGA-A8-A097	Cluster3	D	BRCA
TCGA-A8-A099	Cluster3	IE	BRCA
TCGA-A8-A09A	Cluster3	IE	BRCA
TCGA-A8-A09B	Cluster3	D	BRCA
TCGA-A8-A09D	Cluster1	D	BRCA
TCGA-A8-A09E	Cluster1	D	BRCA
TCGA-A8-A09G	Cluster3	IE	BRCA
TCGA-A8-A09I	Cluster1	IE	BRCA
TCGA-A8-A09K	Cluster3	IE	BRCA
TCGA-A8-A09M	Cluster1	IE	BRCA
TCGA-A8-A09N	Cluster3	D	BRCA
TCGA-A8-A09Q	Cluster1	IE	BRCA
TCGA-A8-A09R	Cluster3	IE	BRCA
TCGA-A8-A09T	Cluster3	D	BRCA
TCGA-A8-A09V	Cluster3	D	BRCA
TCGA-A8-A09W	Cluster1	D	BRCA
TCGA-A8-A09X	Cluster1	IE	BRCA
TCGA-A8-A09Z	Cluster3	IE	BRCA
TCGA-A8-A0A1	Cluster3	IE	BRCA
TCGA-A8-A0A2	Cluster3	IE	BRCA
TCGA-A8-A0A4	Cluster3	D	BRCA
TCGA-A8-A0A6	Cluster3	IE	BRCA
TCGA-A8-A0A7	Cluster3	IE	BRCA
TCGA-A8-A0A9	Cluster3	D	BRCA
TCGA-A8-A0AB	Cluster3	D	BRCA
TCGA-A8-A0AD	Cluster3	D	BRCA
TCGA-AA-3489	Cluster3	IE	COAD
TCGA-AA-3492	Cluster2	IE	COAD
TCGA-AA-3495	Cluster1	IE	COAD
TCGA-AA-3496	Cluster3	IE	COAD
TCGA-AA-3502	Cluster3	IE	COAD
TCGA-AA-3506	Cluster2	IE	COAD
TCGA-AA-3509	Cluster3	D	COAD
TCGA-AA-3511	Cluster3	D	COAD
TCGA-AA-3526	Cluster1	IE	COAD
TCGA-AA-3655	Cluster1	D	COAD
TCGA-AA-3660	Cluster1	D	COAD
TCGA-AA-3662	Cluster1	D	COAD
TCGA-AA-3663	Cluster3	D	COAD
TCGA-AA-3675	Cluster3	D	COAD
TCGA-AA-3685	Cluster2	IE	COAD
TCGA-AA-3697	Cluster1	D	COAD
TCGA-AA-3712	Cluster1	D	COAD
TCGA-AA-3713	Cluster3	IE	COAD
TCGA-AA-A01P	Cluster3	IE	COAD
TCGA-AA-A01X	Cluster2	IE	COAD
TCGA-AA-A01Z	Cluster2	D	COAD
TCGA-AA-A02K	Cluster1	D	COAD
TCGA-AA-A02Y	Cluster2	IE	COAD
TCGA-AC-A23C	Cluster3	IE	BRCA
TCGA-AC-A23E	Cluster3	D	BRCA
TCGA-AC-A23G	Cluster2	D	BRCA
TCGA-AC-A23H	Cluster3	D	BRCA
TCGA-AC-A2B8	Cluster3	D	BRCA
TCGA-AC-A2BK	Cluster1	D	BRCA
TCGA-AC-A2BM	Cluster3	D	BRCA
TCGA-AC-A2FB	Cluster3	IE	BRCA
TCGA-AC-A2FE	Cluster3	IE	BRCA
TCGA-AC-A2FF	Cluster3	IE	BRCA
TCGA-AC-A2FG	Cluster3	D	BRCA
TCGA-AC-A2FK	Cluster3	IE	BRCA
TCGA-AC-A2FM	Cluster1	D	BRCA
TCGA-AC-A2FO	Cluster3	IE	BRCA
TCGA-AC-A2QI	Cluster3	IE	BRCA
TCGA-AC-A2QJ	Cluster2	D	BRCA
TCGA-AC-A3BB	Cluster2	IE	BRCA
TCGA-AC-A3EH	Cluster2	IE	BRCA
TCGA-AC-A3HN	Cluster3	D	BRCA
TCGA-AC-A3QP	Cluster2	D	BRCA
TCGA-AC-A3TM	Cluster2	IE	BRCA
TCGA-AC-A3TN	Cluster2	D	BRCA
TCGA-AC-A3W5	Cluster2	IE	BRCA
TCGA-AC-A3W6	Cluster2	IE	BRCA
TCGA-AC-A3W7	Cluster3	D	BRCA
TCGA-AC-A3YI	Cluster1	D	BRCA
TCGA-AC-A3YJ	Cluster2	IE	BRCA
TCGA-AC-A4ZE	Cluster3	D	BRCA
TCGA-AC-A5EH	Cluster2	D	BRCA
TCGA-AC-A5XS	Cluster2	IE	BRCA
TCGA-AC-A5XU	Cluster1	D	BRCA
TCGA-AC-A62V	Cluster2	D	BRCA
TCGA-AC-A62X	Cluster1	D	BRCA
TCGA-AC-A62Y	Cluster2	D	BRCA
TCGA-AC-A6IV	Cluster3	D	BRCA
TCGA-AC-A6IW	Cluster1	IE	BRCA
TCGA-AC-A6NO	Cluster1	D	BRCA
TCGA-AC-A7VB	Cluster1	D	BRCA
TCGA-AC-A7VC	Cluster2	D	BRCA
TCGA-AC-A8OP	Cluster3	D	BRCA
TCGA-AC-A8OQ	Cluster1	IE	BRCA
TCGA-AC-A8OR	Cluster2	D	BRCA
TCGA-AC-A8OS	Cluster3	IE	BRCA
TCGA-AD-5900	Cluster1	IE	COAD
TCGA-AD-6548	Cluster1	D	COAD
TCGA-AD-6888	Cluster2	D	COAD
TCGA-AD-6889	Cluster2	D	COAD
TCGA-AD-6890	Cluster1	D	COAD
TCGA-AD-6895	Cluster3	IE	COAD
TCGA-AD-6899	Cluster3	IE	COAD
TCGA-AD-6901	Cluster3	IE	COAD
TCGA-AD-6963	Cluster1	IE	COAD
TCGA-AD-6964	Cluster3	IE	COAD
TCGA-AD-6965	Cluster1	D	COAD
TCGA-AD-A5EJ	Cluster3	D	COAD
TCGA-AD-A5EK	Cluster1	D	COAD
TCGA-AF-2687	Cluster1	D	READ
TCGA-AF-2690	Cluster3	IE	READ
TCGA-AF-3911	Cluster1	D	READ
TCGA-AF-5654	Cluster1	D	READ
TCGA-AF-6136	Cluster3	D	READ
TCGA-AF-6655	Cluster1	D	READ
TCGA-AF-6672	Cluster3	D	READ
TCGA-AF-A56K	Cluster3	D	READ
TCGA-AF-A56L	Cluster1	D	READ
TCGA-AF-A56N	Cluster3	D	READ
TCGA-AG-3591	Cluster3	D	READ
TCGA-AG-3592	Cluster1	D	READ
TCGA-AG-3725	Cluster3	IE	READ
TCGA-AG-3731	Cluster1	D	READ
TCGA-AG-3732	Cluster3	IE	READ
TCGA-AG-3742	Cluster3	D	READ
TCGA-AG-4021	Cluster3	D	READ
TCGA-AG-4022	Cluster3	IE	READ
TCGA-AH-6544	Cluster1	D	READ
TCGA-AH-6547	Cluster3	IE	READ
TCGA-AH-6549	Cluster1	D	READ
TCGA-AH-6643	Cluster3	D	READ
TCGA-AH-6644	Cluster3	D	READ
TCGA-AH-6897	Cluster1	D	READ
TCGA-AH-6903	Cluster3	D	READ
TCGA-AJ-A23N	Cluster1	D	UCEC
TCGA-AJ-A2QM	Cluster1	D	UCEC
TCGA-AJ-A2QO	Cluster3	D	UCEC
TCGA-AJ-A3BD	Cluster1	IE	UCEC
TCGA-AJ-A3BF	Cluster1	D	UCEC
TCGA-AJ-A3BH	Cluster3	IE	UCEC
TCGA-AJ-A3BI	Cluster2	IE	UCEC
TCGA-AJ-A3BK	Cluster2	IE	UCEC
TCGA-AJ-A3EK	Cluster1	IE	UCEC
TCGA-AJ-A3EL	Cluster1	IE	UCEC
TCGA-AJ-A3EM	Cluster1	D	UCEC
TCGA-AJ-A3I9	Cluster1	D	UCEC
TCGA-AJ-A3IA	Cluster1	IE	UCEC
TCGA-AJ-A3NC	Cluster3	D	UCEC
TCGA-AJ-A3NE	Cluster1	IE	UCEC
TCGA-AJ-A3NF	Cluster1	D	UCEC
TCGA-AJ-A3NH	Cluster1	D	UCEC
TCGA-AJ-A3OJ	Cluster3	IE	UCEC
TCGA-AJ-A3OK	Cluster2	IE	UCEC
TCGA-AJ-A3OL	Cluster1	D	UCEC
TCGA-AJ-A3QS	Cluster1	IE	UCEC
TCGA-AJ-A3TW	Cluster1	IE	UCEC
TCGA-AJ-A5DV	Cluster3	D	UCEC
TCGA-AJ-A5DW	Cluster3	D	UCEC
TCGA-AJ-A8CT	Cluster3	IE	UCEC
TCGA-AJ-A8CV	Cluster1	IE	UCEC
TCGA-AJ-A8CW	Cluster1	IE	UCEC
TCGA-AK-3427	Cluster2	D	KIRC
TCGA-AK-3428	Cluster3	D	KIRC
TCGA-AK-3429	Cluster2	IE	KIRC
TCGA-AK-3431	Cluster3	D	KIRC
TCGA-AK-3433	Cluster3	D	KIRC
TCGA-AK-3434	Cluster2	IE	KIRC
TCGA-AK-3436	Cluster2	D	KIRC
TCGA-AK-3440	Cluster2	D	KIRC
TCGA-AK-3443	Cluster3	D	KIRC
TCGA-AK-3445	Cluster3	IE	KIRC
TCGA-AK-3447	Cluster2	D	KIRC
TCGA-AK-3450	Cluster3	IE	KIRC
TCGA-AK-3451	Cluster2	D	KIRC
TCGA-AK-3455	Cluster3	IE	KIRC
TCGA-AK-3456	Cluster3	D	KIRC
TCGA-AK-3458	Cluster2	D	KIRC
TCGA-AK-3460	Cluster3	D	KIRC
TCGA-AK-3461	Cluster1	D	KIRC
TCGA-AK-3465	Cluster3	D	KIRC
TCGA-AL-3466	Cluster1	D	KIRP
TCGA-AL-3467	Cluster3	D	KIRP
TCGA-AL-3468	Cluster1	D	KIRP
TCGA-AL-3471	Cluster3	D	KIRP
TCGA-AL-3472	Cluster3	D	KIRP
TCGA-AL-3473	Cluster3	IE	KIRP
TCGA-AL-7173	Cluster2	D	KIRP
TCGA-AL-A5DJ	Cluster2	IE	KIRP
TCGA-AM-5820	Cluster1	D	COAD
TCGA-AM-5821	Cluster1	IE	COAD
TCGA-AN-A03X	Cluster2	D	BRCA
TCGA-AN-A03Y	Cluster1	D	BRCA
TCGA-AN-A041	Cluster3	D	BRCA
TCGA-AN-A046	Cluster3	IE	BRCA
TCGA-AN-A049	Cluster3	D	BRCA
TCGA-AN-A04A	Cluster3	D	BRCA
TCGA-AN-A04C	Cluster1	D	BRCA
TCGA-AN-A04D	Cluster1	D	BRCA
TCGA-AN-A0AJ	Cluster1	IE	BRCA
TCGA-AN-A0AK	Cluster1	D	BRCA
TCGA-AN-A0AL	Cluster2	D	BRCA
TCGA-AN-A0AM	Cluster2	IE	BRCA
TCGA-AN-A0AR	Cluster1	D	BRCA
TCGA-AN-A0AS	Cluster3	D	BRCA
TCGA-AN-A0AT	Cluster1	IE	BRCA
TCGA-AN-A0FD	Cluster2	D	BRCA
TCGA-AN-A0FF	Cluster3	D	BRCA
TCGA-AN-A0FJ	Cluster1	D	BRCA
TCGA-AN-A0FK	Cluster2	D	BRCA
TCGA-AN-A0FL	Cluster2	D	BRCA
TCGA-AN-A0FN	Cluster3	IE	BRCA
TCGA-AN-A0FS	Cluster3	D	BRCA
TCGA-AN-A0FT	Cluster2	D	BRCA
TCGA-AN-A0FV	Cluster3	D	BRCA
TCGA-AN-A0FW	Cluster3	D	BRCA
TCGA-AN-A0FX	Cluster1	D	BRCA
TCGA-AN-A0FY	Cluster1	D	BRCA
TCGA-AN-A0FZ	Cluster3	D	BRCA
TCGA-AN-A0G0	Cluster1	D	BRCA
[truncated: 5,875 more rows]
