# Supplementary material for: Targeting treatment resistance: unveiling the potential of RNA methylation regulators and TG-101,209 in pan-cancer neoadjuvant therapy
Source: J Exp Clin Cancer Res. 2024 Aug 19;43:232. doi: 10.1186/s13046-024-03111-x (PMC11331809; doi:10.1186/s13046-024-03111-x)
Supplement: Supplementary file 22 — Supplementary Material 22 [file 13046_2024_3111_MOESM22_ESM.xlsx]

## Sheet: GSVA_ssgsea_immune
	TCGA-CF-A7I0-01A	TCGA-GD-A3OQ-01A	TCGA-CU-A0YO-01A	TCGA-DK-AA71-01A	TCGA-CF-A9FL-01A	TCGA-ZF-AA5N-01A	TCGA-UY-A9PF-01A	TCGA-UY-A78P-01A	TCGA-CF-A1HR-01A	TCGA-DK-A3IN-01A	TCGA-UY-A9PH-01A	TCGA-GD-A76B-01A	TCGA-ZF-AA58-01A	TCGA-ZF-AA4V-01A	TCGA-DK-AA6R-01A	TCGA-FT-A61P-01A	TCGA-2F-A9KQ-01A	TCGA-K4-A54R-01A	TCGA-FD-A62S-01A	TCGA-ZF-A9R3-01A	TCGA-BT-A42F-01A	TCGA-K4-A83P-01A	TCGA-K4-A5RJ-01A	TCGA-XF-A9SX-01A	TCGA-KQ-A41N-01A	TCGA-DK-A1AE-01A	TCGA-DK-A3WX-01A	TCGA-DK-A3WW-01A	TCGA-XF-A9SK-01A	TCGA-KQ-A41R-01A	TCGA-CF-A3MG-01A	TCGA-CU-A0YR-01A	TCGA-UY-A78M-01A	TCGA-CF-A5UA-01A	TCGA-ZF-A9RN-01A	TCGA-4Z-AA81-01A	TCGA-E7-A8O8-01A	TCGA-BL-A0C8-01B	TCGA-GC-A3RB-01A	TCGA-BT-A20O-01A	TCGA-G2-A2ES-01A	TCGA-DK-AA6P-01A	TCGA-FD-A43P-01A	TCGA-2F-A9KT-01A	TCGA-CF-A9FF-01A	TCGA-UY-A9PA-01A	TCGA-E7-A7DU-01A	TCGA-2F-A9KW-01A	TCGA-4Z-AA87-01A
Activated B cell	0.405718	0.382988	0.556892	0.425375	0.469123	0.419232	0.575173	0.594843	0.536553	0.511704	0.604006	0.646856	0.61924	0.475343	0.446111	0.525434	0.263669	0.463741	0.609985	0.442972	0.675052	0.868691	0.517042	0.62693	0.335156	0.359587	0.530679	0.518956	0.512799	0.358642	0.309006	0.523397	0.408508	0.408248	0.472007	0.469531	0.388334	0	0.412131	0.757965	0.425967	0.381298	0.639085	0.291575	0.658963	0.398301	0.310235	0.444472	0.520129
Activated CD4 T cell	0.691657	0.768637	0.794074	0.704417	0.72191	0.739737	0.760914	0.827629	0.752002	0.774498	0.817129	0.785039	0.855457	0.799147	0.781721	0.777917	0.685994	0.813566	0.80633	0.749004	0.828952	0.827668	0.864101	0.80081	0.688385	0.737497	0.790914	0.834229	0.701454	0.698449	0.686836	0.822353	0.702939	0.677344	0.798209	0.813794	0.695277	0.493836	0.755803	0.904296	0.822678	0.636947	0.847168	0.722096	0.755349	0.789758	0.661871	0.787182	0.784191
Activated CD8 T cell	0.775517	0.723746	0.789521	0.74419	0.710354	0.711907	0.781281	0.862397	0.785703	0.76321	0.873145	0.844564	0.889286	0.843999	0.787279	0.817621	0.676605	0.876689	0.791844	0.723395	0.885149	0.888551	0.922333	0.870683	0.64038	0.787329	0.831299	0.9122	0.782266	0.694485	0.648761	0.812726	0.702881	0.722548	0.861088	0.856837	0.751814	0.401011	0.737304	0.930349	0.806441	0.678352	0.904177	0.664259	0.786681	0.817659	0.714851	0.719616	0.818162
Central memory CD4 T cell	0.890835	0.913638	0.908882	0.881202	0.918719	0.878841	0.895402	0.942589	0.901872	0.919162	0.928687	0.909474	0.915701	0.920526	0.914518	0.925237	0.911575	0.933158	0.940275	0.896306	0.929407	0.936372	0.913668	0.923357	0.858831	0.883649	0.937567	0.945789	0.924473	0.869046	0.886091	0.898293	0.887183	0.871945	0.892248	0.902888	0.885319	0.732906	0.904149	0.942251	0.916443	0.872847	0.925202	0.910462	0.900824	0.909373	0.894469	0.878361	0.867768
Central memory CD8 T cell	0.766727	0.780081	0.828321	0.778937	0.781748	0.723313	0.778197	0.845084	0.781689	0.829638	0.814175	0.792965	0.81482	0.790463	0.794865	0.82816	0.77267	0.820672	0.857291	0.796908	0.807988	0.843608	0.808928	0.835297	0.690476	0.745546	0.817575	0.78438	0.83912	0.742961	0.725298	0.815471	0.792125	0.735265	0.750733	0.782649	0.743945	0.64592	0.786028	0.861384	0.82682	0.731413	0.805687	0.793659	0.755829	0.782552	0.736524	0.799194	0.783945
Effector memeory CD4 T cell	0.695679	0.658111	0.725253	0.67431	0.670832	0.650252	0.692798	0.7436	0.658207	0.670976	0.701545	0.698705	0.705524	0.646174	0.667612	0.725328	0.644429	0.702196	0.717466	0.670716	0.736171	0.769875	0.709498	0.685568	0.639505	0.656836	0.674218	0.686345	0.735064	0.651783	0.663495	0.717909	0.630842	0.66269	0.607637	0.628092	0.643898	0.560981	0.599197	0.762796	0.681463	0.599298	0.709775	0.661426	0.638304	0.69122	0.622195	0.77752	0.680671
Effector memeory CD8 T cell	0.65623	0.683276	0.755162	0.687582	0.688117	0.67777	0.705624	0.786118	0.711158	0.741538	0.786291	0.753615	0.827061	0.760051	0.71933	0.797278	0.605947	0.771801	0.778717	0.698971	0.804965	0.799849	0.829576	0.800417	0.602403	0.687295	0.764275	0.822669	0.726621	0.65114	0.601113	0.752513	0.638206	0.665802	0.727788	0.774743	0.662671	0.428827	0.652983	0.861559	0.761974	0.626758	0.786581	0.651068	0.675707	0.78276	0.64186	0.678336	0.693106
Gamma delta T cell	0.736057	0.762413	0.785017	0.760746	0.766145	0.75887	0.770253	0.823491	0.759535	0.835908	0.819929	0.79731	0.80477	0.783412	0.785695	0.81074	0.749268	0.809655	0.773706	0.739157	0.799898	0.780809	0.83456	0.811926	0.724221	0.715135	0.785603	0.799075	0.736928	0.776969	0.738503	0.809282	0.750114	0.731914	0.748924	0.780534	0.747366	0.648048	0.760865	0.82985	0.766098	0.750338	0.759977	0.761017	0.755309	0.778391	0.745606	0.793178	0.755038
Immature B cell	0.449282	0.462193	0.57777	0.434195	0.49936	0.461202	0.584767	0.641196	0.555524	0.573119	0.644638	0.633704	0.690101	0.552875	0.522991	0.595626	0.429463	0.569861	0.64145	0.538493	0.688971	0.840329	0.641678	0.656813	0.36143	0.446864	0.561358	0.634185	0.548464	0.424753	0.422893	0.633318	0.417349	0.457994	0.566873	0.563246	0.458112	0.202669	0.453695	0.791666	0.576071	0.420976	0.649305	0.454101	0.649885	0.537301	0.411419	0.491703	0.539006
Memory B cell	0.607703	0.591707	0.618019	0.567871	0.628773	0.553437	0.620884	0.602214	0.585931	0.578932	0.5354	0.593136	0.574009	0.622453	0.632484	0.64288	0.59568	0.588317	0.672058	0.571246	0.565587	0.670637	0.57532	0.618944	0.534223	0.574725	0.610283	0.56913	0.583834	0.554157	0.611598	0.619624	0.564508	0.643741	0.54693	0.551811	0.614595	0.429414	0.573898	0.666386	0.550932	0.6019	0.601836	0.57059	0.599946	0.578818	0.561588	0.547314	0.551158
Regulatory T cell	0.624527	0.675499	0.693835	0.636256	0.646846	0.656994	0.677112	0.83956	0.658526	0.81064	0.79573	0.737473	0.874688	0.739637	0.721246	0.811732	0.640568	0.775645	0.835657	0.643685	0.826555	0.821803	0.869178	0.823808	0.517319	0.623988	0.772904	0.8089	0.765562	0.566225	0.559927	0.814179	0.644309	0.600396	0.729754	0.707002	0.61669	0.425681	0.670472	0.861683	0.745294	0.567256	0.696859	0.653365	0.609609	0.701642	0.577485	0.756584	0.665367
T follicular helper cell	0.673671	0.665013	0.716899	0.648323	0.657168	0.612508	0.703769	0.747082	0.679907	0.714241	0.760503	0.71688	0.766641	0.698975	0.697978	0.76269	0.61851	0.708126	0.746082	0.654259	0.740832	0.772448	0.790021	0.754617	0.567593	0.638564	0.706988	0.726457	0.710915	0.611302	0.604875	0.734906	0.656709	0.660767	0.687153	0.697065	0.662488	0.465569	0.655317	0.78283	0.720437	0.589788	0.719837	0.64246	0.655809	0.678774	0.625474	0.691766	0.665299
Type 1 T helper cell	0.657681	0.624415	0.697914	0.637347	0.669894	0.572009	0.673201	0.733232	0.632901	0.707405	0.710414	0.692146	0.743411	0.657211	0.633149	0.698803	0.585426	0.687548	0.710025	0.617065	0.705334	0.756457	0.728991	0.706535	0.564948	0.610432	0.677922	0.699612	0.657986	0.599502	0.554256	0.713163	0.613991	0.58938	0.698293	0.655619	0.591118	0.442803	0.633201	0.763874	0.670573	0.621004	0.735913	0.579569	0.673361	0.635297	0.583519	0.65504	0.661549
Type 17 T helper cell	0.537296	0.621156	0.6147	0.598652	0.51481	0.614785	0.573904	0.620346	0.596439	0.561777	0.593254	0.591034	0.573324	0.603429	0.582821	0.590515	0.576955	0.588364	0.542056	0.598016	0.601412	0.615551	0.573593	0.586463	0.512765	0.516502	0.587867	0.544734	0.5947	0.554276	0.555918	0.592658	0.544744	0.533715	0.568582	0.595752	0.597089	0.378213	0.524744	0.577121	0.632893	0.538525	0.563525	0.525052	0.58631	0.572305	0.527757	0.556877	0.565296
Type 2 T helper cell	0.70597	0.745455	0.748274	0.735513	0.706258	0.660653	0.707964	0.76371	0.694449	0.721089	0.728997	0.711649	0.737086	0.71438	0.721711	0.75703	0.680538	0.723631	0.71542	0.695254	0.714724	0.712744	0.767439	0.707033	0.670618	0.718099	0.696462	0.759061	0.673171	0.664516	0.659873	0.693289	0.672547	0.668144	0.734824	0.735958	0.667566	0.603153	0.731188	0.760458	0.762899	0.664402	0.739104	0.668998	0.704859	0.720143	0.655042	0.715708	0.705795
Activated dendritic cell	0.633473	0.70396	0.727648	0.669519	0.648882	0.681152	0.671883	0.756268	0.660563	0.711454	0.727448	0.726462	0.756644	0.71422	0.670894	0.724038	0.645913	0.705323	0.723509	0.684534	0.770505	0.730188	0.755156	0.741082	0.594123	0.647299	0.764853	0.752938	0.716926	0.632546	0.62904	0.758273	0.664315	0.672357	0.700216	0.734428	0.655511	0.464582	0.65463	0.768299	0.748745	0.603202	0.709533	0.680472	0.652672	0.696756	0.600837	0.72988	0.683393
CD56bright natural killer cell	0.788801	0.785506	0.804623	0.798828	0.815187	0.772246	0.797358	0.842301	0.796677	0.797656	0.806946	0.793348	0.827782	0.787456	0.784547	0.798389	0.806335	0.79554	0.803198	0.807667	0.771095	0.808674	0.795234	0.796814	0.777754	0.783697	0.797523	0.82881	0.812075	0.79322	0.81636	0.781385	0.782404	0.799441	0.7848	0.779225	0.793571	0.574618	0.794538	0.804236	0.807885	0.787553	0.779886	0.802813	0.805126	0.825795	0.792748	0.7763	0.768317
CD56dim natural killer cell	0.812106	0.786227	0.810537	0.802355	0.791289	0.798032	0.804114	0.810625	0.809873	0.802625	0.79631	0.79984	0.795761	0.853498	0.811256	0.8286	0.788586	0.839242	0.843318	0.821315	0.809504	0.822912	0.793634	0.803543	0.804189	0.759339	0.786535	0.775088	0.83309	0.799609	0.769202	0.826346	0.812958	0.779073	0.808044	0.790461	0.826887	0.623927	0.795866	0.790648	0.786572	0.809577	0.843612	0.807209	0.81401	0.802709	0.81349	0.818306	0.814211
Eosinophil	0.518411	0.50988	0.559534	0.445441	0.447275	0.477717	0.563774	0.568028	0.49443	0.453939	0.539347	0.499206	0.507739	0.444698	0.484661	0.518256	0.495904	0.507482	0.518957	0.487883	0.522355	0.590777	0.503839	0.552869	0.443463	0.471359	0.466387	0.515298	0.486763	0.43283	0.45889	0.521689	0.437512	0.504844	0.465791	0.494927	0.513844	0.381827	0.404814	0.568708	0.526993	0.408032	0.485551	0.440527	0.530808	0.522685	0.481025	0.5235	0.473341
Immature dendritic cell	0.810237	0.812785	0.822758	0.812095	0.831272	0.780264	0.812586	0.855842	0.858703	0.842111	0.852898	0.833755	0.814516	0.793419	0.814398	0.832501	0.832248	0.845991	0.828174	0.851608	0.825378	0.850608	0.833812	0.838247	0.765944	0.788793	0.833011	0.833328	0.846065	0.770505	0.807579	0.834735	0.802599	0.794022	0.791672	0.795738	0.77657	0.708613	0.80659	0.839217	0.84037	0.777331	0.809764	0.818929	0.813764	0.833639	0.781464	0.83056	0.817494
Macrophage	0.569577	0.587936	0.648901	0.566997	0.604244	0.557979	0.595578	0.73164	0.604538	0.686464	0.672372	0.661004	0.731269	0.626961	0.563725	0.675808	0.55362	0.658541	0.690053	0.540717	0.689105	0.733356	0.731597	0.730108	0.503773	0.521211	0.668284	0.646563	0.636871	0.516491	0.446805	0.678949	0.582521	0.57256	0.601503	0.566164	0.566134	0.275714	0.572643	0.760457	0.660752	0.540589	0.621012	0.537484	0.575331	0.617298	0.570146	0.647639	0.613749
Mast cell	0.61768	0.569422	0.681248	0.505148	0.607871	0.568387	0.711206	0.705663	0.644525	0.624792	0.635421	0.616555	0.637408	0.557149	0.566118	0.705306	0.545067	0.619682	0.65005	0.531815	0.616703	0.781138	0.601128	0.69238	0.525693	0.443739	0.609316	0.587995	0.63067	0.566021	0.490858	0.650109	0.56284	0.517923	0.593051	0.540413	0.515318	0.343501	0.469021	0.710031	0.588794	0.541088	0.607393	0.51077	0.5946	0.568523	0.537303	0.640447	0.582593
MDSC	0.733925	0.735569	0.812106	0.728549	0.739229	0.703451	0.768045	0.909452	0.770266	0.861281	0.910407	0.841945	0.923015	0.826141	0.740194	0.869603	0.677832	0.863321	0.878534	0.755311	0.905658	0.921241	0.94426	0.912012	0.610532	0.681138	0.849731	0.902213	0.862319	0.661393	0.613722	0.861445	0.746935	0.708956	0.818525	0.790452	0.717099	0.401339	0.758986	0.946454	0.840747	0.650924	0.871277	0.747331	0.747911	0.780936	0.707083	0.77759	0.780004
Monocyte	0.808277	0.796015	0.835445	0.77217	0.807104	0.77728	0.801002	0.837004	0.807722	0.808437	0.847205	0.81996	0.818683	0.777446	0.74769	0.798621	0.777	0.810811	0.81661	0.803732	0.811622	0.86579	0.832338	0.820557	0.744754	0.71736	0.797196	0.788738	0.805548	0.783689	0.743714	0.817475	0.781608	0.772142	0.783146	0.795279	0.777397	0.598398	0.776315	0.814962	0.761251	0.787095	0.808222	0.771867	0.799147	0.807849	0.783874	0.801187	0.799936
Natural killer cell	0.722135	0.75712	0.79606	0.733424	0.737157	0.748074	0.748642	0.791489	0.74803	0.787963	0.774143	0.761153	0.815985	0.765552	0.750409	0.802907	0.720974	0.775751	0.793272	0.746384	0.75321	0.803421	0.780964	0.812814	0.6752	0.712251	0.770208	0.765558	0.786454	0.674598	0.67897	0.800007	0.715428	0.713482	0.730878	0.760732	0.711752	0.599121	0.713312	0.811084	0.745269	0.679958	0.774791	0.724671	0.727497	0.754961	0.689077	0.771512	0.718567
Natural killer T cell	0.562615	0.600409	0.6123	0.553399	0.571853	0.576493	0.595084	0.684105	0.610124	0.637614	0.654052	0.59385	0.708365	0.65498	0.629566	0.658107	0.56764	0.68067	0.62676	0.557162	0.660387	0.670693	0.703253	0.699672	0.532875	0.606893	0.722207	0.715996	0.625458	0.569975	0.535731	0.668769	0.565196	0.560099	0.626049	0.642521	0.541175	0.331681	0.598135	0.730421	0.63129	0.535405	0.633613	0.566775	0.593933	0.620398	0.527343	0.614626	0.605344
Neutrophil	0.41937	0.546843	0.471843	0.442368	0.357787	0.485333	0.412854	0.593339	0.452273	0.50067	0.475477	0.45961	0.515682	0.491108	0.541747	0.431775	0.407954	0.422338	0.487506	0.425092	0.610798	0.491482	0.500182	0.489718	0.295305	0.321902	0.739086	0.596279	0.433533	0.376783	0.356889	0.4981	0.404212	0.367436	0.426361	0.449035	0.373546	0.112586	0.365008	0.469195	0.602245	0.313286	0.45106	0.473219	0.417464	0.437757	0.376207	0.546187	0.406038
Plasmacytoid dendritic cell	0.781404	0.789717	0.811617	0.791488	0.785488	0.803618	0.807217	0.828299	0.805151	0.797563	0.814266	0.795104	0.820527	0.775726	0.809967	0.820852	0.783406	0.821183	0.82957	0.780016	0.802508	0.832904	0.839417	0.833562	0.761174	0.771376	0.853794	0.800564	0.804452	0.794407	0.7644	0.826788	0.777284	0.778754	0.765817	0.788026	0.78323	0.628631	0.789063	0.830665	0.795136	0.769782	0.804124	0.808301	0.771487	0.782394	0.755711	0.824215	0.76518
[truncated: 5,000 more columns]

## Sheet: xcell_immune
	TCGA-VD-A8KB-01A	TCGA-WC-A881-01A	TCGA-VD-AA8P-01A	TCGA-V4-A9EK-01A	TCGA-YZ-A985-01A	TCGA-V4-A9EH-01A	TCGA-WC-A882-01A	TCGA-V4-A9ED-01A	TCGA-WC-A87W-01A	TCGA-VD-AA8O-01A	TCGA-V4-A9EV-01A	TCGA-VD-AA8Q-01A	TCGA-V4-A9E8-01A	TCGA-WC-A884-01A	TCGA-V3-A9ZX-01A	TCGA-VD-A8KE-01A	TCGA-V4-A9F3-01A	TCGA-YZ-A982-01A	TCGA-VD-A8KH-01A	TCGA-WC-A87U-01A	TCGA-V4-A9F2-01A	TCGA-V4-A9F5-01A	TCGA-V4-A9F1-01A	TCGA-VD-A8K8-01A	TCGA-VD-A8KM-01A	TCGA-WC-A880-01A	TCGA-WC-A87Y-01A	TCGA-WC-A885-01A	TCGA-VD-AA8N-01A	TCGA-WC-AA9E-01A	TCGA-V3-A9ZY-01A	TCGA-V4-A9EM-01A	TCGA-VD-A8K9-01A	TCGA-V4-A9F4-01A	TCGA-WC-A88A-01A	TCGA-YZ-A980-01A	TCGA-VD-AA8M-01A	TCGA-VD-AA8S-01B	TCGA-V4-A9EF-01A	TCGA-YZ-A983-01A	TCGA-V4-A9EJ-01A	TCGA-VD-A8KD-01A	TCGA-WC-A888-01A	TCGA-VD-A8KK-01A	TCGA-YZ-A984-01A	TCGA-V4-A9E7-01A	TCGA-V4-A9EC-01A	TCGA-V4-A9EQ-01A	TCGA-VD-A8KG-01A
aDC	0.00339696	0.0395809	0.0117424	0.105838	0.0530563	0.128606	0.105862	0.115565	0	0.108566	0.280077	0.0905079	0.19951	0.127851	0.18499	0.0401478	0.138527	0.0876366	0	0.0199645	0.152549	0.0138504	0.120724	0.142036	0.34982	0.0261201	0.10127	0	0.162612	0.0199697	0.0458764	0.0243495	0	0.030372	0.0585477	0.0398872	0.0330484	0.0495101	0.0487985	0.0375379	0.0289651	0.221137	0.299844	0.0775672	0	3.38436e-20	0.016712	0.0568777	0.0963679
Adipocytes	0	2.61529e-18	0	1.00748e-18	0	5.38051e-19	0	0	1.75552e-18	4.15445e-19	0	0	1.38461e-18	0	1.33997e-19	0	0	0	0	0	5.47605e-20	0	0	0	4.5127e-21	1.08819e-18	4.16417e-19	8.00498e-19	0	0	0	0	0	1.36423e-18	0	0.00420647	1.37127e-18	0	4.8359e-19	4.28016e-19	0	2.96443e-20	3.74065e-19	0	0	5.71057e-19	8.4448e-19	0	1.21425e-18
Astrocytes	0	1.5782e-17	0	4.64578e-18	2.1466e-18	0	0	1.66632e-19	0.00182209	0	9.5419e-18	6.25667e-18	7.45882e-19	0.0204361	5.25966e-18	0	1.44409e-17	2.2668e-17	2.00503e-17	1.08975e-17	3.19832e-18	0	1.48022e-17	1.08299e-17	0	0	7.94247e-18	2.99517e-19	4.9434e-19	7.07924e-18	0	1.54391e-18	8.82986e-18	3.83591e-18	0	0.0462037	0	3.2664e-19	0	0	0	1.56129e-17	5.05072e-18	1.67181e-18	0	0	0	7.22978e-19	5.32678e-18
B-cells	0.00338505	0.00614679	1.92446e-18	0.0303471	0.00711735	0.00305173	1.74303e-18	0	4.50433e-19	0.00886323	0.0342837	6.08593e-19	0.0105787	0	0.00393277	5.48985e-19	0.0287171	0.000259715	0.0122464	0	0	0	0.0141214	0.0242771	0.285079	0	0.00913927	0	0.00650101	0.028355	6.97124e-19	1.36914e-19	0.0225223	2.49651e-20	0.00088057	1.40556e-18	1.71299e-18	0	1.18018e-19	7.99219e-21	0	0.0991853	0.116516	5.80886e-21	0	0	4.58442e-21	1.37459e-18	0.00243399
Basophils	0.0391988	0.0305441	0.0372055	0.0222345	0.0625072	0.0758925	0.0273689	0.0649591	0.00146262	0.0499073	0.0292024	0.105688	0.0932131	0.0268597	0.0252374	0.0399651	0.0140547	0.115184	1.68534e-20	0.00718125	0.0614086	0.0766431	0.0256524	0.0378875	0.0102458	0.0202951	0.0330965	0.0318354	0.0566729	0.0354731	0.0638161	1.24789e-23	0	0.00816008	0.0325841	0.115001	0.0443867	0.0503752	0.0448715	0	0.0120225	0	0.0452469	0.0636107	0.121876	0.0836831	0.000452788	0.0889769	0.0616151
CD4+ memory T-cells	0.00210104	0.00535892	0.00126496	0.0408535	0.000241675	0.00110946	2.30972e-19	5.41281e-20	0.00957818	0.00808338	0.0623358	2.02156e-18	0	0.00165294	0.0231367	7.02672e-20	0.0356663	1.92859e-19	0.0188933	0.0205719	0	0	0.012994	0.0332272	0.0423959	0.0147625	0.011704	0	0.00572522	0.0211193	2.32485e-19	0	0.0212819	0.0221356	0.00886314	0	0	1.22174e-18	0.00577986	0.0223966	0.0138511	0.0397256	0.0200965	5.43754e-05	8.33954e-19	0	0.00955908	2.66517e-18	1.76138e-19
CD4+ naive T-cells	6.64842e-18	8.73846e-19	0	0	0	0	0	0	2.44634e-18	0	0.00901844	1.31236e-17	0	0	2.21709e-20	6.03338e-18	4.26466e-19	3.25625e-18	2.61781e-18	4.48989e-18	0	0	0	0	0.00722247	3.24816e-18	6.79802e-19	2.97623e-18	0	0	0	0	1.3496e-18	1.1255e-19	0	3.89317e-18	0	5.58213e-19	0	0	1.91799e-20	0	0.00321021	0	7.01733e-18	8.8489e-19	0	7.90087e-18	0
CD4+ T-cells	0	7.55899e-18	0	0	0	0	0	0	1.13596e-18	0	0.0148696	2.12137e-18	0	1.28885e-18	0	0	3.62378e-20	0	0.000877544	3.75051e-19	0	5.04748e-18	0	0	8.07664e-19	1.06489e-18	9.80014e-20	8.56022e-18	3.74238e-18	0	0	5.34636e-18	6.99852e-19	0	0	0	2.07887e-18	0	2.18835e-18	8.52898e-19	5.2384e-18	0.0178357	0	0	0	1.64577e-18	0	4.50951e-18	0
CD4+ Tcm	0.00337542	1.07096e-17	4.86995e-18	7.85949e-19	0	0.00986652	0	0	1.77498e-19	0	0	3.04344e-18	0	0	2.10306e-18	2.48551e-19	0	1.71656e-18	0	1.73231e-20	1.91182e-19	0	0	0	0	7.14949e-19	5.1087e-18	3.52303e-18	0	0	0.010595	2.75826e-18	7.77259e-19	3.38245e-18	2.41961e-18	4.25986e-19	0.00389374	0	0	4.07762e-19	1.71695e-19	3.42267e-18	3.9722e-18	0	2.50377e-17	0	0.00429758	0	0
CD4+ Tem	2.5922e-18	2.26423e-17	7.60304e-19	1.24073e-18	0	2.43591e-19	3.51962e-18	2.26117e-18	4.24889e-18	0.0163182	1.20131e-19	1.21854e-18	0.00415849	1.72318e-18	5.75065e-18	2.23343e-19	0	0	0.00120524	4.36036e-18	0	5.20912e-19	2.92728e-18	2.71051e-20	0	0	2.11186e-19	0	3.34907e-18	0	0.00938803	0.0128449	5.30303e-18	1.09174e-17	1.45062e-17	0	0.00603855	0	2.11132e-18	0.00494069	5.16146e-24	0.0252639	0.010033	0	0	0	0	0	0.0133425
CD8+ naive T-cells	0	0.00683402	0	0.0049008	0	0	0	2.59203e-20	0	0.00300214	0.00491769	0	9.7898e-19	0	0.00416901	0	0.00797087	2.9534e-18	0	0.00325168	0	0	0.00244819	0.00602703	0.00627034	0	0.00524376	1.18398e-18	0.000398751	0.00679433	1.46679e-18	0	0.000636134	0.00296329	0.00553863	0	9.2515e-19	1.0773e-18	0.000309593	0.00163187	0.00145425	0.00925566	0.012596	3.84009e-19	5.82912e-18	0	0.000194245	2.5002e-18	0
CD8+ T-cells	8.19484e-19	0	0	0.0300205	3.01498e-18	4.25558e-19	0	9.42375e-19	0.00338781	0.00724427	0.138197	0	1.36435e-18	7.82004e-19	0.0283552	0	0.0771374	5.38068e-18	5.53585e-20	0.000139351	1.13083e-19	0	1.71805e-18	0.0580719	0.115957	0	0.0448674	1.34408e-18	7.10403e-19	0.00205317	1.38567e-18	0	0.00471747	0.00488337	0	3.41548e-18	0	1.29829e-18	5.53215e-19	0	0.00459421	0.0705661	0.0933312	4.0441e-18	0	0	0	2.63083e-18	0
CD8+ Tcm	0	3.63701e-18	0	0.0237124	1.28985e-18	0.00439071	0	1.28007e-19	0	0.0292218	0.206472	0	0.0113998	0.0015264	0.0735544	0	0.0909839	0	7.63944e-20	1.51321e-18	2.0775e-18	8.6805e-18	0.000475821	0.0935775	0.17727	6.04946e-19	0.048702	8.94152e-19	0.0176324	0.0137839	0	0	0.00221129	0.00434948	0.00436783	0	0	0	0.00229915	6.28882e-19	0.00090529	0.104819	0.136162	0	0	3.59163e-18	0	1.28917e-17	4.11067e-18
CD8+ Tem	2.46251e-18	7.2228e-18	2.14074e-19	3.98515e-19	0	0	0	0	1.5218e-18	2.90299e-18	0.0448235	1.08582e-18	0	0	0	4.24662e-18	0.0110635	5.20099e-19	0	0	3.4073e-18	6.01338e-18	0	0.00511379	0.0244737	0	0	2.03526e-17	2.5616e-18	2.18754e-18	0	1.27105e-18	3.10814e-18	2.42937e-18	0	0	3.17212e-19	1.28894e-18	0	0	0	0.00588414	0.0153571	0	0	1.56075e-18	0	0	0
cDC	0.000124496	0.0226035	0.0152159	0.0247138	0.00662981	0.00521949	0.00612745	0.0373864	0.0069831	0.0341768	0.120067	0.0197208	0.0627594	0.018019	0.0471526	0.00796138	0.0330906	0.0180303	2.38616e-20	0.0121228	0.0303437	0.00466839	0.0386993	0.0191465	0.0927702	0.0216049	0.00823413	2.85004e-20	0.0716211	0.00227461	0.00910572	1.04736e-18	2.17507e-20	0.0208548	0.0156016	1.74787e-18	0.000553831	0.018397	0.00838769	0.010548	0.000861824	0.0427554	0.0663635	0.0158598	0.0110038	3.81051e-19	0.00139958	0.0607849	0.04751
Chondrocytes	0	0	0	1.48943e-19	1.85393e-17	2.05731e-18	2.19298e-19	0	0	0	1.49537e-18	0	5.49699e-18	1.39009e-18	2.02726e-18	5.04608e-18	5.00577e-18	0	0	0	2.26906e-18	0	1.19651e-17	1.89388e-19	5.05171e-19	6.56233e-18	0	2.07648e-17	9.39297e-18	0	2.79732e-18	0	0	0	1.49119e-17	3.19278e-18	9.83038e-18	0	1.87796e-18	2.12437e-18	5.78286e-18	0	0	1.32702e-17	0.00106167	0	2.10221e-17	1.63026e-17	2.48694e-18
Class-switched memory B-cells	0.00663861	0	0.010839	0.00991494	0.0192815	0.00457951	0.00812717	0.0150127	7.8772e-05	0.0173201	0.0323485	0	0.00596413	0.00178164	0.0012311	0	0.0147194	0.00938888	0.0138124	0	0.00782902	0.00485927	0.00411696	0.018147	0.127021	4.08696e-18	0.0064375	9.15804e-20	0.00934868	0.00206657	0	8.71792e-19	0.000818992	0.00958126	0.00192864	0	0	0.00769865	0.0119909	0.00105774	0	0.0647303	0.0483068	0.00910217	0.00185426	1.52641e-18	0.00324192	0.0197098	0.0103605
CLP	0.00916846	0.0281121	0.0073986	0.0086137	0.00865694	0.0108128	0.00559532	0.00442234	0.0053936	0.0128779	0.0461458	0.00812798	8.28355e-19	0.00470063	0.0427022	9.27986e-21	0.0130145	0	0.037744	0.00906749	1.42107e-05	0.0153862	0.0426421	0.0419044	0.01499	0.00825108	0.0159557	0.0128599	0.036511	0.0144543	0.000511712	0.0138869	0.0193515	0.0162644	0.0181195	0	0.0100853	2.19732e-18	0.0240191	0.0199439	0.0107263	0.0429916	0.0309348	0.0211054	2.39595e-18	0.0128059	0.0399175	0.00103028	0
CMP	0.0033065	0.00122626	0	1.3274e-19	1.90809e-18	0	1.33297e-20	9.05261e-19	0.00260956	0	0	3.23703e-18	2.15507e-18	6.4102e-19	1.72204e-19	0	0	1.34622e-19	1.66538e-18	0.00416424	0	9.39648e-19	0	0	0	0.00279597	3.11325e-19	0.00100311	0	1.12779e-20	1.43432e-19	3.10697e-19	0.00118208	0.00134846	7.38891e-19	4.11187e-18	2.37443e-18	1.31168e-18	1.47481e-19	0.00395853	0.00661396	1.91502e-18	1.1308e-18	0	0	7.44076e-19	0	3.53893e-18	3.44677e-20
DC	0	0	0	0.00784645	0.00160919	0.00183108	0.00236041	0.00579006	0	0.00707652	0.0270959	0.000424393	0.018741	0.00279035	0.0106232	0	0.00415665	0.00410072	1.9216e-19	0	0.0132937	3.17458e-20	0.00619656	0.00696711	0.0250791	3.89539e-20	0.00219808	0	0.00974956	8.5195e-20	0	0	0	0.000722731	0.00218028	0	0	0.000573161	0.0006978	0	0	0.0168169	0.0223033	6.59913e-05	7.10851e-19	3.40992e-20	4.61265e-19	0.00802736	0.00505185
Endothelial cells	0.0123104	0.010526	0.0336424	0.000234767	0.0141434	0.0162095	0.0451652	0.0671135	0.0037849	0.00770681	0.00464235	0.0964105	0.0732775	0.0260282	0.00941513	0.0205366	0.0229971	0.0260134	0.00326959	0.00994911	0.0497789	0.00498002	0.0127526	9.46925e-20	0.0425607	0.0170332	0	0.00308528	0.0784044	0.000712817	0.0456168	0.0156888	0.00814568	0.0225965	0.0364803	0.0128807	0.0197256	0.0587297	0.0215748	0.0202034	0.0212667	0	0.00587888	0.0241961	0.0705216	0.00974232	0.0272536	0.0789394	0.0337899
Eosinophils	0	3.38219e-18	0	8.88576e-21	7.34037e-18	0	0	0	0	8.31369e-20	0	0	0	1.36899e-18	0	4.28199e-19	5.44583e-20	4.29143e-18	0	0	0	1.39992e-18	0	0	1.04129e-19	0	4.89376e-18	0	0	0	1.86352e-19	9.23098e-20	0	7.1746e-21	1.30718e-18	0	2.31331e-18	1.94267e-18	0	2.62559e-21	0	0	0	2.94719e-18	0	0	7.45065e-19	0	0
Epithelial cells	0.00235508	0.000841662	1.71397e-21	5.30336e-19	0.00635249	0.000962174	0.00855305	0.00369444	0.000195662	0.00237793	1.36435e-05	8.34964e-05	0.0154399	0.00583445	9.95698e-05	0.00190657	2.87513e-19	0	0.0242798	0.00208876	0.00259647	0.0014381	8.55435e-20	9.60487e-05	0.000442243	0.00101648	9.92336e-05	0.00659364	0.00350924	0	0.00126051	0.0138436	0.00886748	0.00098051	0	4.38141e-19	0.00215025	0.00111406	0.000962667	0.00501058	0.00407051	1.61835e-19	0.0044478	0.00394215	0.00187028	2.36622e-20	0.0128064	0.00139383	0.00353138
Erythrocytes	0	0	7.87118e-19	1.08245e-20	0	0	0	0	0	1.41163e-20	4.48492e-20	6.85698e-19	5.9246e-19	2.32322e-19	0	0	0	4.77473e-19	4.39679e-19	0	0	0	1.32154e-20	4.74024e-20	5.98131e-21	3.98838e-22	0	0	0	0	4.31862e-19	0	1.81933e-21	0	0	0	0	0	8.27891e-20	0	0	8.56717e-21	9.44004e-21	0	2.19412e-19	0	7.22354e-19	7.93896e-19	9.36249e-19
Fibroblasts	3.18445e-18	5.70937e-18	2.23997e-18	0	0	6.16782e-18	0	0	0	0	0	1.23711e-17	0	7.59067e-19	5.12848e-19	3.12899e-18	0	0	0	1.53009e-17	2.27071e-18	0	2.32074e-18	0	0	7.46003e-18	0	0	0	4.88167e-18	3.61704e-19	1.00135e-17	7.73276e-18	2.87671e-18	8.82005e-18	1.02989e-17	1.12251e-17	0	0	4.48439e-18	1.0722e-17	0	2.73784e-18	1.70186e-18	7.76633e-18	3.15809e-18	1.78735e-17	0	3.98915e-18
GMP	2.19067e-18	1.27239e-19	0	0.020317	0	0	6.14581e-18	1.69461e-18	0.0109291	0	0.00943625	1.92206e-18	1.46027e-18	1.37101e-18	0.00136621	0	0.0128493	1.29299e-17	4.0028e-19	0.013557	1.20801e-18	0	0	0.00392377	0.0102002	4.46593e-19	1.58782e-18	3.31081e-19	0	6.39471e-21	0	1.8308e-18	0.0150331	0.00676735	0	0	0	0	0	0.00294823	7.67479e-05	0.00793132	4.85962e-19	1.48045e-17	0	0	0	9.41395e-18	2.57541e-18
Hepatocytes	9.63697e-19	6.2885e-19	1.02596e-20	1.0115e-18	0.000200076	3.55371e-18	0	0	0	0	2.27769e-20	2.61417e-18	0	0	0.000294569	9.75408e-21	0.000355255	0	4.68133e-19	0	3.98995e-18	0.000828579	8.78076e-20	0.000213944	0.000157472	0	0.000477898	1.34284e-18	1.05722e-19	0	0	9.50591e-20	0	2.0951e-18	0	0.00123633	0	2.31147e-20	0.000213137	0	0	0	0	1.735e-19	0.00432193	0.000667806	4.45433e-18	0	4.14047e-19
HSC	0.0669801	0.0466588	0.0953928	0.108114	0	0.041999	0.135753	0.0417988	0.134253	0.00277529	0.0479715	0.106968	0.0123327	0.0816283	0.0496396	0.0531664	0.0305414	0.0415109	0.0638005	0.108327	0.109217	0.000769711	0.00271771	8.89425e-21	0.00664571	0.0776283	0	0.0548012	0.00399234	0.00448682	0.0720209	0.0495358	0.0563468	0.118951	0.0144593	0.0378877	0.0620109	0.112936	0.0669249	0.0794527	0.0903948	0.027432	0.0239892	0.0216651	0.139183	2.5797e-19	0.0958233	0.0572651	0.0294505
iDC	0.00731634	0.0275872	0.0436159	0.0568274	0.0721885	0	0.0703789	0.1125	0.00812656	0.0733697	0.0695356	0.106909	0.0931678	0.0227078	0.0596519	0.0263527	0	0.0248269	0.0146205	0.00963199	0.069292	0.0108547	0	0	0.103788	0.0188688	5.88785e-18	0.0122704	0.11422	0.00122471	0.00185625	0	0	0.0396155	0.0330176	0	0.0173489	0.0604557	0.0272134	0.00179589	0.00070481	0.0510221	0.0744538	0.0178027	0.0600882	0.0180421	0	0.134268	0.0574199
Keratinocytes	8.19082e-20	9.33622e-19	0	2.65313e-19	8.6406e-19	1.1183e-18	1.71768e-20	0	2.0202e-19	0	4.4175e-20	0	0.00414826	0	4.07393e-19	0	6.08794e-21	1.78703e-19	0.00160449	0	0	0	2.29061e-19	5.26607e-20	0	0	0	0	3.43893e-19	2.80648e-21	0	0	0.00149361	0	0	0	3.03692e-22	0	9.47885e-20	0.00116776	1.37754e-19	0	0.00029683	0	6.8531e-19	9.83557e-19	1.29601e-06	0	1.67905e-18
ly Endothelial cells	0.0014161	0.0022159	0.0102055	0	0.00273424	0.00390212	0.0181372	0.0328196	9.03374e-20	0.0041476	4.28425e-20	0.045273	0.045536	0.00301247	1.923e-20	0.00633643	0.0068977	0.00531579	0.0011516	0.000372277	0.0195658	9.73625e-05	0.0059564	0	0.0190685	0.00517299	5.37214e-19	0.000296827	0.0341922	0.00155299	0.0234147	0.00211515	0.00253489	0.00476543	0.0141163	0.000512391	0.0035725	0.032216	0.00263238	0.00598623	0.00682699	6.73333e-20	2.02338e-05	0.00904526	0.0254488	0.00292919	0.0076298	0.0329223	0.0151368
Macrophages	1.98469e-19	0.00424476	0.00158235	0.0344792	0.000193176	0.00809233	0.0204005	0.0130703	0	0.0258893	0.0611043	0.02922	0.0377686	0.0291417	0.0316315	0.00464775	0.023097	0.0127334	1.85869e-18	0.00340788	0.00954616	0.00323475	0.0503387	0.0200672	0.0978324	0.00486011	0.0149088	0.00170898	0.0310367	0.00126071	0.00684566	0.0118839	0	0.0038164	0.0110932	3.48324e-18	0.00977012	0.00203074	0.0126111	0.0060075	0.01068	0.0399074	0.0511015	0.00745668	3.95407e-18	4.1752e-05	0.00532966	0.0073225	0.0120703
Macrophages M1	3.97224e-19	0	0	0.0085321	0.00187112	0.00594021	0.0138532	0.0100562	0	0.00685194	0.0288254	0.0105961	0.0252282	0.0224622	0.0165015	0	0.0102417	0.011224	0	4.34487e-20	0.00982467	1.04929e-19	0.0204424	0.0133757	0.0485302	0.000607385	0.00940825	0	0.0168963	0	0.00367122	0.0033211	1.64259e-18	0	0.0017568	4.38342e-19	0.00363788	0.000704768	0.00522329	0.000601348	0.000444016	0.0169777	0.0257366	0.00173575	0	1.61859e-19	1.50478e-05	0.00290145	0.0127328
Macrophages M2	0.00231221	0.00449281	0.00966964	0.0280116	0.0098431	0.00632783	0.0173105	0.0111013	0	0.026615	0.0249411	0.0356065	0.0468532	0.020335	0.0104069	0.0112656	0.016516	0.0200671	0.00957565	0.00346526	0.00916581	0.014127	0.0308116	0.0135528	0.0428922	0.00412082	0.00908157	0.00396602	0.0279051	0.00502001	0.00929523	0.0130817	0.00798246	0.00678619	0.0172745	0.00286339	0.0108355	0.0127956	0.01403	0.00349566	0.0145793	0.012215	0.0157413	0.0126136	0	0.00804073	0.0126615	0.0174627	0.0120146
Mast cells	0.0112049	0.00768086	0.00819969	0.0191737	0.00697311	0.00438577	0	0.00123581	0.00875835	0.00549174	0.0134796	0	0.000402463	0.00179357	0.010978	0.00678868	0.02026	0.00804761	0.00517515	0.00771745	7.57797e-20	0.00300161	0.0141837	0.0146884	0.0114656	0.0102609	0.00851286	0.00268565	0.00304097	0.0135993	0.00251471	0.00310468	0.0158291	0.0199218	0.00970922	0	0.00254745	0	0.00898579	0.0105152	0.00767654	0.0140826	0.00636455	0.00418745	0	0.00890324	0.00402553	0.00219227	0.00413968
Megakaryocytes	0.00052912	4.96016e-20	0.000644388	5.71087e-21	0.00108213	3.47276e-19	0	0.000810017	5.46614e-05	0	0	0	4.5681e-20	0	0	0.000419968	0.000353727	0	0.00164723	0.000458515	0.000194369	1.53819e-19	0.000713374	0	0.00165856	0.000757891	3.50513e-19	0	0	1.91127e-19	0	0.0002373	0.000273302	0.00204854	0.000320137	1.89606e-19	0.000365083	0.00114748	0.000523542	0.00117578	0.00127895	0.000145535	0.000630092	0	0	2.9847e-20	0.00133692	5.33363e-20	1.16745e-20
Melanocytes	0.000872248	0.00506775	0.00326103	0	0.00566621	0.00773179	0.00207134	0.00277644	5.57512e-22	0.019281	0.0122541	0.00507391	0.00860738	0.00837542	0.0091788	0.0109712	0	0.0121939	0	0.00235089	0.00608163	0.00544279	0.0117518	0.0064299	0.0114156	0.00785129	0.00824256	0.00615148	0.00747828	1.6744e-18	0.00434272	0.000862491	0	0	0.00415545	0.00138217	0.012704	0.00380473	0.0041697	0.00208062	0.00430196	0.00274494	0.0156895	0.00970149	0.00755973	0.00582238	0.000575753	0.00492731	0.0121363
Memory B-cells	1.86336e-18	0	9.62018e-18	4.23879e-18	0.00628009	0.00332171	0	3.36467e-18	5.76103e-18	0.00370652	0	1.81313e-18	0.00366825	0	0.0022845	0	1.18594e-18	7.09178e-19	0	0	2.57886e-18	0	0	0	0.101013	1.16386e-19	0	0.00200997	0.00497659	0	0	0.00349432	0.00581668	0	0.00133111	0.00127815	0	0	0	5.65379e-18	1.87045e-18	1.10995e-19	0.0353944	0.00201289	3.61101e-18	0.000590436	0	0	4.33151e-21
MEP	0.0385457	0.0379157	0.0292804	1.41702e-19	0.0379756	0.0323655	0.0437261	0.0300325	0.0152278	0.0383285	0	0.0243614	0.03764	0.0264118	0.0151331	0.0294103	0	0.024679	0.0235885	0.0239915	0.0355491	0.0527801	0.0239616	0.0139287	0	0.0350246	7.72877e-19	0.054477	0.0383387	0.0431809	0.0377075	0.0395957	0.0238859	0.0262149	0.0527864	1.33823e-19	0.0374833	0.046323	0.0421547	0.0286732	0.0267096	0	0.00664022	0.0445711	0.0508402	0.0502565	0.0469457	0.0464099	0.0492824
Mesangial cells	0	2.8003e-18	0.00325838	0	1.52311e-18	0	0.0240002	0.0115307	0.00286762	6.76726e-19	0.000413577	0.000582486	0.0354231	0.0158169	5.57368e-19	0.00512826	0.00299964	0	1.24783e-19	0	0.00533434	7.45422e-18	0	0	0.0130239	6.62111e-18	0.00519463	4.15455e-18	3.26798e-19	2.84961e-18	7.54447e-20	0.00778222	0	0	0	0.0388043	3.70033e-19	0.00438226	0	0	0	0	0.00106285	0	0.00415507	0	2.09632e-18	6.03363e-19	1.0254e-18
Monocytes	0	1.43115e-18	7.9031e-18	0	1.46947e-18	3.79347e-18	0	0	0	2.62466e-18	0.0153005	1.24031e-19	0	8.60531e-19	3.44631e-20	0	0.00433303	1.51514e-17	1.15296e-19	0	0	0	7.07181e-19	0	0.0281245	5.0962e-20	0	1.34972e-17	4.52346e-19	0	0	1.29758e-18	3.19912e-18	8.67136e-19	0	0	0	0	0	4.91475e-19	6.91607e-19	0.0119691	0.00535381	2.41251e-18	0	0	0	0	1.3173e-18
MPP	2.41886e-17	1.06021e-18	8.09742e-18	0	0	0	6.17285e-18	0	0	0	1.00236e-18	0	2.66677e-18	1.33629e-18	1.44599e-17	0	0	4.94827e-18	0	0	0	1.2824e-18	0	1.78086e-19	0.0100792	8.56216e-18	1.32741e-19	1.62285e-17	0	0	2.01651e-18	1.20056e-17	1.19969e-17	5.32223e-18	4.17865e-20	3.30752e-19	2.58685e-17	1.26909e-17	1.36138e-17	4.74316e-18	1.23119e-18	0	0	0	0	2.82968e-19	0	2.79214e-18	0
MSC	0.198183	0.0930312	0.140049	0	0.200223	0.0438666	0.278535	0.229659	0.00324377	0.121545	0.00250284	0.198666	0.299073	0.191407	0.0476806	0.166849	1.0772e-17	0.183856	0	0.0617001	0.154053	0.190552	0.0916915	0.0223509	0.0844902	0.103278	0	0.234319	0.203313	2.4919e-17	0.159929	0.0514946	2.48737e-17	0.0375967	0.118259	0.0532515	0.194487	0.329342	0.19319	0.0572727	0.124477	0	0.0881392	0.270509	0.264492	0.163694	0.240453	0.264453	0.197919
mv Endothelial cells	0.0113189	0.00242917	0.0224878	9.32912e-19	0.0131713	0.00858807	0.040463	0.0427769	0	0.0104334	7.11533e-19	0.0528502	0.0561332	0.0128205	0	0.0139556	0.00403549	0.0133638	0	0.00243839	0.0264854	0.00694673	0.00393768	7.63187e-20	0.0188367	0.00976986	0	0.00777643	0.051994	0	0.0326968	0.0110095	0.00299193	0.00722177	0.0251051	0.00146474	0.0149046	0.0432581	0.0126289	0.00951712	0.0145774	9.87823e-19	0.00151716	0.0178865	0.0420391	0.00939924	0.0202327	0.0527486	0.0283732
Myocytes	0.000468264	0.00157735	0.00240485	0.00353232	0.00108968	0	0	0	0.000178709	2.67601e-18	0	0	0	1.23208e-18	0.00543777	0	0.00223462	0.000380084	0.00729284	0.00154393	0	0.000472715	6.53432e-05	0.0012814	0	4.58096e-20	0.000700592	0.00279571	8.56469e-21	0.00248443	2.88945e-19	0	0.00972595	0.00730738	0.00367245	2.79363e-20	0	0	0.0028877	0	0.000987937	0	2.63567e-20	0	1.20083e-18	0.00271614	1.55709e-18	9.71003e-19	4.9805e-19
naive B-cells	0.000352093	4.39148e-19	1.11997e-18	0	1.40264e-18	0	0	0	0	7.16308e-19	0	0	9.76245e-20	0	0.000563	1.05863e-19	2.30098e-19	0	1.51366e-18	0	1.38612e-18	0	0	0	0.00615816	0	3.54679e-19	0	6.30896e-19	0.00312684	7.63354e-19	0	0.00555867	0	0	5.80617e-19	6.22987e-19	1.62571e-18	0	5.32889e-19	0	0	0	0	4.75632e-18	0	4.38252e-19	3.02986e-18	0.000516058
Neurons	0.000171718	0.00082674	0.000724777	0.000220681	0.000425686	0.00152413	0.000602596	0	0.00380249	0.000146557	2.26629e-05	0.0036596	0.0012647	0.000335271	0.00351274	0.000468314	0.00160448	0.00368421	0.00248238	0.000808927	0.000933887	0.00146357	0.000601302	7.46323e-05	0	0	0.017556	1.82022e-05	0.000201042	0.00193592	0.000525253	0.00294207	0	0.000260936	0.000409317	0.119869	0.000330365	9.74851e-05	8.00343e-05	0.000597463	0	0.000131248	0.000117239	0.000349029	0.00254184	0.00221025	5.50448e-05	0.00027087	0
Neutrophils	0	3.44433e-21	2.00452e-19	0	1.17256e-19	0	5.91053e-05	0	1.12795e-20	1.02139e-18	3.27053e-19	0	7.9027e-19	0	0	2.03814e-19	9.11845e-20	1.69117e-19	0	1.46327e-19	0	0	0.000393441	2.25185e-20	0	0	0	1.25523e-19	0	0.000793503	0	0	0	1.59263e-21	0	3.67528e-19	0	0	9.42269e-20	0	0	0	2.92108e-19	3.36926e-19	0	0	1.42264e-19	0	0
NK cells	9.52379e-18	7.74001e-18	1.59353e-17	0	1.4878e-17	4.74568e-18	0	0	0	1.5111e-17	0.00818318	0	0	1.57149e-18	1.68169e-18	7.18898e-18	0.00434711	2.58075e-20	9.70612e-19	2.02371e-18	0	4.88429e-17	8.37759e-18	0	5.78651e-05	0	0	3.78677e-18	0	0	0	1.19615e-18	0	8.49156e-18	0	0	7.6613e-18	0	0	6.03693e-19	0	0	2.33366e-18	0	1.18048e-18	3.66101e-17	6.35204e-19	2.13281e-17	0
NKT	0.0636571	0.108068	0.0313773	0	0.0745182	0.0714144	0.191379	0.0839999	0.0584256	0.0717495	0.00903268	0.0454426	0.209888	0.0504395	0	0.111486	0	0.0917239	0.044164	0.0212733	0.0634436	0.0112784	0.0103683	0.0193171	0.0184247	0.099235	0.0132086	0.0938466	0.0518973	0.00412	0.0714667	0.0712704	0.0375973	0.0209473	0.0142714	0.00569062	0.053159	0.106959	0.0207524	0.0522573	0.0464544	5.28196e-18	0.0341878	0.0730697	0.189292	0.00723722	0.0485294	0.0818595	0.128032
Osteoblast	0	0	5.75934e-18	0	0.01174	0.00964642	2.26812e-17	0	0	0	2.26202e-18	0	0.0146905	5.74277e-19	0	4.96803e-18	7.50488e-18	1.36009e-19	0	2.62097e-19	0	2.2042e-18	0	0.00907749	0.00722615	0	0.0191625	5.86776e-18	0.0214888	0	0	0.0104232	0	3.61445e-18	0.00604348	2.31048e-18	0	0	0.00731036	0	5.13346e-19	0	2.80606e-18	0	0.0147823	0.0113398	0	0	4.06134e-18
pDC	2.14669e-18	0.000832088	1.62405e-18	0.00581782	3.12237e-21	2.84323e-19	7.60781e-05	0	2.37499e-18	0.00637384	0.0205604	3.96573e-19	0.0142226	0	8.28834e-20	7.90526e-20	0.00802815	0	0	0	0.0010181	0	0.00470871	0.00251767	0.0417436	6.46527e-19	1.02785e-20	5.54773e-19	0.00681282	0.00271376	0	0	0.00405915	0.00256072	0.00525795	1.56231e-18	0	2.6049e-18	4.66678e-19	1.40651e-18	1.40382e-18	0.00377024	0.00504161	0	0	0	3.67447e-19	0	0
Pericytes	2.8582e-18	2.54382e-19	0.0427808	0	0.094087	5.46404e-18	0.0443596	0.051	0	0.0506133	0.0539822	1.14751e-18	0.082834	6.01436e-18	0.0611923	0.0530893	0.0927512	7.35805e-18	3.17549e-18	2.44074e-20	8.47132e-20	0.07352	0.0454594	0.0578528	0.093289	0.00799518	0.0680919	0	0.054997	1.39009e-17	0.0630096	0.00637998	0	1.21674e-17	7.7717e-18	0.0447679	0	0.00804868	0.0336704	0.00236293	1.44253e-17	0.0709456	0.0682198	0.0192059	0.0540673	0.0878799	1.26456e-17	0.099516	0.0224999
Plasma cells	0.00185102	0.00535054	0.00141662	0.00168045	0	0.00380251	1.52437e-20	2.49399e-19	5.24353e-21	0.00443898	0.00129711	3.20787e-20	0.00222472	6.76066e-23	0.00199855	0.00187747	0.00338882	3.61945e-20	0.00639621	0	1.22656e-18	0.00407156	0.00452875	0.00554797	0.0501394	0.000548902	0.00106177	0.00417123	0.00242468	0.00206262	0.00150316	0.000487779	0.00185043	4.91016e-19	0.00524946	3.58092e-19	0.0012016	0	0.000617241	0.00158951	0.0021104	0.0254243	0.0160419	0.00351626	0	0.00650736	0.00585487	0.00289183	0.0028113
Platelets	2.28708e-20	0	0	0	1.1795e-20	4.3454e-18	0	0	0	9.56359e-19	0	0	2.27415e-18	0	8.52238e-20	0	3.84421e-19	3.51735e-18	0	3.5495e-18	2.74704e-18	0	5.01865e-19	9.66645e-19	2.71516e-19	0	0.00313979	0	0	3.84175e-19	9.56405e-18	0	0.000932191	2.7809e-19	0	0.0251484	9.9296e-19	0	0	0.000784543	2.16013e-21	0	0	6.87373e-18	2.91507e-17	4.95534e-18	1.13756e-18	0	0
Preadipocytes	0	0.00964473	6.47999e-18	0.000940946	0	0	0	0	0.0351334	0	0.0143463	0	0	0.00992847	4.42562e-18	7.59049e-18	0.0374222	0	0.0397727	1.48517e-18	0	0	0.010389	0.0185899	0.0176033	0.0229929	0.00541015	0	0	0.0485284	7.46511e-18	0.0262482	0.0322217	0.030649	2.65172e-18	1.02993e-17	0	0	3.54932e-18	0.0585959	1.52389e-18	0.0285848	0.00849899	0	6.91354e-19	3.11072e-18	0	6.37905e-18	4.52933e-19
pro B-cells	0	4.10096e-18	0	0	0.0115428	0	0	5.55899e-18	2.23326e-17	0.00201437	8.43356e-19	0	0	2.32302e-18	0.00335504	0	6.56329e-19	1.19855e-17	8.04927e-18	0	0	0.00700876	7.13138e-19	0.00232461	0.00329702	1.79711e-17	9.63428e-20	0.00686822	0.00767103	4.24555e-05	0	3.04141e-18	0	0	0.00832521	0	0	0	0.00324875	7.53951e-18	4.96327e-19	0	0.000800079	0.0138933	1.064e-18	0.0119941	7.40635e-19	0.00180456	0
Sebocytes	0	1.10628e-19	0	0	0	0	0	0	8.72404e-20	0	0	3.75947e-19	0.000588747	2.80848e-20	0	0	0	5.35211e-20	0	7.0922e-20	0	1.07563e-20	0	1.65531e-19	0	2.46971e-20	1.68846e-19	8.74402e-20	0	0	0	0	5.38999e-20	3.40765e-19	1.80203e-19	4.23644e-20	0	1.20501e-19	0	2.03539e-20	2.8661e-21	1.55327e-19	1.24842e-20	0	3.36746e-19	0	0	0	2.20821e-19
Skeletal muscle	3.85925e-18	1.00208e-18	1.67596e-18	0	0	0	3.83212e-18	3.46094e-18	0.000392962	0	2.10573e-19	0	3.7584e-18	0	1.28494e-19	0	0	0	6.24439e-19	1.90775e-18	2.21053e-20	1.31412e-18	4.38008e-19	2.53116e-18	0	2.63013e-18	1.52109e-19	0	0	2.98511e-18	0	1.08189e-19	3.89567e-18	0	0	0	0	0	1.62039e-18	8.04701e-20	2.25601e-18	1.85633e-18	8.87664e-19	7.99413e-19	0	2.18438e-19	0	0	0
Smooth muscle	0.130287	0.218882	0.244593	0.236223	0.0417666	0.201155	0.0292363	0.0826285	0.295837	0.192837	0.306493	0.123955	4.58082e-18	0.130565	0.31971	0.102103	0.343053	0.0760295	0.267032	0.303074	0.153508	0.259329	0.321461	0.318134	0.197706	0.189968	0.326222	0.0614182	0.16009	0.302533	0.0675548	0.188694	0.236431	0.277711	0.241632	0.172933	0.128016	0	0.180175	0.170516	0.189134	0.291657	0.193569	0.0950079	0.047955	0.180786	0.10314	0.0359186	0.0912282
Tgd cells	2.32844e-18	0	2.37024e-18	0	3.20917e-18	0	7.9796e-18	0	3.63018e-18	1.07641e-18	0.00685472	4.41914e-18	0	2.67148e-18	0	5.28286e-18	0	3.26592e-17	0	0	5.78408e-18	1.40166e-18	9.69289e-19	0.00579521	0.0168401	2.26842e-18	0	2.12135e-17	5.61162e-18	4.21906e-18	3.22572e-18	0	2.25953e-18	4.11436e-18	0	8.13539e-18	2.34015e-19	0	1.12225e-18	0	6.5032e-19	0.00997916	0.00366146	0	1.20672e-17	0	0	0	0
Th1 cells	0.0519606	0.0335187	0.0443112	0.000229693	0.0599614	0.0337756	0.0547087	0.0459723	1.05712e-18	0.0704034	0.00837608	0.0210649	0.0964041	0.0273602	0.0175923	0.0206371	0	0.0514176	0	0.0123691	0.0153594	0.0689696	0.0237635	0.0179516	0	0.0146763	5.25082e-19	0.0783881	0.102096	0.0436663	0.0424607	0.0327162	0.0076489	0.0132138	0.0500635	3.5164e-18	0.0319999	0.0542743	0.0462626	0.00970469	0.0166166	0	0.0385508	0.0719558	0.0491026	0.0743803	0.0506541	0.0771805	0.0492851
Th2 cells	1.18299e-18	4.10939e-18	0.00967868	0.00902015	0.0104956	3.41621e-19	1.06275e-17	2.53122e-19	4.351e-18	0.00426073	0.11542	6.43887e-19	2.335e-19	0.00473588	0.1099	2.00395e-18	0.0812327	0	0.0220088	0.0036821	0	0.00892723	0.0464513	0.0696187	0.0541583	0.0119294	0.0120418	0.00114193	0.0107781	0.0103593	1.88595e-18	1.13625e-19	0.0202239	0.0126945	0.0325016	0	0	8.05737e-20	0.0293561	0.00653557	0.015753	0.0212602	0.0191014	0.00943093	1.02263e-17	0.00590298	0	0.00395099	1.23964e-18
Tregs	0	0	7.01024e-19	0.0185872	0	9.56391e-20	1.23306e-18	4.55815e-20	0.00940991	0.000169704	0.0465196	4.23271e-19	0	4.52478e-19	3.80601e-19	0.00184986	0.0193908	0	0.0036935	0.00283952	0	0	0	0.0150064	0.0158641	0.00145874	0.0177131	1.70273e-18	0	0.00539759	0	0.00994902	8.01781e-22	0.00442448	2.63281e-19	0.00501884	0.00157231	0	0	0.00278396	0.00739021	0.0324763	0.0112274	0	3.34759e-18	0	0	0	6.85265e-19
ImmuneScore	0.00972666	0.0120483	0.00652136	0.0812446	0.0105952	0.0115739	0.0152133	0.0133975	0.00809744	0.0363767	0.208343	0.019763	0.0449939	0.0224837	0.0570138	0.00762428	0.108032	0.016761	0.0121994	0.00750979	0.0152265	0.00415758	0.0568226	0.0827144	0.37573	0.0100807	0.0530843	0.00292975	0.0335522	0.0307078	0.00624025	0.00999242	0.0287126	0.0195629	0.0159088	5.78121e-18	0.00821171	0.00173593	0.0148632	0.0110151	0.0153005	0.180242	0.196647	0.00780675	3.89694e-18	0.00596332	0.00623679	0.0116948	0.0157972
StromaScore	0.00615522	0.00526298	0.0168212	0.000117384	0.00707172	0.00810473	0.0225826	0.0335567	0.00189245	0.00385341	0.00232118	0.0482052	0.0366387	0.0130141	0.00470756	0.0102683	0.0114986	0.0130067	0.0016348	0.00497456	0.0248895	0.00249001	0.00637628	4.73462e-20	0.0212804	0.00851658	2.08209e-19	0.00154264	0.0392022	0.000356409	0.0228084	0.00784438	0.00407284	0.0112983	0.0182401	0.00854356	0.00986279	0.0293648	0.0107874	0.0101017	0.0106334	1.48222e-20	0.00293944	0.012098	0.0352608	0.00487116	0.0136268	0.0394697	0.0168949
MicroenvironmentScore	0.0158819	0.0173113	0.0233426	0.081362	0.0176669	0.0196787	0.0377959	0.0469542	0.00998989	0.0402301	0.210664	0.0679682	0.0816326	0.0354979	0.0617213	0.0178926	0.119531	0.0297676	0.0138342	0.0124843	0.040116	0.00664759	0.0631988	0.0827144	0.397011	0.0185972	0.0530843	0.00447239	0.0727544	0.0310642	0.0290486	0.0178368	0.0327854	0.0308611	0.034149	0.00854356	0.0180745	0.0311008	0.0256505	0.0211169	0.0259339	0.180242	0.199586	0.0199048	0.0352608	0.0108345	0.0198636	0.0511645	0.0326921
[truncated: 5,000 more columns]
