# Supplementary material for: Targeting treatment resistance: unveiling the potential of RNA methylation regulators and TG-101,209 in pan-cancer neoadjuvant therapy
Source: J Exp Clin Cancer Res. 2024 Aug 19;43:232. doi: 10.1186/s13046-024-03111-x (PMC11331809; doi:10.1186/s13046-024-03111-x)
Supplement: Supplementary file 23 — Supplementary Material 23 [file 13046_2024_3111_MOESM23_ESM.xlsx]

## Sheet: BRCA_GSE161529_diffgene
Gene	p_val	avg_log2FC	pct.1	pct.2	p_val_adj	cell Type
IFITM3	1.20702e-06	-0.256513	0.146	0.157	0.0404811	T cell
IGHG2	8.29427e-07	-0.65806	0.426	0.475	0.0278173	plasma cell
KRT7	8.23044e-07	0.263189	0.124	0.088	0.0276032	plasma cell
NDUFC1	5.63613e-07	-0.297163	0.616	0.493	0.0189025	Epithelial cell
IER3	4.85239e-07	-0.428701	0.092	0.103	0.016274	T cell
IGHA1	4.56556e-07	-0.542164	0.153	0.086	0.015312	Endothelial cell
MMP11	4.07585e-07	-0.398909	0.403	0.418	0.0136696	Fibroblasts
CST3	3.98511e-07	0.291406	0.268	0.217	0.0133653	plasma cell
NDUFA2	3.51349e-07	-0.254981	0.631	0.499	0.0117835	Epithelial cell
MRPS30	2.99729e-07	-0.274761	0.228	0.196	0.0100523	Epithelial cell
FAM173A	2.56682e-07	-0.270772	0.366	0.31	0.0086086	Epithelial cell
IFI27	2.19926e-07	0.39948	0.485	0.439	0.00737587	plasma cell
S100A14	2.15573e-07	-0.429841	0.105	0.116	0.0072299	T cell
BCAM	1.87079e-07	-0.317122	0.225	0.217	0.00627425	Epithelial cell
LGALS3BP	1.34786e-07	-0.293148	0.33	0.266	0.00452044	Myeloid cell
C19orf70	1.33647e-07	-0.348617	0.518	0.419	0.00448226	Epithelial cell
SMIM14	9.29941e-08	-0.252451	0.486	0.439	0.00311884	Epithelial cell
ISG15	8.89651e-08	0.28025	0.351	0.287	0.00298371	B cell
NCF1	8.19383e-08	-0.259528	0.249	0.2	0.00274805	Myeloid cell
IL32	7.06798e-08	0.316782	0.139	0.097	0.00237046	plasma cell
ANXA2	6.58307e-08	0.255305	0.161	0.114	0.00220783	B cell
HSPG2	6.28079e-08	-0.433827	0.783	0.738	0.00210645	Endothelial cell
KRT18	5.87148e-08	0.464486	0.175	0.131	0.00196918	plasma cell
MT-CO2	5.8024e-08	-0.261235	0.987	0.98	0.00194601	Endothelial cell
ADIRF	4.71713e-08	0.27291	0.114	0.075	0.00158203	plasma cell
CXCL8	4.69334e-08	-0.272719	0.379	0.314	0.00157405	Myeloid cell
C1QA	4.5903e-08	-0.316883	0.641	0.605	0.00153949	Myeloid cell
S100A14	2.45936e-08	-0.442208	0.652	0.562	0.000824821	Epithelial cell
AP2B1	2.18674e-08	-0.291637	0.272	0.23	0.000733389	Epithelial cell
SPP1	2.11346e-08	0.819597	0.173	0.124	0.000708812	plasma cell
TIMP2	1.81101e-08	-0.327176	0.639	0.593	0.000607375	Fibroblasts
SPINT2	1.80753e-08	0.253973	0.256	0.2	0.000606209	plasma cell
ASPN	1.15588e-08	-0.391347	0.423	0.432	0.000387659	Fibroblasts
C1QB	1.11456e-08	-0.354594	0.618	0.586	0.000373802	Myeloid cell
MT-ND4	6.78516e-09	-0.294209	0.975	0.956	0.000227561	Endothelial cell
A2M	5.66653e-09	-0.401458	0.758	0.752	0.000190044	Endothelial cell
STARD10	5.64485e-09	-0.397468	0.461	0.419	0.000189317	Epithelial cell
S100A10	4.95749e-09	0.264519	0.788	0.637	0.000166264	Endothelial cell
AZGP1	4.83314e-09	0.306619	0.116	0.074	0.000162094	plasma cell
KRT18	4.39932e-09	-0.282322	0.165	0.18	0.000147544	T cell
VMP1	4.19325e-09	-0.412933	0.598	0.506	0.000140633	Epithelial cell
SEC61B	4.10855e-09	0.259054	0.35	0.278	0.000137792	B cell
KRT8	3.05171e-09	0.330276	0.144	0.097	0.000102348	plasma cell
KRT10	2.44516e-09	0.358954	0.601	0.538	8.20057e-05	plasma cell
MT1X	1.18707e-09	0.334116	0.229	0.13	3.98119e-05	Endothelial cell
MT-ND1	9.9735e-10	-0.284252	0.944	0.924	3.34491e-05	Endothelial cell
SQSTM1	7.03055e-10	-0.291638	0.539	0.434	2.3579e-05	Epithelial cell
CSTB	3.08924e-10	0.307566	0.527	0.37	1.03607e-05	Endothelial cell
LYZ	1.31638e-10	0.470171	0.112	0.069	4.41488e-06	plasma cell
TSC22D3	6.70405e-11	-0.344503	0.397	0.332	2.24841e-06	Epithelial cell
COL5A2	6.59265e-11	-0.279542	0.673	0.65	2.21104e-06	Fibroblasts
TAGLN2	4.61068e-11	0.251903	0.676	0.505	1.54633e-06	Endothelial cell
MGP	4.51955e-11	0.523364	0.291	0.225	1.51577e-06	plasma cell
CD69	3.9389e-11	0.302525	0.132	0.083	1.32103e-06	plasma cell
MT-CYB	2.68147e-11	-0.353873	0.961	0.935	8.9931e-07	Endothelial cell
HSPB1	2.52674e-11	0.297176	0.778	0.642	8.47418e-07	Endothelial cell
GADD45B	2.19183e-11	0.274738	0.354	0.229	7.35095e-07	Endothelial cell
CHCHD5	1.60447e-11	-0.28314	0.4	0.326	5.38107e-07	Epithelial cell
GNG5	1.10015e-11	0.268255	0.299	0.221	3.68967e-07	B cell
NAA38	9.34027e-12	0.25333	0.519	0.358	3.13254e-07	Endothelial cell
FXYD3	8.77832e-12	0.300765	0.12	0.072	2.94407e-07	plasma cell
FOS	8.08381e-12	0.323842	0.724	0.576	2.71115e-07	Endothelial cell
EGR1	6.19512e-12	0.255983	0.408	0.264	2.07772e-07	Endothelial cell
NR4A1	5.05573e-12	-0.250147	0.268	0.206	1.69559e-07	Myeloid cell
TIMP1	4.2452e-12	0.273472	0.779	0.702	1.42375e-07	Fibroblasts
IGHG3	4.1755e-12	-0.475585	0.76	0.784	1.40038e-07	plasma cell
SOCS3	3.42717e-12	0.301632	0.464	0.313	1.1494e-07	Endothelial cell
NUPR1	2.6943e-12	0.346414	0.137	0.084	9.03613e-08	plasma cell
COL6A2	2.58826e-12	-0.253985	0.786	0.758	8.68052e-08	Fibroblasts
LDHB	2.09407e-12	0.278081	0.335	0.203	7.02308e-08	Endothelial cell
COL11A1	2.0765e-12	-0.491592	0.337	0.365	6.96417e-08	Fibroblasts
JSRP1	1.8635e-12	-0.311154	0.174	0.244	6.24982e-08	plasma cell
MGST1	1.62874e-12	0.351101	0.122	0.073	5.46245e-08	plasma cell
RPN2	1.08868e-12	0.273235	0.525	0.458	3.6512e-08	plasma cell
MANF	8.69508e-13	0.271029	0.575	0.511	2.91616e-08	plasma cell
RAB11FIP1	8.65863e-13	0.266142	0.118	0.068	2.90393e-08	plasma cell
GUK1	8.21825e-13	0.282619	0.763	0.602	2.75624e-08	Endothelial cell
LGALS1	7.03935e-13	0.377045	0.679	0.497	2.36086e-08	Endothelial cell
COL6A3	7.03351e-13	-0.265257	0.721	0.717	2.3589e-08	Fibroblasts
XBP1	6.98538e-13	-0.30954	0.394	0.3	2.34276e-08	Myeloid cell
RPL39	5.90789e-13	0.25791	0.942	0.875	1.98139e-08	Endothelial cell
SNHG9	5.59765e-13	-0.256375	0.306	0.256	1.87734e-08	Epithelial cell
SPDEF	4.99019e-13	-0.291805	0.343	0.334	1.67361e-08	Epithelial cell
TYMP	4.67689e-13	0.268016	0.513	0.434	1.56853e-08	plasma cell
ISG20	2.89349e-13	0.291729	0.707	0.678	9.70419e-09	plasma cell
MT-ND3	2.82898e-13	0.297223	0.933	0.934	9.48783e-09	plasma cell
IER3	2.63515e-13	0.302523	0.296	0.167	8.83775e-09	Endothelial cell
PFDN5	2.37108e-13	0.250543	0.752	0.567	7.95212e-09	Endothelial cell
MARCKSL1	2.13996e-13	0.270605	0.611	0.437	7.177e-09	Endothelial cell
POSTN	1.81476e-13	-0.281852	0.562	0.588	6.08634e-09	Fibroblasts
MT2A	1.76345e-13	0.334629	0.5	0.341	5.91426e-09	Endothelial cell
NUDT14	1.59471e-13	0.296138	0.262	0.14	5.34834e-09	Endothelial cell
HSPD1	1.59336e-13	0.265148	0.309	0.176	5.34381e-09	Endothelial cell
COX4I1	1.36139e-13	0.250345	0.732	0.554	4.56582e-09	Endothelial cell
HSPA1A	1.09712e-13	0.418963	0.531	0.378	3.67953e-09	Endothelial cell
RPL6	1.00491e-13	0.259658	0.875	0.769	3.37025e-09	Endothelial cell
TUBA1B	9.90026e-14	0.34347	0.583	0.408	3.32035e-09	Endothelial cell
RPS21	9.72716e-14	0.283048	0.815	0.647	3.26229e-09	Endothelial cell
ALOX5AP	7.59651e-14	0.262876	0.101	0.055	2.54772e-09	plasma cell
SERP1	7.09124e-14	0.269797	0.711	0.682	2.37826e-09	plasma cell
LMAN1	5.30595e-14	0.28974	0.584	0.522	1.77951e-09	plasma cell
ANXA2	4.71279e-14	0.297957	0.737	0.562	1.58057e-09	Endothelial cell
RPL27	4.56252e-14	0.259078	0.827	0.667	1.53018e-09	Endothelial cell
TOMM7	3.97911e-14	0.272988	0.713	0.524	1.33451e-09	Endothelial cell
VCAN	3.66183e-14	-0.290114	0.668	0.66	1.22811e-09	Fibroblasts
HNRNPA1	3.42005e-14	0.275809	0.633	0.448	1.14702e-09	Endothelial cell
S100A6	2.42349e-14	0.426374	0.594	0.526	8.12789e-10	plasma cell
PARD6B	2.09019e-14	-0.36348	0.222	0.221	7.01007e-10	Epithelial cell
CD24	1.99836e-14	0.53802	0.18	0.118	6.7021e-10	plasma cell
NFKBIA	1.69955e-14	0.399889	0.526	0.36	5.69994e-10	Endothelial cell
AMFR	1.47185e-14	-0.285202	0.181	0.152	4.93629e-10	Epithelial cell
MALAT1	1.38193e-14	-0.261467	0.995	0.997	4.63473e-10	Endothelial cell
CXCL14	1.27124e-14	-0.698564	0.139	0.151	4.26348e-10	Epithelial cell
HES1	1.1377e-14	0.505399	0.519	0.355	3.81563e-10	Endothelial cell
CCL2	1.07641e-14	0.617976	0.171	0.073	3.61007e-10	Endothelial cell
MIEN1	1.02527e-14	0.290711	0.226	0.151	3.43856e-10	plasma cell
RPL14	8.2339e-15	0.272774	0.834	0.684	2.76148e-10	Endothelial cell
SLC40A1	7.97629e-15	-0.306229	0.264	0.265	2.67509e-10	Epithelial cell
RPL27A	7.90104e-15	0.256366	0.927	0.823	2.64985e-10	Endothelial cell
CFL1	6.72869e-15	0.266799	0.795	0.626	2.25667e-10	Endothelial cell
RPLP0	5.32276e-15	0.290772	0.86	0.735	1.78515e-10	Endothelial cell
FTL	4.452e-15	0.372272	0.888	0.761	1.49311e-10	Endothelial cell
FTH1	4.32587e-15	0.273392	0.939	0.842	1.45081e-10	Endothelial cell
SMIM22	4.28747e-15	-0.365179	0.092	0.112	1.43793e-10	T cell
NME1	3.024e-15	0.25715	0.233	0.112	1.01419e-10	Endothelial cell
CTSD	2.9e-15	0.389405	0.299	0.212	9.72603e-11	plasma cell
KRTCAP2	2.13298e-15	-0.347618	0.501	0.395	7.1536e-11	Epithelial cell
IGFBP4	2.04276e-15	-0.269656	0.159	0.167	6.85101e-11	Epithelial cell
PRDX2	1.92697e-15	0.253175	0.489	0.403	6.46267e-11	plasma cell
RPS7	1.92636e-15	0.260168	0.885	0.773	6.46062e-11	Endothelial cell
DERL1	1.82493e-15	0.251034	0.422	0.338	6.12046e-11	plasma cell
IFI27	1.68585e-15	-0.381917	0.495	0.52	5.65399e-11	Myeloid cell
RPS10	1.66477e-15	0.295286	0.605	0.417	5.58332e-11	Endothelial cell
SCGB3A1	1.60124e-15	-0.273682	0.124	0.104	5.37023e-11	Epithelial cell
CFD	1.26767e-15	0.337877	0.186	0.137	4.25152e-11	Fibroblasts
CDKN1A	1.19183e-15	0.298485	0.313	0.17	3.99717e-11	Endothelial cell
RANBP1	1.03216e-15	0.262454	0.405	0.244	3.46165e-11	Endothelial cell
BUD23	8.67516e-16	1.04302	0.127	0.007	2.90948e-11	Mast cell
RPS27L	8.61591e-16	0.28374	0.671	0.606	2.8896e-11	plasma cell
AEBP1	8.29915e-16	-0.352966	0.69	0.666	2.78337e-11	Fibroblasts
RPL34	7.60872e-16	0.252288	0.97	0.92	2.55181e-11	Endothelial cell
TACSTD2	7.49282e-16	0.483247	0.111	0.059	2.51294e-11	plasma cell
RPL19	5.91474e-16	0.270558	0.937	0.861	1.98368e-11	Endothelial cell
TXN	5.87969e-16	0.279141	0.526	0.348	1.97193e-11	Endothelial cell
VMP1	4.81082e-16	-0.4383	0.646	0.616	1.61345e-11	Fibroblasts
EIF3K	4.58472e-16	0.250165	0.546	0.349	1.53762e-11	Endothelial cell
HIKESHI	4.39194e-16	0.254187	0.194	0.081	1.47297e-11	Endothelial cell
RPL28	4.35185e-16	0.279409	0.955	0.869	1.45952e-11	Endothelial cell
EIF1	3.90797e-16	0.295019	0.872	0.719	1.31066e-11	Endothelial cell
IGHG1	3.79922e-16	0.300245	0.108	0.069	1.27418e-11	Fibroblasts
DUSP4	3.329e-16	-0.267601	0.254	0.256	1.11648e-11	Epithelial cell
KRT15	3.16925e-16	-0.450674	0.304	0.259	1.0629e-11	Epithelial cell
COL6A1	2.98099e-16	-0.306814	0.759	0.735	9.99764e-12	Fibroblasts
IGLC3	2.91679e-16	-0.341482	0.147	0.103	9.78233e-12	Myeloid cell
MINOS1	2.54681e-16	0.300855	0.4	0.236	8.54148e-12	Endothelial cell
BTF3	2.4144e-16	0.303036	0.742	0.558	8.09741e-12	Endothelial cell
MT-ATP6	2.17574e-16	-0.512185	0.955	0.948	7.297e-12	Endothelial cell
TMEM258	1.98322e-16	0.290652	0.777	0.759	6.65134e-12	plasma cell
HLA-DRA	1.72422e-16	0.2737	0.179	0.127	5.7827e-12	Fibroblasts
TFF3	1.5664e-16	-0.385177	0.1	0.122	5.25339e-12	T cell
CTSB	1.50979e-16	0.488299	0.2	0.128	5.06355e-12	plasma cell
BTG1	1.36212e-16	0.397984	0.54	0.45	4.56827e-12	plasma cell
RPL18	1.28485e-16	0.284484	0.921	0.804	4.30913e-12	Endothelial cell
RGS5	1.12512e-16	0.251159	0.113	0.073	3.77341e-12	Fibroblasts
RPL37A	1.10987e-16	0.280199	0.951	0.864	3.72227e-12	Endothelial cell
SNRPF	8.91414e-17	0.258878	0.409	0.235	2.98962e-12	Endothelial cell
CFD	8.46478e-17	-0.497029	0.134	0.143	2.83892e-12	Epithelial cell
ISG15	7.26604e-17	0.372758	0.604	0.52	2.43689e-12	plasma cell
SON	7.08797e-17	0.260063	0.506	0.401	2.37716e-12	plasma cell
MGP	5.74625e-17	-0.59981	0.217	0.235	1.92718e-12	T cell
PDIA4	4.96747e-17	0.272741	0.415	0.316	1.66599e-12	plasma cell
MT-CO3	4.40147e-17	-0.347868	0.987	0.974	1.47616e-12	Endothelial cell
SFRP2	3.46814e-17	-0.306602	0.611	0.635	1.16314e-12	Fibroblasts
ACTA2	3.4521e-17	0.347562	0.551	0.469	1.15776e-12	Fibroblasts
HSPA5	3.42485e-17	0.40383	0.573	0.503	1.14863e-12	plasma cell
OST4	2.75305e-17	0.297032	0.685	0.484	9.23317e-13	Endothelial cell
RPS13	2.49689e-17	0.314832	0.906	0.783	8.37406e-13	Endothelial cell
NDUFB10	2.23059e-17	0.263082	0.474	0.386	7.48094e-13	plasma cell
SLC25A6	1.95075e-17	0.366818	0.612	0.427	6.54242e-13	Endothelial cell
PGLS	1.94369e-17	0.284556	0.297	0.148	6.51876e-13	Endothelial cell
TPI1	1.85852e-17	0.314498	0.558	0.364	6.23312e-13	Endothelial cell
SNU13	1.564e-17	0.271923	0.481	0.291	5.24534e-13	Endothelial cell
ZFP36L1	1.40315e-17	0.347547	0.245	0.162	4.70588e-13	plasma cell
SSR3	1.24368e-17	0.388544	0.717	0.685	4.17106e-13	plasma cell
RPL17	1.13409e-17	0.36206	0.423	0.248	3.80351e-13	Endothelial cell
CHCHD2	1.08765e-17	0.259275	0.697	0.484	3.64776e-13	Endothelial cell
RPL23A	9.66018e-18	0.324782	0.886	0.752	3.23983e-13	Endothelial cell
UBA52	8.25377e-18	0.262995	0.872	0.728	2.76815e-13	Endothelial cell
ARF4	7.88473e-18	0.313827	0.542	0.454	2.64438e-13	plasma cell
S100A4	7.65561e-18	0.554575	0.384	0.294	2.56754e-13	plasma cell
RPS28	6.66635e-18	0.271691	0.97	0.931	2.23576e-13	Endothelial cell
RPS16	6.38739e-18	0.311684	0.896	0.787	2.1422e-13	Endothelial cell
RPL11	4.29763e-18	0.267388	0.962	0.869	1.44134e-13	Endothelial cell
ID2	4.21387e-18	0.264437	0.194	0.117	1.41325e-13	plasma cell
RPL26	3.43885e-18	0.277256	0.938	0.836	1.15332e-13	Endothelial cell
RPL8	3.33657e-18	0.25057	0.93	0.831	1.11902e-13	Endothelial cell
THBS2	3.15259e-18	-0.467286	0.574	0.567	1.05732e-13	Fibroblasts
RACK1	3.10124e-18	0.326436	0.844	0.702	1.0401e-13	Endothelial cell
JUNB	3.01999e-18	0.502622	0.696	0.534	1.01284e-13	Endothelial cell
PPDPF	2.88575e-18	0.276137	0.483	0.289	9.67821e-14	Endothelial cell
ELF3	2.64361e-18	-0.273165	0.72	0.58	8.86613e-14	Epithelial cell
RPL7	1.61187e-18	0.357402	0.878	0.755	5.40588e-14	Endothelial cell
ZFP36	1.58379e-18	0.480011	0.574	0.385	5.3117e-14	Endothelial cell
MT1X	1.40435e-18	0.367081	0.188	0.11	4.70992e-14	plasma cell
XBP1	1.27055e-18	-0.37986	0.266	0.285	4.26117e-14	T cell
RPS17	1.22711e-18	0.444429	0.463	0.357	4.11549e-14	plasma cell
GSTP1	1.19517e-18	0.303071	0.562	0.354	4.00836e-14	Endothelial cell
TMEM256	9.79989e-19	0.252013	0.323	0.224	3.28669e-14	plasma cell
EIF5	9.40297e-19	0.264283	0.457	0.354	3.15357e-14	plasma cell
FAU	9.28993e-19	0.301099	0.903	0.767	3.11566e-14	Endothelial cell
TYROBP	7.26241e-19	0.400945	0.107	0.052	2.43567e-14	plasma cell
NANS	7.14203e-19	0.265655	0.376	0.273	2.3953e-14	plasma cell
MT-ND3	7.13749e-19	-0.534582	0.942	0.933	2.39377e-14	Endothelial cell
MT-ND5	7.11499e-19	0.269614	0.793	0.763	2.38623e-14	plasma cell
NUTF2	6.52712e-19	0.31546	0.242	0.106	2.18907e-14	Endothelial cell
PFN1	5.9398e-19	0.352169	0.75	0.555	1.99209e-14	Endothelial cell
RPL32	5.72728e-19	0.291309	0.957	0.905	1.92081e-14	Endothelial cell
FN1	5.4417e-19	-0.268571	0.134	0.111	1.82504e-14	Epithelial cell
SDF2L1	5.05844e-19	0.396794	0.638	0.593	1.6965e-14	plasma cell
EVA1B	4.34267e-19	-0.643846	0.25	0.244	1.45645e-14	Epithelial cell
RPL41	3.70594e-19	0.257237	0.986	0.952	1.2429e-14	Endothelial cell
UQCRFS1	2.98556e-19	0.28047	0.279	0.13	1.0013e-14	Endothelial cell
TMSB4X	2.90778e-19	0.349639	0.991	0.967	9.75212e-15	Endothelial cell
DERL3	2.15378e-19	-0.279487	0.59	0.669	7.22336e-15	plasma cell
NDUFA13	2.02834e-19	-0.287607	0.611	0.477	6.80265e-15	Epithelial cell
OCIAD2	1.75191e-19	0.250147	0.228	0.142	5.87554e-15	plasma cell
HSP90B1	1.53437e-19	0.501874	0.801	0.813	5.14598e-15	plasma cell
CYB5A	1.36526e-19	0.272828	0.193	0.113	4.57882e-15	plasma cell
TMEM123	1.25246e-19	0.26093	0.222	0.138	4.20052e-15	plasma cell
DNAJB1	1.2037e-19	0.383383	0.393	0.219	4.03698e-15	Endothelial cell
TAGLN	1.11483e-19	0.298833	0.749	0.672	3.73892e-15	Fibroblasts
RPLP2	1.01324e-19	0.294347	0.951	0.88	3.39821e-15	Endothelial cell
RPS8	1.01122e-19	0.297955	0.956	0.886	3.39144e-15	Endothelial cell
SCGB2A2	9.7998e-20	-0.648938	0.159	0.186	3.28666e-15	T cell
CISD3	7.05121e-20	0.308508	0.168	0.094	2.36484e-15	plasma cell
SPARC	6.46991e-20	-0.301239	0.872	0.851	2.16988e-15	Fibroblasts
RPS15A	6.12569e-20	0.291528	0.943	0.871	2.05443e-15	Endothelial cell
PERP	5.87038e-20	0.344532	0.134	0.07	1.96881e-15	plasma cell
ATP5MC2	5.71165e-20	0.338662	0.657	0.448	1.91557e-15	Endothelial cell
MT-CYB	5.45514e-20	-0.266491	0.929	0.879	1.82954e-15	Myeloid cell
CD74	5.20288e-20	0.67481	0.755	0.715	1.74494e-15	plasma cell
PSMB5	4.74592e-20	0.377867	0.417	0.234	1.59169e-15	Endothelial cell
RPL29	3.91719e-20	0.312109	0.907	0.771	1.31375e-15	Endothelial cell
THBS1	3.90858e-20	-0.284694	0.119	0.131	1.31086e-15	Epithelial cell
ATP6V1G1	3.87045e-20	0.333474	0.51	0.406	1.29807e-15	plasma cell
DDOST	2.993e-20	0.273278	0.375	0.271	1.00379e-15	plasma cell
ADIRF	2.98179e-20	-0.509078	0.137	0.161	1.00003e-15	T cell
JUN	2.91195e-20	-0.256745	0.82	0.723	9.76608e-16	Epithelial cell
DDX24	2.87174e-20	0.259553	0.376	0.268	9.63126e-16	plasma cell
LSM8	2.66732e-20	0.262209	0.274	0.178	8.94566e-16	plasma cell
RNASEH2C	2.10133e-20	0.251205	0.322	0.219	7.04746e-16	plasma cell
PLA2G16	2.08093e-20	-0.324665	0.403	0.386	6.97904e-16	Epithelial cell
RPLP1	2.03242e-20	0.330371	0.989	0.958	6.81635e-16	Endothelial cell
AKAP9	1.99416e-20	-0.257722	0.517	0.407	6.68801e-16	Epithelial cell
RPL17	1.88473e-20	0.289259	0.283	0.184	6.32102e-16	plasma cell
DYNLT1	1.78771e-20	0.284547	0.268	0.173	5.99564e-16	plasma cell
RPL10A	1.74181e-20	0.325313	0.877	0.733	5.8417e-16	Endothelial cell
CRIP1	1.38096e-20	-0.385601	0.288	0.205	4.63147e-16	Myeloid cell
RPL4	1.3708e-20	0.336574	0.749	0.553	4.59739e-16	Endothelial cell
GAPDH	1.17228e-20	0.403802	0.856	0.724	3.9316e-16	Endothelial cell
SRRM2	1.05681e-20	0.309433	0.515	0.404	3.54433e-16	plasma cell
VOPP1	1.04773e-20	0.27598	0.363	0.258	3.51386e-16	plasma cell
SRGN	7.68362e-21	0.369186	0.6	0.507	2.57693e-16	plasma cell
NDUFB3	5.77025e-21	0.256379	0.274	0.176	1.93523e-16	plasma cell
MARCKSL1	4.22327e-21	0.449726	0.221	0.138	1.4164e-16	plasma cell
RPL7A	4.09641e-21	0.344446	0.892	0.749	1.37385e-16	Endothelial cell
CEBPB	3.55014e-21	0.266779	0.159	0.085	1.19064e-16	plasma cell
GSTP1	3.53654e-21	0.413949	0.703	0.649	1.18609e-16	plasma cell
MRPL20	2.85319e-21	0.257855	0.393	0.287	9.56903e-17	plasma cell
IGHG4	2.20234e-21	-0.63677	0.668	0.711	7.38619e-17	plasma cell
C4orf3	1.94701e-21	0.338426	0.532	0.423	6.52987e-17	plasma cell
RPS19BP1	1.71414e-21	0.282592	0.443	0.333	5.7489e-17	plasma cell
CTNNB1	1.28673e-21	0.31674	0.163	0.087	4.31544e-17	plasma cell
RPS20	1.11874e-21	0.370205	0.894	0.728	3.75203e-17	Endothelial cell
UFC1	1.07809e-21	0.279326	0.384	0.27	3.61571e-17	plasma cell
NSD3	1.01586e-21	0.302861	0.255	0.159	3.40699e-17	plasma cell
RPL36A	7.73168e-22	0.357156	0.66	0.433	2.59305e-17	Endothelial cell
EDF1	6.13163e-22	0.307765	0.648	0.568	2.05643e-17	plasma cell
POLR2K	5.52358e-22	0.33592	0.361	0.253	1.8525e-17	plasma cell
GZMB	4.43424e-22	0.315078	0.164	0.133	1.48716e-17	T cell
DCTN3	4.26024e-22	0.265149	0.283	0.182	1.4288e-17	plasma cell
SSR2	4.15063e-22	0.33217	0.618	0.537	1.39204e-17	plasma cell
DDX5	3.65475e-22	0.306462	0.693	0.616	1.22573e-17	plasma cell
CAPG	3.45266e-22	0.309992	0.135	0.067	1.15795e-17	plasma cell
FAM133B	2.70811e-22	0.29788	0.287	0.182	9.08247e-18	plasma cell
GLUL	2.34415e-22	0.380605	0.165	0.089	7.86181e-18	plasma cell
KRT19	2.20416e-22	-0.419302	0.263	0.295	7.39231e-18	T cell
RPS6	1.61705e-22	0.322873	0.956	0.884	5.42325e-18	Endothelial cell
RSL24D1	1.35854e-22	0.303509	0.33	0.219	4.55626e-18	plasma cell
CLPTM1L	1.22984e-22	0.25182	0.301	0.196	4.12463e-18	plasma cell
S100A11	1.1392e-22	0.548627	0.516	0.413	3.82065e-18	plasma cell
HLA-B	8.58132e-23	0.266557	0.909	0.916	2.878e-18	plasma cell
BST2	8.21985e-23	0.313628	0.541	0.436	2.75677e-18	plasma cell
CTSZ	7.96208e-23	0.358173	0.358	0.25	2.67032e-18	plasma cell
MYDGF	7.36235e-23	0.450351	0.594	0.514	2.46918e-18	plasma cell
EEF1D	5.83314e-23	0.271554	0.819	0.768	1.95632e-18	plasma cell
RPS5	5.78657e-23	0.37866	0.894	0.74	1.9407e-18	Endothelial cell
TRA2B	5.76273e-23	0.279334	0.367	0.253	1.9327e-18	plasma cell
ADIRF	4.93088e-23	0.394713	0.428	0.343	1.65372e-18	Fibroblasts
PDIA6	4.3049e-23	0.413529	0.618	0.552	1.44378e-18	plasma cell
COX6C	4.1985e-23	-0.30287	0.729	0.567	1.40809e-18	Myeloid cell
MT2A	3.90584e-23	0.577536	0.353	0.249	1.30994e-18	plasma cell
RPL13A	3.72212e-23	0.377637	0.963	0.892	1.24833e-18	Endothelial cell
OSTC	3.33175e-23	0.32217	0.543	0.438	1.1174e-18	plasma cell
ATOX1	2.8066e-23	0.32288	0.446	0.324	9.41279e-19	plasma cell
RPS9	2.70568e-23	0.364689	0.929	0.837	9.07429e-19	Endothelial cell
STAT3	1.94113e-23	0.265045	0.281	0.177	6.51018e-19	plasma cell
HLA-DMA	1.90691e-23	0.324766	0.25	0.154	6.3954e-19	plasma cell
UBE2J1	1.83928e-23	0.352711	0.452	0.345	6.16857e-19	plasma cell
RBM39	1.82163e-23	0.273797	0.532	0.42	6.10938e-19	plasma cell
PDXK	1.77124e-23	0.2535	0.35	0.235	5.94037e-19	plasma cell
GPX4	1.60819e-23	0.299876	0.457	0.339	5.39354e-19	plasma cell
HIST1H4C	1.34687e-23	0.487245	0.302	0.136	4.51712e-19	Endothelial cell
RPSA	1.33633e-23	0.371743	0.768	0.57	4.48179e-19	Endothelial cell
DDX18	1.21832e-23	0.297683	0.339	0.224	4.08602e-19	plasma cell
RPS17	1.03617e-23	0.409412	0.669	0.443	3.47512e-19	Endothelial cell
METTL26	7.92983e-24	0.269206	0.223	0.128	2.65951e-19	plasma cell
MYH11	7.62679e-24	0.40073	0.117	0.07	2.55787e-19	Fibroblasts
GLUL	4.40845e-24	-0.445591	0.571	0.493	1.4785e-19	Epithelial cell
COX17	4.02434e-24	-0.25863	0.659	0.514	1.34968e-19	Epithelial cell
STAT1	3.61707e-24	0.283699	0.367	0.25	1.21309e-19	plasma cell
UBB	3.1111e-24	0.293652	0.794	0.749	1.0434e-19	plasma cell
HLA-DQB1	2.95075e-24	0.519188	0.233	0.141	9.89622e-20	plasma cell
TRMT112	2.60694e-24	0.339532	0.524	0.408	8.74316e-20	plasma cell
EIF5B	2.40741e-24	0.304717	0.422	0.299	8.07397e-20	plasma cell
GNAS	2.34126e-24	0.271357	0.443	0.321	7.85211e-20	plasma cell
SELENOW	2.15401e-24	0.29533	0.264	0.163	7.22414e-20	plasma cell
RPS14	1.47201e-24	0.355406	0.965	0.878	4.93684e-20	Endothelial cell
TOP1	1.31709e-24	0.353607	0.418	0.307	4.41724e-20	plasma cell
AZGP1	1.21294e-24	-0.412068	0.109	0.137	4.06797e-20	T cell
FAM107B	1.17293e-24	0.253993	0.204	0.113	3.93377e-20	plasma cell
RPS3	1.1427e-24	0.387039	0.932	0.826	3.8324e-20	Endothelial cell
SSR1	7.75413e-25	0.322411	0.411	0.299	2.60058e-20	plasma cell
N4BP2L2	7.11073e-25	-0.303542	0.495	0.385	2.3848e-20	Epithelial cell
ATP5F1D	6.8283e-25	0.318171	0.51	0.401	2.29008e-20	plasma cell
DNAJA1	6.29774e-25	0.304477	0.431	0.311	2.11214e-20	plasma cell
PLN	4.20078e-25	0.28573	0.105	0.059	1.40886e-20	Fibroblasts
PIGT	3.46357e-25	0.267004	0.186	0.099	1.16161e-20	plasma cell
ERP29	2.98722e-25	0.332831	0.499	0.378	1.00185e-20	plasma cell
TCEAL3	2.67579e-25	-0.503128	0.332	0.318	8.97407e-21	Epithelial cell
SLC25A6	2.23917e-25	0.399215	0.579	0.467	7.50973e-21	plasma cell
TCEA1	2.03458e-25	0.335901	0.306	0.198	6.82356e-21	plasma cell
NDUFB11	2.03271e-25	0.339748	0.607	0.507	6.8173e-21	plasma cell
RPL22L1	1.67633e-25	0.380602	0.452	0.336	5.62208e-21	plasma cell
POLR2J	1.39753e-25	0.26379	0.331	0.216	4.68703e-21	plasma cell
VAMP8	1.12904e-25	0.336485	0.374	0.252	3.78659e-21	plasma cell
DAD1	1.11281e-25	0.356235	0.594	0.5	3.73216e-21	plasma cell
ECH1	9.29267e-26	0.256165	0.328	0.212	3.11658e-21	plasma cell
RPL36A	8.43185e-26	-0.384701	0.857	0.724	2.82787e-21	Epithelial cell
RPL3	8.40249e-26	0.386236	0.939	0.85	2.81803e-21	Endothelial cell
GADD45GIP1	8.39696e-26	0.324221	0.441	0.321	2.81617e-21	plasma cell
IGKC	8.34376e-26	-0.327515	0.312	0.228	2.79833e-21	Fibroblasts
BHLHE40	7.83999e-26	-0.277762	0.325	0.262	2.62937e-21	Epithelial cell
GPBP1	5.90184e-26	0.286259	0.311	0.196	1.97936e-21	plasma cell
MIF	4.99123e-26	0.336691	0.591	0.35	1.67396e-21	Endothelial cell
RPL18A	4.1357e-26	0.384684	0.939	0.839	1.38703e-21	Endothelial cell
UQCC2	3.8838e-26	0.253273	0.305	0.193	1.30255e-21	plasma cell
CHCHD10	3.56292e-26	0.334415	0.417	0.3	1.19493e-21	plasma cell
TOMM7	3.10461e-26	0.335175	0.608	0.491	1.04122e-21	plasma cell
TSTD1	2.79302e-26	0.349424	0.366	0.246	9.36724e-22	plasma cell
RAP1B	2.12826e-26	0.26317	0.305	0.192	7.13774e-22	plasma cell
NDUFB4	2.1006e-26	0.296596	0.53	0.411	7.04501e-22	plasma cell
APRT	1.99704e-26	0.3004	0.454	0.337	6.69767e-22	plasma cell
NDUFC1	1.8669e-26	0.322418	0.369	0.249	6.2612e-22	plasma cell
PSMD7	1.57933e-26	0.277034	0.343	0.225	5.29677e-22	plasma cell
RPS19	1.44613e-26	0.381007	0.97	0.891	4.85004e-22	Endothelial cell
TMC5	1.28877e-26	-0.294795	0.152	0.167	4.32229e-22	Epithelial cell
TOMM5	1.09504e-26	0.267537	0.191	0.101	3.67256e-22	plasma cell
SOX4	1.07105e-26	0.512569	0.162	0.08	3.59208e-22	plasma cell
ELF1	9.93646e-27	0.271477	0.261	0.154	3.33249e-22	plasma cell
TMCO1	8.6152e-27	0.274822	0.353	0.232	2.88937e-22	plasma cell
PRDX5	7.43493e-27	0.288927	0.526	0.398	2.49353e-22	plasma cell
CAPZA1	4.8943e-27	0.300234	0.3	0.187	1.64145e-22	plasma cell
SRP19	4.53269e-27	0.277823	0.349	0.231	1.52017e-22	plasma cell
NDUFB7	4.35931e-27	0.371624	0.522	0.41	1.46202e-22	plasma cell
ATP6V0B	4.26749e-27	0.326517	0.562	0.445	1.43123e-22	plasma cell
MLF2	4.19237e-27	0.27171	0.232	0.132	1.40604e-22	plasma cell
H2AFJ	3.89036e-27	0.311397	0.222	0.123	1.30475e-22	plasma cell
CSDE1	3.29159e-27	0.272385	0.304	0.189	1.10393e-22	plasma cell
RPL31	2.82891e-27	0.492126	0.656	0.555	9.48759e-23	plasma cell
MIR29B2CHG	2.18393e-27	-0.262549	0.086	0.101	7.32448e-23	Epithelial cell
UBL5	2.01178e-27	0.367919	0.651	0.555	6.74712e-23	plasma cell
RNF213	1.94903e-27	0.257398	0.345	0.225	6.53665e-23	plasma cell
RPL13	1.69882e-27	0.329936	0.982	0.93	5.69749e-23	Endothelial cell
BLOC1S1	1.06715e-27	0.258343	0.275	0.164	3.57901e-23	plasma cell
DSTN	7.93975e-28	0.444624	0.418	0.293	2.66283e-23	plasma cell
CCND2	7.72982e-28	0.486071	0.309	0.201	2.59243e-23	plasma cell
2023-09-06	6.59973e-28	0.321251	0.304	0.19	2.21342e-23	plasma cell
MT-ND2	6.44304e-28	0.356766	0.936	0.932	2.16087e-23	plasma cell
LAMTOR4	5.88869e-28	0.323823	0.355	0.231	1.97495e-23	plasma cell
NDUFA2	5.79317e-28	0.306058	0.41	0.283	1.94291e-23	plasma cell
POLR2F	5.46184e-28	0.252128	0.237	0.132	1.83179e-23	plasma cell
GHITM	4.66281e-28	0.296081	0.385	0.26	1.56381e-23	plasma cell
RBM25	4.37304e-28	0.254135	0.408	0.278	1.46663e-23	plasma cell
TSPO	4.3448e-28	0.327229	0.364	0.242	1.45716e-23	plasma cell
COX17	4.05135e-28	0.329405	0.444	0.313	1.35874e-23	plasma cell
PPDPF	2.15463e-28	0.341806	0.352	0.229	7.2262e-24	plasma cell
POLR2I	2.12478e-28	0.253745	0.322	0.202	7.12609e-24	plasma cell
DAZAP2	1.79545e-28	0.265055	0.259	0.15	6.02157e-24	plasma cell
SEC61G	1.64151e-28	0.394298	0.775	0.732	5.5053e-24	plasma cell
RPL10	1.54931e-28	0.375126	0.987	0.946	5.19609e-24	Endothelial cell
IRX3	1.45827e-28	-0.30024	0.407	0.322	4.89074e-24	Epithelial cell
LY6E	1.25181e-28	0.416375	0.511	0.389	4.19833e-24	plasma cell
ELOVL5	1.23421e-28	-0.349597	0.336	0.331	4.1393e-24	Epithelial cell
RAB31	1.09616e-28	-0.311087	0.162	0.178	3.67631e-24	Epithelial cell
DNAJB6	1.04065e-28	0.263781	0.262	0.151	3.49015e-24	plasma cell
RPS4X	8.50612e-29	0.393321	0.949	0.873	2.85278e-24	Endothelial cell
TIMM17A	8.28137e-29	0.255404	0.284	0.171	2.7774e-24	plasma cell
CSTB	7.79424e-29	0.593273	0.434	0.31	2.61403e-24	plasma cell
NDUFS7	5.90968e-29	0.271261	0.344	0.219	1.98199e-24	plasma cell
SCP2	4.52258e-29	0.261877	0.231	0.126	1.51678e-24	plasma cell
ACP1	4.45195e-29	0.289118	0.286	0.171	1.49309e-24	plasma cell
PSMB6	4.44201e-29	0.341259	0.444	0.321	1.48976e-24	plasma cell
GMFG	3.73713e-29	0.354693	0.353	0.233	1.25336e-24	plasma cell
SLC25A5	2.76979e-29	0.513892	0.422	0.206	9.28932e-25	Endothelial cell
KDELR2	2.63626e-29	0.46171	0.605	0.503	8.84148e-25	plasma cell
GUK1	2.50568e-29	0.338879	0.618	0.495	8.40354e-25	plasma cell
NDUFA1	1.81254e-29	0.285668	0.6	0.475	6.07891e-25	plasma cell
PPP1CC	1.68307e-29	0.298973	0.262	0.151	5.64468e-25	plasma cell
PCMT1	1.66514e-29	0.264009	0.26	0.149	5.58453e-25	plasma cell
LAP3	1.63345e-29	0.319757	0.374	0.251	5.47826e-25	plasma cell
BLVRB	1.62245e-29	-0.261085	0.491	0.389	5.44137e-25	Epithelial cell
MRPL21	1.37509e-29	0.254992	0.197	0.101	4.61179e-25	plasma cell
MRPL55	1.27142e-29	0.303622	0.312	0.19	4.2641e-25	plasma cell
ARL6IP4	1.17126e-29	0.367284	0.498	0.374	3.92817e-25	plasma cell
LAMTOR5	8.5009e-30	0.255026	0.395	0.262	2.85103e-25	plasma cell
NDUFB1	6.9688e-30	0.322074	0.463	0.331	2.3372e-25	plasma cell
TUBA4A	6.93544e-30	0.31462	0.294	0.179	2.32601e-25	plasma cell
NME3	5.72131e-30	-0.382188	0.532	0.478	1.91881e-25	Epithelial cell
C19orf53	5.60235e-30	0.402705	0.483	0.357	1.87892e-25	plasma cell
HSPA1A	4.51971e-30	-0.299181	0.701	0.624	1.51582e-25	Epithelial cell
USP16	2.90984e-30	0.282301	0.268	0.153	9.75903e-26	plasma cell
SRP9	2.81842e-30	0.300914	0.313	0.191	9.45243e-26	plasma cell
OST4	2.76897e-30	0.351444	0.745	0.677	9.28658e-26	plasma cell
UQCR11	2.69755e-30	0.392141	0.602	0.477	9.04705e-26	plasma cell
EIF3J	2.67188e-30	0.299143	0.313	0.192	8.96096e-26	plasma cell
ADRM1	2.55467e-30	0.316777	0.308	0.188	8.56785e-26	plasma cell
NAA38	2.47986e-30	0.311951	0.39	0.261	8.31697e-26	plasma cell
LAMTOR2	1.81644e-30	0.299041	0.297	0.176	6.09199e-26	plasma cell
RPS2	1.74314e-30	0.462955	0.957	0.888	5.84615e-26	Endothelial cell
MRPL36	1.32652e-30	0.279289	0.22	0.116	4.44889e-26	plasma cell
CD53	1.27255e-30	0.311962	0.253	0.144	4.26789e-26	plasma cell
MCTS1	1.23678e-30	0.266264	0.311	0.188	4.14791e-26	plasma cell
IGHG1	1.13536e-30	-0.477286	0.823	0.85	3.80776e-26	plasma cell
MT-ND6	1.09223e-30	0.431289	0.314	0.199	3.66311e-26	plasma cell
EIF3E	1.07677e-30	0.447167	0.435	0.307	3.61128e-26	plasma cell
MRPL22	1.01685e-30	0.278632	0.22	0.117	3.4103e-26	plasma cell
UXT	1.00108e-30	0.331327	0.373	0.243	3.35743e-26	plasma cell
CNBP	9.95987e-31	0.37376	0.412	0.284	3.34034e-26	plasma cell
LSP1	8.67946e-31	0.316157	0.307	0.189	2.91092e-26	plasma cell
CCL2	7.71532e-31	0.375693	0.195	0.124	2.58756e-26	Fibroblasts
LGALS1	6.4175e-31	0.544722	0.627	0.513	2.1523e-26	plasma cell
MRPL41	6.21846e-31	0.285331	0.368	0.239	2.08555e-26	plasma cell
MRPS16	5.84738e-31	0.28219	0.277	0.161	1.96109e-26	plasma cell
FTL	5.70822e-31	0.647619	0.956	0.947	1.91442e-26	plasma cell
PNN	5.44087e-31	0.270497	0.265	0.152	1.82476e-26	plasma cell
ALYREF	3.70294e-31	0.452603	0.107	0.004	1.24189e-26	Endothelial cell
MRPS33	3.32214e-31	0.289372	0.289	0.168	1.11418e-26	plasma cell
MRPS6	2.9699e-31	0.349518	0.285	0.167	9.96046e-27	plasma cell
NDUFA11	1.80101e-31	0.340029	0.487	0.351	6.04023e-27	plasma cell
REL	1.79279e-31	0.281265	0.141	0.06	6.01266e-27	plasma cell
ATP5PD	1.75142e-31	0.255708	0.301	0.178	5.87392e-27	plasma cell
ARF1	1.59692e-31	0.33879	0.472	0.341	5.35576e-27	plasma cell
POLR2G	1.45209e-31	0.261638	0.18	0.086	4.87002e-27	plasma cell
COPE	1.29052e-31	0.422982	0.651	0.556	4.32815e-27	plasma cell
ARL6IP1	1.28402e-31	0.263898	0.218	0.113	4.30635e-27	plasma cell
LITAF	9.96355e-32	0.285763	0.232	0.125	3.34158e-27	plasma cell
RSRC2	9.88737e-32	0.317394	0.331	0.204	3.31603e-27	plasma cell
ACTR2	8.55858e-32	0.296423	0.258	0.143	2.87038e-27	plasma cell
MRPL57	7.75389e-32	0.285874	0.394	0.258	2.6005e-27	plasma cell
PSMD13	7.62916e-32	0.280471	0.233	0.125	2.55867e-27	plasma cell
RPS18	5.56939e-32	0.448767	0.977	0.923	1.86786e-27	Endothelial cell
CANX	5.09842e-32	0.361378	0.425	0.292	1.70991e-27	plasma cell
HNRNPH1	5.02812e-32	-0.307902	0.534	0.417	1.68633e-27	Epithelial cell
TUFM	4.94765e-32	0.317054	0.394	0.263	1.65934e-27	plasma cell
GADD45G	4.40381e-32	-0.456842	0.212	0.224	1.47695e-27	Epithelial cell
PDCD6	3.65571e-32	0.272497	0.255	0.14	1.22605e-27	plasma cell
DHRS2	3.04619e-32	-0.376209	0.106	0.124	1.02163e-27	Epithelial cell
VIM	2.58517e-32	0.576826	0.592	0.48	8.67016e-28	plasma cell
KIF5B	2.49436e-32	0.265087	0.218	0.113	8.3656e-28	plasma cell
PHIP	2.25682e-32	0.293533	0.247	0.135	7.56893e-28	plasma cell
EIF4G2	1.90473e-32	0.285049	0.363	0.23	6.38809e-28	plasma cell
SNX3	1.79077e-32	0.344711	0.371	0.234	6.0059e-28	plasma cell
P4HB	1.6097e-32	0.402225	0.535	0.411	5.3986e-28	plasma cell
MT-ATP6	1.38252e-32	0.519236	0.939	0.925	4.63671e-28	plasma cell
C11orf58	1.15042e-32	0.350167	0.406	0.27	3.85827e-28	plasma cell
MYL9	9.6365e-33	0.317817	0.672	0.553	3.23189e-28	Fibroblasts
CYHR1	9.22662e-33	-0.285504	0.373	0.292	3.09443e-28	Epithelial cell
AURKAIP1	6.0472e-33	0.400587	0.505	0.377	2.02811e-28	plasma cell
CD164	5.24161e-33	0.325476	0.381	0.243	1.75793e-28	plasma cell
PSMB4	4.91753e-33	0.305823	0.245	0.133	1.64924e-28	plasma cell
TXNDC17	4.88768e-33	0.31395	0.352	0.222	1.63923e-28	plasma cell
VCP	4.38367e-33	0.287181	0.333	0.203	1.47019e-28	plasma cell
JUND	3.41626e-33	-0.382243	0.554	0.497	1.14574e-28	Epithelial cell
PFDN5	2.70893e-33	0.35507	0.732	0.643	9.0852e-29	plasma cell
AP2M1	2.56837e-33	0.277699	0.276	0.155	8.61379e-29	plasma cell
MIF	2.00433e-33	0.511351	0.632	0.505	6.72213e-29	plasma cell
YWHAZ	1.7962e-33	0.401003	0.472	0.337	6.0241e-29	plasma cell
PSMD11	1.66802e-33	0.271343	0.213	0.108	5.59422e-29	plasma cell
MRPS18C	1.62577e-33	0.286644	0.232	0.122	5.4525e-29	plasma cell
ARPC5L	1.59471e-33	0.299942	0.338	0.207	5.34834e-29	plasma cell
MT-CYB	1.54329e-33	0.409264	0.949	0.938	5.1759e-29	plasma cell
PRRC2C	1.40305e-33	0.300325	0.37	0.235	4.70555e-29	plasma cell
MX1	1.26991e-33	0.420641	0.311	0.19	4.25903e-29	plasma cell
ABRACL	1.03553e-33	0.312818	0.236	0.125	3.47295e-29	plasma cell
PSMD8	9.93758e-34	0.417314	0.476	0.351	3.33287e-29	plasma cell
CCDC85B	9.33288e-34	0.300109	0.285	0.162	3.13006e-29	plasma cell
AFF3	9.23951e-34	-0.253813	0.15	0.169	3.09875e-29	Epithelial cell
NOP58	8.91863e-34	0.268221	0.259	0.142	2.99113e-29	plasma cell
SNU13	7.18852e-34	0.39829	0.558	0.435	2.41088e-29	plasma cell
COPS9	7.11801e-34	0.361448	0.489	0.354	2.38724e-29	plasma cell
IDH2	6.65734e-34	0.420003	0.456	0.326	2.23274e-29	plasma cell
EIF1	4.70793e-34	0.296337	0.902	0.875	1.57895e-29	plasma cell
RHOA	4.46005e-34	0.390616	0.483	0.35	1.49581e-29	plasma cell
PRDX3	4.22127e-34	0.258208	0.249	0.133	1.41573e-29	plasma cell
CTSH	4.16289e-34	0.377294	0.309	0.186	1.39615e-29	plasma cell
DNAJC8	3.98098e-34	0.259577	0.282	0.159	1.33514e-29	plasma cell
POLR2L	3.59024e-34	0.354412	0.614	0.501	1.2041e-29	plasma cell
CIB1	2.61527e-34	0.360579	0.323	0.192	8.7711e-30	plasma cell
TXNL1	2.55022e-34	0.292814	0.304	0.179	8.55294e-30	plasma cell
SQLE	2.3164e-34	0.276254	0.151	0.064	7.76873e-30	plasma cell
CD99	1.75124e-34	0.287841	0.303	0.176	5.87331e-30	plasma cell
RPL15	1.4721e-34	0.422854	0.943	0.841	4.93712e-30	Endothelial cell
MORF4L1	1.38313e-34	0.37108	0.419	0.28	4.63873e-30	plasma cell
HMGN3	1.33232e-34	0.39713	0.393	0.257	4.46833e-30	plasma cell
FN1	1.3308e-34	-0.441299	0.793	0.796	4.46323e-30	Fibroblasts
MLEC	1.13356e-34	0.338329	0.366	0.232	3.80174e-30	plasma cell
NDUFAF8	8.81468e-35	0.367302	0.312	0.187	2.95627e-30	plasma cell
CCDC167	7.8061e-35	0.350252	0.345	0.208	2.61801e-30	plasma cell
TPM4	7.32774e-35	0.300631	0.338	0.202	2.45758e-30	plasma cell
PRMT1	6.1643e-35	0.343949	0.311	0.188	2.06738e-30	plasma cell
CALM2	4.8245e-35	0.543476	0.557	0.426	1.61804e-30	plasma cell
MYL12B	3.88699e-35	0.400986	0.392	0.254	1.30362e-30	plasma cell
ARF6	3.48724e-35	0.330843	0.341	0.203	1.16955e-30	plasma cell
PHB2	2.66493e-35	0.252675	0.228	0.117	8.93764e-31	plasma cell
CYC1	2.59144e-35	0.32493	0.308	0.179	8.69118e-31	plasma cell
ZC3H15	2.54976e-35	0.294538	0.325	0.193	8.55139e-31	plasma cell
MZT2B	2.54181e-35	0.469507	0.598	0.488	8.52473e-31	plasma cell
U2SURP	2.45222e-35	0.353413	0.313	0.186	8.22424e-31	plasma cell
TBCA	2.38558e-35	0.303767	0.379	0.237	8.00076e-31	plasma cell
SEC11A	2.16421e-35	0.377642	0.378	0.241	7.25833e-31	plasma cell
HNRNPH3	2.13837e-35	0.26631	0.194	0.092	7.17167e-31	plasma cell
NUDC	2.04249e-35	0.317136	0.289	0.167	6.85009e-31	plasma cell
ATP5IF1	1.70109e-35	0.419817	0.578	0.453	5.70511e-31	plasma cell
EIF3I	1.47034e-35	0.318417	0.292	0.166	4.93124e-31	plasma cell
GTF3A	1.29442e-35	0.388209	0.457	0.32	4.34123e-31	plasma cell
CSTB	1.27823e-35	0.293283	0.479	0.35	4.28693e-31	Fibroblasts
C8orf59	1.21428e-35	0.325891	0.366	0.229	4.07244e-31	plasma cell
SRP72	1.1067e-35	0.303998	0.359	0.219	3.71164e-31	plasma cell
SEM1	8.34527e-36	0.413958	0.434	0.295	2.79884e-31	plasma cell
IFI16	6.93662e-36	0.349667	0.324	0.196	2.3264e-31	plasma cell
CAP1	6.25728e-36	0.295871	0.292	0.164	2.09857e-31	plasma cell
MRPS21	6.02764e-36	0.315488	0.382	0.243	2.02155e-31	plasma cell
CCNI	6.01694e-36	0.342677	0.458	0.314	2.01796e-31	plasma cell
RNPS1	4.40441e-36	0.277302	0.259	0.139	1.47715e-31	plasma cell
COMMD6	4.25967e-36	0.337357	0.435	0.286	1.42861e-31	plasma cell
FDPS	4.04288e-36	0.288864	0.315	0.183	1.3559e-31	plasma cell
SRSF2	3.85494e-36	0.375855	0.442	0.301	1.29287e-31	plasma cell
SRSF4	2.34631e-36	0.26761	0.25	0.132	7.86906e-32	plasma cell
ODC1	2.2792e-36	0.270497	0.223	0.112	7.64399e-32	plasma cell
MT1G	2.18819e-36	0.562449	0.119	0.063	7.33875e-32	Myeloid cell
SNRPC	1.5481e-36	0.28803	0.286	0.159	5.19201e-32	plasma cell
PLAC9	1.47268e-36	0.257149	0.43	0.316	4.93908e-32	Fibroblasts
DRAP1	1.47211e-36	0.282132	0.317	0.181	4.93715e-32	plasma cell
SRSF9	1.44093e-36	0.397368	0.473	0.332	4.8326e-32	plasma cell
COX5A	1.05777e-36	0.457809	0.584	0.464	3.54754e-32	plasma cell
DSTN	1.05246e-36	0.307086	0.724	0.577	3.52972e-32	Fibroblasts
HSBP1	1.02176e-36	0.319924	0.341	0.203	3.4268e-32	plasma cell
PSMB9	1.00992e-36	0.47563	0.479	0.342	3.38707e-32	plasma cell
MTHFD2	7.7398e-37	0.317084	0.203	0.096	2.59577e-32	plasma cell
CRIP1	7.66856e-37	0.474912	0.299	0.171	2.57188e-32	plasma cell
BAX	7.31975e-37	0.279583	0.201	0.095	2.4549e-32	plasma cell
SUSD3	6.71721e-37	-0.314183	0.206	0.225	2.25282e-32	Epithelial cell
EIF3K	6.20636e-37	0.471553	0.546	0.428	2.08149e-32	plasma cell
NDUFB6	5.41818e-37	0.326901	0.318	0.188	1.81715e-32	plasma cell
SUMO1	5.29051e-37	0.394121	0.334	0.201	1.77433e-32	plasma cell
TRIR	3.57222e-37	0.359709	0.409	0.263	1.19805e-32	plasma cell
SMC3	3.49386e-37	0.25514	0.175	0.077	1.17177e-32	plasma cell
ALDOA	3.19642e-37	-0.272663	0.209	0.164	1.07201e-32	Epithelial cell
ADAM19	2.91207e-37	0.255886	0.126	0.046	9.76649e-33	plasma cell
HSPE1	2.7471e-37	0.422309	0.581	0.439	9.21323e-33	plasma cell
PCBP1	2.45626e-37	0.414427	0.456	0.322	8.2378e-33	plasma cell
VBP1	1.80328e-37	0.257262	0.192	0.088	6.04785e-33	plasma cell
NDUFAB1	1.19758e-37	0.397137	0.4	0.262	4.01644e-33	plasma cell
PSMA1	1.07854e-37	0.344428	0.364	0.22	3.61719e-33	plasma cell
RPS10	1.07127e-37	0.453105	0.515	0.374	3.59284e-33	plasma cell
TOMM20	9.07911e-38	0.318844	0.371	0.227	3.04495e-33	plasma cell
UBE2I	8.05497e-38	0.265794	0.275	0.148	2.70147e-33	plasma cell
SELENOH	7.19923e-38	-0.373591	0.62	0.538	2.41448e-33	Epithelial cell
PSMB1	6.45768e-38	0.465555	0.55	0.427	2.16578e-33	plasma cell
DPY30	5.6776e-38	0.276204	0.259	0.134	1.90415e-33	plasma cell
ITGB1	5.61123e-38	0.379153	0.32	0.187	1.88189e-33	plasma cell
SRM	5.53739e-38	0.402128	0.331	0.196	1.85713e-33	plasma cell
SNHG25	4.97692e-38	-0.313167	0.256	0.201	1.66916e-33	Epithelial cell
EZR	3.52456e-38	0.399699	0.33	0.194	1.18207e-33	plasma cell
COL4A1	3.06189e-38	0.277848	0.242	0.154	1.0269e-33	Fibroblasts
FUS	2.9129e-38	0.36962	0.392	0.246	9.76928e-34	plasma cell
SEC61B	2.8619e-38	0.476688	0.795	0.772	9.59824e-34	plasma cell
BRK1	2.70322e-38	0.409178	0.39	0.248	9.06607e-34	plasma cell
TIMM10	2.55434e-38	0.264312	0.17	0.072	8.56676e-34	plasma cell
NAA10	2.4982e-38	0.256733	0.281	0.152	8.37847e-34	plasma cell
COX7A2L	2.31611e-38	0.289603	0.34	0.199	7.76778e-34	plasma cell
RBBP4	2.227e-38	0.35349	0.31	0.174	7.4689e-34	plasma cell
THRAP3	2.07905e-38	0.263594	0.244	0.124	6.97272e-34	plasma cell
SLTM	1.98873e-38	0.302211	0.265	0.138	6.6698e-34	plasma cell
YBX3	1.97475e-38	0.301629	0.222	0.109	6.6229e-34	plasma cell
EIF3F	1.79891e-38	0.338754	0.378	0.231	6.03318e-34	plasma cell
UQCRFS1	1.54126e-38	0.341096	0.337	0.197	5.16909e-34	plasma cell
DDT	1.30861e-38	0.358434	0.38	0.238	4.3888e-34	plasma cell
PSMD14	1.21401e-38	0.326404	0.216	0.104	4.07155e-34	plasma cell
EIF4A3	1.11595e-38	0.255905	0.211	0.1	3.74269e-34	plasma cell
NDUFC2	1.01035e-38	0.428843	0.483	0.338	3.38851e-34	plasma cell
MOB1A	5.58641e-39	0.287473	0.224	0.109	1.87357e-34	plasma cell
NDUFB8	5.31468e-39	0.403187	0.395	0.255	1.78244e-34	plasma cell
PSMC5	4.96429e-39	0.280174	0.256	0.132	1.66492e-34	plasma cell
PREX1	4.03696e-39	-0.250813	0.128	0.149	1.35392e-34	Epithelial cell
PPIB	4.01466e-39	0.605334	0.735	0.681	1.34644e-34	plasma cell
SRSF11	3.98355e-39	0.331841	0.389	0.239	1.336e-34	plasma cell
MZT2A	3.61315e-39	0.361707	0.348	0.205	1.21178e-34	plasma cell
RAC2	3.53947e-39	0.394109	0.323	0.188	1.18707e-34	plasma cell
ANXA5	3.10063e-39	0.370184	0.321	0.184	1.03989e-34	plasma cell
PRDX6	3.00484e-39	0.435117	0.317	0.183	1.00776e-34	plasma cell
EIF3G	2.50774e-39	0.323788	0.402	0.251	8.41046e-35	plasma cell
MRPL18	2.24228e-39	0.279902	0.26	0.134	7.52016e-35	plasma cell
DNAJB11	1.47661e-39	0.348972	0.296	0.165	4.95225e-35	plasma cell
MT-ND1	1.34251e-39	-0.309886	0.928	0.882	4.50251e-35	Myeloid cell
COL3A1	1.25032e-39	-0.350582	0.853	0.866	4.19332e-35	Fibroblasts
ATP5ME	1.13774e-39	0.438215	0.591	0.456	3.81576e-35	plasma cell
ATP6V1F	1.03305e-39	0.369391	0.396	0.249	3.46466e-35	plasma cell
2023-09-07	1.01234e-39	0.42354	0.341	0.201	3.39519e-35	plasma cell
NDUFA6	9.85049e-40	0.433393	0.422	0.277	3.30366e-35	plasma cell
LRRFIP1	8.04729e-40	0.350112	0.236	0.116	2.6989e-35	plasma cell
PLA2G2A	5.76042e-40	0.836768	0.111	0.053	1.93193e-35	Fibroblasts
ANAPC11	5.40077e-40	0.411787	0.502	0.353	1.81131e-35	plasma cell
MT-ND1	3.82287e-40	0.408416	0.91	0.883	1.28211e-35	plasma cell
SSB	3.70664e-40	0.344759	0.254	0.13	1.24313e-35	plasma cell
NEDD8	3.59856e-40	0.380182	0.455	0.308	1.20689e-35	plasma cell
DYNLL1	2.80623e-40	0.475624	0.708	0.626	9.41153e-36	plasma cell
EIF3H	2.79251e-40	0.462374	0.371	0.225	9.36551e-36	plasma cell
YWHAE	2.7396e-40	0.326075	0.379	0.233	9.18807e-36	plasma cell
GTF3C6	2.70683e-40	0.318862	0.274	0.147	9.07815e-36	plasma cell
PPP1R14A	2.64288e-40	0.452172	0.138	0.072	8.86369e-36	Fibroblasts
NDUFA4L2	2.50498e-40	0.491716	0.167	0.094	8.40122e-36	Fibroblasts
SFPQ	2.30835e-40	0.398782	0.365	0.222	7.74173e-36	plasma cell
PTBP1	2.29611e-40	0.271326	0.19	0.083	7.70068e-36	plasma cell
ENY2	2.21743e-40	0.370557	0.441	0.284	7.43683e-36	plasma cell
SOD1	2.02315e-40	0.420869	0.425	0.272	6.78524e-36	plasma cell
PCBP2	2.01186e-40	0.409852	0.455	0.302	6.74738e-36	plasma cell
SIVA1	1.86497e-40	0.385735	0.351	0.209	6.25473e-36	plasma cell
PSMB3	1.78023e-40	0.567456	0.541	0.402	5.97054e-36	plasma cell
METAP2	1.63035e-40	0.352834	0.244	0.122	5.46787e-36	plasma cell
DBI	1.62484e-40	0.642792	0.462	0.314	5.4494e-36	plasma cell
NOP10	1.53276e-40	0.435866	0.435	0.287	5.14058e-36	plasma cell
RBMX	1.45976e-40	0.282177	0.257	0.13	4.89575e-36	plasma cell
MRPS34	1.36646e-40	0.361205	0.377	0.232	4.58284e-36	plasma cell
DDX46	1.12471e-40	0.289635	0.289	0.154	3.77205e-36	plasma cell
FAM49B	1.11435e-40	0.314246	0.22	0.104	3.7373e-36	plasma cell
POLR2E	1.03072e-40	0.307989	0.219	0.103	3.45681e-36	plasma cell
VPS29	1.01376e-40	0.350573	0.326	0.189	3.39995e-36	plasma cell
COX20	9.30701e-41	0.281265	0.218	0.101	3.12138e-36	plasma cell
ATP5MPL	8.89463e-41	0.481632	0.593	0.465	2.98308e-36	plasma cell
MRPL52	7.57591e-41	0.446132	0.422	0.279	2.54081e-36	plasma cell
TAF1D	6.10697e-41	0.404759	0.299	0.164	2.04816e-36	plasma cell
NOL7	4.07125e-41	0.352853	0.37	0.223	1.36542e-36	plasma cell
IGFBP5	3.5451e-41	-0.470989	0.068	0.101	1.18896e-36	T cell
THOC7	3.23514e-41	0.308653	0.223	0.106	1.085e-36	plasma cell
SNRPB2	3.23352e-41	0.362825	0.356	0.21	1.08446e-36	plasma cell
SNF8	2.52125e-41	0.314454	0.248	0.125	8.45578e-37	plasma cell
UFD1	2.23998e-41	0.269851	0.249	0.125	7.51245e-37	plasma cell
EIF2S2	2.03818e-41	0.409366	0.462	0.318	6.83564e-37	plasma cell
CD48	1.63267e-41	0.283885	0.195	0.085	5.47564e-37	plasma cell
SRSF7	1.56984e-41	0.430874	0.433	0.279	5.26493e-37	plasma cell
UBE2D2	1.27254e-41	0.399562	0.371	0.224	4.26784e-37	plasma cell
PRDX1	1.25175e-41	0.519279	0.699	0.612	4.19813e-37	plasma cell
COX6A1	1.21102e-41	0.46224	0.572	0.443	4.06152e-37	plasma cell
PSME1	9.16401e-42	0.478067	0.592	0.458	3.07343e-37	plasma cell
HLA-DRB5	8.87367e-42	0.332199	0.137	0.049	2.97605e-37	plasma cell
OAZ1	7.39879e-42	0.397884	0.81	0.764	2.48141e-37	plasma cell
EIF3A	6.81888e-42	0.410596	0.355	0.212	2.28692e-37	plasma cell
SELENOH	5.57068e-42	0.365412	0.394	0.238	1.86829e-37	plasma cell
B4GALT1	5.29657e-42	0.294177	0.159	0.062	1.77636e-37	plasma cell
RAB11A	5.29226e-42	0.359344	0.219	0.101	1.77492e-37	plasma cell
ZFAS1	4.88632e-42	0.464328	0.286	0.15	1.63877e-37	plasma cell
SKP1	4.88362e-42	0.514169	0.549	0.409	1.63787e-37	plasma cell
GNG5	3.8615e-42	0.476922	0.531	0.389	1.29507e-37	plasma cell
GNAI2	2.87659e-42	0.381031	0.307	0.171	9.64751e-38	plasma cell
MRPL47	2.81408e-42	0.293082	0.221	0.103	9.43785e-38	plasma cell
SF3B5	2.60765e-42	0.409873	0.467	0.313	8.74553e-38	plasma cell
MRPL14	1.83809e-42	0.271402	0.27	0.139	6.16457e-38	plasma cell
MRPL23	1.76556e-42	0.259219	0.221	0.102	5.92134e-38	plasma cell
UBE2N	1.71817e-42	0.342132	0.213	0.097	5.76241e-38	plasma cell
DCTPP1	1.61497e-42	0.256156	0.141	0.05	5.41628e-38	plasma cell
LRRC59	1.39984e-42	0.328579	0.303	0.167	4.69477e-38	plasma cell
SRRM1	1.16193e-42	0.403569	0.423	0.268	3.89687e-38	plasma cell
TCEAL4	1.08128e-42	-0.548861	0.58	0.507	3.62638e-38	Epithelial cell
COX7B	8.81325e-43	0.51085	0.543	0.411	2.95579e-38	plasma cell
TPM2	7.26821e-43	0.337914	0.658	0.525	2.43761e-38	Fibroblasts
BUB3	6.15507e-43	0.295159	0.267	0.135	2.06429e-38	plasma cell
SLBP	3.83967e-43	0.310156	0.164	0.065	1.28775e-38	plasma cell
ATP1B3	2.36171e-43	0.395245	0.276	0.145	7.92069e-39	plasma cell
PSME2	2.17714e-43	0.687963	0.621	0.523	7.30168e-39	plasma cell
RPL36A	2.02516e-43	0.488977	0.451	0.288	6.79199e-39	plasma cell
IGKC	1.96533e-43	-0.516372	0.885	0.917	6.59132e-39	plasma cell
PFDN2	1.79658e-43	0.340509	0.325	0.178	6.02537e-39	plasma cell
GTF2H5	1.6873e-43	0.298089	0.184	0.076	5.65885e-39	plasma cell
UQCRQ	1.59404e-43	0.508026	0.681	0.576	5.3461e-39	plasma cell
EWSR1	1.52388e-43	0.278726	0.243	0.114	5.11078e-39	plasma cell
ARPC4	1.27331e-43	0.329884	0.215	0.098	4.27043e-39	plasma cell
XRN2	1.26809e-43	0.263425	0.207	0.092	4.25292e-39	plasma cell
PPA1	1.18567e-43	0.430136	0.404	0.257	3.9765e-39	plasma cell
SLIRP	6.97451e-44	0.438518	0.409	0.256	2.33911e-39	plasma cell
NDUFB9	6.85442e-44	0.435997	0.386	0.229	2.29883e-39	plasma cell
PHB	6.43704e-44	0.352911	0.272	0.139	2.15885e-39	plasma cell
MTPN	4.70077e-44	0.299774	0.217	0.098	1.57655e-39	plasma cell
CALM1	4.67681e-44	0.509803	0.617	0.487	1.56851e-39	plasma cell
SMARCA4	4.58248e-44	0.255265	0.154	0.057	1.53687e-39	plasma cell
NONO	4.12654e-44	0.296424	0.227	0.105	1.38396e-39	plasma cell
SF3B6	3.87397e-44	0.42312	0.414	0.26	1.29925e-39	plasma cell
H2AFV	3.74919e-44	0.46815	0.418	0.272	1.2574e-39	plasma cell
EIF5A	3.5674e-44	0.484172	0.444	0.297	1.19643e-39	plasma cell
EIF1AX	3.44202e-44	0.469167	0.457	0.309	1.15439e-39	plasma cell
AP2S1	3.42786e-44	0.372851	0.315	0.171	1.14964e-39	plasma cell
TPT1	3.38857e-44	0.402493	0.935	0.918	1.13646e-39	plasma cell
PDCD5	2.90481e-44	0.430872	0.324	0.183	9.74214e-40	plasma cell
CLU	2.57886e-44	-0.353088	0.366	0.373	8.64898e-40	Epithelial cell
FAM96B	2.01029e-44	0.375135	0.345	0.196	6.74212e-40	plasma cell
BOLA3	1.70714e-44	0.319651	0.188	0.078	5.72539e-40	plasma cell
PARK7	1.53707e-44	0.478107	0.505	0.363	5.15501e-40	plasma cell
ARHGDIA	1.5211e-44	0.385518	0.269	0.136	5.10147e-40	plasma cell
GTF2A2	1.47944e-44	0.36893	0.311	0.169	4.96174e-40	plasma cell
S100A4	1.40037e-44	0.329965	0.717	0.583	4.69658e-40	Fibroblasts
TPPP3	1.28592e-44	0.37081	0.164	0.087	4.31271e-40	Fibroblasts
ISOC2	1.24597e-44	0.308183	0.269	0.134	4.17874e-40	plasma cell
EEF1B2	6.98412e-45	0.491179	0.737	0.652	2.34233e-40	plasma cell
MRPL4	6.17192e-45	0.257827	0.185	0.076	2.06994e-40	plasma cell
ATP5MD	4.18936e-45	0.522007	0.558	0.423	1.40503e-40	plasma cell
SAP18	3.95907e-45	0.463087	0.5	0.344	1.32779e-40	plasma cell
KPNB1	3.82781e-45	0.321297	0.26	0.128	1.28377e-40	plasma cell
LSM2	3.57606e-45	0.357067	0.26	0.128	1.19934e-40	plasma cell
PPP1R14B	3.54584e-45	0.31488	0.233	0.109	1.1892e-40	plasma cell
ELOB	3.29377e-45	0.453858	0.664	0.533	1.10466e-40	plasma cell
SF3B2	3.21604e-45	0.31059	0.318	0.17	1.0786e-40	plasma cell
TXNL4A	3.07066e-45	0.415178	0.399	0.242	1.02984e-40	plasma cell
ATP5PF	1.82737e-45	0.525223	0.636	0.528	6.12864e-41	plasma cell
NDUFA4	1.71391e-45	0.458225	0.707	0.599	5.7481e-41	plasma cell
RTRAF	1.54353e-45	0.435584	0.384	0.23	5.1767e-41	plasma cell
DEGS2	1.52269e-45	-0.483897	0.295	0.305	5.10679e-41	Epithelial cell
COL1A1	1.13601e-45	-0.439032	0.859	0.874	3.80995e-41	Fibroblasts
TOMM22	1.10088e-45	0.29202	0.247	0.117	3.69214e-41	plasma cell
HLA-DQA1	6.54247e-46	0.513973	0.203	0.088	2.19421e-41	plasma cell
RSL1D1	5.75298e-46	0.299565	0.244	0.114	1.92943e-41	plasma cell
DEK	5.45494e-46	0.496456	0.157	0.058	1.82948e-41	plasma cell
COX5B	5.37361e-46	0.51202	0.597	0.473	1.8022e-41	plasma cell
RAD21	4.39696e-46	0.395352	0.258	0.126	1.47465e-41	plasma cell
C1D	4.17992e-46	0.285294	0.197	0.082	1.40186e-41	plasma cell
LIMD2	3.83386e-46	0.307176	0.208	0.09	1.2858e-41	plasma cell
TKT	3.47273e-46	0.25807	0.2	0.085	1.16468e-41	plasma cell
RAC1	3.34738e-46	0.46094	0.366	0.216	1.12265e-41	plasma cell
PTGES3	2.92775e-46	0.474489	0.501	0.344	9.81909e-42	plasma cell
MRPL12	2.60139e-46	0.300791	0.242	0.114	8.72454e-42	plasma cell
LAPTM5	2.56406e-46	0.507381	0.218	0.098	8.59935e-42	plasma cell
CCT8	2.44884e-46	0.397624	0.33	0.186	8.21292e-42	plasma cell
HNRNPDL	2.17842e-46	0.460451	0.43	0.272	7.30599e-42	plasma cell
TBCB	1.99808e-46	0.291164	0.189	0.076	6.70117e-42	plasma cell
ATP5MC2	1.76831e-46	0.436613	0.589	0.43	5.93057e-42	plasma cell
MRPL51	1.63642e-46	0.439736	0.464	0.309	5.48824e-42	plasma cell
COX7A2	1.23373e-46	0.425989	0.764	0.694	4.13767e-42	plasma cell
UQCRB	8.78287e-47	0.506383	0.647	0.514	2.9456e-42	plasma cell
RPL23A	8.76531e-47	0.539922	0.856	0.775	2.93971e-42	plasma cell
ZFP36	7.82786e-47	0.320925	0.411	0.285	2.62531e-42	Fibroblasts
STRAP	6.94379e-47	0.281921	0.235	0.107	2.32881e-42	plasma cell
NDUFA12	6.77217e-47	0.395619	0.34	0.188	2.27125e-42	plasma cell
COX7C	6.05582e-47	0.440094	0.732	0.634	2.031e-42	plasma cell
RPL36AL	5.72403e-47	0.396973	0.829	0.787	1.91973e-42	plasma cell
ERH	4.85045e-47	0.444057	0.469	0.31	1.62674e-42	plasma cell
UBE2L3	3.73022e-47	0.439855	0.345	0.193	1.25104e-42	plasma cell
ST13	3.34088e-47	0.405468	0.307	0.161	1.12047e-42	plasma cell
PSMA2	3.20452e-47	0.360333	0.282	0.143	1.07473e-42	plasma cell
NDUFS6	2.6147e-47	0.506945	0.505	0.356	8.76919e-43	plasma cell
HSPA9	2.55653e-47	0.278592	0.216	0.094	8.57409e-43	plasma cell
NDUFB2	2.47745e-47	0.482547	0.555	0.404	8.30889e-43	plasma cell
NUDT5	2.22054e-47	0.282657	0.208	0.089	7.44724e-43	plasma cell
GGCT	1.80717e-47	0.274	0.168	0.062	6.0609e-43	plasma cell
UBE2D3	1.21576e-47	0.419424	0.464	0.298	4.07742e-43	plasma cell
SOD3	1.21239e-47	0.298339	0.312	0.2	4.06611e-43	Fibroblasts
PSMD2	1.00237e-47	0.277626	0.219	0.096	3.36176e-43	plasma cell
AR	8.99055e-48	-0.279693	0.259	0.28	3.01525e-43	Epithelial cell
SYNCRIP	8.13846e-48	0.264672	0.236	0.107	2.72948e-43	plasma cell
COA3	7.3135e-48	-0.290907	0.445	0.337	2.4528e-43	Epithelial cell
EIF3L	6.16672e-48	0.350798	0.303	0.155	2.06819e-43	plasma cell
MSN	2.74602e-48	0.296138	0.216	0.093	9.20961e-44	plasma cell
MRPS12	1.8751e-48	0.329786	0.257	0.122	6.28871e-44	plasma cell
TALDO1	1.65999e-48	0.347168	0.314	0.165	5.56726e-44	plasma cell
YWHAQ	1.55162e-48	0.420576	0.3	0.155	5.20383e-44	plasma cell
MT1X	1.51803e-48	0.279061	0.298	0.187	5.09117e-44	Fibroblasts
CDC42	1.14153e-48	0.402856	0.417	0.254	3.82847e-44	plasma cell
ACTR3	1.13345e-48	0.418515	0.288	0.147	3.80136e-44	plasma cell
PSMB7	1.05208e-48	0.348751	0.324	0.172	3.52848e-44	plasma cell
TCP1	1.01206e-48	0.340442	0.254	0.12	3.39424e-44	plasma cell
PRPF40A	9.22054e-49	0.334753	0.284	0.14	3.09238e-44	plasma cell
ILF2	8.74148e-49	0.372103	0.299	0.153	2.93172e-44	plasma cell
PRELID1	7.43891e-49	0.529948	0.513	0.365	2.49486e-44	plasma cell
MINOS1	5.65567e-49	0.361077	0.312	0.163	1.8968e-44	plasma cell
FOXA1	4.48157e-49	-0.314432	0.298	0.31	1.50303e-44	Epithelial cell
LSM5	4.28876e-49	0.434815	0.428	0.268	1.43836e-44	plasma cell
ARPC1B	3.96411e-49	0.345659	0.205	0.086	1.32948e-44	plasma cell
RBX1	3.26527e-49	0.560004	0.518	0.371	1.09511e-44	plasma cell
PSMA5	2.99831e-49	0.390062	0.289	0.145	1.00557e-44	plasma cell
ATF3	2.95051e-49	-0.300423	0.4	0.312	9.89542e-45	Epithelial cell
RPS20	2.82188e-49	0.560601	0.774	0.676	9.46401e-45	plasma cell
CBX5	1.41375e-49	0.261398	0.179	0.068	4.74145e-45	plasma cell
LDHB	1.3361e-49	0.560597	0.425	0.274	4.481e-45	plasma cell
COPS9	1.28892e-49	-0.302657	0.725	0.637	4.32278e-45	Epithelial cell
SUB1	1.22091e-49	0.794641	0.8	0.774	4.09468e-45	plasma cell
BANF1	1.05604e-49	0.393049	0.284	0.141	3.54173e-45	plasma cell
PSMA4	8.83821e-50	0.519825	0.397	0.241	2.96416e-45	plasma cell
ATP5PB	8.49714e-50	0.387783	0.324	0.175	2.84977e-45	plasma cell
RPL23	7.86203e-50	0.793652	0.742	0.642	2.63677e-45	plasma cell
COL4A2	6.30918e-50	0.291769	0.289	0.18	2.11597e-45	Fibroblasts
DDX39A	5.3324e-50	0.296574	0.182	0.071	1.78838e-45	plasma cell
CCT7	5.28529e-50	0.329688	0.268	0.128	1.77258e-45	plasma cell
ELOC	5.24285e-50	0.439919	0.306	0.158	1.75835e-45	plasma cell
DNMT1	5.14496e-50	0.281244	0.159	0.056	1.72552e-45	plasma cell
UQCR10	3.9403e-50	0.488513	0.565	0.416	1.3215e-45	plasma cell
MDH2	3.29673e-50	0.428502	0.32	0.171	1.10566e-45	plasma cell
TIMM8B	3.23497e-50	0.470962	0.376	0.219	1.08494e-45	plasma cell
LSM4	2.46205e-50	0.366511	0.267	0.127	8.25723e-46	plasma cell
GDI2	2.22904e-50	0.354618	0.28	0.138	7.47576e-46	plasma cell
IGFBP5	2.14216e-50	-0.767961	0.298	0.313	7.18438e-46	Epithelial cell
NME1	1.52679e-50	0.53256	0.399	0.245	5.12055e-46	plasma cell
ANP32A	1.49629e-50	0.336167	0.237	0.106	5.01824e-46	plasma cell
PEBP1	1.00897e-50	0.507711	0.465	0.302	3.38387e-46	plasma cell
NAP1L1	8.62817e-51	0.52931	0.358	0.202	2.89372e-46	plasma cell
ATP5MC1	8.02231e-51	0.574244	0.524	0.371	2.69052e-46	plasma cell
PSMB2	7.71946e-51	0.472088	0.377	0.221	2.58895e-46	plasma cell
ILF3	6.15158e-51	0.257197	0.21	0.086	2.06312e-46	plasma cell
MRPS7	4.95922e-51	0.310867	0.244	0.109	1.66322e-46	plasma cell
MT-ND4	4.8366e-51	0.482925	0.968	0.958	1.6221e-46	plasma cell
CD52	4.80302e-51	0.581901	0.269	0.129	1.61084e-46	plasma cell
HLA-A	4.75302e-51	0.656071	0.781	0.74	1.59407e-46	plasma cell
PPM1G	4.32875e-51	0.400368	0.266	0.129	1.45178e-46	plasma cell
CYCS	3.27087e-51	0.561826	0.526	0.375	1.09698e-46	plasma cell
COX8A	2.76854e-51	0.467879	0.479	0.318	9.28514e-47	plasma cell
RBM8A	2.74682e-51	0.458734	0.433	0.267	9.21227e-47	plasma cell
RBM17	2.32189e-51	0.328908	0.266	0.124	7.78715e-47	plasma cell
MT-CO2	2.27109e-51	0.515635	0.986	0.984	7.61679e-47	plasma cell
TMA7	2.20777e-51	0.503733	0.725	0.609	7.40442e-47	plasma cell
ARPC3	2.12466e-51	0.55342	0.51	0.352	7.12568e-47	plasma cell
DDX21	2.03468e-51	0.411139	0.282	0.139	6.82391e-47	plasma cell
ATP5ME	1.77675e-51	-0.303617	0.812	0.7	5.95887e-47	Epithelial cell
HLA-DPA1	1.66256e-51	0.783127	0.402	0.244	5.57589e-47	plasma cell
ATP5PO	1.65103e-51	0.489261	0.439	0.277	5.53723e-47	plasma cell
NDUFV2	1.49683e-51	0.533358	0.455	0.297	5.02008e-47	plasma cell
CD36	9.65234e-52	0.327649	0.154	0.078	3.2372e-47	Myeloid cell
PSMA3	5.58481e-52	0.454351	0.378	0.217	1.87303e-47	plasma cell
COL1A2	5.00107e-52	-0.43592	0.882	0.895	1.67726e-47	Fibroblasts
UBC	2.23696e-52	-0.285448	0.886	0.786	7.50232e-48	Epithelial cell
SRSF10	1.59996e-52	0.399089	0.286	0.139	5.36596e-48	plasma cell
PABPC1	1.23647e-52	0.533903	0.493	0.326	4.14688e-48	plasma cell
TUBA1C	1.19285e-52	0.309891	0.177	0.065	4.00059e-48	plasma cell
CALR	1.02097e-52	0.643345	0.603	0.463	3.42414e-48	plasma cell
CALM3	6.05225e-53	0.475945	0.338	0.184	2.0298e-48	plasma cell
PPP1CA	4.67891e-53	0.469942	0.384	0.219	1.56921e-48	plasma cell
TIMM13	3.87737e-53	0.351459	0.313	0.158	1.30039e-48	plasma cell
HSPA8	3.05437e-53	0.607816	0.573	0.417	1.02437e-48	plasma cell
ATP5F1C	2.30513e-53	0.461317	0.339	0.181	7.73095e-49	plasma cell
RPLP0	2.04104e-53	0.318963	0.708	0.625	6.84523e-49	T cell
SH3BGRL3	1.88042e-53	0.569741	0.516	0.346	6.30655e-49	plasma cell
S100A10	1.63656e-53	0.703024	0.397	0.232	5.4887e-49	plasma cell
JUNB	1.51917e-53	0.275005	0.624	0.463	5.09498e-49	Fibroblasts
ARPC2	1.33091e-53	0.594552	0.556	0.406	4.46359e-49	plasma cell
PDAP1	1.27883e-53	0.36783	0.304	0.149	4.28895e-49	plasma cell
SMS	1.14406e-53	0.327445	0.159	0.053	3.83695e-49	plasma cell
SNRNP25	1.14039e-53	0.388258	0.207	0.083	3.82463e-49	plasma cell
UBE2S	1.03368e-53	0.563746	0.316	0.166	3.46677e-49	plasma cell
LCP1	8.77878e-54	0.367753	0.206	0.083	2.94423e-49	plasma cell
PSMB8	8.26827e-54	0.513187	0.414	0.249	2.77301e-49	plasma cell
BTF3	6.70623e-54	0.527559	0.627	0.482	2.24914e-49	plasma cell
TNFRSF18	5.73434e-54	0.288909	0.156	0.109	1.92318e-49	T cell
MYL12A	3.58426e-54	0.537843	0.465	0.287	1.20209e-49	plasma cell
TUBB4B	2.11288e-54	0.481461	0.321	0.167	7.08618e-50	plasma cell
NOP56	1.99238e-54	0.374783	0.271	0.127	6.68205e-50	plasma cell
ANXA2	1.27777e-54	0.606328	0.412	0.244	4.28538e-50	plasma cell
USP1	1.08864e-54	0.266862	0.142	0.043	3.65109e-50	plasma cell
RPL38	9.79489e-55	0.614347	0.722	0.595	3.28501e-50	plasma cell
GAPDH	6.87319e-55	0.332208	0.823	0.694	2.30513e-50	Fibroblasts
H2AFZ	6.09755e-55	0.271314	0.44	0.295	2.04499e-50	Fibroblasts
LSM3	6.05009e-55	0.560294	0.432	0.272	2.02908e-50	plasma cell
SLC25A3	4.93745e-55	0.517633	0.464	0.3	1.65592e-50	plasma cell
EEF2	3.60561e-55	0.559395	0.57	0.413	1.20925e-50	plasma cell
SKA2	3.08455e-55	0.273769	0.185	0.067	1.0345e-50	plasma cell
STOML2	1.23908e-55	0.400455	0.331	0.173	4.15561e-51	plasma cell
LDHA	1.22562e-55	0.302858	0.524	0.377	4.11048e-51	Fibroblasts
VDAC2	1.09728e-55	0.414262	0.35	0.185	3.68007e-51	plasma cell
MYL6	9.15792e-56	0.491707	0.797	0.724	3.07138e-51	plasma cell
VDAC3	6.71164e-56	0.34962	0.232	0.097	2.25095e-51	plasma cell
CLIC1	6.68252e-56	0.555232	0.493	0.326	2.24118e-51	plasma cell
C11orf96	4.90386e-56	0.316693	0.288	0.172	1.64466e-51	Fibroblasts
FBL	3.08191e-56	0.292803	0.224	0.091	1.03361e-51	plasma cell
ATP5MF	2.89749e-56	0.53915	0.513	0.346	9.7176e-52	plasma cell
COX4I1	2.65585e-56	0.524425	0.72	0.6	8.9072e-52	plasma cell
COX6B1	2.62259e-56	0.575985	0.629	0.489	8.79564e-52	plasma cell
MALAT1	2.41985e-56	-0.26546	0.995	0.995	8.11571e-52	Fibroblasts
HNRNPR	2.35081e-56	0.399836	0.281	0.133	7.88416e-52	plasma cell
NUCKS1	2.34615e-56	0.492999	0.392	0.222	7.86851e-52	plasma cell
MMP9	1.62182e-56	0.328156	0.257	0.155	5.43926e-52	Myeloid cell
DCXR	1.45811e-56	-0.254846	0.544	0.421	4.8902e-52	Epithelial cell
RBM3	1.21488e-56	0.522293	0.418	0.249	4.07445e-52	plasma cell
ATP5F1B	7.33821e-57	0.511731	0.452	0.281	2.46109e-52	plasma cell
TCIM	6.44452e-57	-0.392059	0.121	0.149	2.16136e-52	Epithelial cell
ISG15	3.96647e-57	0.27369	0.325	0.256	1.33028e-52	T cell
ATP5F1A	3.7333e-57	0.548033	0.472	0.303	1.25207e-52	plasma cell
RPA3	3.39642e-57	0.396552	0.264	0.119	1.13909e-52	plasma cell
UBE2C	2.86692e-57	0.365053	0.12	0.03	9.61509e-53	plasma cell
HNRNPAB	1.21522e-57	0.467577	0.293	0.143	4.0756e-53	plasma cell
HLA-DPB1	1.16195e-57	0.767724	0.264	0.12	3.89694e-53	plasma cell
TUBB	1.14262e-57	0.279702	0.535	0.381	3.83213e-53	Fibroblasts
CAPZB	1.03674e-57	0.415256	0.28	0.13	3.47702e-53	plasma cell
YWHAB	9.86796e-58	0.513015	0.446	0.272	3.30952e-53	plasma cell
CLTA	6.11022e-58	0.417318	0.346	0.179	2.04924e-53	plasma cell
NDUFS5	2.40516e-58	0.563173	0.561	0.402	8.06642e-54	plasma cell
PA2G4	1.63337e-58	0.415264	0.315	0.156	5.47799e-54	plasma cell
TUBA1B	1.59372e-58	0.336575	0.571	0.418	5.34501e-54	Fibroblasts
NASP	1.59193e-58	0.457268	0.269	0.124	5.339e-54	plasma cell
XRCC5	1.59098e-58	0.504953	0.318	0.161	5.33584e-54	plasma cell
EIF3M	8.12361e-59	0.351865	0.306	0.146	2.7245e-54	plasma cell
PTMA	4.3701e-59	0.270845	0.95	0.886	1.46564e-54	Fibroblasts
HNRNPA3	3.65198e-59	0.543596	0.444	0.272	1.2248e-54	plasma cell
HNRNPA2B1	2.56405e-59	0.604224	0.596	0.441	8.5993e-55	plasma cell
H3F3B	1.93073e-59	0.521406	0.84	0.75	6.47529e-55	plasma cell
PSMA7	1.87868e-59	0.549275	0.567	0.405	6.30073e-55	plasma cell
G0S2	1.68496e-59	0.358972	0.279	0.168	5.65102e-55	Myeloid cell
CAV1	1.62997e-59	0.29996	0.446	0.301	5.4666e-55	Fibroblasts
HNRNPD	6.38324e-60	0.501948	0.382	0.21	2.14081e-55	plasma cell
CORO1A	6.13982e-60	0.699584	0.293	0.14	2.05917e-55	plasma cell
MTDH	5.84122e-60	0.656552	0.649	0.515	1.95903e-55	plasma cell
SNRPD3	1.81554e-60	0.568439	0.37	0.204	6.08896e-56	plasma cell
YBX3	1.4874e-60	0.257641	0.416	0.271	4.98844e-56	Fibroblasts
SNRPD2	1.31914e-60	0.574411	0.482	0.302	4.42413e-56	plasma cell
HSP90AB1	8.12337e-61	0.652975	0.662	0.514	2.72442e-56	plasma cell
HSPD1	6.81245e-61	0.596648	0.439	0.259	2.28476e-56	plasma cell
NHP2	6.13136e-61	0.396569	0.286	0.13	2.05634e-56	plasma cell
ATP5MC3	4.85358e-61	0.66998	0.563	0.409	1.62779e-56	plasma cell
ARHGDIB	3.79798e-61	0.54212	0.363	0.193	1.27377e-56	plasma cell
YWHAH	3.62674e-61	0.435463	0.225	0.089	1.21634e-56	plasma cell
HLA-DRA	2.80166e-61	1.20097	0.417	0.247	9.39622e-57	plasma cell
PGK1	2.68084e-61	0.552844	0.428	0.253	8.991e-57	plasma cell
HNRNPU	2.5226e-61	0.539752	0.441	0.26	8.46029e-57	plasma cell
KPNA2	8.81831e-62	0.361723	0.177	0.059	2.95748e-57	plasma cell
SSBP1	8.08691e-62	0.496283	0.376	0.202	2.71219e-57	plasma cell
SERBP1	7.87607e-62	0.603607	0.429	0.258	2.64147e-57	plasma cell
H2AFY	6.97118e-62	0.362609	0.261	0.111	2.338e-57	plasma cell
SNRPG	6.3589e-62	0.61829	0.48	0.306	2.13265e-57	plasma cell
ATP5MG	3.92293e-62	0.606302	0.739	0.637	1.31567e-57	plasma cell
PRKDC	3.56052e-62	0.32327	0.2	0.072	1.19413e-57	plasma cell
CCT4	3.54212e-62	0.351562	0.248	0.102	1.18796e-57	plasma cell
DDIT4	3.19236e-62	0.277612	0.334	0.256	1.07065e-57	T cell
PARP1	2.4616e-62	0.485922	0.319	0.154	8.25571e-58	plasma cell
DTYMK	1.77062e-62	0.252437	0.154	0.045	5.93831e-58	plasma cell
PGAM1	1.64045e-62	0.469232	0.339	0.171	5.50176e-58	plasma cell
CACYBP	1.5927e-62	0.371239	0.271	0.118	5.3416e-58	plasma cell
POMP	1.50581e-62	0.612755	0.538	0.372	5.05019e-58	plasma cell
SET	7.51276e-63	0.692731	0.46	0.288	2.51963e-58	plasma cell
SRSF3	4.00558e-63	0.628391	0.49	0.314	1.34339e-58	plasma cell
COX6C	3.63335e-63	0.452093	0.684	0.525	1.21855e-58	plasma cell
CBX3	3.041e-63	0.438199	0.319	0.153	1.01989e-58	plasma cell
C12orf75	2.01422e-63	0.319737	0.271	0.153	6.75528e-59	Fibroblasts
COX6A1	6.82094e-64	-0.269855	0.837	0.725	2.28761e-59	Epithelial cell
HINT1	2.31965e-64	0.660791	0.652	0.521	7.77966e-60	plasma cell
TAGLN2	1.72957e-64	0.516397	0.341	0.17	5.80063e-60	plasma cell
HIST1H4C	1.72722e-64	1.42116	0.378	0.211	5.79276e-60	plasma cell
CCT2	1.24025e-64	0.395089	0.24	0.096	4.15956e-60	plasma cell
COTL1	7.69575e-65	0.597563	0.22	0.085	2.581e-60	plasma cell
RPS26	7.03283e-65	0.580906	0.822	0.753	2.35867e-60	plasma cell
BUD23	6.69993e-65	0.953016	0.254	0.026	2.24702e-60	Endothelial cell
CSTB	6.6593e-65	0.35977	0.279	0.207	2.2334e-60	T cell
SLC25A6	6.5724e-65	0.257549	0.675	0.498	2.20425e-60	Fibroblasts
C1QBP	4.1799e-65	0.496906	0.337	0.168	1.40185e-60	plasma cell
HNRNPK	3.13475e-65	0.55489	0.449	0.262	1.05133e-60	plasma cell
TPI1	1.76242e-65	0.680495	0.485	0.307	5.91081e-61	plasma cell
MT-CO3	1.50281e-65	0.660578	0.976	0.974	5.04011e-61	plasma cell
HCST	1.26988e-65	0.436572	0.247	0.097	4.25894e-61	plasma cell
TXN	9.97925e-66	0.727791	0.534	0.355	3.34684e-61	plasma cell
XRCC6	1.35862e-66	0.468146	0.3	0.137	4.55656e-62	plasma cell
HMGB3	1.24476e-66	0.280509	0.146	0.038	4.17466e-62	plasma cell
MCM3	8.14525e-67	0.254139	0.117	0.024	2.73175e-62	plasma cell
ARPC5	3.0805e-67	0.554076	0.345	0.17	1.03314e-62	plasma cell
ANP32B	3.02767e-67	0.63981	0.37	0.195	1.01542e-62	plasma cell
PRSS23	2.04018e-67	-0.327688	0.172	0.204	6.84237e-63	Epithelial cell
HNRNPF	1.22525e-67	0.394102	0.339	0.163	4.10925e-63	plasma cell
THSD4	4.91456e-68	-0.315236	0.164	0.192	1.64824e-63	Epithelial cell
VIM	4.82485e-68	0.326695	0.901	0.797	1.61816e-63	Fibroblasts
HNRNPC	4.57444e-68	0.569903	0.497	0.309	1.53418e-63	plasma cell
HNRNPA1	3.42784e-68	0.708766	0.519	0.33	1.14963e-63	plasma cell
SMC2	2.5446e-68	0.274466	0.128	0.029	8.53406e-64	plasma cell
TNFRSF4	1.73179e-68	0.501198	0.116	0.072	5.80806e-64	T cell
RPL26	1.40178e-68	0.530605	0.875	0.826	4.70129e-64	plasma cell
C12orf75	6.62404e-69	0.396724	0.16	0.045	2.22157e-64	plasma cell
SLC25A5	6.24679e-69	0.601729	0.418	0.23	2.09505e-64	plasma cell
HELLS	6.10112e-69	0.275148	0.12	0.025	2.04619e-64	plasma cell
PMAIP1	4.62939e-69	0.259691	0.159	0.106	1.5526e-64	T cell
SLC39A6	2.64098e-69	-0.667349	0.47	0.434	8.85731e-65	Epithelial cell
FTH1	2.45422e-69	0.7997	0.946	0.915	8.23097e-65	plasma cell
HMGA1	2.04949e-69	0.415498	0.238	0.091	6.87359e-65	plasma cell
SUMO2	9.29178e-70	0.663833	0.603	0.442	3.11628e-65	plasma cell
RAMP1	8.41118e-70	-0.382178	0.109	0.14	2.82094e-65	Epithelial cell
AC020656.1	5.9651e-70	0.444747	0.315	0.188	2.00058e-65	Myeloid cell
HLA-DRB1	3.0013e-70	0.88287	0.358	0.178	1.00658e-65	plasma cell
HSPA1B	1.9966e-70	-0.448676	0.522	0.497	6.6962e-66	Epithelial cell
CCT6A	8.17991e-71	0.457584	0.23	0.085	2.74338e-66	plasma cell
RPS29	4.22397e-71	0.495824	0.913	0.87	1.41663e-66	plasma cell
MS4A7	3.01718e-71	-0.301285	0.119	0.152	1.0119e-66	Epithelial cell
RPS21	2.58652e-71	0.667065	0.736	0.611	8.67468e-67	plasma cell
RPS11	2.05053e-71	0.533903	0.872	0.843	6.87707e-67	plasma cell
HIST1H4C	9.92595e-72	0.443039	0.278	0.158	3.32897e-67	Myeloid cell
RPL24	8.58196e-72	0.595733	0.829	0.765	2.87822e-67	plasma cell
CCT3	7.24269e-72	0.453118	0.313	0.14	2.42905e-67	plasma cell
LDHA	5.02948e-72	0.736583	0.503	0.319	1.68679e-67	plasma cell
SNRPD1	4.12462e-72	0.597812	0.376	0.191	1.38332e-67	plasma cell
CRYAB	4.11365e-72	0.403331	0.249	0.13	1.37963e-67	Fibroblasts
PKM	3.99727e-72	0.591843	0.332	0.156	1.3406e-67	plasma cell
BST2	3.12145e-72	-0.332353	0.463	0.475	1.04687e-67	Epithelial cell
RANBP1	2.77379e-72	0.689301	0.411	0.224	9.30274e-68	plasma cell
MT1X	2.3733e-72	0.322727	0.309	0.181	7.95957e-68	Myeloid cell
ATAD2	2.34587e-72	0.260569	0.115	0.021	7.86759e-68	plasma cell
CKS2	2.05924e-72	0.473772	0.235	0.087	6.9063e-68	plasma cell
TMPO	1.66843e-72	0.356354	0.195	0.062	5.59558e-68	plasma cell
FKBP1A	1.20133e-72	0.447572	0.327	0.149	4.02902e-68	plasma cell
LSM7	7.16864e-73	0.609985	0.438	0.244	2.40422e-68	plasma cell
SRP14	5.7662e-73	0.538021	0.737	0.606	1.93387e-68	plasma cell
PCNA	2.98416e-73	0.416345	0.176	0.051	1.00083e-68	plasma cell
H2AFZ	2.00755e-73	0.939001	0.613	0.463	6.73293e-69	plasma cell
HMGB2	1.17432e-73	0.855048	0.269	0.111	3.93844e-69	plasma cell
SMC4	9.34314e-74	0.459646	0.229	0.083	3.1335e-69	plasma cell
NCL	7.62564e-74	0.762364	0.532	0.348	2.55749e-69	plasma cell
SNRPF	5.70499e-74	0.552317	0.324	0.149	1.91334e-69	plasma cell
NACA	3.74242e-74	0.677842	0.813	0.748	1.25513e-69	plasma cell
RPL27A	2.26819e-74	0.565272	0.896	0.833	7.60707e-70	plasma cell
RPL22	2.17215e-74	0.618211	0.79	0.712	7.28494e-70	plasma cell
MT-CO1	1.26605e-74	0.536655	0.982	0.981	4.24608e-70	plasma cell
UBL5	9.21697e-75	-0.257768	0.83	0.721	3.09119e-70	Epithelial cell
RPL4	6.91552e-75	0.668526	0.726	0.604	2.31933e-70	plasma cell
HMGN1	6.77189e-75	0.721555	0.526	0.335	2.27116e-70	plasma cell
RPL10A	4.09803e-75	0.639012	0.831	0.763	1.3744e-70	plasma cell
RACK1	3.57002e-75	0.618493	0.805	0.721	1.19731e-70	plasma cell
HNRNPM	2.56094e-75	0.588771	0.348	0.166	8.58889e-71	plasma cell
RPS25	1.15788e-75	0.583324	0.899	0.836	3.88329e-71	plasma cell
RPL27	7.79363e-76	0.637187	0.784	0.683	2.61383e-71	plasma cell
PFN1	4.51596e-76	0.84304	0.549	0.358	1.51456e-71	plasma cell
VDAC1	1.6628e-76	0.521011	0.352	0.167	5.5767e-72	plasma cell
RPL34	1.27601e-76	0.520315	0.954	0.929	4.27947e-72	plasma cell
RPL10	6.63733e-77	0.391326	0.989	0.98	2.22603e-72	plasma cell
SERF2	5.40433e-77	0.510358	0.914	0.894	1.8125e-72	plasma cell
RPL13A	4.02694e-77	0.601708	0.937	0.892	1.35055e-72	plasma cell
TMSB4X	3.44327e-77	0.853342	0.928	0.853	1.1548e-72	plasma cell
SSR4	2.73219e-77	-0.34041	0.911	0.946	9.16321e-73	plasma cell
CD52	2.27184e-77	0.326172	0.317	0.185	7.61931e-73	Myeloid cell
AAMDC	2.09118e-77	-0.254865	0.317	0.232	7.01341e-73	Epithelial cell
RPL5	1.47371e-77	0.650624	0.829	0.754	4.94251e-73	plasma cell
RPL6	1.173e-77	0.575012	0.884	0.831	3.93402e-73	plasma cell
RPL9	1.08345e-77	0.583546	0.871	0.815	3.63367e-73	plasma cell
UQCRH	7.38814e-78	0.806158	0.682	0.547	2.47783e-73	plasma cell
SNRPB	4.95319e-78	0.610811	0.36	0.174	1.6612e-73	plasma cell
NSUN5	2.3889e-78	0.78134	0.102	0.006	8.0119e-74	B cell
MUC1	1.8435e-78	-0.558723	0.423	0.413	6.18272e-74	Epithelial cell
ATP5F1E	1.34392e-78	0.511492	0.871	0.826	4.50723e-74	plasma cell
RPS2	9.87026e-79	0.263393	0.957	0.885	3.31029e-74	Myeloid cell
TOP2A	8.96804e-79	0.346721	0.113	0.018	3.0077e-74	plasma cell
SNRPE	6.71417e-79	0.61395	0.405	0.208	2.2518e-74	plasma cell
MT1X	1.73291e-80	0.331632	0.193	0.129	5.81182e-76	T cell
MCM7	1.71133e-80	0.286857	0.128	0.024	5.73945e-76	plasma cell
RPL7A	1.02437e-80	0.611385	0.883	0.846	3.43554e-76	plasma cell
NPM1	9.16957e-81	0.897639	0.577	0.391	3.07529e-76	plasma cell
UBE2T	5.89275e-81	0.292666	0.125	0.023	1.97631e-76	plasma cell
RPL3	1.83379e-81	0.517659	0.948	0.927	6.15018e-77	plasma cell
MAD2L1	1.21701e-81	0.270483	0.136	0.027	4.08161e-77	plasma cell
ACTG1	1.03184e-81	0.26388	0.857	0.704	3.46059e-77	Myeloid cell
SLC25A5	1.02117e-81	0.329985	0.33	0.184	3.4248e-77	Fibroblasts
ANP32E	9.17514e-82	0.485362	0.245	0.086	3.07716e-77	plasma cell
SRARP	1.89106e-82	-0.346502	0.122	0.156	6.34222e-78	Epithelial cell
FABP5	1.58479e-82	0.734342	0.223	0.074	5.31507e-78	plasma cell
RPS6	7.53201e-83	0.252707	0.889	0.817	2.52609e-78	T cell
JPT1	1.68071e-83	0.651894	0.346	0.157	5.63677e-79	plasma cell
TPM3	1.267e-83	0.617281	0.397	0.194	4.24925e-79	plasma cell
FABP5	1.13622e-83	0.295127	0.137	0.083	3.81066e-79	T cell
DUT	6.8915e-84	0.700725	0.28	0.109	2.31127e-79	plasma cell
RPS14	1.76438e-84	0.47006	0.962	0.947	5.91738e-80	plasma cell
HMGB1	1.30329e-84	1.12698	0.749	0.64	4.37096e-80	plasma cell
EGR1	7.549e-85	-0.259974	0.589	0.442	2.53178e-80	Epithelial cell
STMN1	8.02121e-86	0.361261	0.297	0.164	2.69015e-81	Myeloid cell
HMGN2	7.33054e-86	1.03396	0.463	0.264	2.45852e-81	plasma cell
RPL29	3.7019e-86	0.662252	0.883	0.853	1.24154e-81	plasma cell
PGR	3.04428e-86	-0.275403	0.099	0.132	1.02099e-81	Epithelial cell
RPL35A	2.8653e-86	0.559285	0.922	0.89	9.60966e-82	plasma cell
PCLAF	1.37144e-86	0.306321	0.117	0.034	4.59952e-82	Myeloid cell
ENO1	5.50668e-87	0.751509	0.442	0.237	1.84683e-82	plasma cell
RPL36	3.28713e-88	0.639953	0.898	0.845	1.10244e-83	plasma cell
ACTG1	1.88577e-88	1.08523	0.688	0.526	6.32449e-84	plasma cell
RPS27	1.30993e-88	0.487359	0.986	0.968	4.39323e-84	plasma cell
CCT5	9.99299e-89	0.422394	0.228	0.071	3.35145e-84	plasma cell
TK1	1.18977e-89	0.299607	0.116	0.016	3.99024e-85	plasma cell
RPS28	8.45134e-90	0.535992	0.955	0.938	2.83441e-85	plasma cell
CKS1B	6.95204e-91	0.544872	0.254	0.085	2.33158e-86	plasma cell
RPS5	5.23422e-91	0.644615	0.905	0.877	1.75545e-86	plasma cell
CHCHD2	4.01451e-91	0.799205	0.723	0.588	1.34639e-86	plasma cell
CDKN3	3.30236e-91	0.297009	0.128	0.02	1.10754e-86	plasma cell
RPL7	1.08803e-91	0.734009	0.86	0.777	3.64902e-87	plasma cell
UQCRH	7.66914e-92	0.255842	0.398	0.299	2.57208e-87	T cell
HIST1H4C	4.5957e-92	0.447672	0.169	0.106	1.54131e-87	T cell
RAN	1.2255e-92	0.898681	0.505	0.301	4.1101e-88	plasma cell
RPS23	5.79302e-93	0.692042	0.901	0.86	1.94286e-88	plasma cell
RPL37A	2.41263e-93	0.656936	0.915	0.883	8.09148e-89	plasma cell
PFN1	8.16439e-94	0.290907	0.597	0.493	2.73817e-89	T cell
FOS	2.31103e-94	-0.40885	0.786	0.713	7.75074e-90	Epithelial cell
RPSA	2.19483e-94	0.798908	0.764	0.648	7.36101e-90	plasma cell
NUSAP1	2.08827e-94	0.361562	0.131	0.02	7.00365e-90	plasma cell
FOSB	1.36351e-94	-0.51863	0.464	0.454	4.57293e-90	Epithelial cell
RPL14	1.30831e-94	0.66843	0.857	0.767	4.38781e-90	plasma cell
RPS6	1.00136e-94	0.749732	0.93	0.899	3.35836e-90	plasma cell
RPL18	9.0257e-95	0.598175	0.927	0.888	3.02704e-90	plasma cell
GAPDH	7.52819e-95	0.269206	0.729	0.637	2.52481e-90	T cell
NTN4	7.18553e-95	-0.295973	0.103	0.138	2.40988e-90	Epithelial cell
ZWINT	3.31241e-95	0.266113	0.114	0.014	1.11091e-90	plasma cell
FAU	1.79738e-95	0.569945	0.924	0.891	6.02804e-91	plasma cell
RPLP0	1.597e-95	0.751808	0.873	0.815	5.35602e-91	plasma cell
HMGB2	6.85483e-96	0.310196	0.28	0.142	2.29897e-91	Myeloid cell
RPS3	6.58244e-96	0.701623	0.902	0.842	2.20762e-91	plasma cell
PPIA	5.13552e-96	0.879239	0.596	0.393	1.72235e-91	plasma cell
RPL30	3.15003e-96	0.654626	0.921	0.878	1.05646e-91	plasma cell
RPL19	2.87342e-96	0.650146	0.928	0.896	9.63688e-92	plasma cell
TUBA1B	2.73891e-96	1.22415	0.476	0.267	9.18575e-92	plasma cell
RPL12	2.42444e-96	0.677039	0.905	0.86	8.13109e-92	plasma cell
MALAT1	1.8229e-97	-0.370582	0.992	0.99	6.11364e-93	Myeloid cell
MYBL2	1.35967e-97	0.379716	0.15	0.028	4.56007e-93	plasma cell
RPL21	8.54336e-98	0.592342	0.951	0.928	2.86527e-93	plasma cell
CFL1	3.86052e-98	0.890296	0.633	0.433	1.29474e-93	plasma cell
RPS9	3.25909e-98	0.620357	0.911	0.868	1.09303e-93	plasma cell
RPS15A	2.14662e-98	0.558639	0.947	0.929	7.19933e-94	plasma cell
RPS7	1.53198e-98	0.688375	0.866	0.801	5.13797e-94	plasma cell
GSTP1	1.28676e-98	0.255961	0.231	0.152	4.31553e-94	T cell
DUT	1.18845e-98	0.255516	0.156	0.094	3.98581e-94	T cell
RPS4X	6.78228e-99	0.602496	0.956	0.939	2.27464e-94	plasma cell
SH3BGRL3	5.1333e-99	0.268363	0.867	0.703	1.72161e-94	Myeloid cell
PVALB	3.52902e-99	-0.688242	0.069	0.101	1.18356e-94	Epithelial cell
H3F3A	1.18607e-99	0.765712	0.791	0.676	3.97785e-95	plasma cell
PFN1	7.79311e-100	0.271895	0.882	0.723	2.61365e-95	Myeloid cell
TMSB10	4.8796e-100	0.97428	0.882	0.803	1.63652e-95	plasma cell
ZNF552	9.41048e-101	-0.484712	0.18	0.214	3.15609e-96	Epithelial cell
RPL39	5.71507e-101	0.632573	0.948	0.929	1.91672e-96	plasma cell
RPS27A	1.39359e-101	0.596213	0.946	0.916	4.67381e-97	plasma cell
BIRC5	1.28881e-101	0.364679	0.139	0.021	4.3224e-97	plasma cell
RPS13	1.1304e-101	0.650532	0.888	0.826	3.79112e-97	plasma cell
CSTB	1.5609e-102	0.376245	0.766	0.574	5.23494e-98	Myeloid cell
RPL35	5.49723e-103	0.722969	0.914	0.894	1.84366e-98	plasma cell
HMGB2	3.00898e-103	0.410918	0.202	0.13	1.00915e-98	T cell
BUD23	5.8876e-104	0.969245	0.158	0.017	1.97458e-99	B cell
RPS3A	2.28277e-104	0.667108	0.93	0.879	7.65595e-100	plasma cell
PTTG1	1.27959e-104	0.569716	0.199	0.048	4.29149e-100	plasma cell
RPL11	5.51981e-105	0.642551	0.93	0.896	1.85123e-100	plasma cell
MLPH	1.23782e-105	-0.422657	0.313	0.342	4.1514e-101	Epithelial cell
RPL37	6.62989e-106	0.677101	0.914	0.856	2.22353e-101	plasma cell
ACTB	3.12974e-106	1.2015	0.803	0.673	1.04965e-101	plasma cell
H2AFZ	1.79245e-106	0.385413	0.588	0.392	6.0115e-102	Myeloid cell
RPL32	1.15475e-106	0.642196	0.952	0.915	3.87279e-102	plasma cell
GFRA1	7.30911e-107	-0.347396	0.137	0.178	2.45133e-102	Epithelial cell
ACTB	4.25774e-107	0.299804	0.986	0.951	1.42796e-102	Myeloid cell
RPL41	2.9553e-108	0.539229	0.988	0.982	9.91149e-104	plasma cell
RPL8	5.40304e-109	0.642282	0.944	0.911	1.81207e-104	plasma cell
ALYREF	2.90148e-109	0.352481	0.123	0.014	9.731e-105	plasma cell
UBA52	1.87253e-109	0.764684	0.837	0.744	6.28009e-105	plasma cell
UQCR11	3.97437e-110	-0.289832	0.821	0.709	1.33292e-105	Epithelial cell
RPL15	3.55378e-110	0.621701	0.925	0.889	1.19187e-105	plasma cell
PGK1	1.39253e-110	0.25035	0.565	0.362	4.67028e-106	Myeloid cell
RPL28	5.01365e-111	0.716585	0.93	0.907	1.68148e-106	plasma cell
TRPS1	2.7514e-111	-0.410617	0.59	0.552	9.22764e-107	Epithelial cell
RPS8	2.09436e-111	0.658668	0.953	0.935	7.02408e-107	plasma cell
RPS15	5.68291e-112	0.641822	0.96	0.939	1.90594e-107	plasma cell
RPL13	3.52405e-112	0.565525	0.97	0.964	1.1819e-107	plasma cell
RPS12	6.13409e-113	0.71076	0.952	0.929	2.05725e-108	plasma cell
ACTB	1.01562e-113	0.292197	0.882	0.828	3.40618e-109	T cell
RPL4	3.89137e-114	0.292551	0.703	0.493	1.30509e-109	Myeloid cell
STMN1	1.51553e-114	0.928493	0.29	0.094	5.08278e-110	plasma cell
FBP1	1.43783e-114	0.57212	0.272	0.129	4.82219e-110	Myeloid cell
EEF1A1	1.3071e-114	0.622755	0.963	0.947	4.38376e-110	plasma cell
TUBB	1.12185e-115	0.367368	0.23	0.148	3.76247e-111	T cell
TUBB	8.28122e-116	0.990441	0.369	0.152	2.77736e-111	plasma cell
RPS19	4.38113e-116	0.677085	0.97	0.954	1.46934e-111	plasma cell
DEK	1.19592e-116	0.255979	0.219	0.136	4.01086e-112	T cell
PTMA	4.86884e-117	0.297262	0.97	0.895	1.63291e-112	Myeloid cell
SLC7A2	1.54469e-117	-0.31373	0.102	0.143	5.18058e-113	Epithelial cell
ARPC2	1.04736e-117	0.277336	0.747	0.537	3.51264e-113	Myeloid cell
RPLP1	1.12367e-118	0.507292	0.994	0.989	3.76857e-114	plasma cell
TUBA1B	6.70615e-119	0.453482	0.298	0.205	2.24911e-114	T cell
COTL1	4.9889e-119	0.316653	0.646	0.433	1.67318e-114	Myeloid cell
RPS24	1.57625e-119	0.880027	0.894	0.827	5.28644e-115	plasma cell
RPS16	2.55368e-120	0.737146	0.921	0.866	8.56454e-116	plasma cell
MKI67	1.59405e-120	0.41774	0.133	0.014	5.34613e-116	plasma cell
SERHL2	8.23134e-121	0.294627	0.142	0.094	2.76063e-116	Epithelial cell
CENPW	3.1707e-121	0.372923	0.15	0.02	1.06339e-116	plasma cell
TUBA1B	3.04678e-121	0.413222	0.708	0.511	1.02183e-116	Myeloid cell
RPL18A	2.23454e-121	0.655123	0.963	0.937	7.49421e-117	plasma cell
UQCRH	3.94639e-122	0.280403	0.635	0.417	1.32354e-117	Myeloid cell
TUBB	3.38433e-122	0.363523	0.555	0.357	1.13504e-117	Myeloid cell
PKM	1.72224e-123	0.255885	0.635	0.42	5.77606e-119	Myeloid cell
RPLP2	3.73656e-124	0.69505	0.936	0.901	1.25317e-119	plasma cell
GDF15	1.45746e-124	-0.592216	0.095	0.137	4.88802e-120	Epithelial cell
ANXA2	1.42946e-124	0.317913	0.758	0.556	4.79412e-120	Myeloid cell
ENO1	1.64796e-125	0.302489	0.659	0.454	5.52691e-121	Myeloid cell
SET	8.53758e-126	0.269629	0.537	0.327	2.86333e-121	Myeloid cell
RANBP1	4.60238e-126	0.282329	0.383	0.201	1.54355e-121	Myeloid cell
LDHB	1.11697e-127	0.278597	0.351	0.178	3.74609e-123	Myeloid cell
VIM	6.44007e-128	0.379572	0.873	0.727	2.15987e-123	Myeloid cell
RPS18	1.36472e-128	0.723972	0.98	0.954	4.57701e-124	plasma cell
GAPDH	1.78412e-129	1.19134	0.792	0.648	5.98357e-125	plasma cell
LDHA	1.71604e-129	0.339112	0.597	0.385	5.75526e-125	Myeloid cell
ENO1	4.0407e-131	0.337361	0.291	0.194	1.35517e-126	T cell
PKM	3.6325e-132	0.375517	0.25	0.16	1.21827e-127	T cell
RANBP1	3.12115e-133	0.309664	0.231	0.143	1.04677e-128	T cell
RAN	2.79827e-135	0.260159	0.517	0.305	9.38482e-131	Myeloid cell
RRM2	2.64914e-136	0.554367	0.139	0.012	8.88468e-132	plasma cell
TYMS	6.80287e-138	0.503613	0.162	0.019	2.28155e-133	plasma cell
VDAC1	4.38968e-138	0.265326	0.466	0.259	1.47221e-133	Myeloid cell
NPM1	1.15126e-139	0.326312	0.605	0.387	3.86111e-135	Myeloid cell
NSUN5	1.09625e-139	0.563667	0.186	0.028	3.67661e-135	plasma cell
RPS2	2.50176e-141	0.879961	0.964	0.94	8.3904e-137	plasma cell
ATP5MC3	2.36824e-141	0.295682	0.605	0.379	7.9426e-137	Myeloid cell
FABP5	1.03719e-141	0.469917	0.573	0.358	3.47851e-137	Myeloid cell
PCLAF	8.73243e-145	0.658222	0.184	0.026	2.92868e-140	plasma cell
NSUN5	6.26414e-145	0.419007	0.11	0.01	2.10087e-140	Myeloid cell
TIMP1	1.26221e-146	-0.527707	0.376	0.405	4.2332e-142	Epithelial cell
EVL	6.46158e-150	-0.515751	0.341	0.372	2.16709e-145	Epithelial cell
PGAM1	1.04735e-150	0.313617	0.437	0.231	3.51259e-146	Myeloid cell
RHOB	9.61095e-152	-0.478578	0.575	0.556	3.22332e-147	Epithelial cell
SCUBE2	5.17211e-152	-0.357749	0.11	0.157	1.73462e-147	Epithelial cell
ALYREF	2.82919e-153	0.423825	0.111	0.009	9.48852e-149	Myeloid cell
YBX1	1.07002e-154	3.28756	0.882	0.084	3.58862e-150	Mast cell
ZG16B	7.00655e-163	-0.46038	0.276	0.323	2.34986e-158	Epithelial cell
PTMA	1.23994e-165	1.09713	0.953	0.915	4.1585e-161	plasma cell
NSUN5	5.37366e-166	0.539536	0.116	0.012	1.80222e-161	Fibroblasts
IFITM1	1.43435e-167	-0.569934	0.188	0.243	4.81053e-163	Epithelial cell
HSPB1	6.42308e-181	-0.326351	0.808	0.794	2.15417e-176	Epithelial cell
SERPINA1	4.63743e-182	-0.605409	0.099	0.15	1.5553e-177	Epithelial cell
STMN1	2.36798e-187	0.539109	0.163	0.08	7.94172e-183	T cell
SLC25A5	1.5023e-191	0.439998	0.532	0.294	5.03841e-187	Myeloid cell
PLAT	2.21407e-192	-0.342364	0.073	0.122	7.42556e-188	Epithelial cell
MALAT1	3.95517e-198	-0.277085	0.995	0.996	1.32649e-193	T cell
TBC1D9	3.43212e-199	-0.456522	0.292	0.347	1.15106e-194	Epithelial cell
STC2	8.59388e-205	-0.764366	0.302	0.352	2.88222e-200	Epithelial cell
AGR2	7.18147e-229	-0.39136	0.356	0.424	2.40852e-224	Epithelial cell
IL6ST	7.85669e-233	-0.520989	0.305	0.36	2.63498e-228	Epithelial cell
JUNB	2.24787e-236	0.290358	0.773	0.618	7.53892e-232	Epithelial cell
KRT10	1.80496e-237	0.328988	0.658	0.475	6.05348e-233	Epithelial cell
GATA3-AS1	2.37312e-238	-0.449737	0.156	0.223	7.95895e-234	Epithelial cell
COX7C	2.00367e-239	-0.253034	0.91	0.82	6.7199e-235	Epithelial cell
KCNE4	5.41168e-243	-0.536122	0.088	0.148	1.81497e-238	Epithelial cell
RPL31	3.59497e-247	-0.368991	0.934	0.85	1.20568e-242	Epithelial cell
RPS12	7.24323e-253	0.309775	0.986	0.95	2.42924e-248	Epithelial cell
KRT81	7.256e-260	0.33487	0.127	0.063	2.43352e-255	Epithelial cell
MRPS30-DT	1.35214e-266	-0.61024	0.13	0.2	4.53482e-262	Epithelial cell
CA12	6.66768e-270	-0.522631	0.26	0.332	2.23621e-265	Epithelial cell
BUD23	1.36204e-282	0.683307	0.204	0.02	4.56802e-278	Myeloid cell
CLEC3A	7.90572e-290	-0.756719	0.051	0.108	2.65142e-285	Epithelial cell
TFF1	2.75834e-290	-1.00261	0.176	0.256	9.25092e-286	Epithelial cell
RPS19	7.72954e-299	0.268181	0.986	0.943	2.59233e-294	Epithelial cell
YBX1	0	3.12917	0.771	0.055	0	T cell
YBX1	0	2.77532	0.869	0.135	0	B cell
YBX1	0	2.65377	0.962	0.3	0	Myeloid cell
YBX1	0	2.45054	0.925	0.255	0	Endothelial cell
YBX1	0	2.44908	0.923	0.318	0	Epithelial cell
YBX1	0	2.42082	0.913	0.242	0	Fibroblasts
KRT14	0	2.04554	0.347	0.077	0	Epithelial cell
YBX1	0	1.95242	0.907	0.372	0	plasma cell
DDIT4	0	1.85036	0.596	0.282	0	Epithelial cell
FDCSP	0	1.69283	0.165	0.021	0	Epithelial cell
CSTB	0	1.65758	0.8	0.563	0	Epithelial cell
KRT17	0	1.653	0.355	0.088	0	Epithelial cell
SLPI	0	1.5643	0.408	0.136	0	Epithelial cell
BUD23	0	1.46676	0.204	0.011	0	T cell
KRT6B	0	1.42643	0.279	0.038	0	Epithelial cell
CDKN2A	0	1.33385	0.346	0.069	0	Epithelial cell
KRT6A	0	1.18811	0.186	0.01	0	Epithelial cell
KRT5	0	1.14454	0.262	0.046	0	Epithelial cell
ID1	0	1.1403	0.288	0.065	0	Epithelial cell
MT1X	0	1.13386	0.607	0.317	0	Epithelial cell
CALML5	0	1.11111	0.431	0.139	0	Epithelial cell
NDUFA4L2	0	1.09716	0.244	0.026	0	Epithelial cell
CRYAB	0	1.07723	0.344	0.089	0	Epithelial cell
TACSTD2	0	1.06529	0.678	0.473	0	Epithelial cell
GSTP1	0	1.02747	0.6	0.292	0	Epithelial cell
MFGE8	0	1.01487	0.301	0.055	0	Epithelial cell
S100A9	0	1.00412	0.285	0.077	0	Epithelial cell
PERP	0	0.977394	0.706	0.384	0	Epithelial cell
BUD23	0	0.969051	0.464	0.099	0	plasma cell
STMN1	0	0.940366	0.622	0.286	0	Epithelial cell
LDHB	0	0.915345	0.483	0.14	0	Epithelial cell
RARRES1	0	0.914	0.26	0.059	0	Epithelial cell
FABP5	0	0.908693	0.271	0.045	0	Epithelial cell
UQCRH	0	0.907622	0.873	0.637	0	Epithelial cell
SLC25A5	0	0.878373	0.751	0.454	0	Epithelial cell
ANXA2	0	0.878144	0.81	0.602	0	Epithelial cell
BUD23	0	0.876108	0.5	0.101	0	Epithelial cell
TUBB	0	0.855231	0.75	0.457	0	Epithelial cell
RPL39L	0	0.853546	0.419	0.122	0	Epithelial cell
ATP1B3	0	0.834557	0.464	0.152	0	Epithelial cell
S100A8	0	0.829677	0.188	0.045	0	Epithelial cell
RHEB	0	0.820733	0.644	0.325	0	Epithelial cell
PCLAF	0	0.820363	0.293	0.086	0	Epithelial cell
BUD23	0	0.812423	0.213	0.021	0	Fibroblasts
DEK	0	0.808803	0.6	0.265	0	Epithelial cell
SERPINB5	0	0.791985	0.226	0.022	0	Epithelial cell
TUBA1B	0	0.786229	0.745	0.479	0	Epithelial cell
LGALS3	0	0.77508	0.612	0.342	0	Epithelial cell
RHOV	0	0.754122	0.377	0.139	0	Epithelial cell
VIM	0	0.750409	0.389	0.17	0	Epithelial cell
SFRP1	0	0.748157	0.301	0.067	0	Epithelial cell
TMEM45A	0	0.731583	0.309	0.07	0	Epithelial cell
PKM	0	0.730798	0.708	0.42	0	Epithelial cell
LY6D	0	0.72452	0.123	0.015	0	Epithelial cell
RANBP1	0	0.712352	0.696	0.377	0	Epithelial cell
TTYH1	0	0.702451	0.206	0.022	0	Epithelial cell
MMP7	0	0.696863	0.206	0.045	0	Epithelial cell
YBX3	0	0.694822	0.527	0.21	0	Epithelial cell
PHGDH	0	0.694726	0.369	0.089	0	Epithelial cell
PDZK1IP1	0	0.69121	0.329	0.121	0	Epithelial cell
TNFAIP6	0	0.677856	0.132	0.007	0	Epithelial cell
ATP5MC3	0	0.674056	0.794	0.519	0	Epithelial cell
CCT5	0	0.673792	0.509	0.191	0	Epithelial cell
HMGB2	0	0.66491	0.441	0.187	0	Epithelial cell
TPM2	0	0.660178	0.284	0.062	0	Epithelial cell
MYL12A	0	0.653427	0.772	0.499	0	Epithelial cell
UBE2C	0	0.651692	0.243	0.074	0	Epithelial cell
HIST1H4C	0	0.649234	0.529	0.26	0	Epithelial cell
GABRP	0	0.642943	0.263	0.038	0	Epithelial cell
GAPDH	0	0.638638	0.964	0.875	0	Epithelial cell
GGH	0	0.638102	0.29	0.054	0	Epithelial cell
GADD45A	0	0.625692	0.319	0.114	0	Epithelial cell
ENO1	0	0.621286	0.696	0.378	0	Epithelial cell
MAFB	0	0.619321	0.318	0.128	0	Epithelial cell
SNRPG	0	0.618835	0.78	0.496	0	Epithelial cell
FGFBP2	0	0.618515	0.121	0.005	0	Epithelial cell
LAMP1	0	0.613617	0.553	0.279	0	Epithelial cell
S100A4	0	0.610202	0.358	0.115	0	Epithelial cell
RPS7	0	0.605366	0.967	0.882	0	Epithelial cell
MAL2	0	0.595274	0.644	0.356	0	Epithelial cell
TMEM123	0	0.591896	0.573	0.272	0	Epithelial cell
TAGLN2	0	0.589928	0.768	0.527	0	Epithelial cell
TYMS	0	0.589535	0.217	0.035	0	Epithelial cell
SAT1	0	0.579663	0.821	0.644	0	Epithelial cell
NFKBIA	0	0.577179	0.575	0.327	0	Epithelial cell
FABP7	0	0.570581	0.126	0.024	0	Epithelial cell
ANP32B	0	0.569437	0.597	0.289	0	Epithelial cell
LMO4	0	0.569399	0.46	0.177	0	Epithelial cell
DMKN	0	0.566488	0.355	0.173	0	Epithelial cell
CSTA	0	0.564448	0.201	0.041	0	Epithelial cell
TFDP1	0	0.56168	0.307	0.088	0	Epithelial cell
SLC25A37	0	0.559232	0.395	0.14	0	Epithelial cell
IDH2	0	0.557207	0.63	0.333	0	Epithelial cell
SNORC	0	0.556706	0.108	0.038	0	Epithelial cell
PMAIP1	0	0.552859	0.319	0.138	0	Epithelial cell
MAGOH	0	0.548012	0.466	0.167	0	Epithelial cell
RPL4	0	0.547977	0.899	0.723	0	Epithelial cell
BTG3	0	0.541087	0.296	0.067	0	Epithelial cell
SNRPA1	0	0.53405	0.405	0.136	0	Epithelial cell
RPS6	0	0.533961	0.981	0.929	0	Epithelial cell
RPL5	0	0.533225	0.941	0.82	0	Epithelial cell
CKS1B	0	0.532392	0.531	0.254	0	Epithelial cell
RPL39	0	0.530627	0.987	0.943	0	Epithelial cell
EPCAM	0	0.529116	0.57	0.287	0	Epithelial cell
S100A10	0	0.527435	0.759	0.562	0	Epithelial cell
CXCL17	0	0.525732	0.215	0.05	0	Epithelial cell
VDAC2	0	0.525302	0.642	0.333	0	Epithelial cell
S100P	0	0.522393	0.423	0.171	0	Epithelial cell
CCT8	0	0.520777	0.489	0.214	0	Epithelial cell
TPI1	0	0.518388	0.834	0.591	0	Epithelial cell
BRI3	0	0.517792	0.433	0.192	0	Epithelial cell
LCN2	0	0.516659	0.145	0.028	0	Epithelial cell
PFDN2	0	0.515361	0.677	0.38	0	Epithelial cell
KLF5	0	0.514947	0.255	0.048	0	Epithelial cell
CEBPB	0	0.514508	0.525	0.257	0	Epithelial cell
PPA1	0	0.512793	0.69	0.39	0	Epithelial cell
NDRG1	0	0.511158	0.29	0.109	0	Epithelial cell
SNRPD1	0	0.510909	0.694	0.384	0	Epithelial cell
HMGA1	0	0.510431	0.443	0.168	0	Epithelial cell
PSMB3	0	0.509999	0.649	0.403	0	Epithelial cell
SLC25A6	0	0.508359	0.851	0.633	0	Epithelial cell
SH3KBP1	0	0.504066	0.158	0.021	0	Epithelial cell
H2AFZ	0	0.500991	0.792	0.546	0	Epithelial cell
FSCN1	0	0.497863	0.246	0.036	0	Epithelial cell
CHI3L2	0	0.496858	0.164	0.037	0	Epithelial cell
LSR	0	0.496298	0.452	0.189	0	Epithelial cell
YWHAQ	0	0.495683	0.639	0.327	0	Epithelial cell
DUT	0	0.492202	0.572	0.303	0	Epithelial cell
TEX30	0	0.491982	0.248	0.047	0	Epithelial cell
PGK1	0	0.488875	0.637	0.345	0	Epithelial cell
ARPC5	0	0.487603	0.602	0.308	0	Epithelial cell
KRT16	0	0.485209	0.136	0.027	0	Epithelial cell
RBP7	0	0.482635	0.221	0.048	0	Epithelial cell
IGFBP3	0	0.482072	0.123	0.023	0	Epithelial cell
PSMB2	0	0.480163	0.566	0.271	0	Epithelial cell
TSPO	0	0.479498	0.804	0.544	0	Epithelial cell
AP2M1	0	0.47768	0.599	0.297	0	Epithelial cell
GSN	0	0.477488	0.478	0.206	0	Epithelial cell
NUDT5	0	0.475757	0.424	0.163	0	Epithelial cell
GIPC1	0	0.475536	0.437	0.177	0	Epithelial cell
ALYREF	0	0.473064	0.227	0.023	0	Epithelial cell
CNN3	0	0.466664	0.508	0.253	0	Epithelial cell
IMPA2	0	0.462671	0.299	0.066	0	Epithelial cell
SAA1	0	0.460877	0.241	0.079	0	Epithelial cell
SERBP1	0	0.45764	0.713	0.417	0	Epithelial cell
MDH1	0	0.457462	0.447	0.175	0	Epithelial cell
CBR3	0	0.456742	0.268	0.074	0	Epithelial cell
CHI3L1	0	0.453888	0.178	0.047	0	Epithelial cell
EIF3L	0	0.453123	0.604	0.326	0	Epithelial cell
HSPB11	0	0.452699	0.456	0.19	0	Epithelial cell
SMCO4	0	0.452285	0.285	0.062	0	Epithelial cell
S100A11	0	0.451315	0.905	0.772	0	Epithelial cell
MTCH1	0	0.451009	0.548	0.251	0	Epithelial cell
CLTA	0	0.448121	0.711	0.422	0	Epithelial cell
NSUN5	0	0.446882	0.229	0.043	0	Epithelial cell
NDRG2	0	0.446836	0.286	0.08	0	Epithelial cell
GJB2	0	0.445597	0.122	0.008	0	Epithelial cell
PSIP1	0	0.445155	0.287	0.069	0	Epithelial cell
PKP1	0	0.444267	0.191	0.019	0	Epithelial cell
PTTG1	0	0.441416	0.243	0.062	0	Epithelial cell
RBP1	0	0.440421	0.409	0.186	0	Epithelial cell
MARCKSL1	0	0.43947	0.814	0.585	0	Epithelial cell
MRPL47	0	0.439119	0.462	0.199	0	Epithelial cell
ANXA1	0	0.438924	0.272	0.09	0	Epithelial cell
SERPINE2	0	0.437485	0.142	0.015	0	Epithelial cell
CYCS	0	0.436581	0.664	0.387	0	Epithelial cell
GGCT	0	0.435675	0.637	0.362	0	Epithelial cell
TM4SF1	0	0.429264	0.588	0.32	0	Epithelial cell
UBE2T	0	0.428573	0.273	0.076	0	Epithelial cell
ICAM1	0	0.428173	0.163	0.041	0	Epithelial cell
HNRNPA3	0	0.427216	0.676	0.389	0	Epithelial cell
CCT6A	0	0.423698	0.502	0.222	0	Epithelial cell
PGRMC1	0	0.423099	0.539	0.253	0	Epithelial cell
ATP5F1C	0	0.422414	0.588	0.316	0	Epithelial cell
LDHA	0	0.419346	0.758	0.504	0	Epithelial cell
PGAM1	0	0.419135	0.557	0.272	0	Epithelial cell
LY6K	0	0.418625	0.249	0.052	0	Epithelial cell
ODC1	0	0.418339	0.234	0.042	0	Epithelial cell
CSRP2	0	0.416612	0.191	0.02	0	Epithelial cell
SOX9	0	0.416053	0.41	0.179	0	Epithelial cell
ID3	0	0.415294	0.25	0.114	0	Epithelial cell
UGP2	0	0.415092	0.43	0.16	0	Epithelial cell
STOML2	0	0.413651	0.565	0.266	0	Epithelial cell
MT1G	0	0.412556	0.318	0.149	0	Epithelial cell
SSB	0	0.411502	0.52	0.244	0	Epithelial cell
PSAT1	0	0.409347	0.17	0.015	0	Epithelial cell
TCP1	0	0.409154	0.463	0.189	0	Epithelial cell
KPNA2	0	0.409088	0.282	0.093	0	Epithelial cell
CACYBP	0	0.408509	0.499	0.219	0	Epithelial cell
EMP2	0	0.40842	0.657	0.423	0	Epithelial cell
PDIA6	0	0.407912	0.571	0.297	0	Epithelial cell
TPM4	0	0.407832	0.554	0.274	0	Epithelial cell
PPIB	0	0.40741	0.703	0.436	0	Epithelial cell
CDK1	0	0.406549	0.163	0.033	0	Epithelial cell
RPS20	0	0.40651	0.963	0.899	0	Epithelial cell
CXADR	0	0.406296	0.343	0.117	0	Epithelial cell
MYC	0	0.405126	0.43	0.197	0	Epithelial cell
LAD1	0	0.404471	0.248	0.054	0	Epithelial cell
RPL35A	0	0.403352	0.983	0.934	0	Epithelial cell
NDUFB5	0	0.402032	0.505	0.251	0	Epithelial cell
S100A2	0	0.401266	0.168	0.032	0	Epithelial cell
RPS27A	0	0.401154	0.989	0.956	0	Epithelial cell
ZFP36L2	0	0.399141	0.522	0.291	0	Epithelial cell
ASF1B	0	0.398718	0.151	0.022	0	Epithelial cell
SF3B6	0	0.398351	0.7	0.44	0	Epithelial cell
CALR	0	0.397894	0.715	0.46	0	Epithelial cell
MALL	0	0.396955	0.171	0.017	0	Epithelial cell
CTSC	0	0.395255	0.217	0.046	0	Epithelial cell
LAPTM4B	0	0.394358	0.484	0.197	0	Epithelial cell
S100A6	0	0.394158	0.781	0.594	0	Epithelial cell
TSEN34	0	0.393486	0.455	0.23	0	Epithelial cell
ATP5F1B	0	0.393359	0.632	0.366	0	Epithelial cell
SCRG1	0	0.388149	0.104	0.014	0	Epithelial cell
SOD2	0	0.387884	0.3	0.117	0	Epithelial cell
PTMA	0	0.387085	0.992	0.966	0	Epithelial cell
ILF2	0	0.386626	0.505	0.242	0	Epithelial cell
KDELR2	0	0.38548	0.641	0.392	0	Epithelial cell
SUMO2	0	0.385437	0.862	0.652	0	Epithelial cell
YWHAH	0	0.384752	0.525	0.244	0	Epithelial cell
SFN	0	0.384671	0.304	0.103	0	Epithelial cell
PLS3	0	0.384358	0.164	0.026	0	Epithelial cell
AQP5	0	0.383232	0.146	0.027	0	Epithelial cell
GMPS	0	0.382386	0.291	0.088	0	Epithelial cell
DSG3	0	0.381896	0.144	0.015	0	Epithelial cell
P4HB	0	0.381752	0.682	0.406	0	Epithelial cell
CCT4	0	0.380025	0.503	0.231	0	Epithelial cell
CLDN1	0	0.379953	0.128	0.019	0	Epithelial cell
PRDX4	0	0.37765	0.515	0.227	0	Epithelial cell
FAM136A	0	0.373387	0.381	0.136	0	Epithelial cell
AMD1	0	0.372692	0.413	0.156	0	Epithelial cell
EEF1A1	0	0.371787	0.99	0.964	0	Epithelial cell
CMPK1	0	0.370489	0.468	0.194	0	Epithelial cell
RND3	0	0.37035	0.298	0.109	0	Epithelial cell
TXNL1	0	0.370055	0.486	0.207	0	Epithelial cell
ABRACL	0	0.36996	0.474	0.254	0	Epithelial cell
ARGLU1	0	0.369437	0.574	0.312	0	Epithelial cell
DNAJB11	0	0.367064	0.324	0.106	0	Epithelial cell
AK2	0	0.36645	0.482	0.225	0	Epithelial cell
PLIN2	0	0.36641	0.224	0.043	0	Epithelial cell
PCNA	0	0.363485	0.325	0.124	0	Epithelial cell
BACE2	0	0.363295	0.277	0.095	0	Epithelial cell
EIF1AX	0	0.362717	0.734	0.454	0	Epithelial cell
CALD1	0	0.362115	0.377	0.121	0	Epithelial cell
USP1	0	0.36174	0.347	0.119	0	Epithelial cell
MRPL37	0	0.361724	0.396	0.139	0	Epithelial cell
PSMA4	0	0.361044	0.594	0.316	0	Epithelial cell
PSMD2	0	0.36076	0.414	0.176	0	Epithelial cell
CNBP	0	0.360397	0.65	0.355	0	Epithelial cell
SEC61B	0	0.359431	0.789	0.567	0	Epithelial cell
TPGS2	0	0.359189	0.377	0.134	0	Epithelial cell
GHITM	0	0.357298	0.571	0.293	0	Epithelial cell
SMC4	0	0.355038	0.286	0.099	0	Epithelial cell
CLTB	0	0.354577	0.477	0.257	0	Epithelial cell
NASP	0	0.354473	0.404	0.162	0	Epithelial cell
HDAC2	0	0.354404	0.436	0.189	0	Epithelial cell
TMEM106C	0	0.352067	0.402	0.169	0	Epithelial cell
CD99	0	0.351233	0.518	0.246	0	Epithelial cell
STK24	0	0.351199	0.286	0.107	0	Epithelial cell
ACTL6A	0	0.350729	0.336	0.118	0	Epithelial cell
MYO10	0	0.350362	0.255	0.065	0	Epithelial cell
NFIB	0	0.348197	0.42	0.193	0	Epithelial cell
CENPW	0	0.348127	0.224	0.056	0	Epithelial cell
POLR2H	0	0.346606	0.529	0.276	0	Epithelial cell
RAD23A	0	0.345927	0.55	0.272	0	Epithelial cell
RAN	0	0.345377	0.755	0.485	0	Epithelial cell
PSMB1	0	0.344017	0.682	0.416	0	Epithelial cell
PRDX1	0	0.34355	0.884	0.703	0	Epithelial cell
CDKN3	0	0.343406	0.167	0.038	0	Epithelial cell
RPL18A	0	0.343236	0.987	0.95	0	Epithelial cell
MCM7	0	0.342153	0.272	0.078	0	Epithelial cell
PABPC1	0	0.34138	0.843	0.64	0	Epithelial cell
ATP5PB	0	0.340117	0.577	0.297	0	Epithelial cell
TFG	0	0.339884	0.44	0.191	0	Epithelial cell
MAP3K13	0	0.338403	0.547	0.313	0	Epithelial cell
SUB1	0	0.338285	0.825	0.587	0	Epithelial cell
BGN	0	0.337622	0.148	0.029	0	Epithelial cell
TRIR	0	0.337261	0.722	0.47	0	Epithelial cell
TMEM54	0	0.336414	0.426	0.181	0	Epithelial cell
ATP5F1A	0	0.335714	0.608	0.326	0	Epithelial cell
NBL1	0	0.33419	0.244	0.092	0	Epithelial cell
MSN	0	0.33405	0.233	0.068	0	Epithelial cell
UBAC2	0	0.333809	0.29	0.093	0	Epithelial cell
CDC20	0	0.332806	0.124	0.022	0	Epithelial cell
LITAF	0	0.330925	0.522	0.292	0	Epithelial cell
RPL7	0	0.330269	0.979	0.93	0	Epithelial cell
BIRC5	0	0.329796	0.185	0.051	0	Epithelial cell
ANP32E	0	0.329724	0.273	0.09	0	Epithelial cell
PDCD5	0	0.329481	0.608	0.334	0	Epithelial cell
CBR1	0	0.329361	0.27	0.083	0	Epithelial cell
PSMD14	0	0.32802	0.411	0.168	0	Epithelial cell
RTRAF	0	0.328006	0.638	0.354	0	Epithelial cell
TUBA1C	0	0.327584	0.446	0.217	0	Epithelial cell
PDXK	0	0.325887	0.399	0.168	0	Epithelial cell
FBL	0	0.323805	0.52	0.275	0	Epithelial cell
TMEM14B	0	0.323738	0.588	0.321	0	Epithelial cell
GAS6	0	0.323291	0.139	0.035	0	Epithelial cell
C1S	0	0.322537	0.126	0.025	0	Epithelial cell
DAP	0	0.322508	0.35	0.14	0	Epithelial cell
FDPS	0	0.322263	0.504	0.252	0	Epithelial cell
HMGB3	0	0.321953	0.322	0.112	0	Epithelial cell
EIF3K	0	0.321866	0.785	0.542	0	Epithelial cell
RPS3	0	0.321833	0.979	0.929	0	Epithelial cell
MZT1	0	0.321548	0.285	0.094	0	Epithelial cell
2023-09-07	0	0.321485	0.543	0.277	0	Epithelial cell
PSMD8	0	0.320559	0.664	0.39	0	Epithelial cell
ARF1	0	0.320352	0.7	0.42	0	Epithelial cell
LSM5	0	0.319907	0.701	0.448	0	Epithelial cell
COX5A	0	0.31982	0.71	0.435	0	Epithelial cell
GTF2A2	0	0.31952	0.505	0.242	0	Epithelial cell
MTHFD2	0	0.317494	0.416	0.189	0	Epithelial cell
DKC1	0	0.316989	0.374	0.138	0	Epithelial cell
CARHSP1	0	0.316801	0.431	0.215	0	Epithelial cell
TXN	0	0.31536	0.871	0.673	0	Epithelial cell
RALA	0	0.314307	0.389	0.152	0	Epithelial cell
HMGN1	0	0.312561	0.844	0.647	0	Epithelial cell
TXNL4A	0	0.312338	0.603	0.31	0	Epithelial cell
SDR16C5	0	0.312007	0.175	0.056	0	Epithelial cell
DMAC1	0	0.311711	0.501	0.253	0	Epithelial cell
MDH2	0	0.311555	0.643	0.365	0	Epithelial cell
LEMD1	0	0.3106	0.111	0.007	0	Epithelial cell
ZWINT	0	0.310434	0.198	0.049	0	Epithelial cell
HSPD1	0	0.310197	0.612	0.363	0	Epithelial cell
PCBP1	0	0.309537	0.72	0.456	0	Epithelial cell
CDKN2B	0	0.308887	0.148	0.023	0	Epithelial cell
STRAP	0	0.30843	0.495	0.232	0	Epithelial cell
MYL12B	0	0.307801	0.835	0.602	0	Epithelial cell
RAB11A	0	0.306738	0.616	0.366	0	Epithelial cell
CAPG	0	0.306162	0.475	0.245	0	Epithelial cell
EIF4EBP1	0	0.305857	0.481	0.242	0	Epithelial cell
NUDT8	0	0.30551	0.247	0.09	0	Epithelial cell
CDC123	0	0.304993	0.338	0.117	0	Epithelial cell
SNRPD3	0	0.304326	0.636	0.366	0	Epithelial cell
NPM1	0	0.304092	0.822	0.609	0	Epithelial cell
PPIA	0	0.302712	0.915	0.772	0	Epithelial cell
UBE2S	0	0.30267	0.43	0.209	0	Epithelial cell
MMADHC	0	0.302523	0.458	0.216	0	Epithelial cell
SYNGR1	0	0.301066	0.268	0.081	0	Epithelial cell
CENPF	0	0.300907	0.176	0.055	0	Epithelial cell
LAMP2	0	0.300449	0.471	0.242	0	Epithelial cell
BRIX1	0	0.300088	0.291	0.09	0	Epithelial cell
MCM3	0	0.299012	0.244	0.074	0	Epithelial cell
PRPF38A	0	0.298901	0.319	0.106	0	Epithelial cell
BTF3L4	0	0.298004	0.555	0.281	0	Epithelial cell
INSIG1	0	0.297175	0.296	0.116	0	Epithelial cell
ATP5PO	0	0.297077	0.704	0.457	0	Epithelial cell
CTSV	0	0.296896	0.122	0.015	0	Epithelial cell
S100A1	0	0.296889	0.238	0.124	0	Epithelial cell
RAD21	0	0.296535	0.556	0.313	0	Epithelial cell
MLF1	0	0.295667	0.288	0.104	0	Epithelial cell
WDR45B	0	0.295451	0.433	0.197	0	Epithelial cell
IER3IP1	0	0.295111	0.54	0.284	0	Epithelial cell
SET	0	0.294958	0.758	0.497	0	Epithelial cell
SH3YL1	0	0.294839	0.375	0.156	0	Epithelial cell
PSMD7	0	0.294714	0.452	0.206	0	Epithelial cell
RFC4	0	0.294509	0.184	0.034	0	Epithelial cell
MDFI	0	0.294429	0.223	0.067	0	Epithelial cell
CDK4	0	0.29328	0.43	0.193	0	Epithelial cell
CCNB2	0	0.293261	0.129	0.023	0	Epithelial cell
RBM8A	0	0.292605	0.667	0.401	0	Epithelial cell
COX4I1	0	0.292488	0.893	0.718	0	Epithelial cell
SELENOF	0	0.292237	0.509	0.243	0	Epithelial cell
UCHL3	0	0.29216	0.305	0.109	0	Epithelial cell
LMAN1	0	0.292121	0.487	0.23	0	Epithelial cell
DNAJB6	0	0.291902	0.613	0.354	0	Epithelial cell
MRPL3	0	0.29124	0.411	0.171	0	Epithelial cell
CAVIN1	0	0.290946	0.184	0.038	0	Epithelial cell
NUSAP1	0	0.29092	0.16	0.038	0	Epithelial cell
RBX1	0	0.290776	0.785	0.534	0	Epithelial cell
RCAN1	0	0.290484	0.219	0.081	0	Epithelial cell
OCIAD2	0	0.290266	0.613	0.347	0	Epithelial cell
ACP1	0	0.289453	0.561	0.281	0	Epithelial cell
DEPP1	0	0.289239	0.167	0.057	0	Epithelial cell
SRSF3	0	0.289194	0.746	0.48	0	Epithelial cell
DSC3	0	0.289038	0.131	0.015	0	Epithelial cell
SEC61G	0	0.288374	0.839	0.637	0	Epithelial cell
PSMG1	0	0.288104	0.264	0.076	0	Epithelial cell
RCN2	0	0.287858	0.449	0.2	0	Epithelial cell
ALG3	0	0.28778	0.332	0.115	0	Epithelial cell
ADI1	0	0.285863	0.431	0.192	0	Epithelial cell
ARPC2	0	0.28546	0.684	0.415	0	Epithelial cell
ID4	0	0.285303	0.145	0.026	0	Epithelial cell
SERPINH1	0	0.285249	0.291	0.101	0	Epithelial cell
BAMBI	0	0.284152	0.37	0.159	0	Epithelial cell
VDAC1	0	0.284031	0.658	0.384	0	Epithelial cell
PLSCR1	0	0.283913	0.238	0.076	0	Epithelial cell
EEF1B2	0	0.283875	0.798	0.615	0	Epithelial cell
MRPL4	0	0.283169	0.417	0.185	0	Epithelial cell
PPP1CA	0	0.283024	0.579	0.315	0	Epithelial cell
GCSH	0	0.282743	0.397	0.172	0	Epithelial cell
RNPS1	0	0.282692	0.576	0.312	0	Epithelial cell
RAB5IF	0	0.282645	0.468	0.225	0	Epithelial cell
ARPC1A	0	0.28216	0.558	0.295	0	Epithelial cell
EZH2	0	0.282034	0.216	0.061	0	Epithelial cell
MYLK	0	0.281793	0.158	0.044	0	Epithelial cell
PIM1	0	0.281712	0.132	0.021	0	Epithelial cell
HNRNPD	0	0.281588	0.551	0.279	0	Epithelial cell
ACAT2	0	0.281523	0.212	0.058	0	Epithelial cell
XRCC6	0	0.281459	0.496	0.237	0	Epithelial cell
ANXA4	0	0.281045	0.353	0.135	0	Epithelial cell
HEBP2	0	0.281035	0.646	0.391	0	Epithelial cell
HNRNPH3	0	0.279702	0.412	0.176	0	Epithelial cell
REXO2	0	0.279198	0.422	0.191	0	Epithelial cell
PFN2	0	0.278242	0.365	0.151	0	Epithelial cell
PNRC1	0	0.278025	0.528	0.28	0	Epithelial cell
NECTIN4	0	0.277739	0.347	0.145	0	Epithelial cell
TMEM176A	0	0.277462	0.135	0.055	0	Epithelial cell
DLX5	0	0.277408	0.119	0.005	0	Epithelial cell
TMEM14C	0	0.276809	0.566	0.319	0	Epithelial cell
UBA2	0	0.276708	0.322	0.117	0	Epithelial cell
BCL11A	0	0.276555	0.166	0.021	0	Epithelial cell
DCUN1D5	0	0.276401	0.34	0.128	0	Epithelial cell
APEX1	0	0.276043	0.544	0.271	0	Epithelial cell
CALM2	0	0.275697	0.915	0.771	0	Epithelial cell
MYBL2	0	0.275538	0.127	0.018	0	Epithelial cell
CLPTM1L	0	0.275494	0.299	0.131	0	Epithelial cell
RPSA	0	0.2745	0.937	0.828	0	Epithelial cell
PITX1	0	0.274302	0.295	0.108	0	Epithelial cell
OLA1	0	0.274252	0.398	0.167	0	Epithelial cell
ERP44	0	0.273866	0.256	0.08	0	Epithelial cell
DNMT1	0	0.27383	0.336	0.133	0	Epithelial cell
BID	0	0.27369	0.267	0.089	0	Epithelial cell
DPM1	0	0.272845	0.369	0.15	0	Epithelial cell
KHDRBS1	0	0.27186	0.534	0.269	0	Epithelial cell
NACA	0	0.27102	0.943	0.835	0	Epithelial cell
POLR2F	0	0.270983	0.567	0.304	0	Epithelial cell
PPP1R14B	0	0.270856	0.544	0.281	0	Epithelial cell
IGFBP7	0	0.270278	0.162	0.045	0	Epithelial cell
SMC2	0	0.270032	0.214	0.06	0	Epithelial cell
DBI	0	0.269572	0.831	0.628	0	Epithelial cell
NMB	0	0.269183	0.169	0.036	0	Epithelial cell
ENY2	0	0.269129	0.754	0.496	0	Epithelial cell
SRD5A1	0	0.268945	0.184	0.046	0	Epithelial cell
CLIC4	0	0.268371	0.292	0.107	0	Epithelial cell
GMDS	0	0.267965	0.218	0.059	0	Epithelial cell
TRIM29	0	0.267741	0.156	0.027	0	Epithelial cell
PCNP	0	0.267657	0.483	0.23	0	Epithelial cell
PFN1	0	0.267543	0.844	0.655	0	Epithelial cell
LARP6	0	0.267441	0.163	0.034	0	Epithelial cell
RBBP7	0	0.2667	0.411	0.186	0	Epithelial cell
CFL1	0	0.266284	0.906	0.756	0	Epithelial cell
HMGB1	0	0.266121	0.874	0.703	0	Epithelial cell
ACTR3B	0	0.265721	0.16	0.027	0	Epithelial cell
DNAJC9	0	0.265448	0.262	0.079	0	Epithelial cell
C19orf53	0	0.264631	0.779	0.543	0	Epithelial cell
NR4A2	0	0.264159	0.289	0.136	0	Epithelial cell
ANXA5	0	0.26392	0.468	0.219	0	Epithelial cell
CDC42EP1	0	0.263616	0.238	0.079	0	Epithelial cell
CLDN4	0	0.263337	0.735	0.538	0	Epithelial cell
PDIA3	0	0.263079	0.556	0.311	0	Epithelial cell
LINC01133	0	0.2628	0.145	0.036	0	Epithelial cell
SQLE	0	0.26253	0.445	0.216	0	Epithelial cell
HNRNPF	0	0.262396	0.632	0.361	0	Epithelial cell
IRF6	0	0.260876	0.309	0.128	0	Epithelial cell
PLGRKT	0	0.260685	0.337	0.154	0	Epithelial cell
NAP1L1	0	0.259436	0.734	0.488	0	Epithelial cell
PDLIM4	0	0.25887	0.233	0.08	0	Epithelial cell
MDK	0	0.258341	0.578	0.401	0	Epithelial cell
CCT3	0	0.258159	0.618	0.359	0	Epithelial cell
CENPU	0	0.257954	0.147	0.028	0	Epithelial cell
MPST	0	0.257254	0.399	0.172	0	Epithelial cell
SEC11C	0	0.257126	0.432	0.2	0	Epithelial cell
UBE2E3	0	0.257045	0.345	0.134	0	Epithelial cell
SYNCRIP	0	0.256768	0.438	0.212	0	Epithelial cell
MPLKIP	0	0.255669	0.444	0.2	0	Epithelial cell
EIF3D	0	0.255507	0.485	0.231	0	Epithelial cell
FOXC1	0	0.254899	0.153	0.021	0	Epithelial cell
DHCR7	0	0.254032	0.271	0.097	0	Epithelial cell
TUBA4A	0	0.253893	0.268	0.095	0	Epithelial cell
GLRX3	0	0.252997	0.324	0.12	0	Epithelial cell
HNRNPA2B1	0	0.252361	0.784	0.57	0	Epithelial cell
IFNGR2	0	0.2521	0.381	0.178	0	Epithelial cell
DDX39A	0	0.251671	0.284	0.104	0	Epithelial cell
SEM1	0	0.251639	0.803	0.566	0	Epithelial cell
GOLIM4	0	0.251095	0.234	0.08	0	Epithelial cell
RAC1	0	0.250946	0.775	0.571	0	Epithelial cell
EIF3E	0	0.250625	0.749	0.514	0	Epithelial cell
TMEM176B	0	0.250561	0.134	0.055	0	Epithelial cell
BRD7	0	0.250403	0.288	0.12	0	Epithelial cell
SNX3	0	0.250136	0.631	0.365	0	Epithelial cell
APOE	0	-0.252187	0.219	0.116	0	Epithelial cell
RPS15	0	-0.255517	0.986	0.954	0	Epithelial cell
RPL34	0	-0.267337	0.99	0.972	0	Epithelial cell
RPL41	0	-0.284686	0.999	0.995	0	Epithelial cell
RPL26	0	-0.289489	0.957	0.886	0	Epithelial cell
RPL36	0	-0.303361	0.979	0.941	0	Epithelial cell
ATP5F1E	0	-0.309854	0.963	0.91	0	Epithelial cell
NEAT1	0	-0.352218	0.91	0.859	0	Epithelial cell
ATP5MC2	0	-0.355262	0.867	0.792	0	Epithelial cell
EEF1D	0	-0.376425	0.94	0.883	0	Epithelial cell
GPX4	0	-0.38916	0.794	0.747	0	Epithelial cell
FTH1	0	-0.464167	0.996	0.987	0	Epithelial cell
ESR1	0	-0.47516	0.259	0.344	0	Epithelial cell
POLR2L	0	-0.478748	0.792	0.748	0	Epithelial cell
PPDPF	0	-0.502651	0.897	0.844	0	Epithelial cell
CIRBP	0	-0.517376	0.697	0.658	0	Epithelial cell
ANKRD30A	0	-0.52855	0.327	0.429	0	Epithelial cell
H2AFJ	0	-0.600861	0.618	0.64	0	Epithelial cell
RARRES3	0	-0.617339	0.389	0.457	0	Epithelial cell
IFITM3	0	-0.618725	0.538	0.57	0	Epithelial cell
XBP1	0	-0.620084	0.79	0.803	0	Epithelial cell
TFF3	0	-0.62205	0.397	0.533	0	Epithelial cell
GATA3	0	-0.629942	0.516	0.596	0	Epithelial cell
ADIRF	0	-0.66825	0.64	0.699	0	Epithelial cell
SMIM22	0	-0.672327	0.547	0.604	0	Epithelial cell
IFITM2	0	-0.744455	0.317	0.43	0	Epithelial cell
BMPR1B	0	-0.745025	0.1	0.181	0	Epithelial cell
MALAT1	0	-0.793666	0.979	0.973	0	Epithelial cell
COX6C	0	-0.829541	0.945	0.897	0	Epithelial cell
PIP	0	-0.835358	0.203	0.296	0	Epithelial cell
MGP	0	-0.846621	0.664	0.706	0	Epithelial cell
AZGP1	0	-0.867677	0.565	0.655	0	Epithelial cell
AGR3	0	-0.882368	0.281	0.455	0	Epithelial cell
CRIP1	0	-0.943771	0.48	0.609	0	Epithelial cell
SCGB2A2	0	-0.972867	0.281	0.442	0	Epithelial cell
SCGB1D2	0	-1.53186	0.159	0.24	0	Epithelial cell

## Sheet: LIHC_GSE151530_diffgene
Gene	p_val	avg_log2FC	pct.1	pct.2	p_val_adj	cell Type
YBX1	0	1.8193	0.98	0.571	0	Epithelial cell
YBX1	0	1.77344	0.994	0.66	0	Myeloid cell
YBX1	1.06962e-199	1.64778	0.971	0.538	1.99666e-195	Fibroblasts
SNHG25	3.85934e-301	1.60177	0.63	0.427	7.20424e-297	Epithelial cell
YBX1	2.49593e-238	1.58655	0.98	0.702	4.65915e-234	B cell
C9orf16	0	1.5831	0.725	0.394	0	Epithelial cell
YBX1	0	1.55331	0.972	0.568	0	Endothelial cell
CHGA	0	1.46425	0.326	0.066	0	Epithelial cell
PAGE1	0	1.45922	0.318	0.057	0	Epithelial cell
YBX1	0	1.33351	0.971	0.583	0	T cell
FABP5	0	1.30637	0.451	0.13	0	Epithelial cell
HES6	0	1.29609	0.368	0.082	0	Epithelial cell
HN1	0	1.26478	0.704	0.341	0	Epithelial cell
GAGE2A	0	1.25861	0.323	0.055	0	Epithelial cell
CTAG2	0	1.24629	0.298	0.042	0	Epithelial cell
TUBA1B	0	1.18534	0.802	0.494	0	Epithelial cell
ACTG2	3.64151e-08	1.17601	0.173	0.089	0.00067976	Fibroblasts
PGA5	0	1.17255	0.33	0.067	0	Epithelial cell
UQCRH	0	1.1354	0.903	0.662	0	Epithelial cell
TFPI2	0	1.11386	0.302	0.054	0	Epithelial cell
FTL	0	1.10117	0.993	0.978	0	Epithelial cell
TXN	6.89161e-10	1.07788	0.484	0.457	1.28646e-05	B cell
GZMB	9.9316e-09	1.05617	0.188	0.115	0.000185393	B cell
MACROD2	0	1.05598	0.329	0.073	0	Epithelial cell
GAPDH	1.31776e-25	1.0536	0.836	0.825	2.45987e-21	B cell
FTH1	2.05908e-79	1.0519	0.991	0.982	3.84368e-75	B cell
HLA-DRA	5.9318e-63	1.04213	0.821	0.574	1.10729e-58	B cell
CYCS	0	1.03289	0.812	0.53	0	Epithelial cell
HLA-DRB1	1.01407e-64	1.02779	0.784	0.521	1.89296e-60	B cell
GAPDH	0	1.00766	0.99	0.946	0	Epithelial cell
ATP5G3	0	0.997882	0.9	0.675	0	Epithelial cell
HLA-DPB1	1.01717e-65	0.995419	0.793	0.491	1.89875e-61	B cell
GAGE1	0	0.990044	0.316	0.055	0	Epithelial cell
GAGE12H	0	0.988527	0.277	0.032	0	Epithelial cell
HLA-DPA1	2.89444e-60	0.984977	0.783	0.536	5.40305e-56	B cell
NEUROD1	0	0.984805	0.266	0.039	0	Epithelial cell
SNHG25	2.22737e-07	0.983307	0.328	0.243	0.00415782	B cell
JUND	2.33383e-12	0.976669	0.506	0.439	4.35656e-08	B cell
FTH1	0	0.975058	0.998	0.991	0	Epithelial cell
ARL4C	1.48281e-17	0.973821	0.225	0.109	2.76795e-13	B cell
SLC25A39	0	0.957415	0.682	0.363	0	Epithelial cell
DPH3	0	0.9529	0.489	0.17	0	Epithelial cell
ACTB	8.81909e-66	0.945905	0.962	0.916	1.64626e-61	B cell
LGALS3	0	0.94137	0.471	0.195	0	Epithelial cell
ATP5L	0	0.938162	0.927	0.749	0	Epithelial cell
HIST1H4C	2.24808e-284	0.933402	0.554	0.297	4.19649e-280	Epithelial cell
ATP5J	0	0.929674	0.878	0.648	0	Epithelial cell
PPP1R14B	1.26995e-20	0.924245	0.279	0.142	2.37062e-16	B cell
ENO1	0	0.923401	0.877	0.651	0	Epithelial cell
IGLC3	6.42045e-291	0.923087	0.362	0.131	1.19851e-286	Epithelial cell
CD24	2.26845e-278	0.922777	0.577	0.372	4.23451e-274	Epithelial cell
HLA-DQB1	6.03189e-47	0.91756	0.64	0.381	1.12597e-42	B cell
C10orf10	0	0.905426	0.449	0.193	0	Epithelial cell
WBSCR22	0	0.900152	0.385	0.055	0	T cell
SMIM4	0	0.898246	0.54	0.219	0	Epithelial cell
STMN1	0	0.898102	0.608	0.251	0	Epithelial cell
AURKAIP1	0	0.893133	0.779	0.459	0	Epithelial cell
PKIB	0	0.888821	0.414	0.142	0	Epithelial cell
MARCKSL1	0	0.888256	0.565	0.223	0	Epithelial cell
CORO1A	1.48101e-50	0.884792	0.67	0.423	2.7646e-46	B cell
H2AFZ	0	0.878482	0.771	0.458	0	Epithelial cell
GNAS	4.71619e-24	0.877867	0.503	0.375	8.80371e-20	B cell
CALM1	0	0.877204	0.748	0.434	0	Epithelial cell
PPIA	2.45782e-62	0.87015	0.855	0.729	4.58801e-58	B cell
TPI1	0	0.864334	0.913	0.714	0	Epithelial cell
C12orf75	4.46664e-24	0.863874	0.297	0.142	8.33787e-20	B cell
MT1G	1.38751e-13	0.860258	0.187	0.097	2.59006e-09	Myeloid cell
CFL1	6.57328e-56	0.85714	0.839	0.722	1.22703e-51	B cell
GPR183	6.74757e-21	0.856592	0.423	0.265	1.25957e-16	B cell
ENO1	1.84272e-28	0.849729	0.547	0.382	3.43981e-24	B cell
G6PD	0	0.84881	0.401	0.106	0	Epithelial cell
TUBA1B	6.69901e-31	0.848428	0.59	0.422	1.2505e-26	B cell
HMGN2	0	0.845466	0.788	0.474	0	Epithelial cell
CXCL9	1.98312e-32	0.844302	0.263	0.108	3.70189e-28	Myeloid cell
TIMM13	0	0.840882	0.714	0.422	0	Epithelial cell
GPX1	4.53186e-21	0.830955	0.635	0.568	8.45962e-17	B cell
IGKC	1.82986e-246	0.823239	0.449	0.242	3.41581e-242	Epithelial cell
ARPC1B	5.6195e-42	0.823063	0.655	0.443	1.04899e-37	B cell
PPIA	0	0.820952	0.959	0.847	0	Epithelial cell
TIMM8B	0	0.818756	0.742	0.415	0	Epithelial cell
ACTG1	2.40992e-42	0.818741	0.787	0.675	4.49859e-38	B cell
MIF	0	0.813395	0.869	0.667	0	Epithelial cell
VIM	5.46393e-11	0.812596	0.58	0.544	1.01995e-06	B cell
MYL12A	1.97606e-38	0.812126	0.697	0.52	3.68871e-34	B cell
LDHA	2.10808e-17	0.809419	0.495	0.384	3.93516e-13	B cell
ATP5H	0	0.804721	0.848	0.585	0	Epithelial cell
PABPC1	2.15079e-59	0.804098	0.867	0.727	4.01488e-55	B cell
CD74	5.20238e-55	0.803835	0.943	0.917	9.71129e-51	B cell
LAGE3	0	0.80338	0.678	0.332	0	Epithelial cell
ALDOA	0	0.80114	0.863	0.639	0	Epithelial cell
NACA	1.24894e-77	0.800072	0.938	0.89	2.3314e-73	B cell
PARK7	6.22468e-27	0.79977	0.579	0.462	1.16196e-22	B cell
HMGN1	6.54288e-43	0.797872	0.717	0.547	1.22136e-38	B cell
HLA-DQA1	1.28433e-43	0.797653	0.615	0.345	2.39747e-39	B cell
TPI1	1.14909e-19	0.797578	0.556	0.443	2.145e-15	B cell
HMGN1	0	0.793775	0.764	0.458	0	Epithelial cell
RPSA	7.43183e-77	0.793236	0.96	0.918	1.3873e-72	B cell
PGAM1	0	0.792387	0.728	0.408	0	Epithelial cell
ARPC2	5.01897e-51	0.788858	0.784	0.68	9.36891e-47	B cell
HIST1H4C	7.33026e-12	0.785113	0.439	0.342	1.36834e-07	B cell
CXCL10	8.07946e-25	0.784778	0.243	0.109	1.50819e-20	Myeloid cell
SNRPB	0	0.782011	0.773	0.44	0	Epithelial cell
PLAC8	4.83182e-21	0.781474	0.362	0.205	9.01955e-17	B cell
JUND	1.72652e-100	0.780254	0.523	0.414	3.22289e-96	T cell
MRPS7	0	0.778155	0.659	0.329	0	Epithelial cell
REL	8.80796e-32	0.777477	0.466	0.254	1.64418e-27	B cell
TPM3	1.48592e-33	0.777123	0.54	0.354	2.77376e-29	B cell
PTMA	0	0.776925	0.962	0.839	0	Epithelial cell
FCER1G	5.2231e-12	0.775322	0.216	0.124	9.74995e-08	B cell
WBSCR22	4.74307e-62	0.769823	0.411	0.154	8.85388e-58	B cell
RPS23	3.45989e-70	0.769003	0.986	0.978	6.45858e-66	B cell
ALOX5AP	2.06112e-24	0.767557	0.389	0.218	3.84749e-20	B cell
C14orf2	0	0.767396	0.849	0.62	0	Epithelial cell
GSTM3	0	0.766536	0.449	0.156	0	Epithelial cell
PFN1	3.62106e-56	0.766068	0.879	0.77	6.75944e-52	B cell
ZNF331	2.16065e-19	0.761721	0.421	0.278	4.03329e-15	B cell
ARPC3	1.70868e-45	0.75972	0.744	0.607	3.1896e-41	B cell
PARK7	0	0.757173	0.806	0.49	0	Epithelial cell
TMSB10	5.01897e-65	0.755606	0.98	0.932	9.36892e-61	B cell
RPS2	1.41507e-84	0.755188	0.997	0.997	2.64151e-80	B cell
TYROBP	8.86361e-14	0.754978	0.28	0.171	1.65457e-09	B cell
TMSB4X	9.0443e-58	0.754598	0.991	0.986	1.6883e-53	B cell
SOX4	5.53665e-308	0.754588	0.442	0.196	1.03353e-303	Epithelial cell
NDUFS5	0	0.749773	0.853	0.596	0	Epithelial cell
WBSCR22	0	0.749599	0.622	0.185	0	Epithelial cell
NDUFB9	0	0.74837	0.853	0.618	0	Epithelial cell
UQCR10	0	0.747257	0.906	0.701	0	Epithelial cell
PDCD5	0	0.746493	0.769	0.43	0	Epithelial cell
RPS11	8.34398e-74	0.746377	0.965	0.923	1.55757e-69	B cell
SERPINF1	2.01132e-15	0.74567	0.19	0.089	3.75452e-11	B cell
TCL1A	1.682e-18	0.744608	0.248	0.116	3.13979e-14	B cell
NDUFS6	0	0.744346	0.858	0.616	0	Epithelial cell
PTMA	1.88988e-73	0.74426	0.984	0.978	3.52784e-69	B cell
LTB	1.52672e-31	0.743598	0.619	0.405	2.84993e-27	B cell
SNRPD1	0	0.742668	0.719	0.368	0	Epithelial cell
RPS3A	2.28391e-70	0.742527	0.985	0.98	4.26338e-66	B cell
WBSCR22	2.3495e-61	0.742321	0.36	0.052	4.38581e-57	Fibroblasts
ARPC2	0	0.742192	0.753	0.427	0	Epithelial cell
RPL30	2.94293e-67	0.741014	0.984	0.96	5.49357e-63	B cell
H2AFV	0	0.739038	0.708	0.384	0	Epithelial cell
COX7A2	0	0.737881	0.92	0.737	0	Epithelial cell
RPS13	2.53365e-72	0.73765	0.977	0.938	4.72957e-68	B cell
MYL12B	2.01523e-31	0.737104	0.561	0.391	3.76182e-27	B cell
RBP1	0	0.735273	0.403	0.123	0	Epithelial cell
RPS12	9.87139e-73	0.734991	0.994	0.991	1.84269e-68	B cell
SCAND1	0	0.734085	0.739	0.432	0	Epithelial cell
UQCRB	8.49959e-33	0.734049	0.735	0.611	1.58662e-28	B cell
ATP5O	0	0.733818	0.822	0.551	0	Epithelial cell
S100A10	2.44716e-15	0.733409	0.428	0.309	4.56812e-11	B cell
ALDOA	6.25552e-27	0.733336	0.639	0.54	1.16772e-22	B cell
RPS24	6.31349e-72	0.731499	0.973	0.963	1.17854e-67	B cell
APOE	1.30183e-06	0.730188	0.428	0.347	0.0243013	B cell
COX8A	0	0.729845	0.895	0.683	0	Epithelial cell
UQCRB	0	0.729132	0.923	0.788	0	Epithelial cell
APOA2	1.90429e-06	0.727718	0.471	0.382	0.0355473	B cell
SERBP1	2.2033e-26	0.726878	0.54	0.404	4.1129e-22	B cell
COTL1	2.37798e-33	0.726105	0.455	0.243	4.43898e-29	B cell
HNRNPA2B1	1.37977e-28	0.725746	0.649	0.549	2.57562e-24	B cell
ALDH1A1	3.88038e-238	0.724585	0.702	0.518	7.24351e-234	Epithelial cell
NAP1L1	3.2945e-42	0.723218	0.714	0.519	6.14985e-38	B cell
HMGN2	7.65553e-28	0.723015	0.634	0.502	1.42906e-23	B cell
CLIC3	2.76435e-10	0.722275	0.157	0.083	5.1602e-06	B cell
GNB2L1	9.41249e-72	0.722166	0.96	0.946	1.75703e-67	B cell
OAZ1	0	0.721705	0.886	0.668	0	Epithelial cell
LGALS3	1.26283e-61	0.721072	0.74	0.452	2.35733e-57	Myeloid cell
USMG5	0	0.719635	0.914	0.728	0	Epithelial cell
RPS8	1.82987e-74	0.717606	0.988	0.986	3.41582e-70	B cell
RPL28	1.46494e-69	0.71525	0.992	0.976	2.73461e-65	B cell
DBI	3.28046e-23	0.713736	0.531	0.402	6.12364e-19	B cell
H3F3A	2.10467e-58	0.713413	0.895	0.849	3.92879e-54	B cell
RPL22	2.77982e-67	0.713142	0.951	0.901	5.18909e-63	B cell
CLIC1	4.56953e-35	0.712865	0.666	0.534	8.52994e-31	B cell
RPL19	8.80375e-73	0.71198	0.991	0.98	1.6434e-68	B cell
APOA1BP	0	0.71131	0.671	0.349	0	Epithelial cell
RPS20	6.29329e-58	0.711234	0.951	0.909	1.17477e-53	B cell
RBM8A	0	0.710901	0.778	0.485	0	Epithelial cell
MS4A1	4.92457e-28	0.710327	0.436	0.231	9.19269e-24	B cell
SPIB	5.03603e-36	0.709671	0.307	0.112	9.40075e-32	B cell
UBA52	6.10546e-70	0.709209	0.967	0.925	1.13971e-65	B cell
RPS7	9.31846e-76	0.70814	0.977	0.97	1.73948e-71	B cell
WBSCR22	7.80731e-106	0.707488	0.412	0.081	1.45739e-101	Endothelial cell
COPE	0	0.707209	0.753	0.452	0	Epithelial cell
NCL	7.0673e-20	0.705218	0.587	0.516	1.31925e-15	B cell
LAPTM5	1.0132e-47	0.70501	0.696	0.411	1.89134e-43	B cell
EEF1A1	4.35788e-64	0.704521	0.994	0.997	8.13485e-60	B cell
PLD4	5.88834e-19	0.704272	0.195	0.081	1.09918e-14	B cell
METRNL	7.92555e-139	0.703256	0.246	0.117	1.47946e-134	T cell
HMGB3	0	0.702577	0.536	0.217	0	Epithelial cell
MYEOV2	0	0.702208	0.757	0.449	0	Epithelial cell
PSMA7	0	0.701944	0.878	0.638	0	Epithelial cell
TFF3	3.54894e-230	0.701665	0.415	0.205	6.62482e-226	Epithelial cell
FTL	1.1529e-07	0.700101	0.988	0.991	0.00215211	B cell
CCDC50	1.39391e-13	0.698944	0.375	0.27	2.60201e-09	B cell
CTSA	1.73431e-252	0.69837	0.684	0.476	3.23743e-248	Epithelial cell
IRF8	1.5458e-27	0.698293	0.345	0.161	2.88555e-23	B cell
YWHAB	8.40305e-31	0.696702	0.548	0.371	1.5686e-26	B cell
PPDPF	0	0.696653	0.772	0.547	0	Epithelial cell
SH3BGRL3	0	0.696146	0.713	0.427	0	Epithelial cell
UQCC2	0	0.692617	0.695	0.37	0	Epithelial cell
NDUFB2	0	0.690725	0.872	0.634	0	Epithelial cell
HLA-DQA2	1.61875e-32	0.690649	0.36	0.159	3.02171e-28	B cell
RPS18	1.42723e-72	0.68892	0.997	0.997	2.66422e-68	B cell
RPL29	5.02683e-74	0.688529	0.987	0.974	9.38358e-70	B cell
CACYBP	0	0.688395	0.657	0.308	0	Epithelial cell
POLR2E	0	0.688121	0.622	0.297	0	Epithelial cell
RPL37	2.05809e-63	0.687481	0.986	0.958	3.84184e-59	B cell
CALM2	3.0054e-32	0.68715	0.758	0.656	5.61019e-28	B cell
SNRPN	0	0.686956	0.524	0.238	0	Epithelial cell
IGKC	3.68051e-32	0.686881	0.548	0.342	6.8704e-28	Myeloid cell
EEF1B2	9.52904e-53	0.686462	0.903	0.874	1.77879e-48	B cell
ARPC5	1.30348e-28	0.686351	0.462	0.281	2.4332e-24	B cell
SOX4	2.52076e-09	0.685315	0.198	0.12	4.7055e-05	B cell
RPL5	2.00178e-68	0.683826	0.971	0.946	3.73671e-64	B cell
RPS9	9.43427e-77	0.682602	0.985	0.987	1.7611e-72	B cell
RAN	0	0.68087	0.795	0.49	0	Epithelial cell
NCL	0	0.680754	0.731	0.431	0	Epithelial cell
CREM	5.82489e-08	0.680491	0.442	0.381	0.00108733	B cell
ATP5E	7.3986e-62	0.679321	0.952	0.919	1.3811e-57	B cell
RPS27A	2.01782e-66	0.679217	0.995	0.983	3.76667e-62	B cell
LILRA4	2.28183e-23	0.677059	0.15	0.042	4.25948e-19	B cell
POLR2L	0	0.676894	0.907	0.725	0	Epithelial cell
RPL10A	8.27873e-64	0.675675	0.964	0.961	1.54539e-59	B cell
PGAM1	7.94202e-16	0.675626	0.383	0.269	1.48254e-11	B cell
CFL1	0	0.674456	0.901	0.701	0	Epithelial cell
MYL6	8.94869e-44	0.673759	0.867	0.823	1.67045e-39	B cell
GBP1	1.38863e-47	0.672196	0.404	0.175	2.59216e-43	Myeloid cell
RPL12	4.1067e-60	0.671566	0.974	0.972	7.66597e-56	B cell
PAGE5	0	0.670279	0.278	0.042	0	Epithelial cell
RPL37A	6.7684e-66	0.670197	0.992	0.975	1.26346e-61	B cell
SNRPD2	0	0.66955	0.884	0.667	0	Epithelial cell
MKKS	0	0.668842	0.651	0.342	0	Epithelial cell
HLA-DMB	3.07651e-37	0.667997	0.403	0.175	5.74292e-33	B cell
RPSA	0	0.667971	0.96	0.842	0	Epithelial cell
DDX5	1.13621e-25	0.667671	0.759	0.722	2.12096e-21	B cell
SRP14	4.71394e-37	0.667059	0.786	0.719	8.79951e-33	B cell
SH3BGRL3	9.73448e-38	0.665712	0.77	0.632	1.81713e-33	B cell
RPL9	8.54152e-65	0.664916	0.98	0.962	1.59444e-60	B cell
NDUFB4	0	0.664655	0.852	0.587	0	Epithelial cell
TCF4	3.24104e-12	0.664216	0.369	0.267	6.05005e-08	B cell
2023-09-07	1.40582e-26	0.663904	0.509	0.342	2.62424e-22	B cell
RNASE1	0	0.660765	0.312	0.082	0	Epithelial cell
CHCHD2	4.41567e-32	0.6605	0.76	0.725	8.24273e-28	B cell
CYC1	0	0.659971	0.805	0.552	0	Epithelial cell
RPS3	5.14377e-66	0.658601	0.991	0.979	9.60188e-62	B cell
CD37	4.63638e-32	0.658076	0.693	0.501	8.65474e-28	B cell
NPM1	2.83829e-31	0.657824	0.73	0.63	5.29824e-27	B cell
PRMT1	0	0.657665	0.502	0.187	0	Epithelial cell
RPL11	1.25959e-65	0.656377	0.997	0.989	2.35128e-61	B cell
STMN1	4.86372e-21	0.656098	0.29	0.151	9.0791e-17	B cell
RPL32	1.38432e-58	0.654949	0.99	0.984	2.58412e-54	B cell
TPT1	2.89693e-54	0.654355	0.97	0.973	5.40769e-50	B cell
IFNG	3.41115e-19	0.654185	0.241	0.189	6.36759e-15	T cell
EIF2S2	0	0.654166	0.765	0.477	0	Epithelial cell
RPL23	5.95545e-56	0.653491	0.934	0.875	1.1117e-51	B cell
ATP5B	0	0.650655	0.825	0.559	0	Epithelial cell
TMA7	0	0.650098	0.915	0.727	0	Epithelial cell
BTF3	2.53226e-43	0.649166	0.819	0.708	4.72697e-39	B cell
LRRFIP1	7.31583e-26	0.648593	0.41	0.233	1.36565e-21	B cell
SERBP1	0	0.648568	0.789	0.46	0	Epithelial cell
ATP5H	3.70902e-10	0.646933	0.39	0.317	6.92363e-06	B cell
RPL6	6.62165e-71	0.646212	0.983	0.965	1.23606e-66	B cell
TAGLN2	5.73848e-24	0.645579	0.552	0.404	1.0712e-19	B cell
ATP5D	0	0.645225	0.838	0.612	0	Epithelial cell
PLEK	1.11678e-25	0.645083	0.248	0.102	2.0847e-21	B cell
HIST1H1C	0	0.643829	0.624	0.344	0	Epithelial cell
CNPY3	2.63535e-32	0.642325	0.376	0.178	4.91941e-28	B cell
FABP4	8.38085e-10	0.641422	0.446	0.344	1.56445e-05	Endothelial cell
CALM1	3.32916e-21	0.641225	0.676	0.632	6.21454e-17	B cell
HINT1	6.30408e-42	0.640787	0.821	0.754	1.17678e-37	B cell
ATP5L	2.2956e-36	0.640405	0.833	0.807	4.28519e-32	B cell
RANBP1	0	0.640256	0.717	0.391	0	Epithelial cell
PKM	0	0.639713	0.608	0.334	0	Epithelial cell
RPL26	3.16876e-53	0.639697	0.973	0.968	5.91513e-49	B cell
SPATS2L	0	0.639516	0.676	0.41	0	Epithelial cell
COMMD6	7.83518e-38	0.638951	0.751	0.573	1.46259e-33	B cell
DYNLL1	0	0.638274	0.875	0.656	0	Epithelial cell
RAC1	8.20292e-20	0.636204	0.462	0.328	1.53124e-15	B cell
FAU	1.83284e-67	0.634918	0.98	0.975	3.42136e-63	B cell
SNU13	0	0.633422	0.764	0.471	0	Epithelial cell
RPS10	3.83999e-45	0.632868	0.928	0.877	7.16811e-41	B cell
RHOA	3.57566e-30	0.632187	0.615	0.458	6.67468e-26	B cell
TUBB	0	0.631649	0.763	0.483	0	Epithelial cell
LCP1	1.96965e-30	0.630014	0.353	0.166	3.67675e-26	B cell
RPL14	1.37729e-58	0.629536	0.953	0.947	2.57099e-54	B cell
RPS20	0	0.628819	0.965	0.851	0	Epithelial cell
RPS16	1.95499e-64	0.627598	0.981	0.974	3.64937e-60	B cell
TOMM7	0	0.627064	0.928	0.783	0	Epithelial cell
RPS3	0	0.625256	0.98	0.922	0	Epithelial cell
GPI	0	0.624714	0.551	0.262	0	Epithelial cell
SNRPF	0	0.62391	0.747	0.422	0	Epithelial cell
PGK1	6.95947e-22	0.623162	0.466	0.323	1.29912e-17	B cell
RAN	2.87062e-24	0.622576	0.582	0.459	5.35858e-20	B cell
UQCR10	4.52828e-19	0.622314	0.62	0.524	8.45294e-15	B cell
DRAP1	0	0.620667	0.75	0.434	0	Epithelial cell
RPL18A	5.95812e-63	0.620334	0.993	0.993	1.1122e-58	B cell
CD83	2.00436e-26	0.620157	0.472	0.267	3.74154e-22	B cell
RPLP2	7.12891e-57	0.61826	0.997	0.99	1.33075e-52	B cell
RPL27A	6.28083e-59	0.618208	0.994	0.988	1.17244e-54	B cell
LY6K	0	0.6182	0.251	0.032	0	Epithelial cell
RPL15	3.05348e-70	0.617721	0.981	0.982	5.69993e-66	B cell
CD24	2.16407e-13	0.616619	0.303	0.186	4.03966e-09	B cell
VDAC2	0	0.616536	0.732	0.412	0	Epithelial cell
NDUFB7	0	0.616273	0.828	0.568	0	Epithelial cell
RPS11	0	0.615948	0.952	0.851	0	Epithelial cell
RPS2	0	0.615345	0.989	0.932	0	Epithelial cell
FABP5	4.66691e-58	0.613713	0.669	0.372	8.71172e-54	Myeloid cell
UBE2L3	0	0.613224	0.62	0.3	0	Epithelial cell
ATP5J2	0	0.612366	0.923	0.752	0	Epithelial cell
AP2S1	0	0.612064	0.726	0.416	0	Epithelial cell
UCP2	4.11796e-21	0.611984	0.408	0.251	7.687e-17	B cell
RPS15	1.68249e-67	0.608919	0.999	0.99	3.14071e-63	B cell
MYL6	0	0.608901	0.941	0.779	0	Epithelial cell
RPL39	7.61263e-49	0.608563	0.983	0.971	1.42105e-44	B cell
RPS6	2.17265e-57	0.608077	0.986	0.987	4.05569e-53	B cell
NDUFA6	0	0.607385	0.803	0.527	0	Epithelial cell
UQCRH	3.36526e-20	0.607048	0.707	0.659	6.28194e-16	B cell
SLC2A1	0	0.606146	0.325	0.089	0	Epithelial cell
RPLP0	3.42923e-67	0.605796	0.957	0.96	6.40134e-63	B cell
RPL27	1.43065e-51	0.605756	0.956	0.933	2.67059e-47	B cell
RPS21	1.87896e-49	0.605732	0.952	0.909	3.50746e-45	B cell
UBL5	0	0.605709	0.899	0.691	0	Epithelial cell
ING2	0	0.605493	0.339	0.072	0	Epithelial cell
PTPRC	2.58068e-25	0.604552	0.483	0.298	4.81736e-21	B cell
RPL13	4.59436e-60	0.603593	0.993	0.998	8.5763e-56	B cell
CTSC	1.78808e-11	0.603403	0.272	0.177	3.3378e-07	B cell
CXCR4	4.77505e-27	0.602673	0.786	0.686	8.91358e-23	B cell
PSMA7	2.07148e-19	0.602107	0.613	0.553	3.86684e-15	B cell
NEDD8	0	0.60189	0.827	0.55	0	Epithelial cell
CCNI	1.47793e-22	0.601343	0.639	0.542	2.75886e-18	B cell
RPS14	3.18924e-58	0.601135	0.984	0.988	5.95335e-54	B cell
RPL7	2.7074e-59	0.600896	0.973	0.967	5.0539e-55	B cell
CCDC34	0	0.600595	0.437	0.136	0	Epithelial cell
COX6C	0	0.600556	0.951	0.836	0	Epithelial cell
HNRNPC	4.57285e-23	0.600005	0.564	0.44	8.53614e-19	B cell
ATP5C1	0	0.599983	0.776	0.505	0	Epithelial cell
NR4A2	3.35521e-15	0.599172	0.478	0.351	6.26318e-11	B cell
ATP5J2	9.74555e-16	0.599148	0.575	0.484	1.8192e-11	B cell
MT2A	1.54665e-28	0.598963	0.716	0.523	2.88714e-24	Myeloid cell
ARHGDIB	2.01159e-32	0.598931	0.671	0.492	3.75504e-28	B cell
UQCRC1	0	0.598624	0.705	0.401	0	Epithelial cell
PSMB5	0	0.59788	0.76	0.452	0	Epithelial cell
LDHA	1.50143e-255	0.597509	0.852	0.674	2.80272e-251	Epithelial cell
EZR	2.71864e-09	0.597269	0.507	0.449	5.07488e-05	B cell
GPX4	8.48129e-21	0.597172	0.647	0.557	1.5832e-16	B cell
YWHAZ	1.99595e-23	0.596677	0.612	0.483	3.72584e-19	B cell
RPL24	1.05134e-62	0.596625	0.963	0.943	1.96253e-58	B cell
RPS28	5.6075e-55	0.596352	0.998	0.986	1.04675e-50	B cell
RPL38	1.14516e-53	0.596119	0.979	0.94	2.13768e-49	B cell
MDK	4.55472e-298	0.595664	0.698	0.44	8.50229e-294	Epithelial cell
RPL4	3.73181e-51	0.59479	0.93	0.919	6.96618e-47	B cell
NDUFS6	4.67958e-11	0.594731	0.456	0.384	8.73537e-07	B cell
GPX7	0	0.594412	0.302	0.058	0	Epithelial cell
RPL18	2.82813e-61	0.593747	0.97	0.974	5.27926e-57	B cell
PRDX5	0	0.593659	0.86	0.625	0	Epithelial cell
NDUFS8	0	0.593353	0.749	0.439	0	Epithelial cell
NDUFB10	0	0.592589	0.789	0.499	0	Epithelial cell
SET	1.36124e-22	0.592362	0.481	0.324	2.54103e-18	B cell
RPL34	1.94882e-47	0.592227	0.987	0.989	3.63786e-43	B cell
SF3B5	0	0.59219	0.726	0.408	0	Epithelial cell
HNRNPA1	3.72307e-29	0.591377	0.788	0.713	6.94985e-25	B cell
BANK1	2.03435e-26	0.591312	0.329	0.151	3.79753e-22	B cell
ZC3HAV1	5.59342e-16	0.590957	0.29	0.167	1.04412e-11	B cell
SUMO2	0	0.590741	0.877	0.645	0	Epithelial cell
SLIRP	0	0.590363	0.795	0.508	0	Epithelial cell
TUBB	3.10952e-16	0.589766	0.385	0.258	5.80454e-12	B cell
PSME2	1.72315e-09	0.589514	0.559	0.55	3.2166e-05	B cell
CHCHD2	0	0.588701	0.927	0.767	0	Epithelial cell
BTG1	3.55094e-21	0.588165	0.795	0.727	6.62854e-17	B cell
ATP5G2	9.16843e-31	0.588128	0.763	0.695	1.71147e-26	B cell
PKM	2.1153e-13	0.587527	0.396	0.294	3.94862e-09	B cell
GNG5	0	0.587354	0.837	0.54	0	Epithelial cell
FKBP3	0	0.586908	0.545	0.228	0	Epithelial cell
HNRNPK	5.25397e-25	0.585601	0.576	0.433	9.80759e-21	B cell
LSP1	2.86651e-20	0.585513	0.561	0.445	5.35092e-16	B cell
RPL35	2.82303e-56	0.58533	0.978	0.97	5.26976e-52	B cell
SVIP	0	0.585083	0.551	0.243	0	Epithelial cell
COX6B1	1.28776e-26	0.584988	0.735	0.657	2.40386e-22	B cell
OLFML3	0	0.584932	0.248	0.041	0	Epithelial cell
SOD3	2.2446e-15	0.584883	0.714	0.559	4.19e-11	Fibroblasts
TCEB1	0	0.584772	0.751	0.457	0	Epithelial cell
LAMTOR1	0	0.583656	0.661	0.336	0	Epithelial cell
MRPS16	0	0.583396	0.675	0.344	0	Epithelial cell
NDUFB3	0	0.583071	0.697	0.412	0	Epithelial cell
COX7B	0	0.581852	0.877	0.646	0	Epithelial cell
USMG5	1.09747e-14	0.581823	0.571	0.491	2.04865e-10	B cell
RPL13A	5.80048e-58	0.580281	0.998	0.996	1.08278e-53	B cell
SAP18	5.09712e-19	0.579848	0.565	0.469	9.51479e-15	B cell
HNRNPA3	3.15411e-21	0.579828	0.48	0.339	5.88777e-17	B cell
RPS19	1.06442e-57	0.579631	0.995	0.994	1.98695e-53	B cell
S100A6	5.29397e-11	0.579367	0.603	0.558	9.88226e-07	B cell
PGA5	9.87393e-36	0.57927	0.261	0.093	1.84317e-31	Myeloid cell
CTSB	4.98117e-10	0.578946	0.301	0.216	9.29834e-06	B cell
IDH2	0	0.578257	0.587	0.26	0	Epithelial cell
HMGB1	7.73682e-25	0.578225	0.763	0.736	1.44423e-20	B cell
RPS29	1.2335e-45	0.578176	0.983	0.972	2.30258e-41	B cell
S100A11	3.83409e-08	0.578133	0.462	0.417	0.00071571	B cell
DNAJC8	0	0.578035	0.599	0.271	0	Epithelial cell
FABP3	0	0.577943	0.24	0.035	0	Epithelial cell
NUDC	0	0.57777	0.698	0.389	0	Epithelial cell
RPL21	7.21512e-49	0.577402	0.992	0.99	1.34685e-44	B cell
HLA-A	1.21557e-41	0.577128	0.921	0.894	2.2691e-37	B cell
CCT5	0	0.577115	0.629	0.31	0	Epithelial cell
TXNDC17	0	0.576102	0.735	0.436	0	Epithelial cell
COX4I1	2.86314e-44	0.575583	0.865	0.831	5.34463e-40	B cell
ATP5I	6.96242e-14	0.575562	0.656	0.588	1.29967e-09	B cell
ARPC1B	5.06632e-287	0.575373	0.733	0.465	9.45729e-283	Epithelial cell
RPL35A	4.17622e-54	0.575332	0.988	0.978	7.79575e-50	B cell
SNRPB	7.27179e-21	0.575126	0.479	0.344	1.35743e-16	B cell
RPS12	0	0.574351	0.996	0.975	0	Epithelial cell
RPS27	2.02035e-49	0.574334	0.999	0.998	3.77139e-45	B cell
RPL22	0	0.574283	0.939	0.784	0	Epithelial cell
IGLC2	1.51418e-36	0.574146	0.43	0.217	2.82652e-32	Myeloid cell
BANF1	0	0.573456	0.729	0.428	0	Epithelial cell
SNHG9	0	0.573221	0.486	0.21	0	Epithelial cell
NDUFS5	3.37179e-14	0.573128	0.549	0.485	6.29412e-10	B cell
PSMF1	0	0.573047	0.576	0.254	0	Epithelial cell
RPL23A	6.3524e-47	0.572878	0.966	0.982	1.1858e-42	B cell
LAMTOR5	0	0.572547	0.794	0.501	0	Epithelial cell
HMGB2	1.09146e-234	0.571425	0.377	0.162	2.03743e-230	Epithelial cell
SLC25A6	0	0.570563	0.823	0.559	0	Epithelial cell
MRPL20	0	0.569922	0.676	0.351	0	Epithelial cell
CCT6A	1.14109e-24	0.569881	0.307	0.15	2.13007e-20	B cell
COX6C	9.95281e-22	0.569817	0.689	0.6	1.85789e-17	B cell
SLC25A5	0	0.569737	0.831	0.542	0	Epithelial cell
C9orf16	9.02592e-11	0.569255	0.495	0.422	1.68487e-06	B cell
SNRPG	6.4337e-22	0.569118	0.527	0.388	1.20098e-17	B cell
ATP5B	3.21774e-14	0.568417	0.486	0.405	6.00655e-10	B cell
TUBA1B	1.13519e-51	0.568364	0.856	0.653	2.11906e-47	Myeloid cell
PAFAH1B3	0	0.568271	0.429	0.121	0	Epithelial cell
EIF4G2	1.65126e-19	0.56811	0.494	0.359	3.0824e-15	B cell
SRSF7	7.55043e-17	0.568014	0.598	0.503	1.40944e-12	B cell
AES	5.43566e-29	0.566501	0.376	0.188	1.01467e-24	B cell
SNRPF	1.52648e-29	0.566358	0.443	0.249	2.84948e-25	B cell
C19orf53	0	0.566167	0.803	0.512	0	Epithelial cell
PRDX2	0	0.565661	0.812	0.555	0	Epithelial cell
PFN1	7.56054e-289	0.564703	0.883	0.688	1.41133e-284	Epithelial cell
MARCKSL1	2.31896e-13	0.564182	0.369	0.253	4.3288e-09	B cell
RPL7A	4.02365e-57	0.563969	0.962	0.977	7.51094e-53	B cell
RPL31	3.94927e-41	0.56278	0.963	0.939	7.37211e-37	B cell
PHB	1.11964e-14	0.562309	0.352	0.242	2.09003e-10	B cell
ATP6V1F	0	0.561772	0.706	0.385	0	Epithelial cell
GNAI2	1.19639e-21	0.561232	0.344	0.196	2.2333e-17	B cell
GTF3C6	0	0.560897	0.605	0.276	0	Epithelial cell
EIF3F	2.08017e-22	0.560812	0.606	0.486	3.88305e-18	B cell
AREG	9.66412e-07	0.560448	0.338	0.266	0.01804	B cell
AP2M1	0	0.559954	0.68	0.34	0	Epithelial cell
COX7C	1.39635e-41	0.558243	0.887	0.838	2.60657e-37	B cell
C19orf43	3.87636e-23	0.558199	0.612	0.495	7.23601e-19	B cell
SNRPD2	8.58479e-26	0.557893	0.688	0.566	1.60252e-21	B cell
AGR2	1.02897e-179	0.557836	0.448	0.253	1.92077e-175	Epithelial cell
NCL	2.90436e-130	0.557645	0.638	0.503	5.42156e-126	T cell
RPS5	4.82962e-68	0.556196	0.987	0.976	9.01545e-64	B cell
SPP1	1.1239e-18	0.556166	0.487	0.329	2.09799e-14	Myeloid cell
UQCRFS1	0	0.554108	0.74	0.425	0	Epithelial cell
GZMB	1.06965e-28	0.5541	0.183	0.127	1.99672e-24	T cell
NQO1	8.16439e-283	0.55382	0.337	0.119	1.52405e-278	Epithelial cell
SERF2	2.00463e-37	0.553748	0.942	0.925	3.74205e-33	B cell
RPL36	1.28543e-48	0.552471	0.984	0.955	2.39951e-44	B cell
MIF	7.72054e-10	0.552398	0.558	0.485	1.44119e-05	B cell
NEDD8	3.36799e-18	0.552262	0.562	0.469	6.28703e-14	B cell
RPS26	7.05437e-33	0.55197	0.89	0.881	1.31684e-28	B cell
PAGE2B	4.58918e-277	0.551806	0.176	0.022	8.56662e-273	Epithelial cell
TOMM7	1.0785e-39	0.551659	0.874	0.766	2.01323e-35	B cell
RPS25	1.51954e-49	0.55111	0.978	0.974	2.83652e-45	B cell
PSMD8	0	0.550186	0.78	0.484	0	Epithelial cell
HMGN3	0	0.549	0.636	0.345	0	Epithelial cell
COX5A	0	0.548964	0.833	0.568	0	Epithelial cell
VAMP8	8.91058e-10	0.547777	0.458	0.398	1.66334e-05	B cell
BRK1	1.90875e-19	0.546668	0.545	0.427	3.56306e-15	B cell
SELL	4.36483e-24	0.546426	0.343	0.167	8.14783e-20	B cell
NDUFB8	0	0.546239	0.792	0.504	0	Epithelial cell
RGS2	8.46359e-12	0.546192	0.543	0.456	1.5799e-07	B cell
TRAPPC1	2.41259e-18	0.544706	0.486	0.357	4.50359e-14	B cell
MINOS1	0	0.543779	0.754	0.465	0	Epithelial cell
RAB11FIP1	1.02463e-10	0.543442	0.275	0.182	1.91268e-06	B cell
CD63	2.81724e-228	0.542457	0.91	0.825	5.25895e-224	Epithelial cell
NDUFA11	0	0.542344	0.83	0.58	0	Epithelial cell
MRPL34	0	0.541762	0.62	0.301	0	Epithelial cell
C11orf58	8.82671e-17	0.541668	0.522	0.42	1.64768e-12	B cell
CD48	9.49951e-28	0.541653	0.495	0.287	1.77327e-23	B cell
GADD45GIP1	0	0.540884	0.731	0.422	0	Epithelial cell
SLC25A3	1.93944e-17	0.540857	0.572	0.481	3.62035e-13	B cell
EIF3H	4.39914e-19	0.540498	0.568	0.455	8.21187e-15	B cell
RBM8A	4.5224e-19	0.54037	0.517	0.391	8.44196e-15	B cell
EIF5A	6.81872e-15	0.540352	0.509	0.414	1.27285e-10	B cell
CD52	3.72545e-27	0.539676	0.725	0.531	6.95429e-23	B cell
RNASET2	3.65204e-14	0.538945	0.606	0.539	6.81726e-10	B cell
TSTA3	0	0.538481	0.531	0.234	0	Epithelial cell
GPR65	6.34474e-17	0.538458	0.279	0.15	1.18437e-12	B cell
MT-ND1	5.14903e-41	0.537831	0.97	0.94	9.6117e-37	B cell
SRRM1	1.16279e-22	0.537734	0.485	0.332	2.17058e-18	B cell
PSMD14	0	0.537437	0.52	0.218	0	Epithelial cell
NDUFA4	1.314e-14	0.536713	0.678	0.685	2.45283e-10	B cell
MS4A6A	1.6646e-12	0.535819	0.136	0.059	3.1073e-08	B cell
PNKD	0	0.535818	0.643	0.368	0	Epithelial cell
RPS17	1.06114e-36	0.53575	0.973	0.978	1.98084e-32	B cell
RHOBTB3	0	0.535233	0.476	0.199	0	Epithelial cell
SNX3	1.03594e-16	0.534833	0.639	0.564	1.93379e-12	B cell
DDX21	1.48123e-21	0.534687	0.441	0.273	2.76502e-17	B cell
RPL8	4.06911e-62	0.534516	0.988	0.986	7.59581e-58	B cell
SNHG7	1.43246e-18	0.534353	0.379	0.232	2.67397e-14	B cell
HNRNPU	3.17274e-14	0.534153	0.361	0.25	5.92256e-10	B cell
ZC3H15	0	0.53395	0.599	0.3	0	Epithelial cell
POMP	3.53372e-16	0.533468	0.556	0.476	6.5964e-12	B cell
ADRM1	0	0.532547	0.692	0.365	0	Epithelial cell
RGCC	8.34e-09	0.531604	0.598	0.493	0.000155683	Endothelial cell
ST13	5.08756e-23	0.531531	0.497	0.338	9.49694e-19	B cell
TKTL1	0	0.530996	0.222	0.028	0	Epithelial cell
CCT3	5.49959e-16	0.530872	0.388	0.267	1.02661e-11	B cell
RAC1	0	0.530813	0.843	0.607	0	Epithelial cell
HLA-DRB5	3.28198e-23	0.530569	0.514	0.31	6.12647e-19	B cell
ACTR2	2.6202e-21	0.530373	0.361	0.208	4.89114e-17	B cell
LINC00261	0	0.529451	0.404	0.161	0	Epithelial cell
PSMB6	0	0.528211	0.726	0.422	0	Epithelial cell
RPS4X	4.97107e-53	0.527762	0.979	0.988	9.2795e-49	B cell
HLA-DMA	4.53033e-21	0.526589	0.583	0.452	8.45676e-17	B cell
RALA	0	0.526455	0.496	0.187	0	Epithelial cell
DDT	1.13209e-274	0.525974	0.855	0.649	2.11328e-270	Epithelial cell
CCT6A	0	0.525676	0.64	0.351	0	Epithelial cell
CDC42	1.12075e-14	0.524852	0.517	0.403	2.0921e-10	B cell
NAA10	0	0.524572	0.629	0.3	0	Epithelial cell
ZFP36L2	7.66488e-15	0.52358	0.619	0.518	1.4308e-10	B cell
COX6A1	1.6788e-16	0.523133	0.634	0.579	3.13381e-12	B cell
C11orf96	4.8653e-08	0.522739	0.498	0.378	0.000908206	Fibroblasts
RPS4Y1	1.90569e-17	0.522295	0.606	0.503	3.55735e-13	B cell
RPS19BP1	0	0.521666	0.674	0.362	0	Epithelial cell
RPS15A	7.50268e-46	0.521591	0.986	0.985	1.40053e-41	B cell
SUMO2	9.87182e-20	0.521499	0.679	0.629	1.84277e-15	B cell
BANF1	3.21146e-18	0.52142	0.393	0.254	5.99483e-14	B cell
TMA7	3.59991e-32	0.52105	0.843	0.791	6.71995e-28	B cell
SPON2	2.75969e-269	0.520681	0.529	0.285	5.15152e-265	Epithelial cell
RPL3	2.04339e-51	0.520236	0.988	0.993	3.8144e-47	B cell
GPX1	0	0.520096	0.842	0.578	0	Epithelial cell
C4orf3	0	0.519876	0.699	0.422	0	Epithelial cell
APRT	4.79966e-17	0.519767	0.561	0.463	8.95953e-13	B cell
CYBB	7.66228e-23	0.519557	0.213	0.083	1.43032e-18	B cell
GNG11	0	0.518701	0.25	0.043	0	Epithelial cell
HSP90AB1	1.62e-10	0.51857	0.724	0.716	3.02405e-06	B cell
PSME1	2.70795e-17	0.516737	0.679	0.641	5.05493e-13	B cell
SRM	0	0.516183	0.525	0.209	0	Epithelial cell
DDX24	2.29083e-14	0.515501	0.484	0.381	4.2763e-10	B cell
FABP5	1.0244e-10	0.515094	0.251	0.16	1.91224e-06	B cell
GPX4	0	0.515073	0.907	0.731	0	Epithelial cell
NDUFA12	0	0.515073	0.733	0.408	0	Epithelial cell
ROMO1	6.5393e-08	0.514853	0.435	0.364	0.00122069	B cell
BLOC1S1	1.0681e-18	0.514779	0.477	0.336	1.99382e-14	B cell
RBM3	1.63927e-16	0.514404	0.549	0.439	3.06002e-12	B cell
UBA52	0	0.514369	0.973	0.889	0	Epithelial cell
H3F3A	0	0.514214	0.929	0.764	0	Epithelial cell
DEK	1.12748e-30	0.513867	0.31	0.126	2.10466e-26	B cell
CHCHD10	1.76671e-20	0.513757	0.588	0.351	3.29792e-16	Fibroblasts
FAM162A	0	0.513597	0.663	0.369	0	Epithelial cell
TMEM147	1.74271e-282	0.513548	0.756	0.526	3.25312e-278	Epithelial cell
TMEM14B	0	0.512955	0.692	0.392	0	Epithelial cell
FKBP1A	1.15554e-16	0.512685	0.437	0.305	2.15704e-12	B cell
LDHB	7.94114e-14	0.512098	0.465	0.378	1.48237e-09	B cell
PRRC2C	2.48362e-17	0.512084	0.477	0.346	4.63618e-13	B cell
MTCH2	0	0.511517	0.677	0.365	0	Epithelial cell
RPLP1	6.89975e-58	0.511092	0.997	0.999	1.28798e-53	B cell
SLC25A5	7.88321e-17	0.511026	0.521	0.411	1.47156e-12	B cell
RPS9	0	0.511007	0.977	0.909	0	Epithelial cell
PTP4A3	0	0.510227	0.27	0.055	0	Epithelial cell
PRDX1	0	0.508978	0.908	0.721	0	Epithelial cell
UBXN1	8.72672e-18	0.508902	0.464	0.325	1.62902e-13	B cell
TIMM13	3.72305e-08	0.507939	0.338	0.266	0.000694981	B cell
CSAG1	0	0.506896	0.237	0.021	0	Epithelial cell
RPL37A	0	0.506657	0.995	0.974	0	Epithelial cell
YWHAB	0	0.506357	0.735	0.426	0	Epithelial cell
FAM26F	2.23175e-49	0.506333	0.662	0.399	4.16601e-45	Myeloid cell
HLA-E	3.11648e-21	0.50629	0.8	0.791	5.81754e-17	B cell
MT-CO3	1.65786e-51	0.505703	0.991	0.976	3.09472e-47	B cell
RPL41	1.49896e-37	0.505664	0.999	0.988	2.79811e-33	B cell
CD320	0	0.505601	0.431	0.164	0	Epithelial cell
ACTB	1.70014e-252	0.504369	0.966	0.892	3.17365e-248	Epithelial cell
ROMO1	3.3082e-294	0.503466	0.829	0.585	6.17542e-290	Epithelial cell
HNRNPD	4.85349e-19	0.503441	0.336	0.2	9.06001e-15	B cell
TUBA1A	2.80193e-18	0.503348	0.317	0.172	5.23036e-14	B cell
ZNF706	0	0.503286	0.711	0.419	0	Epithelial cell
ARPC4	4.98664e-18	0.503066	0.354	0.214	9.30856e-14	B cell
MAD2L2	0	0.503062	0.494	0.183	0	Epithelial cell
TUSC2	0	0.502655	0.532	0.215	0	Epithelial cell
C8orf59	0	0.502513	0.629	0.354	0	Epithelial cell
XRCC5	1.47765e-19	0.502396	0.34	0.201	2.75832e-15	B cell
SCT	3.78882e-18	0.501996	0.114	0.031	7.07259e-14	B cell
SCAF11	6.33976e-20	0.501295	0.397	0.244	1.18344e-15	B cell
EIF5	0	0.501248	0.617	0.331	0	Epithelial cell
NDUFB2	8.30301e-13	0.50082	0.568	0.523	1.54992e-08	B cell
UBL5	1.65144e-15	0.500576	0.685	0.636	3.08275e-11	B cell
RPL10	3.88998e-54	0.499838	0.998	0.997	7.26143e-50	B cell
BOLA3	0	0.499683	0.617	0.292	0	Epithelial cell
PA2G4	0	0.499646	0.723	0.406	0	Epithelial cell
PCBD1	0	0.498788	0.778	0.49	0	Epithelial cell
HSPE1	1.57161e-303	0.498752	0.901	0.749	2.93372e-299	Epithelial cell
EIF3K	1.86609e-20	0.498271	0.685	0.639	3.48343e-16	B cell
NDUFV2	0	0.49823	0.783	0.517	0	Epithelial cell
MRPS7	5.37166e-11	0.497974	0.295	0.201	1.00273e-06	B cell
IGFBP7	4.78395e-20	0.497799	0.957	0.92	8.9302e-16	Endothelial cell
SKP1	3.28848e-14	0.49713	0.584	0.527	6.13861e-10	B cell
CHGA	1.03651e-32	0.49684	0.248	0.09	1.93485e-28	Myeloid cell
COX20	1.18917e-16	0.496536	0.289	0.165	2.21983e-12	B cell
MRPS21	0	0.496315	0.815	0.568	0	Epithelial cell
TKT	0	0.496202	0.694	0.404	0	Epithelial cell
PGLS	3.38639e-17	0.496112	0.309	0.179	6.32138e-13	B cell
EIF3K	0	0.49592	0.839	0.598	0	Epithelial cell
MRPL15	0	0.495497	0.557	0.235	0	Epithelial cell
NDUFA4	0	0.495479	0.932	0.799	0	Epithelial cell
HNRNPM	2.38665e-22	0.495276	0.432	0.273	4.45516e-18	B cell
C14orf2	1.45878e-17	0.494705	0.693	0.612	2.72311e-13	B cell
ACTR3	7.66265e-16	0.494536	0.428	0.301	1.43039e-11	B cell
ATP5O	7.25955e-15	0.494407	0.557	0.475	1.35514e-10	B cell
MRPS15	0	0.494161	0.68	0.349	0	Epithelial cell
BASP1	1.84721e-10	0.493785	0.31	0.218	3.44818e-06	B cell
HSPA5	7.53144e-96	0.493642	0.486	0.345	1.40589e-91	T cell
PNRC1	4.55964e-20	0.493212	0.636	0.526	8.51149e-16	B cell
RPL36A	8.47784e-28	0.493143	0.88	0.764	1.58256e-23	B cell
HES4	2.152e-19	0.493035	0.486	0.268	4.01713e-15	Fibroblasts
PHLDA2	8.47752e-11	0.492053	0.432	0.283	1.5825e-06	Fibroblasts
NHP2	2.77821e-20	0.491044	0.39	0.236	5.18609e-16	B cell
CSTB	0	0.490846	0.841	0.586	0	Epithelial cell
TUBB4B	0	0.490625	0.675	0.383	0	Epithelial cell
HNRNPA0	4.08868e-18	0.490221	0.515	0.379	7.63234e-14	B cell
RNF7	0	0.490011	0.638	0.32	0	Epithelial cell
BRK1	0	0.489531	0.765	0.47	0	Epithelial cell
MRPS12	0	0.489197	0.656	0.334	0	Epithelial cell
C20orf24	0	0.489118	0.698	0.371	0	Epithelial cell
COX6B1	3.4315e-297	0.488744	0.943	0.847	6.40557e-293	Epithelial cell
CAPZB	1.23167e-19	0.48868	0.445	0.291	2.29917e-15	B cell
CAPG	1.85427e-20	0.488481	0.324	0.171	3.46136e-16	B cell
ATP6V0E1	2.42735e-17	0.488318	0.622	0.554	4.53114e-13	B cell
GLTSCR2	4.36098e-25	0.48818	0.789	0.697	8.14064e-21	B cell
ANKRD11	9.06482e-10	0.48791	0.309	0.221	1.69213e-05	B cell
PPP1CA	0	0.48726	0.688	0.368	0	Epithelial cell
RAC2	2.77914e-21	0.486863	0.556	0.409	5.18783e-17	B cell
ARL6IP5	5.00865e-21	0.486265	0.436	0.271	9.34964e-17	B cell
ATP1B3	0	0.485593	0.455	0.17	0	Epithelial cell
NDUFAF3	0	0.48543	0.717	0.395	0	Epithelial cell
ODC1	6.73504e-14	0.485418	0.396	0.281	1.25723e-09	B cell
SSB	0	0.485417	0.554	0.259	0	Epithelial cell
GAPDH	1.43652e-44	0.48506	0.963	0.895	2.68155e-40	Myeloid cell
TPM2	1.07338e-12	0.484174	0.105	0.038	2.00368e-08	B cell
PPM1K	1.98834e-11	0.483542	0.339	0.238	3.71163e-07	B cell
OFD1	8.96883e-16	0.482973	0.273	0.15	1.67421e-11	B cell
RAB2A	0	0.482432	0.736	0.455	0	Epithelial cell
SRGN	9.93493e-09	0.482196	0.642	0.653	0.000185455	B cell
BRI3	5.26584e-17	0.482098	0.273	0.151	9.82975e-13	B cell
HN1	7.07871e-09	0.482097	0.323	0.242	0.000132138	B cell
NDUFC2	6.51299e-265	0.481706	0.834	0.628	1.21578e-260	Epithelial cell
CTSC	7.4162e-276	0.481696	0.488	0.243	1.38438e-271	Epithelial cell
PPDPF	4.52809e-16	0.481268	0.688	0.602	8.45259e-12	B cell
HMGB1	2.70916e-221	0.481181	0.852	0.643	5.05719e-217	Epithelial cell
GAPT	3.61035e-27	0.481092	0.227	0.078	6.73944e-23	B cell
RAB13	0	0.480432	0.711	0.448	0	Epithelial cell
LYN	9.74125e-24	0.480407	0.251	0.105	1.8184e-19	B cell
SNRPC	0	0.480393	0.722	0.401	0	Epithelial cell
SSB	1.42534e-17	0.479981	0.305	0.174	2.66069e-13	B cell
RP11-525A16.4	0	0.479932	0.255	0.045	0	Epithelial cell
BNIP3	1.08532e-210	0.479919	0.732	0.518	2.02597e-206	Epithelial cell
WBSCR22	1.48622e-108	0.479643	0.362	0.044	2.77433e-104	Myeloid cell
PNISR	1.67727e-18	0.479178	0.569	0.447	3.13096e-14	B cell
SRRM2	2.84899e-09	0.4788	0.484	0.426	5.31822e-05	B cell
BPTF	2.21372e-18	0.478202	0.286	0.154	4.13235e-14	B cell
UGCG	5.84428e-17	0.47747	0.209	0.095	1.09095e-12	B cell
EIF3D	9.79236e-15	0.477434	0.422	0.302	1.82794e-10	B cell
PTPRE	5.1928e-14	0.477073	0.172	0.079	9.6934e-10	B cell
PSME2	1.2059e-39	0.476947	0.725	0.498	2.25105e-35	Myeloid cell
ABRACL	5.39363e-16	0.476864	0.324	0.199	1.00683e-11	B cell
IGLC3	1.3093e-36	0.47662	0.322	0.135	2.44408e-32	Myeloid cell
BAX	1.33251e-11	0.475941	0.382	0.28	2.48739e-07	B cell
SLC25A3	0	0.475514	0.865	0.639	0	Epithelial cell
C11orf31	4.23545e-14	0.475467	0.543	0.451	7.90632e-10	B cell
SFPQ	9.75656e-15	0.475381	0.445	0.329	1.82126e-10	B cell
CHCHD10	2.37113e-11	0.475262	0.559	0.492	4.42619e-07	B cell
MEA1	0	0.47522	0.631	0.307	0	Epithelial cell
STX7	2.31403e-19	0.475159	0.295	0.153	4.31959e-15	B cell
CHCHD10	1.08377e-271	0.475095	0.798	0.546	2.02307e-267	Epithelial cell
RNF114	0	0.475056	0.524	0.22	0	Epithelial cell
SNRPE	9.88572e-18	0.474992	0.422	0.287	1.84537e-13	B cell
EIF2S2	5.7194e-08	0.473979	0.466	0.424	0.00106764	B cell
XRCC6	4.65455e-18	0.472992	0.338	0.203	8.68865e-14	B cell
ATP5A1	0	0.472769	0.745	0.457	0	Epithelial cell
COX8A	1.80464e-12	0.472706	0.578	0.521	3.36872e-08	B cell
C19orf53	1.07717e-12	0.472483	0.558	0.49	2.01076e-08	B cell
HNRNPA3	0	0.472239	0.672	0.395	0	Epithelial cell
EIF3E	4.6217e-19	0.472178	0.746	0.691	8.62732e-15	B cell
CHMP1B	4.66579e-12	0.472107	0.332	0.216	8.70963e-08	B cell
NDUFA3	6.82869e-281	0.472041	0.784	0.548	1.27471e-276	Epithelial cell
RBX1	6.05927e-15	0.471971	0.477	0.373	1.13108e-10	B cell
HNRNPF	1.18419e-20	0.471317	0.409	0.254	2.21052e-16	B cell
CLIC1	0	0.471003	0.742	0.453	0	Epithelial cell
SERP1	0	0.470996	0.788	0.499	0	Epithelial cell
LSM3	0	0.470731	0.674	0.374	0	Epithelial cell
SRSF5	9.5779e-16	0.470304	0.645	0.579	1.78791e-11	B cell
H2AFZ	7.12179e-07	0.470083	0.569	0.557	0.0132942	B cell
HNRNPM	0	0.469688	0.614	0.32	0	Epithelial cell
SMS	0	0.46966	0.53	0.218	0	Epithelial cell
CDKN3	0	0.469653	0.328	0.094	0	Epithelial cell
SRP14	0	0.46947	0.912	0.736	0	Epithelial cell
NR3C1	4.26908e-10	0.468658	0.291	0.198	7.9691e-06	B cell
ZFAS1	1.98924e-27	0.468549	0.641	0.432	3.71331e-23	B cell
POMP	0	0.468281	0.817	0.573	0	Epithelial cell
ATP1B3	8.02069e-13	0.468185	0.338	0.23	1.49722e-08	B cell
VIM	1.00745e-31	0.467694	0.208	0.144	1.8806e-27	Epithelial cell
TPM3	0	0.467627	0.712	0.422	0	Epithelial cell
GTSF1	0	0.467611	0.241	0.026	0	Epithelial cell
BIRC3	1.2106e-07	0.467493	0.438	0.36	0.00225982	B cell
SKAP2	1.13245e-23	0.467328	0.287	0.133	2.11394e-19	B cell
RBM39	1.30265e-15	0.467083	0.62	0.55	2.43165e-11	B cell
ATP5D	9.52385e-16	0.466394	0.624	0.559	1.77782e-11	B cell
PSMB9	1.64423e-11	0.466088	0.55	0.487	3.06929e-07	B cell
HSPB11	0	0.465994	0.561	0.236	0	Epithelial cell
EIF4B	1.57189e-13	0.465819	0.438	0.329	2.93424e-09	B cell
SNHG8	3.58111e-15	0.465461	0.547	0.436	6.68486e-11	B cell
CYCS	4.65169e-10	0.464017	0.599	0.552	8.68331e-06	B cell
NDUFA1	5.6324e-295	0.463211	0.884	0.691	1.0514e-290	Epithelial cell
ATP6V1E1	0	0.463075	0.538	0.227	0	Epithelial cell
RBX1	0	0.462815	0.726	0.429	0	Epithelial cell
ASNA1	0	0.462565	0.546	0.219	0	Epithelial cell
NDUFB11	4.54374e-308	0.462541	0.822	0.582	8.48179e-304	Epithelial cell
NCF1	1.39527e-15	0.462014	0.527	0.412	2.60455e-11	B cell
DNAJC8	6.95879e-14	0.461898	0.366	0.252	1.299e-09	B cell
MRPL17	0	0.461376	0.456	0.155	0	Epithelial cell
CCDC28B	0	0.460626	0.284	0.049	0	Epithelial cell
PDCD4	1.01694e-15	0.460161	0.325	0.198	1.89832e-11	B cell
UXT	5.98385e-20	0.459987	0.585	0.449	1.11701e-15	B cell
KDM6B	9.18799e-17	0.459884	0.322	0.183	1.71512e-12	B cell
CDK4	0	0.459805	0.541	0.22	0	Epithelial cell
COX5B	1.00878e-12	0.459324	0.604	0.561	1.8831e-08	B cell
PTPN6	1.15946e-20	0.459273	0.297	0.148	2.16436e-16	B cell
MRFAP1	0	0.459041	0.653	0.354	0	Epithelial cell
PLCXD2	0	0.458888	0.391	0.148	0	Epithelial cell
NSUN5	4.63136e-28	0.458808	0.189	0.06	8.64537e-24	B cell
JUNB	2.86692e-12	0.458656	0.804	0.802	5.35168e-08	B cell
RPL30	0	0.458334	0.988	0.961	0	Epithelial cell
SRSF3	1.07374e-17	0.45799	0.646	0.557	2.00435e-13	B cell
PSMB1	5.85469e-11	0.457495	0.52	0.468	1.09289e-06	B cell
POLR2F	0	0.457199	0.727	0.446	0	Epithelial cell
ERP29	9.55623e-12	0.457163	0.614	0.592	1.78386e-07	B cell
LST1	1.20212e-11	0.45676	0.191	0.101	2.244e-07	B cell
ATP6V0B	7.09007e-280	0.456717	0.79	0.571	1.3235e-275	Epithelial cell
CD99	5.32573e-263	0.456685	0.698	0.456	9.94155e-259	Epithelial cell
COX20	0	0.456677	0.673	0.376	0	Epithelial cell
SMIM14	7.13504e-14	0.456329	0.383	0.25	1.3319e-09	B cell
H2AFV	5.60135e-09	0.456177	0.422	0.357	0.00010456	B cell
PRMT9	1.95722e-17	0.455666	0.29	0.151	3.65354e-13	B cell
ENY2	0	0.45553	0.786	0.526	0	Epithelial cell
EXOSC4	0	0.455117	0.536	0.235	0	Epithelial cell
EIF3I	0	0.454979	0.683	0.35	0	Epithelial cell
XRCC5	0	0.454829	0.597	0.304	0	Epithelial cell
CDC42SE2	1.21624e-12	0.454775	0.364	0.25	2.27036e-08	B cell
PCBP4	0	0.454581	0.324	0.08	0	Epithelial cell
TALDO1	0	0.453985	0.721	0.411	0	Epithelial cell
LSM7	1.56933e-19	0.453944	0.52	0.374	2.92947e-15	B cell
NR0B1	0	0.453913	0.224	0.021	0	Epithelial cell
UBE2D3	3.07827e-15	0.453912	0.62	0.531	5.74621e-11	B cell
CAP1	4.78734e-16	0.453892	0.4	0.27	8.93652e-12	B cell
LSM4	0	0.453662	0.658	0.345	0	Epithelial cell
PFDN5	1.2122e-34	0.453616	0.91	0.879	2.26282e-30	B cell
CHCHD1	0	0.453366	0.577	0.263	0	Epithelial cell
C9orf142	1.37571e-09	0.452996	0.319	0.229	2.56804e-05	B cell
ID4	2.43407e-12	0.452774	0.412	0.251	4.54369e-08	Fibroblasts
H2AFY	1.10972e-18	0.452695	0.279	0.147	2.07151e-14	B cell
EIF3G	0	0.452513	0.71	0.402	0	Epithelial cell
GRASP	1.25022e-22	0.452139	0.142	0.04	2.33379e-18	B cell
C1orf122	0	0.452134	0.557	0.251	0	Epithelial cell
C14orf166	0	0.451267	0.678	0.357	0	Epithelial cell
NDUFB9	7.43045e-08	0.450469	0.441	0.383	0.00138704	B cell
TOMM40	0	0.450339	0.488	0.195	0	Epithelial cell
RPL28	0	0.450115	0.988	0.943	0	Epithelial cell
GNAS	1.68422e-112	0.449805	0.519	0.372	3.14393e-108	T cell
SMAP2	1.57231e-09	0.449288	0.338	0.249	2.93502e-05	B cell
RALY	0	0.449179	0.624	0.293	0	Epithelial cell
ROCK1	2.12484e-18	0.449081	0.294	0.158	3.96644e-14	B cell
APEX1	3.39088e-12	0.44906	0.289	0.187	6.32975e-08	B cell
HSP90AA1	8.03623e-228	0.448621	0.884	0.726	1.50012e-223	Epithelial cell
NDUFA1	9.90689e-09	0.448016	0.615	0.584	0.000184932	B cell
DYNLL1	1.69469e-12	0.447844	0.657	0.652	3.16347e-08	B cell
CRIP1	3.42912e-07	0.447759	0.603	0.504	0.00640114	Fibroblasts
AKAP13	1.63527e-10	0.447436	0.33	0.233	3.05255e-06	B cell
CD99	8.75264e-10	0.446644	0.465	0.388	1.63386e-05	B cell
RPL36AL	1.29179e-290	0.446165	0.881	0.654	2.41139e-286	Epithelial cell
NOL7	0	0.445942	0.59	0.271	0	Epithelial cell
RPS18	0	0.445829	0.998	0.984	0	Epithelial cell
TCEB1	3.566e-09	0.445781	0.368	0.283	6.65666e-05	B cell
OST4	0	0.44561	0.895	0.696	0	Epithelial cell
HSF1	0	0.445421	0.512	0.214	0	Epithelial cell
TNFRSF13C	6.8738e-15	0.445345	0.255	0.137	1.28313e-10	B cell
DDX27	4.28913e-20	0.445176	0.258	0.125	8.00651e-16	B cell
ATP6V1F	3.60161e-08	0.444622	0.432	0.361	0.000672312	B cell
PRELID1	0	0.444553	0.796	0.518	0	Epithelial cell
CD68	5.26697e-39	0.444309	0.812	0.627	9.83186e-35	Myeloid cell
BCL11A	2.39066e-24	0.443948	0.255	0.1	4.46264e-20	B cell
HVCN1	9.74516e-25	0.443747	0.267	0.11	1.81913e-20	B cell
SNRPG	0	0.443717	0.784	0.492	0	Epithelial cell
SNRPE	0	0.443529	0.8	0.524	0	Epithelial cell
TRA2B	8.42486e-14	0.443226	0.473	0.352	1.57267e-09	B cell
HIGD2A	9.33586e-13	0.442808	0.523	0.425	1.74272e-08	B cell
PTPRS	4.65218e-11	0.442599	0.114	0.047	8.68422e-07	B cell
FAM49B	4.43896e-16	0.442042	0.388	0.247	8.28621e-12	B cell
LSM7	0	0.441134	0.649	0.364	0	Epithelial cell
NSUN5	4.26224e-264	0.44091	0.135	0.017	7.95632e-260	T cell
TOMM22	0	0.440371	0.612	0.301	0	Epithelial cell
CCT3	0	0.440148	0.737	0.448	0	Epithelial cell
PHACTR3	0	0.440056	0.219	0.023	0	Epithelial cell
CCT5	6.12098e-21	0.44003	0.253	0.119	1.1426e-16	B cell
RPLP0	0	0.43996	0.977	0.917	0	Epithelial cell
SIVA1	0	0.439855	0.629	0.327	0	Epithelial cell
EPC1	2.08043e-13	0.439452	0.297	0.184	3.88354e-09	B cell
ATP5J	1.16559e-06	0.439348	0.559	0.543	0.021758	B cell
C14orf166	4.9956e-13	0.439175	0.435	0.331	9.32528e-09	B cell
ATP5E	0	0.439083	0.971	0.888	0	Epithelial cell
FRZB	0	0.439065	0.21	0.031	0	Epithelial cell
UFD1L	0	0.43898	0.544	0.234	0	Epithelial cell
CAPZB	0	0.438626	0.613	0.296	0	Epithelial cell
CCDC124	0	0.438274	0.512	0.206	0	Epithelial cell
MYEOV2	7.08261e-13	0.438095	0.485	0.39	1.32211e-08	B cell
RSRC2	2.30123e-12	0.437862	0.375	0.263	4.2957e-08	B cell
COX7A2L	2.20146e-11	0.437825	0.431	0.337	4.10946e-07	B cell
TXNL4A	0	0.437685	0.632	0.331	0	Epithelial cell
HSP90AB1	5.35495e-103	0.437531	0.731	0.611	9.99608e-99	T cell
SYNGR2	3.03841e-14	0.437323	0.424	0.302	5.67181e-10	B cell
NDUFA8	0	0.436939	0.621	0.308	0	Epithelial cell
RNH1	0	0.436575	0.632	0.332	0	Epithelial cell
MTPN	1.31788e-16	0.436481	0.309	0.179	2.46008e-12	B cell
SOD1	2.62899e-09	0.436386	0.58	0.534	4.90753e-05	B cell
C1QBP	0	0.436307	0.604	0.3	0	Epithelial cell
CTSZ	4.18722e-12	0.436237	0.358	0.256	7.81628e-08	B cell
ABCF1	0	0.436199	0.516	0.226	0	Epithelial cell
TCP1	1.57185e-08	0.436118	0.276	0.195	0.000293417	B cell
CCT8	4.15828e-14	0.435928	0.333	0.219	7.76225e-10	B cell
GDI2	6.77102e-14	0.43566	0.375	0.257	1.26395e-09	B cell
TAF1D	7.95766e-12	0.435577	0.386	0.276	1.48546e-07	B cell
BOD1L1	7.1111e-14	0.435507	0.23	0.127	1.32743e-09	B cell
CMTM6	4.24603e-15	0.435487	0.39	0.253	7.92607e-11	B cell
C1QBP	1.87002e-13	0.435126	0.369	0.256	3.49077e-09	B cell
SF3B5	1.2825e-10	0.435116	0.48	0.4	2.39405e-06	B cell
COX7A2	1.08634e-10	0.435041	0.725	0.738	2.02787e-06	B cell
S100A4	2.27317e-09	0.434896	0.508	0.359	4.24333e-05	Fibroblasts
COA4	0	0.434699	0.62	0.324	0	Epithelial cell
COX7B	4.95968e-07	0.434681	0.524	0.489	0.00925824	B cell
DDT	1.06445e-09	0.434673	0.464	0.385	1.987e-05	B cell
ARID4B	5.14507e-14	0.434622	0.305	0.19	9.60429e-10	B cell
LIMD2	1.1654e-17	0.434585	0.479	0.316	2.17544e-13	B cell
RGS10	5.16555e-12	0.434486	0.221	0.126	9.64253e-08	B cell
FAAP20	0	0.43434	0.53	0.234	0	Epithelial cell
SLC38A1	4.36299e-14	0.434181	0.284	0.168	8.1444e-10	B cell
AIF1	2.65311e-08	0.434151	0.164	0.095	0.000495256	B cell
MRPL14	0	0.434112	0.715	0.414	0	Epithelial cell
GMFG	3.1741e-10	0.433808	0.462	0.387	5.92508e-06	B cell
PLEKHO1	2.43679e-23	0.43374	0.252	0.109	4.54876e-19	B cell
TRIM22	5.7207e-24	0.43342	0.238	0.093	1.06788e-19	B cell
PSMB2	0	0.4334	0.734	0.433	0	Epithelial cell
HMGA1	7.57289e-13	0.433174	0.315	0.204	1.41363e-08	B cell
IGLC2	5.53427e-257	0.433117	0.385	0.165	1.03308e-252	Epithelial cell
SLC9A3R1	3.06672e-281	0.43308	0.689	0.443	5.72464e-277	Epithelial cell
TRMT112	0	0.432938	0.815	0.549	0	Epithelial cell
REXO2	0	0.432765	0.519	0.227	0	Epithelial cell
CBX3	1.46815e-12	0.432695	0.366	0.254	2.74059e-08	B cell
ZC3H15	7.42556e-13	0.432405	0.369	0.263	1.38613e-08	B cell
CLEC2D	9.38612e-11	0.432269	0.244	0.148	1.75211e-06	B cell
PYCARD	8.25254e-07	0.431975	0.308	0.243	0.015405	B cell
GABARAPL2	5.21662e-13	0.431898	0.431	0.321	9.73786e-09	B cell
NAP1L1	0	0.431856	0.728	0.454	0	Epithelial cell
MRPL36	0	0.431785	0.627	0.327	0	Epithelial cell
MT-CO1	4.4535e-44	0.431712	0.997	0.995	8.31335e-40	B cell
SSU72	0	0.431395	0.628	0.306	0	Epithelial cell
MBP	1.06969e-19	0.431263	0.206	0.088	1.99679e-15	B cell
SNRPD3	0	0.431079	0.684	0.376	0	Epithelial cell
SMCHD1	5.82851e-10	0.431039	0.328	0.235	1.08801e-05	B cell
CD40	6.37197e-11	0.430463	0.258	0.162	1.18946e-06	B cell
PSMB3	1.93659e-09	0.430388	0.452	0.385	3.61503e-05	B cell
SNHG25	2.68861e-32	0.4302	0.48	0.282	5.01882e-28	Myeloid cell
STRA13	2.41527e-305	0.43006	0.69	0.391	4.50859e-301	Epithelial cell
AP2M1	6.35919e-13	0.429748	0.375	0.27	1.18707e-08	B cell
SON	5.29646e-13	0.429038	0.583	0.525	9.8869e-09	B cell
STK17B	1.00564e-13	0.428792	0.414	0.293	1.87723e-09	B cell
PHB2	1.88516e-12	0.428632	0.347	0.242	3.51903e-08	B cell
PEBP1	1.60958e-09	0.42806	0.499	0.444	3.00461e-05	B cell
UQCR11	9.73664e-17	0.427953	0.709	0.63	1.81754e-12	B cell
2023-09-06	1.17217e-14	0.427717	0.386	0.264	2.1881e-10	B cell
RERGL	2.26019e-07	0.427696	0.314	0.21	0.0042191	Fibroblasts
RPL11	0	0.427683	0.988	0.955	0	Epithelial cell
CNBP	0	0.427506	0.665	0.37	0	Epithelial cell
SDHB	0	0.427495	0.585	0.274	0	Epithelial cell
GHITM	0	0.427053	0.722	0.419	0	Epithelial cell
MDH2	3.11107e-300	0.427039	0.772	0.496	5.80743e-296	Epithelial cell
RPL29	0	0.426779	0.982	0.926	0	Epithelial cell
TUBB	1.65931e-39	0.426693	0.667	0.402	3.09744e-35	Myeloid cell
LDLRAD4	2.29936e-18	0.426653	0.181	0.071	4.29221e-14	B cell
RPS7	0	0.426546	0.978	0.919	0	Epithelial cell
SAMHD1	1.19571e-11	0.426394	0.145	0.068	2.23204e-07	B cell
MSN	1.88593e-22	0.425946	0.288	0.14	3.52047e-18	B cell
CHCHD10	5.66216e-53	0.425931	0.698	0.397	1.05695e-48	Myeloid cell
MRPS21	4.62808e-07	0.425658	0.436	0.38	0.00863924	B cell
TUBA1C	0	0.425461	0.514	0.23	0	Epithelial cell
SRSF10	3.56452e-14	0.42544	0.326	0.204	6.65389e-10	B cell
RPL27A	0	0.425438	0.981	0.914	0	Epithelial cell
IGSF6	3.39272e-44	0.425159	0.7	0.435	6.33318e-40	Myeloid cell
PNRC2	5.9435e-22	0.424951	0.275	0.128	1.10947e-17	B cell
IMP4	0	0.424914	0.522	0.224	0	Epithelial cell
TOMM20	6.25035e-12	0.424808	0.437	0.34	1.16675e-07	B cell
LITAF	4.62651e-15	0.424713	0.374	0.244	8.6363e-11	B cell
HNRNPDL	7.93967e-10	0.424486	0.558	0.497	1.4821e-05	B cell
MRPL43	0	0.424444	0.574	0.265	0	Epithelial cell
COA3	3.30118e-298	0.424299	0.72	0.439	6.16231e-294	Epithelial cell
ATP6V1G1	2.72872e-13	0.424211	0.633	0.573	5.0937e-09	B cell
LSM4	1.52825e-13	0.423986	0.323	0.209	2.85279e-09	B cell
MRPL37	0	0.423924	0.553	0.242	0	Epithelial cell
H3F3B	4.43504e-275	0.423879	0.925	0.782	8.27888e-271	Epithelial cell
NR4A3	9.73333e-12	0.422968	0.166	0.081	1.81692e-07	B cell
RANBP1	3.90211e-07	0.422701	0.359	0.293	0.00728407	B cell
CTSS	2.12003e-06	0.42267	0.457	0.429	0.0395746	B cell
FUS	2.99338e-12	0.422621	0.493	0.384	5.58775e-08	B cell
PDCD5	2.33222e-07	0.422468	0.329	0.262	0.00435356	B cell
ATP5F1	0	0.42237	0.644	0.342	0	Epithelial cell
SSBP1	2.25924e-12	0.422343	0.372	0.27	4.21733e-08	B cell
EIF3I	1.04497e-14	0.422155	0.394	0.274	1.95064e-10	B cell
PABPC1	7.42423e-222	0.4221	0.823	0.652	1.38588e-217	Epithelial cell
NDUFAF6	0	0.422088	0.401	0.137	0	Epithelial cell
NDUFA11	2.38155e-10	0.421972	0.573	0.526	4.44564e-06	B cell
METTL12	6.0984e-300	0.421965	0.401	0.159	1.13839e-295	Epithelial cell
SH3KBP1	7.54279e-18	0.421811	0.263	0.134	1.40801e-13	B cell
NDUFB1	1.05981e-257	0.421406	0.816	0.571	1.97834e-253	Epithelial cell
ATP5I	8.30558e-251	0.421184	0.911	0.754	1.5504e-246	Epithelial cell
MINOS1	3.25099e-12	0.421063	0.431	0.327	6.06863e-08	B cell
NOP10	1.67797e-09	0.421055	0.486	0.435	3.13226e-05	B cell
PSMC5	1.77306e-13	0.420796	0.324	0.214	3.30976e-09	B cell
MRPL21	0	0.420595	0.608	0.295	0	Epithelial cell
EIF3A	3.63625e-08	0.42059	0.359	0.295	0.000678778	B cell
TALDO1	7.25147e-09	0.420394	0.328	0.246	0.000135363	B cell
ANAPC16	2.75687e-16	0.420213	0.643	0.562	5.14626e-12	B cell
SOD2	1.79586e-09	0.419873	0.265	0.177	3.35233e-05	B cell
PRMT1	3.81341e-09	0.419523	0.334	0.255	7.1185e-05	B cell
ZFP36L1	4.77428e-09	0.41938	0.406	0.313	8.91215e-05	B cell
TRAPPC3	0	0.419358	0.558	0.241	0	Epithelial cell
CALR	2.0448e-07	0.419294	0.561	0.545	0.00381702	B cell
TKT	1.26625e-11	0.419168	0.27	0.173	2.36372e-07	B cell
RALBP1	0	0.41914	0.537	0.244	0	Epithelial cell
ZNF593	0	0.419114	0.62	0.311	0	Epithelial cell
KPNA2	0	0.41897	0.432	0.159	0	Epithelial cell
SF1	2.41534e-19	0.418725	0.408	0.252	4.50872e-15	B cell
RPL38	0	0.418179	0.985	0.937	0	Epithelial cell
HEBP2	0	0.418069	0.625	0.349	0	Epithelial cell
PGK1	2.41093e-246	0.417935	0.791	0.555	4.50049e-242	Epithelial cell
CYB561A3	2.7539e-20	0.417802	0.245	0.109	5.1407e-16	B cell
TRAF4	2.04782e-16	0.417589	0.21	0.097	3.82266e-12	B cell
AP2S1	3.90143e-11	0.41622	0.359	0.261	7.28279e-07	B cell
TCEA1	0	0.415807	0.655	0.357	0	Epithelial cell
NELFE	0	0.415743	0.553	0.23	0	Epithelial cell
ATP5G2	8.39122e-283	0.415653	0.909	0.743	1.56639e-278	Epithelial cell
YBX3	3.30724e-09	0.415572	0.184	0.108	6.17363e-05	B cell
UPP1	0	0.415486	0.433	0.158	0	Epithelial cell
PRKCB	1.70826e-17	0.415469	0.281	0.146	3.1888e-13	B cell
MRPL41	1.42097e-250	0.415443	0.772	0.515	2.65252e-246	Epithelial cell
PRR13	5.50945e-14	0.415104	0.466	0.346	1.02845e-09	B cell
CD55	2.64428e-09	0.414904	0.378	0.286	4.93607e-05	B cell
SOD1	1.50714e-231	0.414852	0.924	0.764	2.81338e-227	Epithelial cell
CNBP	1.13808e-10	0.414662	0.465	0.377	2.12445e-06	B cell
WASF2	5.64817e-14	0.414528	0.309	0.193	1.05434e-09	B cell
PSMB1	8.03441e-279	0.414421	0.79	0.544	1.49978e-274	Epithelial cell
RRAGD	0	0.41421	0.375	0.124	0	Epithelial cell
TXNL4A	1.03576e-07	0.41414	0.325	0.254	0.00193345	B cell
HIGD1A	0	0.413785	0.642	0.347	0	Epithelial cell
FNBP4	2.15143e-16	0.41368	0.237	0.119	4.01608e-12	B cell
BSG	2.98536e-166	0.413447	0.738	0.568	5.57278e-162	Epithelial cell
PSMC5	0	0.413246	0.676	0.373	0	Epithelial cell
RPLP2	0	0.412853	0.992	0.955	0	Epithelial cell
GGCT	0	0.412832	0.511	0.213	0	Epithelial cell
MBNL1	2.76674e-11	0.412641	0.296	0.196	5.16468e-07	B cell
TIMM8B	1.18439e-07	0.412451	0.33	0.258	0.0022109	B cell
PDCD4	4.27468e-303	0.411942	0.394	0.156	7.97955e-299	Epithelial cell
NDUFB1	1.21662e-06	0.411733	0.514	0.468	0.0227106	B cell
CKS1B	1.14278e-154	0.411664	0.638	0.43	2.13322e-150	Epithelial cell
NME1	0	0.411579	0.707	0.421	0	Epithelial cell
SLTM	3.20385e-14	0.411199	0.324	0.206	5.98062e-10	B cell
EIF3G	4.21352e-11	0.41119	0.528	0.45	7.86538e-07	B cell
TARS	0	0.410986	0.395	0.143	0	Epithelial cell
SEC61B	3.94658e-264	0.410791	0.86	0.649	7.36707e-260	Epithelial cell
UBE2D2	1.2896e-12	0.410546	0.487	0.387	2.40729e-08	B cell
MTCH1	0	0.410486	0.607	0.296	0	Epithelial cell
SHFM1	3.63606e-08	0.410389	0.446	0.385	0.000678744	B cell
JAK1	2.69346e-13	0.410177	0.365	0.25	5.02788e-09	B cell
DDX21	0	0.409864	0.565	0.268	0	Epithelial cell
ARF6	1.40673e-11	0.409627	0.463	0.356	2.62594e-07	B cell
ATP5C1	6.59942e-10	0.409234	0.385	0.296	1.23191e-05	B cell
EIF2S3	4.41223e-15	0.409232	0.309	0.183	8.23631e-11	B cell
MRPS25	0	0.409226	0.525	0.225	0	Epithelial cell
MRPS34	0	0.409206	0.66	0.36	0	Epithelial cell
PHACTR1	1.50211e-15	0.409049	0.287	0.156	2.80398e-11	B cell
SLC29A4	0	0.40896	0.232	0.041	0	Epithelial cell
HNRNPA2B1	9.73306e-242	0.408853	0.792	0.561	1.81687e-237	Epithelial cell
PPM1G	6.05804e-13	0.408817	0.286	0.182	1.13085e-08	B cell
ATP6V1F	5.3269e-40	0.408787	0.816	0.582	9.94373e-36	Myeloid cell
SLC2A3	7.41428e-15	0.40877	0.293	0.162	1.38402e-10	B cell
SNU13	1.15103e-09	0.408728	0.58	0.552	2.14863e-05	B cell
GNG5	2.17739e-08	0.408719	0.479	0.43	0.000406454	B cell
MAD1L1	0	0.408636	0.313	0.093	0	Epithelial cell
USP18	0	0.408469	0.269	0.055	0	Epithelial cell
FAM127B	0	0.408094	0.437	0.159	0	Epithelial cell
ERH	0	0.408066	0.722	0.41	0	Epithelial cell
MRPL51	8.8347e-295	0.408057	0.786	0.506	1.64917e-290	Epithelial cell
DBI	3.01446e-285	0.407814	0.856	0.6	5.62708e-281	Epithelial cell
POLD2	0	0.40775	0.583	0.279	0	Epithelial cell
CD69	4.70446e-07	0.407549	0.413	0.326	0.00878182	B cell
PLA2G16	0	0.407274	0.633	0.326	0	Epithelial cell
APP	1.09926e-11	0.406748	0.179	0.092	2.05199e-07	B cell
GRB2	0	0.406704	0.472	0.176	0	Epithelial cell
MYL6B	0	0.406691	0.418	0.142	0	Epithelial cell
EEF2	9.09113e-23	0.406487	0.844	0.809	1.69704e-18	B cell
EIF1	2.85739e-32	0.406367	0.971	0.978	5.3339e-28	B cell
CD81	9.37412e-115	0.405751	0.319	0.18	1.74987e-110	T cell
LAMTOR5	4.05212e-11	0.405624	0.469	0.377	7.5641e-07	B cell
OAZ1	1.13679e-29	0.405488	0.922	0.937	2.12204e-25	B cell
PRDX6	1.98943e-06	0.405393	0.361	0.309	0.0371367	B cell
SNHG19	5.15409e-292	0.40518	0.408	0.166	9.62115e-288	Epithelial cell
GMPR	0	0.405144	0.253	0.044	0	Epithelial cell
VPREB3	8.67277e-08	0.404528	0.301	0.212	0.00161895	B cell
PPP1CA	8.2542e-12	0.404498	0.48	0.392	1.54081e-07	B cell
RBMX	1.73011e-19	0.404427	0.445	0.279	3.2296e-15	B cell
GADD45A	0	0.404283	0.43	0.172	0	Epithelial cell
FAM96B	0	0.404165	0.73	0.435	0	Epithelial cell
HSPA8	7.35942e-11	0.403892	0.723	0.715	1.37378e-06	B cell
FAM45A	0	0.403457	0.482	0.22	0	Epithelial cell
PSMB8	1.91355e-09	0.403423	0.445	0.376	3.57202e-05	B cell
RP11-231C14.7	1.50774e-16	0.403419	0.161	0.062	2.8145e-12	B cell
PSMB4	7.05167e-09	0.40304	0.304	0.219	0.000131633	B cell
FTL	5.01214e-27	0.403003	1	0.999	9.35616e-23	Myeloid cell
C1orf43	6.20704e-08	0.402832	0.333	0.258	0.00115867	B cell
ZSCAN16-AS1	4.36668e-307	0.402268	0.522	0.256	8.15129e-303	Epithelial cell
CACNA2D1	0	0.402113	0.204	0.026	0	Epithelial cell
VDAC2	4.00338e-08	0.401894	0.376	0.305	0.00074731	B cell
PTTG1	5.21661e-232	0.401503	0.281	0.095	9.73784e-228	Epithelial cell
METTL5	0	0.401352	0.495	0.201	0	Epithelial cell
PRDX1	1.38392e-36	0.401075	0.799	0.593	2.58337e-32	Myeloid cell
ANP32B	3.17386e-12	0.40067	0.434	0.333	5.92465e-08	B cell
APRT	2.37537e-282	0.400023	0.709	0.437	4.43411e-278	Epithelial cell
RWDD1	0	0.399914	0.631	0.317	0	Epithelial cell
TIMM44	0	0.399534	0.422	0.162	0	Epithelial cell
TBCA	1.07538e-10	0.399429	0.509	0.43	2.00741e-06	B cell
KIAA1551	1.48222e-15	0.399313	0.234	0.12	2.76687e-11	B cell
EIF3L	1.54122e-13	0.399308	0.543	0.438	2.877e-09	B cell
ATP5F1	5.77703e-12	0.399168	0.35	0.244	1.0784e-07	B cell
COX14	0	0.398446	0.715	0.42	0	Epithelial cell
FAM65B	1.47649e-23	0.398087	0.24	0.095	2.75617e-19	B cell
ICT1	0	0.39791	0.493	0.189	0	Epithelial cell
LCP1	2.74e-98	0.397863	0.546	0.403	5.11475e-94	T cell
STK17A	2.76763e-12	0.397468	0.366	0.242	5.16634e-08	B cell
DHX36	9.52465e-16	0.397438	0.323	0.197	1.77797e-11	B cell
CELA3A	2.35047e-219	0.397219	0.155	0.023	4.38763e-215	Epithelial cell
FAM26F	3.57997e-20	0.397213	0.204	0.081	6.68272e-16	B cell
PTGES2	0	0.396872	0.48	0.195	0	Epithelial cell
CD79B	2.21981e-07	0.396749	0.46	0.392	0.00414372	B cell
PCBP2	1.95533e-11	0.396714	0.549	0.469	3.65001e-07	B cell
FAM136A	0	0.396495	0.505	0.198	0	Epithelial cell
RPL14	1.63693e-270	0.395894	0.972	0.889	3.05565e-266	Epithelial cell
COTL1	1.85734e-117	0.395682	0.19	0.075	3.46709e-113	Epithelial cell
UROD	0	0.395682	0.521	0.233	0	Epithelial cell
C4orf3	5.42578e-07	0.39565	0.512	0.485	0.0101283	B cell
HIGD1A	4.4079e-10	0.395473	0.233	0.145	8.22823e-06	B cell
EIF4EBP1	0	0.395202	0.531	0.226	0	Epithelial cell
MZT2A	0	0.395161	0.715	0.422	0	Epithelial cell
POLR2L	3.98413e-07	0.395084	0.643	0.625	0.00743717	B cell
UQCC3	0	0.394632	0.581	0.289	0	Epithelial cell
RP5-1171I10.5	1.2621e-14	0.394601	0.322	0.193	2.35597e-10	B cell
NDUFS3	0	0.394096	0.636	0.329	0	Epithelial cell
FKBP1A	0	0.394011	0.706	0.396	0	Epithelial cell
OST4	1.65875e-13	0.394	0.81	0.794	3.09639e-09	B cell
ARL4C	1.90108e-52	0.393613	0.468	0.37	3.54874e-48	T cell
RAB5C	0	0.393153	0.599	0.291	0	Epithelial cell
MPEG1	6.9559e-18	0.393055	0.155	0.056	1.29846e-13	B cell
HMGB2	3.79484e-07	0.392883	0.255	0.181	0.00708383	B cell
UBE2L3	1.28113e-08	0.392795	0.399	0.327	0.000239149	B cell
GRB2	8.4104e-08	0.392766	0.437	0.374	0.00156997	B cell
CMC1	0	0.392511	0.543	0.238	0	Epithelial cell
RPL10A	3.99308e-274	0.392158	0.964	0.873	7.45388e-270	Epithelial cell
VDAC1	4.42764e-09	0.391945	0.325	0.235	8.26507e-05	B cell
DRAP1	2.89623e-11	0.391866	0.474	0.385	5.4064e-07	B cell
RPL13A	0	0.391657	0.992	0.954	0	Epithelial cell
EIF1AX	1.40321e-11	0.391437	0.382	0.279	2.61937e-07	B cell
SIVA1	6.61166e-09	0.391144	0.415	0.336	0.00012342	B cell
BCL2A1	5.28999e-14	0.390904	0.21	0.102	9.87482e-10	B cell
SNX2	2.22297e-15	0.390888	0.294	0.166	4.14962e-11	B cell
RAB7A	6.01388e-11	0.390697	0.325	0.226	1.12261e-06	B cell
PSMD4	3.25729e-13	0.390464	0.324	0.215	6.08038e-09	B cell
MYCBP2	4.73655e-12	0.390136	0.341	0.233	8.84171e-08	B cell
NME4	0	0.390106	0.527	0.246	0	Epithelial cell
COX5A	1.22357e-52	0.389917	0.719	0.42	2.28404e-48	Myeloid cell
NAA38	0	0.389591	0.682	0.389	0	Epithelial cell
ITGB1BP1	0	0.389362	0.462	0.166	0	Epithelial cell
UBE2V2	0	0.38913	0.541	0.244	0	Epithelial cell
CD63	9.81972e-38	0.389064	0.893	0.766	1.83305e-33	Myeloid cell
C11orf31	2.16435e-284	0.388907	0.765	0.485	4.0402e-280	Epithelial cell
BIRC5	3.29195e-233	0.388703	0.242	0.07	6.14509e-229	Epithelial cell
CCDC107	7.54909e-11	0.388696	0.315	0.22	1.40919e-06	B cell
ILF2	1.11084e-09	0.388519	0.284	0.197	2.0736e-05	B cell
MT-ATP6	8.58914e-41	0.388351	0.967	0.945	1.60333e-36	B cell
TIMMDC1	0	0.388325	0.463	0.174	0	Epithelial cell
SLC25A6	4.01442e-18	0.388199	0.838	0.836	7.49372e-14	B cell
PSMA1	1.00694e-307	0.388175	0.667	0.384	1.87965e-303	Epithelial cell
MAP1B	0	0.387868	0.212	0.032	0	Epithelial cell
COX5B	2.1883e-238	0.387846	0.906	0.744	4.0849e-234	Epithelial cell
CALR	1.03903e-35	0.387598	0.726	0.471	1.93957e-31	Myeloid cell
CORO1A	2.57127e-53	0.387388	0.146	0.076	4.79978e-49	Epithelial cell
DDX17	6.90221e-08	0.387368	0.42	0.355	0.00128844	B cell
ARPC3	6.17716e-287	0.387132	0.761	0.479	1.15309e-282	Epithelial cell
HSP90AB1	1.40083e-242	0.387059	0.908	0.751	2.61493e-238	Epithelial cell
GTF3C6	8.75922e-10	0.386936	0.286	0.198	1.63508e-05	B cell
SUPT4H1	0	0.386827	0.647	0.343	0	Epithelial cell
EIF4A1	1.34043e-15	0.386668	0.362	0.23	2.50219e-11	B cell
CISD1	0	0.38649	0.621	0.322	0	Epithelial cell
RPL8	3.41855e-302	0.38647	0.99	0.968	6.38141e-298	Epithelial cell
THRAP3	3.86779e-12	0.386441	0.345	0.238	7.22e-08	B cell
RPL35A	1.21479e-295	0.386414	0.985	0.942	2.26764e-291	Epithelial cell
ANGPT4	3.93081e-278	0.386372	0.188	0.027	7.33764e-274	Epithelial cell
GNAS	2.73157e-300	0.386098	0.62	0.347	5.09902e-296	Epithelial cell
UBE2C	6.58329e-160	0.386074	0.209	0.073	1.2289e-155	Epithelial cell
MAP4K4	2.50452e-305	0.386054	0.361	0.131	4.67518e-301	Epithelial cell
MAP3K8	2.17188e-94	0.385852	0.215	0.11	4.05426e-90	T cell
MRPL13	0	0.385588	0.569	0.28	0	Epithelial cell
CALM3	0	0.385339	0.593	0.299	0	Epithelial cell
MRPL11	0	0.385203	0.601	0.279	0	Epithelial cell
LUC7L3	5.63297e-11	0.385144	0.374	0.275	1.05151e-06	B cell
PRR13	0	0.384704	0.68	0.382	0	Epithelial cell
DEK	3.04998e-287	0.384656	0.572	0.3	5.6934e-283	Epithelial cell
SUMO1	4.22305e-08	0.384654	0.471	0.403	0.000788316	B cell
SRSF2	2.74183e-09	0.384583	0.6	0.554	5.11818e-05	B cell
GPATCH4	0	0.384323	0.406	0.139	0	Epithelial cell
ARL6IP1	9.19554e-10	0.384219	0.328	0.229	1.71653e-05	B cell
SUB1	2.28015e-239	0.384197	0.865	0.656	4.25636e-235	Epithelial cell
SRSF11	7.35103e-12	0.384065	0.408	0.305	1.37222e-07	B cell
PRF1	4.52843e-56	0.384039	0.34	0.237	8.45322e-52	T cell
RILPL2	2.42812e-20	0.383397	0.256	0.115	4.53257e-16	B cell
UBE2S	1.75914e-276	0.383326	0.379	0.149	3.28379e-272	Epithelial cell
KIF5B	0	0.383206	0.554	0.273	0	Epithelial cell
RAN	9.12018e-52	0.38317	0.663	0.367	1.70246e-47	Myeloid cell
EIF5B	1.66036e-295	0.383047	0.719	0.444	3.09939e-291	Epithelial cell
GCC2	1.57641e-13	0.383007	0.294	0.182	2.94269e-09	B cell
ATP6V1D	0	0.382941	0.454	0.18	0	Epithelial cell
EIF6	7.63529e-10	0.382004	0.262	0.174	1.42528e-05	B cell
PIN1	0	0.381447	0.528	0.232	0	Epithelial cell
CD53	3.50744e-14	0.381197	0.49	0.357	6.54734e-10	B cell
AKR7A2	0	0.381078	0.586	0.282	0	Epithelial cell
STAT1	9.26142e-38	0.381032	0.571	0.335	1.72883e-33	Myeloid cell
G3BP2	3.88015e-11	0.380912	0.287	0.191	7.24307e-07	B cell
NDUFB8	1.76692e-06	0.380329	0.485	0.462	0.0329831	B cell
CKS1B	1.49212e-12	0.380319	0.196	0.102	2.78533e-08	B cell
WASF2	0	0.380116	0.485	0.2	0	Epithelial cell
PDXK	0	0.380034	0.5	0.212	0	Epithelial cell
NOP10	2.32546e-269	0.380025	0.768	0.491	4.34093e-265	Epithelial cell
C19orf43	8.48905e-288	0.379572	0.759	0.492	1.58465e-283	Epithelial cell
MT1X	1.21928e-23	0.379262	0.433	0.245	2.27603e-19	Myeloid cell
SMC3	0	0.379186	0.448	0.168	0	Epithelial cell
WBP5	9.14872e-286	0.379139	0.441	0.191	1.70779e-281	Epithelial cell
MAP1LC3A	2.97024e-280	0.379115	0.419	0.178	5.54454e-276	Epithelial cell
EIF1AX	0	0.378976	0.61	0.322	0	Epithelial cell
MDH1	2.7693e-298	0.378693	0.684	0.397	5.16944e-294	Epithelial cell
SERF2	2.94177e-307	0.378655	0.972	0.906	5.4914e-303	Epithelial cell
PNN	5.0096e-14	0.378477	0.343	0.219	9.35143e-10	B cell
NUCKS1	6.58091e-09	0.378417	0.332	0.247	0.000122846	B cell
SH3BGRL	4.16727e-12	0.378416	0.425	0.317	7.77904e-08	B cell
HSPD1	2.49761e-200	0.378383	0.804	0.598	4.66228e-196	Epithelial cell
NAA20	0	0.37828	0.643	0.338	0	Epithelial cell
SF3B6	9.29202e-10	0.37828	0.395	0.314	1.73454e-05	B cell
SCGN	4.4315e-281	0.37824	0.323	0.107	8.27228e-277	Epithelial cell
FAM127A	0	0.3779	0.402	0.141	0	Epithelial cell
MALSU1	0	0.377826	0.56	0.263	0	Epithelial cell
RNASEH2C	0	0.377752	0.556	0.266	0	Epithelial cell
PSMB4	5.00646e-271	0.377701	0.703	0.447	9.34556e-267	Epithelial cell
DUT	6.3166e-14	0.377502	0.331	0.21	1.17912e-09	B cell
OTUD6B-AS1	0	0.377235	0.493	0.222	0	Epithelial cell
EID1	1.00273e-08	0.377153	0.396	0.319	0.000187179	B cell
C11orf58	0	0.377001	0.716	0.428	0	Epithelial cell
DDX21	3.45587e-83	0.376586	0.407	0.274	6.45108e-79	T cell
MRPL20	1.09494e-06	0.376416	0.421	0.375	0.0204392	B cell
SP140	2.53525e-13	0.37636	0.22	0.12	4.73254e-09	B cell
PGP	0	0.376349	0.453	0.166	0	Epithelial cell
MEF2C	2.08169e-10	0.376181	0.565	0.486	3.88588e-06	B cell
FKBP8	1.38764e-304	0.375985	0.682	0.4	2.59031e-300	Epithelial cell
CDKN2A	0	0.375816	0.393	0.139	0	Epithelial cell
CCT2	0	0.375783	0.538	0.242	0	Epithelial cell
STUB1	0	0.375564	0.668	0.377	0	Epithelial cell
PARP1	1.72952e-11	0.375463	0.374	0.27	3.2285e-07	B cell
PDAP1	5.32761e-308	0.375376	0.626	0.339	9.94506e-304	Epithelial cell
REL	2.31009e-60	0.374594	0.485	0.366	4.31225e-56	T cell
FAM200B	0	0.374393	0.503	0.215	0	Epithelial cell
UBE2S	3.8434e-11	0.373951	0.283	0.183	7.17447e-07	B cell
C1QB	3.84713e-25	0.373861	0.754	0.608	7.18144e-21	Myeloid cell
DNMT1	0	0.373661	0.331	0.085	0	Epithelial cell
FBL	8.58566e-15	0.373495	0.366	0.236	1.60269e-10	B cell
COX4I1	2.77004e-269	0.373451	0.926	0.788	5.17083e-265	Epithelial cell
SNRPD1	2.22587e-08	0.373429	0.39	0.311	0.000415504	B cell
ASCL1	4.78538e-299	0.373262	0.172	0.015	8.93286e-295	Epithelial cell
RAD23A	0	0.37325	0.635	0.337	0	Epithelial cell
SLC15A4	1.73587e-17	0.373204	0.142	0.049	3.24034e-13	B cell
CCT2	1.36118e-12	0.372908	0.268	0.159	2.54091e-08	B cell
EIF5	1.19045e-07	0.372802	0.528	0.481	0.00222221	B cell
SSBP1	8.17726e-307	0.372721	0.686	0.393	1.52645e-302	Epithelial cell
PARP14	5.27118e-11	0.372635	0.248	0.153	9.8397e-07	B cell
LGALS1	2.48608e-07	0.37259	0.723	0.63	0.00464077	Endothelial cell
KTN1	9.61923e-07	0.372491	0.395	0.328	0.0179562	B cell
C19orf70	3.61285e-275	0.372358	0.714	0.433	6.7441e-271	Epithelial cell
ENSA	6.31135e-09	0.37223	0.372	0.285	0.000117814	B cell
LSM2	0	0.372203	0.576	0.268	0	Epithelial cell
SEL1L	1.32168e-173	0.371667	0.377	0.198	2.46718e-169	Epithelial cell
MZT2B	1.01172e-251	0.371665	0.837	0.635	1.88858e-247	Epithelial cell
RPL24	7.44679e-285	0.371575	0.968	0.891	1.39009e-280	Epithelial cell
HSPA8	4.81983e-203	0.371567	0.828	0.634	8.99717e-199	Epithelial cell
PCBP1	3.0603e-10	0.371405	0.505	0.422	5.71266e-06	B cell
MOB1A	1.37415e-14	0.371207	0.375	0.244	2.56512e-10	B cell
PSMA3	0	0.371044	0.605	0.311	0	Epithelial cell
CD72	1.972e-18	0.371029	0.178	0.067	3.68114e-14	B cell
HSD17B10	9.38563e-282	0.370953	0.705	0.4	1.75201e-277	Epithelial cell
PFDN2	9.42154e-12	0.370421	0.329	0.224	1.75872e-07	B cell
UBXN4	2.11041e-255	0.370397	0.626	0.372	3.93951e-251	Epithelial cell
CBX3	5.7167e-277	0.370293	0.676	0.409	1.06714e-272	Epithelial cell
C19orf24	3.17593e-283	0.370195	0.605	0.339	5.9285e-279	Epithelial cell
NSUN5	0	0.37016	0.374	0.095	0	Epithelial cell
FAM129C	7.64649e-23	0.369889	0.19	0.065	1.42737e-18	B cell
ANP32B	4.43858e-302	0.369884	0.612	0.33	8.28549e-298	Epithelial cell
MZT2B	1.6747e-08	0.369877	0.559	0.52	0.000312616	B cell
CAST	2.87754e-07	0.36977	0.307	0.235	0.00537151	B cell
PDHA1	0	0.369648	0.493	0.206	0	Epithelial cell
ATPIF1	4.80584e-249	0.369571	0.734	0.468	8.97107e-245	Epithelial cell
BAZ1A	5.47382e-15	0.369571	0.282	0.161	1.0218e-10	B cell
NFE2L2	2.03974e-08	0.36951	0.301	0.218	0.000380758	B cell
POU2F2	3.87843e-09	0.369216	0.354	0.261	7.23987e-05	B cell
SFRP1	2.38435e-303	0.36914	0.186	0.021	4.45087e-299	Epithelial cell
TCEA1	8.14043e-07	0.369021	0.434	0.371	0.0151957	B cell
RSL1D1	1.2096e-12	0.368872	0.38	0.264	2.25795e-08	B cell
DDX3X	7.37088e-13	0.368727	0.388	0.275	1.37592e-08	B cell
YTHDC1	4.39e-10	0.368547	0.296	0.203	8.19481e-06	B cell
PSMC3	0	0.368494	0.66	0.367	0	Epithelial cell
ZNF428	0	0.368441	0.509	0.21	0	Epithelial cell
SLC25A4	0	0.368075	0.467	0.201	0	Epithelial cell
SSU72	3.78641e-09	0.367872	0.394	0.304	7.0681e-05	B cell
RBM38	1.2007e-20	0.3677	0.218	0.09	2.24135e-16	B cell
PALLD	0	0.367521	0.327	0.097	0	Epithelial cell
TPR	2.88716e-09	0.367338	0.282	0.196	5.38947e-05	B cell
BGN	3.75502e-270	0.36729	0.207	0.039	7.0095e-266	Epithelial cell
STAT3	2.13176e-13	0.366981	0.248	0.142	3.97936e-09	B cell
DYNC1I2	0	0.366619	0.524	0.249	0	Epithelial cell
SF3B2	1.21092e-10	0.366608	0.393	0.298	2.26042e-06	B cell
LAMTOR1	7.13859e-10	0.366327	0.394	0.305	1.33256e-05	B cell
CCR7	1.69385e-11	0.365932	0.193	0.1	3.16192e-07	B cell
CDC37	0	0.365904	0.522	0.242	0	Epithelial cell
FXYD5	1.62951e-13	0.36565	0.501	0.381	3.0418e-09	B cell
PRKCDBP	1.13373e-08	0.365444	0.714	0.585	0.000211634	Fibroblasts
GLUL	5.35987e-72	0.365429	0.636	0.444	1.00053e-67	Epithelial cell
GTF3A	0	0.365288	0.604	0.312	0	Epithelial cell
DCK	3.93607e-20	0.365133	0.256	0.114	7.34747e-16	B cell
KHDRBS1	4.66739e-13	0.364967	0.302	0.187	8.71263e-09	B cell
GSTO1	3.14579e-07	0.36494	0.273	0.2	0.00587225	B cell
IGHG1	3.40283e-227	0.364932	0.277	0.089	6.35206e-223	Epithelial cell
RPL7L1	1.12466e-17	0.364926	0.275	0.145	2.0994e-13	B cell
GPSM3	9.91954e-15	0.364771	0.506	0.369	1.85168e-10	B cell
UBE2E3	0	0.364745	0.469	0.189	0	Epithelial cell
BUD31	1.89764e-13	0.364692	0.347	0.233	3.54232e-09	B cell
CDC123	0	0.364445	0.478	0.198	0	Epithelial cell
TXN	1.37211e-244	0.364411	0.916	0.761	2.56131e-240	Epithelial cell
POLR2I	1.44651e-198	0.364357	0.761	0.529	2.7002e-194	Epithelial cell
PAK2	7.63075e-14	0.364261	0.284	0.171	1.42443e-09	B cell
FAU	1.11873e-241	0.364116	0.969	0.898	2.08834e-237	Epithelial cell
VIM	4.33972e-12	0.363858	0.914	0.884	8.10096e-08	Fibroblasts
PSMA3	1.13713e-07	0.363775	0.295	0.225	0.00212269	B cell
POLR2K	3.06397e-287	0.363604	0.701	0.42	5.71952e-283	Epithelial cell
MCUR1	0	0.36351	0.474	0.178	0	Epithelial cell
VASP	2.81654e-21	0.363466	0.27	0.123	5.25763e-17	B cell
FOXP1	1.28183e-16	0.363168	0.293	0.155	2.39279e-12	B cell
NRBF2	0	0.363135	0.366	0.109	0	Epithelial cell
HNRNPAB	0	0.362965	0.495	0.207	0	Epithelial cell
RPL37	4.02385e-270	0.362692	0.992	0.97	7.51132e-266	Epithelial cell
MRPL12	7.26383e-293	0.362452	0.678	0.384	1.35594e-288	Epithelial cell
TPM4	1.30802e-55	0.362208	0.609	0.301	2.44168e-51	Myeloid cell
TMEM2	5.24175e-81	0.361926	0.298	0.181	9.78477e-77	T cell
COL1A1	3.39469e-220	0.36168	0.188	0.04	6.33686e-216	Epithelial cell
HNRNPAB	4.71168e-11	0.361596	0.267	0.171	8.79529e-07	B cell
HCST	3.32939e-14	0.361589	0.393	0.26	6.21498e-10	B cell
PSTPIP1	0	0.361157	0.213	0.026	0	Epithelial cell
PDIA3	6.81208e-80	0.360982	0.495	0.36	1.27161e-75	T cell
MRPS6	0	0.360717	0.524	0.229	0	Epithelial cell
FAM213A	4.0474e-250	0.360188	0.642	0.385	7.55528e-246	Epithelial cell
QDPR	0	0.360136	0.502	0.23	0	Epithelial cell
CHMP4A	1.13702e-08	0.360062	0.343	0.259	0.000212248	B cell
COLEC11	1.38767e-07	0.359972	0.15	0.091	0.00259036	Endothelial cell
CALM1	4.35095e-109	0.359907	0.851	0.773	8.12192e-105	T cell
RBM17	0	0.359518	0.538	0.26	0	Epithelial cell
RPL5	1.28797e-250	0.359505	0.963	0.869	2.40425e-246	Epithelial cell
MALAT1	4.45601e-34	0.359293	0.997	0.997	8.31803e-30	B cell
BUD31	4.08428e-298	0.35916	0.673	0.386	7.62412e-294	Epithelial cell
EPB41L2	2.73277e-48	0.358879	0.399	0.164	5.10127e-44	Myeloid cell
DBNL	4.46863e-15	0.358788	0.3	0.173	8.34159e-11	B cell
PIN4	5.7085e-08	0.35864	0.225	0.148	0.00106561	B cell
PSMA5	0	0.358635	0.604	0.301	0	Epithelial cell
RNASE6	9.44358e-08	0.358635	0.309	0.23	0.00176283	B cell
CIB1	2.11093e-11	0.358608	0.439	0.333	3.94047e-07	B cell
SMPD3	3.72393e-15	0.358559	0.107	0.033	6.95147e-11	B cell
HP1BP3	1.98148e-08	0.358557	0.314	0.237	0.000369883	B cell
MGST3	9.67392e-235	0.358457	0.795	0.544	1.80583e-230	Epithelial cell
EIF6	9.21181e-266	0.358363	0.698	0.413	1.71957e-261	Epithelial cell
CEBPD	5.10478e-171	0.358319	0.636	0.415	9.52909e-167	Epithelial cell
CAMTA1	0	0.358132	0.559	0.26	0	Epithelial cell
AK2	0	0.358097	0.591	0.3	0	Epithelial cell
CD82	4.29604e-14	0.358075	0.197	0.094	8.01942e-10	B cell
PA2G4	4.10915e-07	0.357845	0.323	0.251	0.00767054	B cell
SRRM1	0	0.357689	0.567	0.283	0	Epithelial cell
RAC1	3.98496e-25	0.357543	0.822	0.675	7.43872e-21	Endothelial cell
NOSIP	0	0.357385	0.514	0.22	0	Epithelial cell
APPL1	4.4166e-17	0.357342	0.248	0.125	8.24447e-13	B cell
SRI	1.21197e-13	0.357319	0.321	0.203	2.26239e-09	B cell
TIMM50	0	0.357035	0.481	0.192	0	Epithelial cell
SP100	2.57633e-09	0.357033	0.34	0.248	4.80923e-05	B cell
APLP2	1.0777e-07	0.356891	0.221	0.147	0.00201175	B cell
HSP90B1	3.58835e-78	0.356807	0.484	0.352	6.69837e-74	T cell
POLR2E	4.07327e-09	0.356615	0.3	0.212	7.60357e-05	B cell
ARHGDIB	1.92393e-35	0.356554	0.84	0.631	3.5914e-31	Myeloid cell
RPS21	6.48761e-229	0.356303	0.967	0.903	1.21104e-224	Epithelial cell
CD81	7.11684e-11	0.356273	0.226	0.133	1.3285e-06	B cell
VPS28	1.28688e-07	0.356089	0.38	0.307	0.00240222	B cell
CCND3	1.9741e-17	0.355877	0.286	0.149	3.68505e-13	B cell
SNHG8	2.49661e-221	0.355777	0.673	0.44	4.66042e-217	Epithelial cell
BRI3	1.08379e-39	0.355688	0.776	0.507	2.02311e-35	Myeloid cell
ILF3	3.4223e-11	0.355162	0.246	0.148	6.38841e-07	B cell
RWDD4	0	0.355129	0.328	0.084	0	Epithelial cell
DNTTIP2	1.75005e-18	0.355052	0.219	0.098	3.26682e-14	B cell
KMT2E	2.55832e-12	0.355009	0.431	0.317	4.77562e-08	B cell
KRT8	3.69293e-195	0.354948	0.831	0.659	6.89359e-191	Epithelial cell
LILRB4	1.95106e-12	0.354906	0.12	0.048	3.64204e-08	B cell
ECHS1	5.73905e-238	0.354742	0.768	0.505	1.07131e-233	Epithelial cell
PPIF	0	0.354493	0.362	0.114	0	Epithelial cell
DTYMK	0	0.354493	0.395	0.139	0	Epithelial cell
VIM	2.28799e-21	0.354394	0.886	0.748	4.27099e-17	Myeloid cell
CTSH	2.72809e-42	0.354138	0.709	0.442	5.09253e-38	Myeloid cell
DYNLRB1	1.08177e-266	0.354101	0.729	0.459	2.01935e-262	Epithelial cell
RPS3A	2.81838e-241	0.353981	0.975	0.903	5.26108e-237	Epithelial cell
DYNC1I2	1.08302e-12	0.353691	0.218	0.117	2.02167e-08	B cell
IFI16	1.16335e-10	0.353557	0.381	0.274	2.17163e-06	B cell
MAF1	1.05418e-10	0.353536	0.296	0.196	1.96784e-06	B cell
UBE2L6	1.47958e-53	0.353389	0.54	0.258	2.76193e-49	Myeloid cell
ANKRD12	1.62074e-09	0.353075	0.471	0.393	3.02544e-05	B cell
NDUFC1	3.17081e-255	0.352824	0.758	0.491	5.91895e-251	Epithelial cell
OLA1	0	0.352716	0.467	0.188	0	Epithelial cell
CAPG	2.15146e-30	0.352564	0.688	0.476	4.01613e-26	Myeloid cell
NMT1	1.57173e-10	0.352467	0.268	0.169	2.93395e-06	B cell
RPLP1	1.24071e-243	0.352423	0.998	0.991	2.31603e-239	Epithelial cell
ARPC2	6.42991e-42	0.352291	0.906	0.73	1.20027e-37	Myeloid cell
2023-03-01	1.21514e-14	0.352288	0.21	0.099	2.26831e-10	B cell
POLR1D	1.34339e-08	0.352231	0.341	0.254	0.000250771	B cell
RPS5	6.27849e-222	0.352193	0.979	0.922	1.172e-217	Epithelial cell
ATG12	3.15349e-13	0.352109	0.26	0.15	5.88661e-09	B cell
ODC1	3.59333e-264	0.352073	0.466	0.222	6.70767e-260	Epithelial cell
LSM6	1.99045e-16	0.351816	0.262	0.136	3.71557e-12	B cell
EVL	8.58339e-11	0.351795	0.307	0.196	1.60226e-06	B cell
LAMTOR4	1.4256e-08	0.351465	0.503	0.435	0.000266116	B cell
PSIP1	3.65459e-13	0.35144	0.244	0.136	6.82202e-09	B cell
TGFB1	0	0.35141	0.313	0.086	0	Epithelial cell
DBI	3.12486e-42	0.35101	0.837	0.601	5.83318e-38	Myeloid cell
GARS	4.7466e-289	0.350937	0.395	0.162	8.86048e-285	Epithelial cell
MT1X	1.22897e-07	0.350851	0.433	0.296	0.00229412	Fibroblasts
IRF2BP2	1.81816e-10	0.350848	0.253	0.159	3.39396e-06	B cell
AHCY	0	0.350495	0.511	0.227	0	Epithelial cell
TYMS	5.45933e-228	0.349967	0.243	0.072	1.01909e-223	Epithelial cell
RBM25	2.61618e-09	0.34949	0.382	0.294	4.88362e-05	B cell
C7orf73	9.14974e-290	0.349394	0.67	0.38	1.70798e-285	Epithelial cell
DCAF7	0	0.349077	0.451	0.183	0	Epithelial cell
RNPS1	1.40526e-10	0.348874	0.321	0.218	2.62321e-06	B cell
NACA	3.14426e-224	0.348864	0.949	0.844	5.86938e-220	Epithelial cell
B2M	6.4521e-41	0.348811	0.992	0.999	1.20441e-36	B cell
PTGES3	2.34091e-07	0.348713	0.517	0.465	0.00436979	B cell
MPC2	2.38933e-176	0.348022	0.85	0.67	4.46016e-172	Epithelial cell
JTB	2.35134e-213	0.347815	0.811	0.605	4.38924e-209	Epithelial cell
C7orf50	0	0.3476	0.539	0.262	0	Epithelial cell
HIST1H4C	4.62216e-09	0.347311	0.319	0.193	8.62819e-05	Fibroblasts
C8orf59	7.40255e-08	0.347272	0.337	0.262	0.00138183	B cell
PIK3R1	3.18896e-53	0.347225	0.374	0.268	5.95283e-49	T cell
WHSC1L1	8.49805e-08	0.347066	0.314	0.234	0.00158633	B cell
C11orf96	5.14607e-21	0.346934	0.331	0.184	9.60618e-17	Endothelial cell
MLF2	2.9887e-275	0.346774	0.64	0.367	5.579e-271	Epithelial cell
NASP	0	0.3465	0.446	0.174	0	Epithelial cell
MYL12B	1.07344e-211	0.34636	0.849	0.626	2.0038e-207	Epithelial cell
GTF2H5	4.57046e-14	0.346263	0.22	0.114	8.53169e-10	B cell
PLEKHJ1	0	0.346075	0.482	0.202	0	Epithelial cell
ANXA11	4.50592e-11	0.345944	0.29	0.188	8.4112e-07	B cell
MZT2A	1.75515e-08	0.345792	0.42	0.34	0.000327634	B cell
H3F3B	2.17333e-18	0.345564	0.925	0.933	4.05696e-14	B cell
CCT4	1.08505e-07	0.345221	0.325	0.246	0.00202546	B cell
FCER1G	1.51184e-29	0.344979	0.125	0.078	2.82216e-25	T cell
ITSN2	5.62868e-14	0.344515	0.27	0.153	1.05071e-09	B cell
ARL6IP4	3.74359e-07	0.344514	0.578	0.567	0.00698817	B cell
COX6A1	1.6397e-195	0.344384	0.89	0.722	3.06082e-191	Epithelial cell
CNN2	7.77674e-15	0.344242	0.256	0.139	1.45168e-10	B cell
GPI	5.80476e-07	0.344115	0.171	0.108	0.0108357	B cell
LSM5	6.48852e-261	0.343762	0.665	0.389	1.21121e-256	Epithelial cell
DSTN	2.42974e-07	0.343616	0.899	0.825	0.0045356	Fibroblasts
JTB	5.18688e-07	0.343485	0.572	0.566	0.00968235	B cell
ITGB2	7.00662e-15	0.343375	0.26	0.143	1.30793e-10	B cell
RPS24	1.44875e-245	0.343373	0.983	0.942	2.70438e-241	Epithelial cell
FCER2	1.57314e-08	0.343216	0.148	0.078	0.000293659	B cell
EIF3A	4.59489e-257	0.343212	0.598	0.348	8.57728e-253	Epithelial cell
MAP4K4	1.80467e-20	0.343191	0.193	0.075	3.36877e-16	B cell
MAP2K2	4.99997e-13	0.343127	0.237	0.133	9.33344e-09	B cell
KIAA0101	5.32561e-161	0.343112	0.201	0.068	9.94132e-157	Epithelial cell
GLRX5	0	0.343039	0.539	0.257	0	Epithelial cell
ANP32A	4.61419e-15	0.343001	0.28	0.159	8.61332e-11	B cell
YWHAH	9.11455e-13	0.34273	0.462	0.283	1.70141e-08	Fibroblasts
ANP32E	3.58649e-10	0.342704	0.246	0.154	6.6949e-06	B cell
HSPE1	4.04593e-09	0.342647	0.719	0.671	7.55254e-05	B cell
EZR	8.85402e-71	0.342577	0.47	0.346	1.65278e-66	T cell
SWI5	0	0.34255	0.446	0.176	0	Epithelial cell
PSMC1	8.1202e-08	0.342157	0.254	0.18	0.0015158	B cell
YWHAQ	0	0.342058	0.632	0.335	0	Epithelial cell
RAP1A	7.27422e-10	0.341932	0.328	0.23	1.35788e-05	B cell
ATP5G3	3.70323e-42	0.34186	0.776	0.507	6.91282e-38	Myeloid cell
PRKCDBP	0	0.341743	0.287	0.071	0	Epithelial cell
DAD1	2.67195e-227	0.341626	0.759	0.522	4.98772e-223	Epithelial cell
SOCS1	3.33278e-08	0.341506	0.2	0.126	0.00062213	B cell
SERBP1	1.32865e-85	0.3414	0.578	0.437	2.48019e-81	T cell
NPY	3.4841e-224	0.34137	0.137	0.014	6.50377e-220	Epithelial cell
USF2	8.1105e-11	0.340925	0.288	0.188	1.51399e-06	B cell
NSUN5	1.40668e-21	0.340785	0.155	0.029	2.62585e-17	Fibroblasts
UQCR11	2.67623e-206	0.340715	0.896	0.725	4.99573e-202	Epithelial cell
SLC25A1	2.5845e-296	0.340622	0.508	0.247	4.82448e-292	Epithelial cell
RPL7	1.00483e-235	0.340563	0.983	0.938	1.87571e-231	Epithelial cell
C17orf89	5.09175e-279	0.340374	0.651	0.371	9.50477e-275	Epithelial cell
MT-CYB	8.40966e-38	0.340307	0.956	0.945	1.56983e-33	B cell
ABCF1	4.94607e-08	0.340132	0.258	0.18	0.000923283	B cell
RPL15	2.32847e-217	0.340109	0.984	0.935	4.34656e-213	Epithelial cell
HIST1H4C	1.3465e-32	0.340034	0.385	0.182	2.51352e-28	Myeloid cell
NDUFAB1	4.74467e-259	0.339818	0.731	0.462	8.85688e-255	Epithelial cell
TLN1	8.43082e-12	0.339814	0.249	0.149	1.57378e-07	B cell
PSMC4	0	0.339707	0.591	0.298	0	Epithelial cell
PSMA4	1.08762e-07	0.33952	0.381	0.309	0.00203026	B cell
TBCB	9.46512e-11	0.339498	0.277	0.177	1.76685e-06	B cell
IFITM2	5.67991e-12	0.339437	0.45	0.331	1.06027e-07	B cell
FAM96B	1.51327e-08	0.339182	0.399	0.323	0.000282481	B cell
JMJD1C	7.26877e-10	0.339109	0.291	0.195	1.35686e-05	B cell
SELM	7.22715e-188	0.339084	0.564	0.346	1.34909e-183	Epithelial cell
RAC1	1.13934e-13	0.338899	0.675	0.482	2.12681e-09	Fibroblasts
SNX6	3.00565e-15	0.338867	0.218	0.109	5.61064e-11	B cell
SRSF3	2.85512e-273	0.338833	0.674	0.393	5.32966e-269	Epithelial cell
PRMT2	1.23071e-10	0.338685	0.247	0.151	2.29736e-06	B cell
COTL1	1.30817e-28	0.338296	0.819	0.617	2.44196e-24	Myeloid cell
GNB2L1	3.14012e-141	0.33813	0.944	0.847	5.86167e-137	Epithelial cell
ARPC1B	3.78037e-42	0.337932	0.884	0.721	7.05681e-38	Myeloid cell
MSRB1	1.59994e-294	0.33782	0.511	0.243	2.9866e-290	Epithelial cell
FAAP20	1.7018e-07	0.337759	0.319	0.24	0.00317675	B cell
COMMD9	0	0.337736	0.377	0.116	0	Epithelial cell
RHOA	2.702e-283	0.337624	0.737	0.463	5.04383e-279	Epithelial cell
TBCB	0	0.337429	0.582	0.292	0	Epithelial cell
CALR	2.55467e-67	0.337072	0.576	0.451	4.7688e-63	T cell
COMTD1	0	0.336892	0.465	0.191	0	Epithelial cell
TMEM258	3.10127e-215	0.33683	0.861	0.668	5.78914e-211	Epithelial cell
MAGOH	0	0.336642	0.547	0.236	0	Epithelial cell
ATXN10	0	0.33648	0.434	0.181	0	Epithelial cell
PSMG3	0	0.336356	0.476	0.187	0	Epithelial cell
NCBP2-AS2	0	0.336255	0.429	0.153	0	Epithelial cell
COA6	0	0.336184	0.496	0.216	0	Epithelial cell
TPGS2	0	0.336091	0.396	0.131	0	Epithelial cell
HNRNPC	8.34181e-246	0.335925	0.716	0.461	1.55717e-241	Epithelial cell
EIF4E2	0	0.335853	0.517	0.235	0	Epithelial cell
PSMD4	3.34336e-212	0.335815	0.757	0.506	6.24104e-208	Epithelial cell
N4BP2L1	5.01466e-13	0.335702	0.214	0.114	9.36087e-09	B cell
CLTA	1.14423e-07	0.335485	0.332	0.258	0.00213593	B cell
IK	1.79732e-10	0.335422	0.29	0.194	3.35506e-06	B cell
PSMA2	2.40308e-06	0.335331	0.389	0.326	0.0448584	B cell
DAZAP2	2.28425e-13	0.335145	0.403	0.272	4.26402e-09	B cell
ENY2	1.91909e-08	0.334949	0.409	0.337	0.000358237	B cell
YWHAQ	3.90574e-07	0.334807	0.351	0.278	0.00729084	B cell
EMC6	0	0.334708	0.549	0.251	0	Epithelial cell
SLC20A1	4.40483e-15	0.334101	0.179	0.079	8.2225e-11	B cell
WFDC1	6.95274e-15	0.334073	0.26	0.114	1.29787e-10	Fibroblasts
ANAPC11	5.94585e-179	0.334024	0.806	0.576	1.10991e-174	Epithelial cell
FYB	7.4725e-13	0.333965	0.169	0.079	1.39489e-08	B cell
FERMT3	2.02491e-13	0.333934	0.216	0.114	3.77989e-09	B cell
NUDT1	0	0.333886	0.338	0.109	0	Epithelial cell
TPP1	2.01088e-07	0.333792	0.206	0.135	0.00375372	B cell
U2SURP	5.82611e-10	0.333783	0.311	0.219	1.08756e-05	B cell
ARHGDIB	7.98723e-98	0.3336	0.208	0.097	1.49098e-93	Epithelial cell
RAB30-AS1	0	0.333544	0.407	0.147	0	Epithelial cell
HAX1	5.3918e-251	0.333403	0.693	0.417	1.00649e-246	Epithelial cell
RTN4	1.92872e-07	0.333396	0.281	0.204	0.00360034	B cell
CAMTA1	1.20382e-07	0.333337	0.27	0.194	0.00224717	B cell
TXN2	2.5642e-306	0.333242	0.554	0.276	4.78659e-302	Epithelial cell
ZCCHC17	0	0.333166	0.371	0.117	0	Epithelial cell
NHP2	2.5816e-284	0.332849	0.694	0.4	4.81907e-280	Epithelial cell
PHB	1.5701e-280	0.332745	0.714	0.428	2.9309e-276	Epithelial cell
COPRS	5.54584e-299	0.332639	0.605	0.323	1.03524e-294	Epithelial cell
FAM107B	2.18365e-06	0.332613	0.273	0.204	0.0407622	B cell
CDC20	1.96228e-196	0.332394	0.176	0.041	3.663e-192	Epithelial cell
SNRPD3	1.49803e-11	0.332311	0.311	0.209	2.79637e-07	B cell
MRPL40	0	0.332171	0.58	0.29	0	Epithelial cell
PRPF4B	3.85337e-09	0.332159	0.305	0.218	7.19308e-05	B cell
PSMA5	3.62095e-10	0.332149	0.291	0.2	6.75924e-06	B cell
DYNLT1	0	0.331825	0.606	0.317	0	Epithelial cell
RSF1	4.28093e-14	0.331736	0.27	0.157	7.99122e-10	B cell
BZW1	2.99079e-12	0.33172	0.34	0.228	5.58291e-08	B cell
ARID5A	3.88809e-08	0.331703	0.24	0.16	0.000725789	B cell
GTF2A2	2.53896e-08	0.331544	0.291	0.214	0.000473947	B cell
MAP3K7CL	3.04572e-08	0.331446	0.529	0.394	0.000568544	Fibroblasts
BCAT1	0	0.331401	0.203	0.028	0	Epithelial cell
MRPS5	0	0.331318	0.567	0.283	0	Epithelial cell
LSM3	4.20871e-08	0.331223	0.402	0.333	0.00078564	B cell
HLA-F	1.4366e-07	0.330983	0.352	0.275	0.00268169	B cell
TTC3	4.90853e-235	0.330809	0.483	0.254	9.16275e-231	Epithelial cell
CTSZ	2.65749e-25	0.330581	0.794	0.603	4.96073e-21	Myeloid cell
PSMD7	5.48389e-272	0.330556	0.534	0.272	1.02368e-267	Epithelial cell
ALYREF	6.99265e-305	0.330191	0.137	0.012	1.30532e-300	T cell
RAB5C	4.37242e-08	0.330189	0.307	0.225	0.000816199	B cell
CSNK2B	6.45975e-295	0.330181	0.681	0.389	1.20584e-290	Epithelial cell
FAM207A	0	0.329987	0.48	0.195	0	Epithelial cell
ACTG1	2.29016e-78	0.329891	0.849	0.709	4.27505e-74	Epithelial cell
YWHAE	3.21769e-274	0.329831	0.647	0.377	6.00646e-270	Epithelial cell
TGFBI	2.37452e-17	0.329755	0.11	0.03	4.43252e-13	B cell
BLOC1S1	5.89862e-227	0.329668	0.77	0.52	1.1011e-222	Epithelial cell
RPL6	1.70405e-234	0.32955	0.972	0.898	3.18095e-230	Epithelial cell
HLA-B	4.81002e-16	0.329418	0.943	0.966	8.97886e-12	B cell
PTMS	1.94631e-49	0.329411	0.207	0.13	3.63317e-45	T cell
RPL18	5.98272e-255	0.329411	0.97	0.897	1.11679e-250	Epithelial cell
IGFBP5	2.47014e-165	0.329367	0.125	0.021	4.61101e-161	Epithelial cell
HDLBP	8.40533e-237	0.329189	0.534	0.3	1.56902e-232	Epithelial cell
SH3BP5	1.50387e-16	0.329169	0.227	0.109	2.80728e-12	B cell
SRSF9	1.87448e-286	0.329092	0.66	0.381	3.49909e-282	Epithelial cell
GNB1	0	0.328994	0.423	0.166	0	Epithelial cell
SNHG15	3.87784e-09	0.32876	0.219	0.134	7.23876e-05	B cell
MAP3K2	4.57142e-12	0.328745	0.206	0.111	8.53348e-08	B cell
NASP	1.65155e-09	0.328666	0.276	0.184	3.08294e-05	B cell
HDDC2	0	0.328661	0.378	0.12	0	Epithelial cell
PSMG2	2.0928e-11	0.328595	0.246	0.148	3.90663e-07	B cell
TSPYL2	3.1507e-07	0.328389	0.193	0.125	0.0058814	B cell
PARP1	0	0.328345	0.514	0.237	0	Epithelial cell
PPP4C	1.76862e-11	0.328296	0.312	0.203	3.30148e-07	B cell
CCDC85B	1.5729e-06	0.328294	0.378	0.314	0.0293613	B cell
TMSB10	1.73954e-225	0.328258	0.953	0.836	3.24721e-221	Epithelial cell
ATG3	0	0.328124	0.445	0.157	0	Epithelial cell
CTSB	1.2112e-23	0.327919	0.86	0.724	2.26094e-19	Myeloid cell
THOC7	0	0.32776	0.551	0.264	0	Epithelial cell
SKIL	1.54571e-08	0.327674	0.297	0.212	0.000288537	B cell
RPL32	2.61133e-219	0.327295	0.992	0.965	4.87457e-215	Epithelial cell
STXBP6	0	0.327289	0.356	0.118	0	Epithelial cell
EIF1B	2.24537e-09	0.327289	0.376	0.279	4.19144e-05	B cell
PLEKHO1	3.60219e-52	0.327021	0.54	0.257	6.72421e-48	Myeloid cell
FEZ2	1.25853e-16	0.326978	0.166	0.067	2.34929e-12	B cell
ENO1	7.0879e-11	0.326879	0.567	0.388	1.3231e-06	Fibroblasts
MT-CO2	1.76946e-46	0.32682	0.995	0.996	3.30306e-42	B cell
ARHGDIA	2.42858e-11	0.326701	0.383	0.277	4.53342e-07	B cell
UBB	7.69965e-192	0.326691	0.932	0.801	1.43729e-187	Epithelial cell
RBM3	1.51211e-254	0.326632	0.657	0.387	2.82265e-250	Epithelial cell
ENSA	3.74084e-298	0.326514	0.616	0.332	6.98303e-294	Epithelial cell
CLTC	1.7932e-07	0.326105	0.188	0.119	0.00334737	B cell
RPS13	3.16749e-219	0.325706	0.975	0.917	5.91275e-215	Epithelial cell
PSME2	2.09952e-69	0.32567	0.617	0.494	3.91918e-65	T cell
SET	3.52056e-83	0.325631	0.49	0.347	6.57183e-79	T cell
KPNA2	3.50727e-11	0.325513	0.203	0.114	6.54701e-07	B cell
RPS8	4.68911e-251	0.32547	0.984	0.925	8.75316e-247	Epithelial cell
GTF2A2	0	0.325191	0.536	0.248	0	Epithelial cell
IDI1	8.53767e-10	0.325169	0.302	0.203	1.59373e-05	B cell
TIMM10	0	0.325143	0.595	0.301	0	Epithelial cell
TGIF1	3.2553e-15	0.325082	0.195	0.088	6.07667e-11	B cell
STRAP	4.95571e-12	0.325068	0.293	0.186	9.25082e-08	B cell
KIF5B	9.02328e-09	0.325061	0.262	0.179	0.000168438	B cell
MED10	0	0.324994	0.461	0.18	0	Epithelial cell
IL2RG	2.47921e-07	0.324992	0.421	0.361	0.00462794	B cell
EEF1D	1.77467e-22	0.324926	0.927	0.945	3.31277e-18	B cell
C7orf73	2.51196e-10	0.324843	0.286	0.187	4.68908e-06	B cell
HNRNPU	3.27232e-77	0.324699	0.449	0.317	6.10843e-73	T cell
IQGAP1	5.50284e-11	0.324681	0.261	0.161	1.02721e-06	B cell
NDUFA13	4.78096e-218	0.324569	0.777	0.531	8.92461e-214	Epithelial cell
NGFRAP1	1.18365e-181	0.324561	0.584	0.356	2.20953e-177	Epithelial cell
TGOLN2	1.33376e-09	0.324507	0.228	0.142	2.48974e-05	B cell
MPP6	3.52363e-297	0.32442	0.345	0.123	6.57756e-293	Epithelial cell
GPR88	2.85206e-201	0.324342	0.311	0.129	5.32394e-197	Epithelial cell
PDCD6	7.71458e-302	0.32404	0.622	0.341	1.44008e-297	Epithelial cell
PSMD1	7.99837e-290	0.323848	0.424	0.187	1.49306e-285	Epithelial cell
GRSF1	0	0.323765	0.401	0.141	0	Epithelial cell
PPDPF	3.39681e-09	0.323671	0.831	0.714	6.34083e-05	Fibroblasts
IGBP1	1.32704e-06	0.323468	0.272	0.205	0.0247719	B cell
TXNRD1	1.92193e-244	0.323443	0.45	0.215	3.58767e-240	Epithelial cell
AP3D1	1.95767e-298	0.323343	0.396	0.16	3.65438e-294	Epithelial cell
H2AFZ	3.45863e-27	0.323311	0.739	0.491	6.45622e-23	Myeloid cell
MGEA5	2.13012e-11	0.322935	0.262	0.158	3.97629e-07	B cell
SUPT16H	4.49751e-18	0.322887	0.191	0.081	8.3955e-14	B cell
SRSF9	9.28187e-08	0.322609	0.458	0.396	0.00173265	B cell
CCDC85B	0	0.32257	0.448	0.188	0	Epithelial cell
ARPC1A	4.55803e-202	0.322569	0.682	0.437	8.50848e-198	Epithelial cell
ARPC5L	0	0.322539	0.522	0.238	0	Epithelial cell
EEF1B2	2.41218e-36	0.322536	0.846	0.63	4.50281e-32	Myeloid cell
NDUFA12	3.10107e-08	0.322491	0.319	0.237	0.000578876	B cell
EI24	3.76665e-285	0.322422	0.623	0.348	7.0312e-281	Epithelial cell
C6orf48	4.71211e-15	0.322206	0.467	0.316	8.79609e-11	B cell
HIGD2A	3.23894e-242	0.321936	0.746	0.467	6.04613e-238	Epithelial cell
SARAF	1.82817e-06	0.321898	0.612	0.621	0.0341265	B cell
FAM58A	0	0.321594	0.361	0.103	0	Epithelial cell
SMG1	5.44421e-15	0.321472	0.199	0.094	1.01627e-10	B cell
BCLAF1	2.06242e-08	0.32145	0.323	0.238	0.000384993	B cell
MTX1	1.67523e-253	0.321389	0.611	0.345	3.12715e-249	Epithelial cell
ARGLU1	4.80873e-07	0.321345	0.501	0.448	0.00897645	B cell
IGFBP2	5.39017e-21	0.321337	0.458	0.273	1.00618e-16	Endothelial cell
NET1	1.02196e-07	0.321182	0.33	0.215	0.00190769	Fibroblasts
VEGFB	1.06668e-12	0.321142	0.152	0.069	1.99116e-08	B cell
COX14	1.89683e-08	0.321112	0.357	0.27	0.000354081	B cell
NPM1	1.7112e-162	0.321069	0.844	0.647	3.19429e-158	Epithelial cell
PPP1CB	3.09473e-07	0.320852	0.304	0.222	0.00577693	B cell
THOC7	1.12615e-10	0.320787	0.241	0.148	2.10218e-06	B cell
BBX	5.02318e-08	0.320705	0.267	0.186	0.000937677	B cell
ARL4C	9.28321e-29	0.320499	0.501	0.291	1.7329e-24	Myeloid cell
CHAF1A	4.63816e-18	0.320264	0.115	0.032	8.65806e-14	B cell
SDCBP	1.46101e-10	0.320264	0.274	0.17	2.72727e-06	B cell
BLOC1S2	1.66505e-15	0.320249	0.27	0.145	3.10814e-11	B cell
YBX3	3.5919e-11	0.320234	0.493	0.326	6.70499e-07	Fibroblasts
ELOF1	0	0.319923	0.416	0.148	0	Epithelial cell
ALKBH7	9.78345e-239	0.319858	0.674	0.405	1.82628e-234	Epithelial cell
TMEM160	0	0.319844	0.526	0.247	0	Epithelial cell
MATN2	3.61944e-246	0.319792	0.197	0.041	6.75641e-242	Epithelial cell
EEF1B2	1.46465e-154	0.319764	0.894	0.742	2.73407e-150	Epithelial cell
RNF213	3.92723e-08	0.319669	0.33	0.245	0.000733096	B cell
ENO1	2.37239e-33	0.319597	0.78	0.553	4.42854e-29	Myeloid cell
CACUL1	0	0.319559	0.358	0.12	0	Epithelial cell
TOP2A	1.92932e-146	0.319409	0.192	0.066	3.60146e-142	Epithelial cell
CSTB	1.05307e-33	0.319052	0.878	0.668	1.96577e-29	Myeloid cell
FAM177A1	8.73417e-07	0.319033	0.333	0.262	0.0163041	B cell
TMEM74B	0	0.319004	0.233	0.041	0	Epithelial cell
GBP4	6.83153e-34	0.318994	0.329	0.143	1.27524e-29	Myeloid cell
FAM133B	2.20119e-10	0.318949	0.393	0.293	4.10897e-06	B cell
PSMC1	0	0.318763	0.553	0.267	0	Epithelial cell
HNRNPR	1.01951e-11	0.318453	0.295	0.188	1.90313e-07	B cell
SERPINB1	1.22997e-08	0.318407	0.245	0.162	0.000229598	B cell
PIGT	7.66443e-218	0.318161	0.53	0.305	1.43072e-213	Epithelial cell
CEBPD	3.6186e-20	0.31794	0.334	0.185	6.75483e-16	Endothelial cell
FAM32A	4.67034e-08	0.317913	0.232	0.154	0.000871813	B cell
LYSMD2	2.28198e-19	0.317805	0.21	0.085	4.25977e-15	B cell
ZNF331	1.70833e-40	0.317728	0.502	0.409	3.18894e-36	T cell
ZNF207	8.45783e-12	0.317723	0.305	0.197	1.57882e-07	B cell
TGFB1	3.63529e-09	0.31752	0.261	0.173	6.786e-05	B cell
FKBP5	1.16682e-06	0.31683	0.135	0.08	0.021781	B cell
ASH1L	7.54713e-09	0.316793	0.24	0.156	0.000140882	B cell
PSMB3	1.38134e-198	0.316612	0.783	0.542	2.57855e-194	Epithelial cell
PRKDC	3.03858e-16	0.316421	0.193	0.088	5.67212e-12	B cell
EBNA1BP2	0	0.316395	0.525	0.231	0	Epithelial cell
SF3B6	6.46117e-251	0.316347	0.73	0.452	1.20611e-246	Epithelial cell
WIPI1	0	0.316346	0.357	0.109	0	Epithelial cell
MORF4L1	5.9669e-10	0.316292	0.547	0.475	1.11384e-05	B cell
MT1E	1.52213e-25	0.316265	0.256	0.112	2.84135e-21	Myeloid cell
AAMP	0	0.316249	0.456	0.184	0	Epithelial cell
ABHD17A	2.64505e-96	0.3161	0.327	0.193	4.93751e-92	T cell
PIN4	9.6781e-272	0.315979	0.659	0.369	1.80661e-267	Epithelial cell
RNF13	5.06346e-07	0.315924	0.189	0.124	0.00945195	B cell
YKT6	0	0.315883	0.336	0.097	0	Epithelial cell
SWAP70	4.66414e-18	0.315536	0.207	0.088	8.70656e-14	B cell
CAPZA1	1.38647e-06	0.31538	0.392	0.315	0.0258812	B cell
ELF1	2.57326e-10	0.315316	0.439	0.325	4.80351e-06	B cell
ANXA2	2.30036e-06	0.315015	0.575	0.451	0.0429408	Fibroblasts
PDIA3	3.0249e-38	0.31481	0.607	0.344	5.64659e-34	Myeloid cell
2023-09-09	3.28432e-11	0.314798	0.305	0.196	6.13085e-07	B cell
FAM50A	3.36387e-284	0.314752	0.573	0.287	6.27934e-280	Epithelial cell
SYF2	6.29786e-10	0.314751	0.401	0.304	1.17562e-05	B cell
SMC4	1.19952e-245	0.314638	0.322	0.12	2.23915e-241	Epithelial cell
TAF11	0	0.314622	0.502	0.218	0	Epithelial cell
TBCA	4.19071e-193	0.314548	0.822	0.596	7.8228e-189	Epithelial cell
DDX1	0	0.314358	0.475	0.215	0	Epithelial cell
SBNO1	2.47817e-18	0.314349	0.176	0.068	4.626e-14	B cell
LLNLR-245B6.1	0	0.314095	0.411	0.163	0	Epithelial cell
MTF2	1.25354e-14	0.314047	0.164	0.071	2.33999e-10	B cell
FUBP1	1.50832e-17	0.313863	0.21	0.095	2.81557e-13	B cell
EFHD2	0	0.313615	0.378	0.127	0	Epithelial cell
MPHOSPH8	8.06498e-08	0.313524	0.35	0.27	0.00150549	B cell
EEF1A1	1.90698e-163	0.313177	0.992	0.975	3.55977e-159	Epithelial cell
SNCG	2.38904e-06	0.313066	0.236	0.148	0.0445962	Fibroblasts
UBE2N	3.96259e-11	0.312966	0.343	0.232	7.39697e-07	B cell
SFT2D2	7.53675e-15	0.312834	0.159	0.066	1.40689e-10	B cell
CSRP1	3.12774e-08	0.312734	0.56	0.419	0.000583855	Fibroblasts
NUB1	9.96936e-20	0.312649	0.176	0.065	1.86098e-15	B cell
TAX1BP1	9.67403e-07	0.312639	0.341	0.274	0.0180585	B cell
NOP56	0	0.312508	0.475	0.194	0	Epithelial cell
RNF130	1.01898e-16	0.312495	0.138	0.047	1.90212e-12	B cell
KCNQ1OT1	6.24334e-127	0.31246	0.248	0.116	1.16544e-122	Epithelial cell
RSRC1	0	0.312383	0.413	0.163	0	Epithelial cell
MRPL2	0	0.311831	0.525	0.239	0	Epithelial cell
RNF213	8.89066e-54	0.311809	0.55	0.434	1.65962e-49	T cell
TTC3	1.03858e-06	0.311795	0.34	0.271	0.0193871	B cell
PSME2	1.88721e-198	0.311757	0.756	0.493	3.52285e-194	Epithelial cell
PCSK7	2.77384e-07	0.311736	0.214	0.141	0.00517793	B cell
PDCD6	5.58313e-10	0.311566	0.317	0.218	1.0422e-05	B cell
TREM2	7.47271e-28	0.311561	0.453	0.259	1.39493e-23	Myeloid cell
MRPL47	0	0.311194	0.472	0.208	0	Epithelial cell
CMSS1	0	0.311193	0.422	0.16	0	Epithelial cell
COX17	3.85618e-209	0.31098	0.798	0.537	7.19834e-205	Epithelial cell
TDG	0	0.310975	0.386	0.131	0	Epithelial cell
DUT	3.40211e-207	0.310743	0.479	0.249	6.35072e-203	Epithelial cell
TMEM14B	8.96866e-10	0.310679	0.35	0.258	1.67418e-05	B cell
ARL3	0	0.310648	0.4	0.131	0	Epithelial cell
DRG1	0	0.310594	0.42	0.153	0	Epithelial cell
TPM3	8.39831e-84	0.310549	0.642	0.507	1.56771e-79	T cell
SMARCA5	6.74724e-12	0.310542	0.219	0.124	1.25951e-07	B cell
CD68	9.50905e-11	0.310359	0.169	0.088	1.77506e-06	B cell
CENPW	1.16925e-262	0.310278	0.264	0.076	2.18264e-258	Epithelial cell
EIF5A	1.49745e-75	0.309902	0.442	0.307	2.7953e-71	T cell
KLRD1	4.03747e-44	0.309737	0.249	0.169	7.53675e-40	T cell
NDUFA4	8.76889e-09	0.309648	0.793	0.663	0.000163689	Fibroblasts
ATP2B1	5.69482e-07	0.309603	0.276	0.199	0.0106305	B cell
SNRPB2	5.51005e-08	0.309525	0.399	0.316	0.00102856	B cell
SYPL1	9.68216e-12	0.309495	0.281	0.168	1.80737e-07	B cell
DEK	3.77372e-42	0.309336	0.628	0.351	7.04441e-38	Myeloid cell
CAPNS1	2.18542e-249	0.309308	0.544	0.303	4.07952e-245	Epithelial cell
CEBPZ	1.40886e-13	0.30921	0.225	0.12	2.62993e-09	B cell
EID1	7.32315e-235	0.308968	0.612	0.358	1.36701e-230	Epithelial cell
VPS29	3.73035e-294	0.30878	0.634	0.343	6.96344e-290	Epithelial cell
FIBP	0	0.308613	0.498	0.21	0	Epithelial cell
DCUN1D5	0	0.308486	0.362	0.107	0	Epithelial cell
PRPF40A	4.4947e-303	0.30846	0.494	0.231	8.39025e-299	Epithelial cell
C1QA	3.43544e-254	0.308392	0.292	0.095	6.41293e-250	Epithelial cell
TMEM14C	2.58199e-269	0.308363	0.628	0.352	4.8198e-265	Epithelial cell
ERCC1	1.12109e-07	0.308193	0.254	0.179	0.00209273	B cell
SDC2	1.6343e-141	0.308056	0.622	0.442	3.05075e-137	Epithelial cell
LSM2	4.69881e-09	0.307982	0.295	0.206	8.77126e-05	B cell
APIP	0	0.307967	0.4	0.154	0	Epithelial cell
HNRNPAB	1.26536e-96	0.307882	0.303	0.173	2.36204e-92	T cell
TRAPPC1	1.97159e-298	0.307717	0.572	0.285	3.68036e-294	Epithelial cell
AFF3	3.07716e-18	0.307555	0.17	0.063	5.74414e-14	B cell
PABPC4	1.33223e-292	0.307392	0.47	0.216	2.48688e-288	Epithelial cell
PHF14	8.31352e-10	0.30739	0.22	0.133	1.55189e-05	B cell
HNRNPA1	5.61636e-150	0.307313	0.806	0.586	1.04841e-145	Epithelial cell
TLN1	6.74732e-89	0.307238	0.373	0.237	1.25952e-84	T cell
PARK7	8.39833e-45	0.306933	0.701	0.416	1.56772e-40	Myeloid cell
PRMT2	0	0.30686	0.456	0.188	0	Epithelial cell
PAFAH1B1	2.07253e-10	0.306791	0.232	0.142	3.8688e-06	B cell
SUMO3	5.90929e-08	0.306698	0.304	0.222	0.00110309	B cell
CCT7	1.11378e-06	0.306495	0.252	0.185	0.0207909	B cell
ARL6IP4	1.58225e-196	0.306481	0.796	0.546	2.95359e-192	Epithelial cell
NKG7	2.02513e-34	0.306335	0.551	0.467	3.78031e-30	T cell
BAD	6.36478e-282	0.306294	0.553	0.282	1.18811e-277	Epithelial cell
ILF2	5.92705e-264	0.306218	0.576	0.31	1.1064e-259	Epithelial cell
C1QB	8.8888e-258	0.306161	0.281	0.086	1.65927e-253	Epithelial cell
POLR2J	3.5715e-250	0.306102	0.732	0.464	6.66693e-246	Epithelial cell
SLBP	2.87253e-11	0.306098	0.246	0.146	5.36215e-07	B cell
C20orf27	4.8326e-277	0.306071	0.468	0.206	9.02102e-273	Epithelial cell
PSMA7	9.03923e-36	0.305891	0.832	0.594	1.68735e-31	Myeloid cell
SDF2L1	1.3408e-202	0.305792	0.648	0.408	2.50288e-198	Epithelial cell
NRGN	3.1219e-09	0.305657	0.216	0.114	5.82766e-05	Fibroblasts
TIPRL	0	0.305469	0.444	0.176	0	Epithelial cell
TAF7	5.68416e-09	0.305279	0.368	0.277	0.000106106	B cell
RPL17	2.25149e-12	0.305036	0.678	0.572	4.20286e-08	B cell
CLTA	1.20187e-92	0.304971	0.785	0.6	2.24352e-88	Epithelial cell
NSA2	8.17503e-11	0.30481	0.427	0.322	1.52603e-06	B cell
PRKAR1A	1.0831e-218	0.304779	0.577	0.345	2.02183e-214	Epithelial cell
PMEPA1	1.95301e-07	0.304571	0.152	0.089	0.00364568	B cell
CLIC4	9.33252e-297	0.304566	0.274	0.074	1.7421e-292	Epithelial cell
MYBL2	3.4686e-13	0.304419	0.134	0.055	6.47484e-09	B cell
PRKDC	1.3588e-281	0.304274	0.455	0.207	2.53647e-277	Epithelial cell
PUF60	1.72108e-08	0.30403	0.239	0.159	0.000321274	B cell
DDX39A	8.33263e-08	0.303984	0.22	0.145	0.00155545	B cell
HADHA	4.20052e-10	0.303949	0.268	0.173	7.84111e-06	B cell
CLNS1A	1.76367e-10	0.303916	0.252	0.156	3.29225e-06	B cell
NARS	3.39139e-290	0.303729	0.51	0.248	6.33071e-286	Epithelial cell
GCA	0	0.303721	0.325	0.096	0	Epithelial cell
NMT1	1.06396e-260	0.303656	0.566	0.302	1.98609e-256	Epithelial cell
CDC37	3.00264e-07	0.303593	0.364	0.287	0.00560503	B cell
MRFAP1	1.03622e-07	0.303448	0.324	0.245	0.00193432	B cell
FAM210B	1.00711e-295	0.303438	0.428	0.181	1.87997e-291	Epithelial cell
ZNF331	2.20853e-32	0.303406	0.502	0.28	4.12266e-28	Myeloid cell
MRPS26	0	0.303291	0.573	0.28	0	Epithelial cell
PPA1	1.01476e-242	0.303205	0.658	0.385	1.89424e-238	Epithelial cell
ANXA6	1.2439e-08	0.30312	0.289	0.201	0.000232199	B cell
FUOM	2.17492e-195	0.30302	0.616	0.365	4.05992e-191	Epithelial cell
ARL4A	1.83876e-13	0.302976	0.275	0.154	3.43242e-09	B cell
PYURF	2.43593e-305	0.302817	0.579	0.292	4.54715e-301	Epithelial cell
PEPD	1.01956e-295	0.302784	0.545	0.263	1.9032e-291	Epithelial cell
PGA4	4.37476e-272	0.302714	0.193	0.03	8.16636e-268	Epithelial cell
NPC2	1.88741e-204	0.302668	0.714	0.472	3.52323e-200	Epithelial cell
ADD3	5.04479e-12	0.302621	0.184	0.093	9.41711e-08	B cell
RSRP1	7.59253e-09	0.30259	0.411	0.313	0.00014173	B cell
GGA2	4.05643e-13	0.302574	0.211	0.109	7.57214e-09	B cell
RPSA	2.45714e-28	0.302148	0.915	0.779	4.58674e-24	Myeloid cell
XRCC6	4.38898e-269	0.302135	0.563	0.301	8.19291e-265	Epithelial cell
TCEA3	3.37589e-262	0.302028	0.544	0.28	6.30177e-258	Epithelial cell
PKIG	1.17881e-10	0.301963	0.185	0.099	2.20049e-06	B cell
MCTS1	3.72272e-303	0.301925	0.524	0.248	6.94919e-299	Epithelial cell
BIRC6	1.44918e-09	0.301892	0.176	0.098	2.70518e-05	B cell
CD81	7.26852e-27	0.301804	0.589	0.37	1.35681e-22	Myeloid cell
BTG2	3.29302e-233	0.301787	0.29	0.101	6.14708e-229	Epithelial cell
RBM5	5.02548e-09	0.3017	0.189	0.111	9.38107e-05	B cell
CDC40	7.29637e-19	0.301522	0.22	0.097	1.36201e-14	B cell
C11orf53	4.04247e-304	0.301402	0.173	0.014	7.54607e-300	Epithelial cell
CWC15	0	0.301381	0.531	0.25	0	Epithelial cell
GPR18	6.3285e-15	0.301349	0.145	0.055	1.18134e-10	B cell
HMGA1	1.82167e-267	0.301234	0.44	0.194	3.40051e-263	Epithelial cell
NPM3	0	0.301178	0.39	0.12	0	Epithelial cell
AP1S2	2.88155e-10	0.301157	0.263	0.165	5.37898e-06	B cell
C7	4.08037e-250	0.30107	0.171	0.024	7.61683e-246	Epithelial cell
M6PR	5.78326e-10	0.300962	0.247	0.157	1.07956e-05	B cell
LGALS3	1.57855e-15	0.300884	0.426	0.277	2.94668e-11	Endothelial cell
UBE2J2	0	0.300872	0.362	0.111	0	Epithelial cell
GLRX3	0	0.300852	0.476	0.188	0	Epithelial cell
CKS2	4.40574e-275	0.300317	0.446	0.196	8.2242e-271	Epithelial cell
PJA2	3.30221e-10	0.300191	0.206	0.12	6.16423e-06	B cell
TIMM17B	1.23409e-290	0.299502	0.581	0.298	2.30368e-286	Epithelial cell
SNX3	8.373e-223	0.299496	0.736	0.477	1.56299e-218	Epithelial cell
PNRC1	9.49877e-23	0.299482	0.617	0.423	1.77314e-18	Endothelial cell
PRPF38B	1.41412e-07	0.299467	0.357	0.279	0.00263973	B cell
ADSL	0	0.299127	0.389	0.125	0	Epithelial cell
RNMT	5.37378e-07	0.29896	0.274	0.199	0.0100312	B cell
PFDN5	3.95849e-184	0.298814	0.908	0.753	7.38931e-180	Epithelial cell
IQGAP2	2.11988e-12	0.298699	0.155	0.073	3.95718e-08	B cell
NXT1	7.60808e-08	0.298507	0.214	0.139	0.0014202	B cell
CBR1	9.42573e-191	0.298379	0.666	0.415	1.7595e-186	Epithelial cell
MAP3K8	1.888e-07	0.298349	0.213	0.14	0.00352433	B cell
LACTB	7.08717e-60	0.298338	0.426	0.155	1.32296e-55	Myeloid cell
ACAP1	2.30228e-09	0.298195	0.345	0.242	4.29766e-05	B cell
MRPL1	2.35041e-10	0.298121	0.172	0.091	4.38751e-06	B cell
TLN1	1.08747e-43	0.298082	0.557	0.29	2.02998e-39	Myeloid cell
RAB5C	1.94433e-46	0.297993	0.671	0.374	3.62948e-42	Myeloid cell
BAX	0	0.297928	0.534	0.251	0	Epithelial cell
PCBD1	3.40331e-13	0.297671	0.324	0.173	6.35295e-09	Fibroblasts
HIST1H4C	7.97784e-14	0.297504	0.406	0.263	1.48922e-09	Endothelial cell
LBH	8.71065e-13	0.297496	0.218	0.113	1.62602e-08	B cell
ADH5	2.88262e-09	0.297443	0.162	0.091	5.38099e-05	B cell
SNF8	5.62561e-287	0.297364	0.629	0.34	1.05013e-282	Epithelial cell
SLC39A1	2.5821e-08	0.297234	0.149	0.082	0.000482001	B cell
FMNL1	9.50544e-09	0.296764	0.248	0.162	0.000177438	B cell
HSP90B1	1.45643e-36	0.296668	0.662	0.401	2.71871e-32	Myeloid cell
UBE2I	0	0.296613	0.527	0.244	0	Epithelial cell
CELF2	2.48091e-11	0.296564	0.272	0.162	4.63112e-07	B cell
CNPY2	2.8353e-186	0.296337	0.714	0.484	5.29265e-182	Epithelial cell
MRPS18C	0	0.296295	0.55	0.261	0	Epithelial cell
PSMG1	0	0.296248	0.413	0.159	0	Epithelial cell
NDUFV1	2.04325e-283	0.296165	0.633	0.35	3.81414e-279	Epithelial cell
MGAT4A	1.64391e-279	0.296007	0.285	0.086	3.06868e-275	Epithelial cell
SAP18	2.63258e-232	0.295921	0.739	0.469	4.91423e-228	Epithelial cell
TOMM5	7.45086e-304	0.295883	0.529	0.252	1.39085e-299	Epithelial cell
C12orf75	4.19382e-13	0.295755	0.237	0.108	7.8286e-09	Fibroblasts
C19orf70	9.82633e-08	0.295671	0.364	0.285	0.00183428	B cell
ZPR1	0	0.295657	0.365	0.11	0	Epithelial cell
SMIM10L1	0	0.295591	0.395	0.141	0	Epithelial cell
MRPL9	0	0.295486	0.482	0.212	0	Epithelial cell
ATP5C1	7.55294e-52	0.295301	0.618	0.314	1.40991e-47	Myeloid cell
ACP1	4.90689e-243	0.2953	0.563	0.313	9.15969e-239	Epithelial cell
PSMD2	1.23183e-301	0.295288	0.551	0.274	2.29946e-297	Epithelial cell
VIM	1.78523e-10	0.294963	0.908	0.849	3.33249e-06	Endothelial cell
ACIN1	2.81621e-10	0.294886	0.172	0.092	5.25702e-06	B cell
PTRHD1	1.36139e-12	0.294728	0.247	0.141	2.5413e-08	B cell
NPM1	1.55537e-09	0.294707	0.774	0.605	2.90341e-05	Fibroblasts
CAMK1	5.49085e-50	0.294685	0.384	0.146	1.02498e-45	Myeloid cell
CD4	1.6415e-12	0.294504	0.124	0.049	3.06418e-08	B cell
MRPL15	8.90949e-08	0.294388	0.146	0.084	0.00166313	B cell
UBE2I	2.18557e-13	0.294344	0.4	0.274	4.0798e-09	B cell
CTNNAL1	0	0.294314	0.369	0.116	0	Epithelial cell
LARP7	6.3126e-11	0.294214	0.252	0.153	1.17837e-06	B cell
EDF1	7.52562e-10	0.294213	0.709	0.721	1.40481e-05	B cell
TAX1BP1	1.36028e-232	0.294185	0.608	0.358	2.53924e-228	Epithelial cell
RSL24D1	7.65881e-09	0.294102	0.506	0.433	0.000142967	B cell
MRPL33	1.29192e-263	0.294087	0.695	0.408	2.41163e-259	Epithelial cell
LSM10	0	0.294042	0.456	0.184	0	Epithelial cell
GSTP1	1.65776e-40	0.293772	0.179	0.11	3.09454e-36	Epithelial cell
GTF2I	1.90503e-09	0.293583	0.239	0.152	3.55611e-05	B cell
ZEB2	2.21066e-72	0.293523	0.215	0.12	4.12664e-68	T cell
PRPF40A	1.21111e-08	0.293373	0.26	0.177	0.000226078	B cell
HOTAIRM1	5.96108e-308	0.29329	0.181	0.017	1.11275e-303	Epithelial cell
PPP2R1A	9.159e-07	0.293157	0.191	0.126	0.0170971	B cell
NIPBL	2.72284e-11	0.293115	0.197	0.107	5.08272e-07	B cell
FXR1	1.11871e-07	0.293107	0.217	0.144	0.00208829	B cell
MFF	2.58707e-282	0.293012	0.482	0.229	4.82928e-278	Epithelial cell
STOML2	4.47239e-250	0.292944	0.648	0.373	8.34862e-246	Epithelial cell
ANXA2	9.36395e-24	0.292878	0.783	0.559	1.74797e-19	Myeloid cell
VAMP5	4.23175e-27	0.292838	0.608	0.387	7.89941e-23	Myeloid cell
BRI3	2.68672e-20	0.292674	0.559	0.37	5.01531e-16	Endothelial cell
CHD4	4.88969e-288	0.292671	0.416	0.176	9.12759e-284	Epithelial cell
TOMM22	3.82421e-08	0.292617	0.334	0.251	0.000713865	B cell
ARHGAP30	4.13781e-15	0.292376	0.224	0.111	7.72404e-11	B cell
ANAPC16	4.34639e-262	0.292357	0.722	0.443	8.11341e-258	Epithelial cell
ARRB2	6.87074e-15	0.292153	0.152	0.062	1.28256e-10	B cell
VEGFB	2.91686e-276	0.291983	0.376	0.149	5.44491e-272	Epithelial cell
SDF2L1	2.01485e-49	0.291976	0.501	0.233	3.76112e-45	Myeloid cell
EIF4G2	1.78018e-221	0.291924	0.638	0.398	3.32306e-217	Epithelial cell
RPL12	2.91221e-191	0.291888	0.979	0.924	5.43622e-187	Epithelial cell
PPIG	3.54525e-08	0.291835	0.385	0.3	0.000661793	B cell
BTF3	5.20542e-140	0.291812	0.851	0.666	9.71695e-136	Epithelial cell
2023-09-11	0	0.291797	0.372	0.125	0	Epithelial cell
TIMP4	3.21886e-303	0.291649	0.173	0.014	6.00864e-299	Epithelial cell
TCAF1	5.52873e-225	0.291459	0.314	0.127	1.03205e-220	Epithelial cell
DDAH2	1.00288e-305	0.29145	0.479	0.207	1.87207e-301	Epithelial cell
METAP2	2.29262e-06	0.291408	0.297	0.229	0.0427964	B cell
MRPL4	2.97469e-09	0.291392	0.205	0.124	5.55286e-05	B cell
MRPL3	0	0.291293	0.429	0.16	0	Epithelial cell
MAGOH	4.08471e-08	0.291246	0.277	0.195	0.000762492	B cell
SF3B2	2.60045e-288	0.291196	0.588	0.31	4.85427e-284	Epithelial cell
CENPF	2.19422e-161	0.29114	0.182	0.054	4.09595e-157	Epithelial cell
GNAS	2.00513e-30	0.291049	0.712	0.457	3.74298e-26	Myeloid cell
TMSB4X	1.15181e-38	0.291017	0.923	0.834	2.15008e-34	Epithelial cell
SMARCB1	0	0.29097	0.391	0.131	0	Epithelial cell
ITGB2	2.01632e-29	0.290955	0.759	0.535	3.76386e-25	Myeloid cell
RASGRP2	2.92575e-16	0.290889	0.216	0.097	5.46149e-12	B cell
BABAM1	0	0.290882	0.461	0.181	0	Epithelial cell
DENR	1.25215e-11	0.290871	0.196	0.106	2.33739e-07	B cell
NDUFS7	5.1413e-214	0.290778	0.698	0.444	9.59726e-210	Epithelial cell
SYNCRIP	8.95386e-11	0.290634	0.213	0.123	1.67142e-06	B cell
TAF9	1.61444e-291	0.290545	0.465	0.208	3.01368e-287	Epithelial cell
LAMTOR4	8.97921e-176	0.290394	0.771	0.526	1.67615e-171	Epithelial cell
SNRPC	2.53259e-55	0.290283	0.511	0.224	4.72759e-51	Myeloid cell
HSBP1	1.19441e-258	0.290209	0.645	0.373	2.2296e-254	Epithelial cell
COPS5	4.12154e-282	0.289844	0.519	0.255	7.69368e-278	Epithelial cell
C19orf60	4.52554e-264	0.2898	0.604	0.322	8.44782e-260	Epithelial cell
MYH11	2.23806e-07	0.289789	0.437	0.316	0.00417778	Fibroblasts
NT5C	1.87901e-10	0.289763	0.219	0.128	3.50755e-06	B cell
HLA-DPB1	5.49566e-167	0.289653	0.288	0.121	1.02587e-162	Epithelial cell
EMB	2.28368e-08	0.289645	0.217	0.137	0.000426295	B cell
GUK1	3.16447e-179	0.289583	0.805	0.573	5.90711e-175	Epithelial cell
EEF1B2	3.55117e-11	0.289544	0.792	0.625	6.62898e-07	Fibroblasts
LDHA	3.38068e-32	0.289396	0.699	0.448	6.31072e-28	Myeloid cell
PLN	4.13738e-302	0.289394	0.169	0.013	7.72325e-298	Epithelial cell
PLA2G12B	3.27908e-205	0.289348	0.375	0.179	6.12106e-201	Epithelial cell
TUBB2A	3.53866e-276	0.289306	0.43	0.184	6.60562e-272	Epithelial cell
VTI1B	0	0.289227	0.482	0.211	0	Epithelial cell
VMA21	7.1018e-14	0.28891	0.207	0.105	1.32569e-09	B cell
NOP56	1.38267e-06	0.288865	0.295	0.225	0.0258103	B cell
MRPL18	6.73204e-296	0.288689	0.531	0.256	1.25667e-291	Epithelial cell
HNRNPD	2.33564e-93	0.288683	0.339	0.204	4.35994e-89	T cell
HMGA1	5.64665e-49	0.288524	0.418	0.168	1.05406e-44	Myeloid cell
PHB2	2.22929e-281	0.288482	0.635	0.355	4.16141e-277	Epithelial cell
ZNF511	0	0.288324	0.425	0.162	0	Epithelial cell
ANAPC15	0	0.288252	0.335	0.104	0	Epithelial cell
STAT1	3.17636e-54	0.288119	0.345	0.241	5.92931e-50	T cell
PPP4R2	0	0.287938	0.445	0.183	0	Epithelial cell
ICAM3	7.97948e-300	0.28789	0.444	0.185	1.48953e-295	Epithelial cell
BZW1	1.54095e-74	0.287858	0.476	0.338	2.87649e-70	T cell
ANP32E	5.76093e-263	0.287847	0.433	0.193	1.07539e-258	Epithelial cell
APBB1IP	7.84476e-14	0.287766	0.238	0.127	1.46438e-09	B cell
TOMM40	7.35621e-08	0.287678	0.157	0.091	0.00137318	B cell
PFN1	6.77878e-11	0.287614	0.922	0.838	1.26539e-06	Fibroblasts
GNB2	1.61379e-07	0.287543	0.263	0.185	0.00301246	B cell
UTRN	9.49706e-09	0.287532	0.181	0.106	0.000177282	B cell
BRD4	4.33985e-14	0.287528	0.26	0.144	8.1012e-10	B cell
PHGDH	3.90058e-243	0.287353	0.277	0.089	7.28121e-239	Epithelial cell
LMO4	7.00833e-305	0.287299	0.397	0.152	1.30824e-300	Epithelial cell
NDUFB5	1.50025e-08	0.287186	0.317	0.231	0.000280052	B cell
RCSD1	1.49189e-09	0.287163	0.254	0.158	2.78491e-05	B cell
BZW1	1.93966e-241	0.287041	0.582	0.332	3.62076e-237	Epithelial cell
APOPT1	0	0.286955	0.434	0.168	0	Epithelial cell
RPL7L1	4.33101e-307	0.286939	0.473	0.211	8.0847e-303	Epithelial cell
SARS	9.21451e-293	0.286857	0.513	0.24	1.72007e-288	Epithelial cell
MMRN1	3.37421e-08	0.286784	0.117	0.06	0.000629864	Endothelial cell
LLPH	1.68466e-10	0.286637	0.195	0.108	3.14476e-06	B cell
DDX24	8.52576e-289	0.286623	0.501	0.236	1.5915e-284	Epithelial cell
RPL7A	3.23097e-141	0.286514	0.966	0.898	6.03125e-137	Epithelial cell
CMTM8	2.6987e-264	0.286501	0.478	0.228	5.03767e-260	Epithelial cell
ZFAS1	1.16152e-225	0.286426	0.688	0.431	2.16821e-221	Epithelial cell
CXCR3	2.62614e-13	0.286372	0.189	0.092	4.90221e-09	B cell
CKB	0	0.286326	0.381	0.128	0	Epithelial cell
TIMM9	0	0.286303	0.394	0.145	0	Epithelial cell
PARP1	5.49267e-54	0.286281	0.431	0.17	1.02532e-49	Myeloid cell
KRT18	3.48547e-09	0.28628	0.499	0.34	6.50633e-05	Fibroblasts
IER5	6.06708e-10	0.286123	0.209	0.119	1.13254e-05	B cell
ARF1	2.24706e-216	0.286123	0.627	0.372	4.19458e-212	Epithelial cell
BCL7A	1.72792e-21	0.286014	0.119	0.028	3.22551e-17	B cell
SYNCRIP	5.17498e-281	0.285866	0.444	0.199	9.66014e-277	Epithelial cell
BTG3	0	0.285816	0.34	0.103	0	Epithelial cell
CCT8	1.83053e-261	0.285804	0.584	0.317	3.41706e-257	Epithelial cell
GLRX5	2.51632e-11	0.285801	0.183	0.097	4.69721e-07	B cell
BDP1	1.79855e-12	0.285727	0.226	0.124	3.35735e-08	B cell
CST3	5.08151e-117	0.285716	0.851	0.727	9.48566e-113	Epithelial cell
RANBP2	4.41373e-11	0.285643	0.191	0.104	8.23912e-07	B cell
GSDMD	7.21592e-08	0.285562	0.241	0.163	0.001347	B cell
HCLS1	3.00393e-07	0.285522	0.308	0.228	0.00560743	B cell
MAP1A	6.87926e-18	0.285392	0.101	0.025	1.28415e-13	B cell
XRCC5	3.64029e-80	0.28528	0.423	0.285	6.79533e-76	T cell
C8orf82	5.08218e-307	0.285265	0.414	0.164	9.4869e-303	Epithelial cell
IDS	3.27157e-12	0.285247	0.354	0.24	6.10704e-08	B cell
POP7	1.38882e-271	0.284938	0.533	0.267	2.59251e-267	Epithelial cell
MMP24-AS1	1.08472e-257	0.284327	0.48	0.227	2.02485e-253	Epithelial cell
BCL2L12	0	0.28428	0.343	0.107	0	Epithelial cell
LIMS1	3.5888e-42	0.284252	0.605	0.327	6.69922e-38	Myeloid cell
SEC61G	7.91364e-191	0.284213	0.863	0.686	1.47724e-186	Epithelial cell
DENR	0	0.284196	0.432	0.176	0	Epithelial cell
CBX5	0	0.284089	0.435	0.176	0	Epithelial cell
COLCA1	7.9633e-290	0.284079	0.218	0.041	1.48651e-285	Epithelial cell
CSTA	8.97226e-246	0.284018	0.27	0.083	1.67485e-241	Epithelial cell
RAB7A	1.34567e-281	0.284011	0.638	0.349	2.51197e-277	Epithelial cell
SERBP1	1.38393e-46	0.283979	0.67	0.377	2.58338e-42	Myeloid cell
HTATSF1	1.26181e-12	0.283757	0.159	0.075	2.35541e-08	B cell
CLTA	2.9762e-36	0.283531	0.723	0.443	5.55567e-32	Myeloid cell
RNF7	6.37187e-07	0.283509	0.326	0.256	0.0118944	B cell
SRI	2.36381e-271	0.283462	0.583	0.306	4.41252e-267	Epithelial cell
FHL1	4.16529e-08	0.283422	0.442	0.301	0.000777535	Fibroblasts
PSMD13	2.66027e-298	0.283356	0.482	0.217	4.96593e-294	Epithelial cell
MSRB2	1.26727e-193	0.283262	0.659	0.42	2.36561e-189	Epithelial cell
RPL19	1.69894e-136	0.283251	0.983	0.952	3.17141e-132	Epithelial cell
TK1	1.91064e-226	0.2832	0.193	0.042	3.56658e-222	Epithelial cell
UBE2K	5.29016e-294	0.283197	0.462	0.208	9.87514e-290	Epithelial cell
VPS35	1.75226e-11	0.283149	0.212	0.118	3.27094e-07	B cell
CDV3	1.96303e-79	0.282992	0.341	0.217	3.66439e-75	T cell
RAC1	4.06897e-34	0.282946	0.878	0.66	7.59554e-30	Myeloid cell
OGG1	0	0.282911	0.309	0.085	0	Epithelial cell
PPP1R14B	2.85837e-195	0.28285	0.531	0.311	5.33572e-191	Epithelial cell
WDR83OS	5.59329e-211	0.282835	0.747	0.494	1.0441e-206	Epithelial cell
COPS6	1.96121e-217	0.282633	0.665	0.397	3.66099e-213	Epithelial cell
PAIP1	3.69429e-268	0.282576	0.495	0.244	6.89613e-264	Epithelial cell
PTGR1	1.13209e-107	0.282464	0.707	0.523	2.11328e-103	Epithelial cell
SNRNP25	1.9568e-09	0.282318	0.233	0.146	3.65275e-05	B cell
HNRNPA3	9.57195e-76	0.282316	0.528	0.388	1.7868e-71	T cell
APEX1	1.25764e-284	0.282193	0.577	0.298	2.34763e-280	Epithelial cell
PHF20	1.60518e-12	0.282138	0.235	0.13	2.99639e-08	B cell
TAOK3	1.59444e-07	0.282048	0.269	0.189	0.00297635	B cell
MSN	4.31868e-77	0.282034	0.468	0.327	8.06168e-73	T cell
[truncated: 688 more rows]

## Sheet: CRC_GSE132465_diffgene
Gene	p_val	avg_log2FC	pct.1	pct.2	p_val_adj	cell Type
WBSCR22	0	2.09355	0.617	0.038	0	T cell
WBSCR22	2.86374e-156	2.07605	0.515	0.025	9.64909e-152	B cell
WBSCR22	0	1.55522	0.544	0.017	0	Myeloid cell
WBSCR22	9.14201e-152	1.55151	0.763	0.109	3.08031e-147	Plasma cell
WBSCR22	0	1.231	0.872	0.142	0	Epithelial cell
NSUN5	3.5469e-58	1.20108	0.182	0.003	1.19509e-53	B cell
WBSCR22	2.40118e-50	1.13346	0.658	0.111	8.09053e-46	Endothelial cell
NSUN5	0	1.09983	0.179	0.01	0	T cell
WBSCR22	3.85795e-106	0.966305	0.682	0.185	1.2999e-101	Fibroblasts
ALYREF	7.96471e-211	0.956004	0.24	0.007	2.68363e-206	Myeloid cell
NOP2	1.46883e-37	0.944719	0.125	0.004	4.94907e-33	B cell
NOP2	8.82356e-248	0.82515	0.112	0.005	2.97301e-243	T cell
ALYREF	1.14106e-29	0.803388	0.401	0.041	3.8447e-25	Endothelial cell
ALYREF	0	0.749753	0.479	0.032	0	Epithelial cell
ALYREF	3.54686e-224	0.74288	0.101	0.005	1.19508e-219	T cell
ALYREF	1.43799e-29	0.723229	0.106	0.005	4.84517e-25	B cell
NSUN5	0	0.649009	0.467	0.04	0	Epithelial cell
NSUN5	1.65038e-28	0.634425	0.191	0.023	5.5608e-24	Plasma cell
C20orf27	0	0.599428	0.708	0.232	0	Epithelial cell
NOP2	3.65775e-19	0.593158	0.244	0.015	1.23244e-14	Endothelial cell
METTL1	9.68258e-111	0.581049	0.132	0.004	3.26245e-106	Myeloid cell
NSUN5	4.25053e-47	0.571429	0.297	0.048	1.43217e-42	Fibroblasts
EBNA1BP2	0	0.547531	0.755	0.27	0	Epithelial cell
CDK4	0	0.545117	0.721	0.256	0	Epithelial cell
PAICS	0	0.537643	0.721	0.254	0	Epithelial cell
NSUN5	6.34771e-116	0.537291	0.142	0.006	2.1388e-111	Myeloid cell
SSRP1	0	0.521618	0.723	0.258	0	Epithelial cell
ALYREF	2.46013e-22	0.505029	0.125	0.006	8.28918e-18	Plasma cell
GTF3A	0	0.502481	0.86	0.399	0	Epithelial cell
ALYREF	1.92817e-43	0.496095	0.257	0.033	6.49678e-39	Fibroblasts
SRM	0	0.490423	0.691	0.226	0	Epithelial cell
EBPL	0	0.486738	0.828	0.368	0	Epithelial cell
LAPTM4B	1.16043e-286	0.483372	0.633	0.226	3.90994e-282	Epithelial cell
POLD2	0	0.483304	0.753	0.279	0	Epithelial cell
TRMT61A	2.48023e-283	0.480574	0.322	0.02	8.35687e-279	Epithelial cell
EBNA1BP2	4.84122e-14	0.476071	0.494	0.207	1.6312e-09	Endothelial cell
NOP2	4.18789e-20	0.472929	0.108	0.004	1.41107e-15	Plasma cell
C1QC	8.57862e-48	0.471702	0.593	0.363	2.89048e-43	Myeloid cell
ALKBH3	6.29346e-21	0.466407	0.126	0.01	2.12052e-16	Plasma cell
DKC1	0	0.465966	0.675	0.222	0	Epithelial cell
GLRX5	3.01178e-305	0.463546	0.662	0.237	1.01479e-300	Epithelial cell
TOMM40	0	0.462249	0.744	0.277	0	Epithelial cell
NME1	5.46811e-79	0.461252	0.453	0.199	1.84243e-74	Myeloid cell
POLR3K	8.78537e-294	0.460707	0.517	0.137	2.96014e-289	Epithelial cell
CLEC10A	1.46316e-41	0.458508	0.204	0.084	4.92997e-37	Myeloid cell
GAL	2.12379e-230	0.456933	0.473	0.147	7.1559e-226	Epithelial cell
GCSH	0	0.455902	0.72	0.265	0	Epithelial cell
DNPH1	3.87368e-79	0.455574	0.461	0.207	1.3052e-74	Myeloid cell
TREM2	6.89066e-51	0.454187	0.413	0.217	2.32174e-46	Myeloid cell
ECHS1	9.3115e-79	0.452748	0.428	0.184	3.13742e-74	Myeloid cell
HIST1H4C	6.40335e-10	0.451931	0.421	0.192	2.15755e-05	Endothelial cell
HNRNPD	0	0.450225	0.78	0.333	0	Epithelial cell
CAMK1	6.56726e-72	0.447819	0.321	0.123	2.21277e-67	Myeloid cell
NOP2	7.13549e-36	0.447501	0.207	0.023	2.40423e-31	Fibroblasts
HACD3	0	0.445079	0.644	0.223	0	Epithelial cell
ALKBH3	4.02904e-91	0.444947	0.11	0.004	1.35754e-86	Myeloid cell
GGCT	0	0.444892	0.846	0.386	0	Epithelial cell
CCT2	0	0.444725	0.835	0.374	0	Epithelial cell
NME1	0	0.444677	0.872	0.41	0	Epithelial cell
AKR1A1	1.12781e-74	0.444352	0.614	0.318	3.80005e-70	Myeloid cell
SIGMAR1	1.48675e-297	0.442794	0.575	0.177	5.00944e-293	Epithelial cell
NOP2	7.41443e-280	0.442066	0.335	0.028	2.49822e-275	Epithelial cell
TRMT61A	1.72275e-35	0.441458	0.235	0.038	5.80463e-31	Fibroblasts
METTL1	1.05909e-20	0.441385	0.131	0.012	3.5685e-16	Plasma cell
C1QBP	3.58435e-77	0.436465	0.513	0.241	1.20771e-72	Myeloid cell
MRPL11	0	0.435639	0.797	0.332	0	Epithelial cell
NOP2	9.08948e-83	0.434276	0.104	0.005	3.06261e-78	Myeloid cell
SRP72	2.70926e-289	0.43199	0.744	0.316	9.12858e-285	Epithelial cell
CHCHD3	0	0.431521	0.696	0.253	0	Epithelial cell
MRPL37	0	0.42893	0.713	0.268	0	Epithelial cell
GRSF1	0	0.42889	0.749	0.306	0	Epithelial cell
ALKBH3	5.02947e-238	0.426343	0.29	0.023	1.69463e-233	Epithelial cell
MRPS23	0	0.425357	0.623	0.198	0	Epithelial cell
APEX1	5.53498e-74	0.424208	0.375	0.153	1.86496e-69	Myeloid cell
BZW2	0	0.42416	0.749	0.285	0	Epithelial cell
ISOC2	2.82809e-74	0.423354	0.321	0.119	9.52897e-70	Myeloid cell
CCT7	0	0.422734	0.823	0.364	0	Epithelial cell
ODC1	1.28515e-268	0.422172	0.874	0.433	4.33019e-264	Epithelial cell
LYAR	6.35129e-304	0.421757	0.546	0.149	2.14e-299	Epithelial cell
MAP3K3	9.76405e-11	0.420886	0.337	0.125	3.2899e-06	Endothelial cell
RNASEH2B	1.33257e-292	0.420851	0.55	0.158	4.48996e-288	Epithelial cell
NCL	6.74155e-13	0.419961	0.805	0.472	2.2715e-08	Endothelial cell
NOLC1	0	0.419806	0.619	0.195	0	Epithelial cell
C1QB	3.42801e-39	0.419106	0.616	0.397	1.15503e-34	Myeloid cell
PEBP1	1.21766e-77	0.418944	0.569	0.28	4.10278e-73	Myeloid cell
C1QBP	9.44102e-305	0.417737	0.91	0.471	3.18106e-300	Epithelial cell
NPM3	0	0.416932	0.716	0.258	0	Epithelial cell
ABI3	1.05671e-64	0.416116	0.334	0.139	3.56048e-60	Myeloid cell
PPP1R14B	9.58174e-11	0.415336	0.613	0.329	3.22847e-06	Endothelial cell
METTL1	1.57874e-37	0.411847	0.226	0.029	5.31941e-33	Fibroblasts
GSN	2.87618e-65	0.411315	0.663	0.367	9.691e-61	Myeloid cell
CCT6A	2.87487e-307	0.410397	0.891	0.447	9.68659e-303	Epithelial cell
CCT5	0	0.409199	0.808	0.36	0	Epithelial cell
EI24	9.09567e-294	0.409049	0.806	0.36	3.0647e-289	Epithelial cell
ALKBH3	5.22962e-13	0.407448	0.202	0.026	1.76207e-08	Endothelial cell
MRPS2	1.4454e-301	0.405284	0.634	0.214	4.87013e-297	Epithelial cell
VSIG4	4.46431e-52	0.405283	0.372	0.181	1.5042e-47	Myeloid cell
MGST2	1.06742e-68	0.404019	0.437	0.201	3.59657e-64	Myeloid cell
TRMT61A	2.07884e-12	0.403994	0.17	0.015	7.00445e-08	Endothelial cell
DTYMK	1.27589e-272	0.402775	0.549	0.171	4.299e-268	Epithelial cell
NELFCD	8.4639e-296	0.402239	0.672	0.246	2.85183e-291	Epithelial cell
AXL	6.5e-49	0.401601	0.295	0.134	2.19011e-44	Myeloid cell
MTCH2	0	0.400393	0.82	0.368	0	Epithelial cell
ALKBH3	2.03053e-33	0.399725	0.238	0.044	6.84168e-29	Fibroblasts
SLC38A5	1.6102e-243	0.397874	0.496	0.149	5.4254e-239	Epithelial cell
PHB	7.97992e-70	0.397831	0.438	0.201	2.68876e-65	Myeloid cell
SRSF9	1.06533e-260	0.397741	0.902	0.468	3.58951e-256	Epithelial cell
IPO5	1.55819e-288	0.397241	0.579	0.18	5.25018e-284	Epithelial cell
DTD1	1.0376e-272	0.396698	0.646	0.243	3.49608e-268	Epithelial cell
TMEM97	9.47315e-243	0.395455	0.511	0.156	3.19188e-238	Epithelial cell
SEC11C	6.02085e-71	0.395412	0.415	0.183	2.02866e-66	Myeloid cell
PPP1R14B	2.35116e-264	0.394975	0.833	0.397	7.922e-260	Epithelial cell
ATP5A1	2.45582e-254	0.39482	0.873	0.447	8.27463e-250	Epithelial cell
RCN2	2.52228e-295	0.394308	0.757	0.309	8.49857e-291	Epithelial cell
PHB2	2.19058e-297	0.394191	0.851	0.405	7.38094e-293	Epithelial cell
MRPS18B	3.76637e-275	0.393986	0.662	0.248	1.26904e-270	Epithelial cell
TSPAN4	1.03907e-58	0.393602	0.381	0.177	3.50105e-54	Myeloid cell
HLA-DMB	3.9018e-51	0.392774	0.722	0.438	1.31467e-46	Myeloid cell
MEST	1.07717e-271	0.392137	0.578	0.188	3.62943e-267	Epithelial cell
CECR5	7.16588e-274	0.392075	0.526	0.151	2.41447e-269	Epithelial cell
AIMP2	1.46971e-271	0.392045	0.514	0.144	4.95205e-267	Epithelial cell
UCHL3	0	0.391681	0.771	0.321	0	Epithelial cell
MRPL3	0	0.391029	0.75	0.297	0	Epithelial cell
SLAMF8	9.42581e-58	0.390637	0.319	0.137	3.17593e-53	Myeloid cell
PMVK	4.82884e-70	0.390634	0.34	0.136	1.62703e-65	Myeloid cell
PDCD2	6.35126e-10	0.390591	0.436	0.207	2.13999e-05	Endothelial cell
EEF1E1	0	0.388549	0.66	0.219	0	Epithelial cell
GOT2	1.21676e-266	0.388281	0.567	0.184	4.09976e-262	Epithelial cell
CSF1R	4.35448e-63	0.388229	0.557	0.289	1.4672e-58	Myeloid cell
TOMM22	1.29497e-301	0.387929	0.863	0.417	4.36329e-297	Epithelial cell
SLC25A33	3.07918e-263	0.387126	0.59	0.2	1.0375e-258	Epithelial cell
ACP5	1.2777e-53	0.386762	0.658	0.388	4.30507e-49	Myeloid cell
PDCD2	1.87522e-297	0.385593	0.75	0.302	6.31838e-293	Epithelial cell
PSMG1	4.92434e-275	0.38536	0.622	0.221	1.65921e-270	Epithelial cell
IDH2	8.35367e-65	0.385341	0.44	0.209	2.81469e-60	Myeloid cell
LSM2	1.8136e-292	0.384686	0.816	0.367	6.11074e-288	Epithelial cell
MLEC	3.89525e-70	0.384534	0.446	0.202	1.31247e-65	Myeloid cell
CRLS1	1.19162e-274	0.383619	0.76	0.332	4.01503e-270	Epithelial cell
COPRS	5.14589e-269	0.382712	0.555	0.175	1.73386e-264	Epithelial cell
GINS2	4.71964e-184	0.382061	0.297	0.054	1.59023e-179	Epithelial cell
TNFSF12	2.39647e-53	0.381936	0.265	0.108	8.07467e-49	Myeloid cell
PSMD3	9.35891e-284	0.381414	0.66	0.244	3.15339e-279	Epithelial cell
RPIA	2.67283e-302	0.381193	0.644	0.222	9.00584e-298	Epithelial cell
CD320	0	0.380799	0.773	0.318	0	Epithelial cell
ALG3	1.3858e-275	0.379777	0.596	0.199	4.6693e-271	Epithelial cell
UBE2S	3.05408e-269	0.379659	0.697	0.287	1.02904e-264	Epithelial cell
CDKN3	1.18085e-173	0.379598	0.367	0.106	3.97877e-169	Epithelial cell
SNRNP25	1.93028e-65	0.378954	0.302	0.117	6.50388e-61	Myeloid cell
ARL2	1.16683e-65	0.377548	0.358	0.152	3.93151e-61	Myeloid cell
PA2G4	8.49936e-67	0.377249	0.418	0.189	2.86377e-62	Myeloid cell
MRPL32	1.50042e-305	0.377193	0.789	0.336	5.05551e-301	Epithelial cell
HNRNPAB	1.05553e-11	0.376713	0.668	0.367	3.55651e-07	Endothelial cell
IFRD2	5.60243e-296	0.376525	0.618	0.202	1.88768e-291	Epithelial cell
NIFK	1.39831e-281	0.376305	0.678	0.26	4.71148e-277	Epithelial cell
CCT2	5.52162e-66	0.376284	0.346	0.143	1.86046e-61	Myeloid cell
PLPP2	7.10237e-265	0.376148	0.856	0.425	2.39307e-260	Epithelial cell
RGS1	3.15962e-47	0.375403	0.782	0.5	1.0646e-42	Myeloid cell
DDOST	6.62591e-291	0.374296	0.8	0.353	2.23253e-286	Epithelial cell
SRPK1	2.74334e-294	0.37361	0.771	0.328	9.24341e-290	Epithelial cell
MLEC	1.22048e-271	0.373188	0.838	0.407	4.11228e-267	Epithelial cell
WDR77	1.83812e-263	0.372515	0.458	0.111	6.19335e-259	Epithelial cell
WDR46	2.65917e-09	0.371738	0.344	0.143	8.95981e-05	Endothelial cell
ADSL	5.09767e-248	0.371573	0.463	0.123	1.71761e-243	Epithelial cell
YWHAH	1.31201e-56	0.370956	0.672	0.382	4.42069e-52	Myeloid cell
LGALS9	3.88445e-65	0.369935	0.591	0.31	1.30883e-60	Myeloid cell
MRPL4	4.36536e-63	0.369897	0.271	0.101	1.47086e-58	Myeloid cell
ZDHHC12	1.19029e-59	0.369544	0.326	0.14	4.01057e-55	Myeloid cell
RPL7L1	3.74472e-277	0.369317	0.666	0.25	1.26175e-272	Epithelial cell
PSPC1	2.92879e-08	0.369027	0.279	0.114	0.000986825	Endothelial cell
MDH1	3.3421e-62	0.368717	0.409	0.19	1.12609e-57	Myeloid cell
SLC52A2	9.21524e-267	0.368656	0.746	0.322	3.10498e-262	Epithelial cell
PHF5A	2.44078e-272	0.367506	0.62	0.215	8.22396e-268	Epithelial cell
TWF2	3.68845e-68	0.367273	0.489	0.232	1.24279e-63	Myeloid cell
SNRNP25	7.20559e-254	0.367118	0.525	0.162	2.42785e-249	Epithelial cell
KPNB1	2.24018e-283	0.366963	0.741	0.308	7.54808e-279	Epithelial cell
PYCR1	4.55693e-280	0.366916	0.71	0.283	1.53541e-275	Epithelial cell
PSMA5	2.87222e-286	0.366874	0.814	0.379	9.67767e-282	Epithelial cell
AC013461.1	8.10781e-243	0.366785	0.57	0.199	2.73185e-238	Epithelial cell
NDUFAF4	1.37337e-275	0.366111	0.611	0.212	4.62743e-271	Epithelial cell
DCAF13	2.43966e-287	0.365989	0.589	0.185	8.22019e-283	Epithelial cell
S100B	3.47392e-40	0.365975	0.196	0.079	1.1705e-35	Myeloid cell
NOP16	0	0.365718	0.648	0.216	0	Epithelial cell
STRAP	1.93657e-265	0.365009	0.864	0.436	6.52509e-261	Epithelial cell
PARP1	5.0861e-281	0.364724	0.568	0.176	1.71371e-276	Epithelial cell
HDGF	2.44224e-266	0.363836	0.817	0.384	8.2289e-262	Epithelial cell
MANBAL	2.36848e-236	0.363678	0.625	0.24	7.98037e-232	Epithelial cell
PTDSS1	1.27223e-255	0.36311	0.502	0.143	4.28666e-251	Epithelial cell
TMED3	5.53474e-68	0.362986	0.358	0.148	1.86488e-63	Myeloid cell
C1QA	2.01598e-32	0.361771	0.645	0.417	6.79263e-28	Myeloid cell
GTF3A	5.33844e-62	0.3615	0.549	0.281	1.79873e-57	Myeloid cell
STOML2	3.76845e-301	0.360977	0.888	0.452	1.26974e-296	Epithelial cell
APMAP	4.94927e-255	0.360611	0.595	0.213	1.66761e-250	Epithelial cell
SHMT2	1.00539e-246	0.36051	0.628	0.238	3.38755e-242	Epithelial cell
ZBTB1	3.76466e-08	0.359973	0.16	0.075	0.00126847	B cell
TMX2	1.73194e-258	0.359553	0.604	0.214	5.83561e-254	Epithelial cell
COMT	6.81695e-60	0.359447	0.591	0.318	2.2969e-55	Myeloid cell
LSM4	1.49866e-64	0.358203	0.549	0.277	5.04958e-60	Myeloid cell
LAGE3	6.24157e-07	0.357906	0.186	0.1	0.0210303	B cell
RP11-14N7.2	1.37286e-08	0.3576	0.252	0.087	0.000462572	Endothelial cell
ATIC	1.4475e-283	0.357	0.597	0.199	4.87721e-279	Epithelial cell
DCTPP1	0	0.356959	0.802	0.353	0	Epithelial cell
TEX264	8.98356e-274	0.356471	0.66	0.244	3.02692e-269	Epithelial cell
CORO1B	4.42371e-59	0.356424	0.481	0.239	1.49053e-54	Myeloid cell
SERBP1	1.23136e-257	0.356354	0.933	0.524	4.14894e-253	Epithelial cell
BID	4.61352e-291	0.356277	0.777	0.333	1.55448e-286	Epithelial cell
MAZ	6.26331e-267	0.356179	0.643	0.24	2.11036e-262	Epithelial cell
NHP2	2.52646e-63	0.35586	0.483	0.238	8.51264e-59	Myeloid cell
KRTCAP3	1.00413e-274	0.355713	0.782	0.344	3.38331e-270	Epithelial cell
RNH1	2.84119e-62	0.355548	0.658	0.354	9.57312e-58	Myeloid cell
MRPL16	4.58354e-276	0.355474	0.577	0.185	1.54438e-271	Epithelial cell
PLD4	7.80703e-32	0.354848	0.142	0.054	2.6305e-27	Myeloid cell
ITPA	1.06292e-284	0.354703	0.73	0.301	3.5814e-280	Epithelial cell
TXNDC12	1.5275e-261	0.35466	0.674	0.264	5.14677e-257	Epithelial cell
PTMS	7.2032e-59	0.354228	0.572	0.305	2.42705e-54	Myeloid cell
PSMB5	4.96635e-67	0.354199	0.368	0.156	1.67336e-62	Myeloid cell
ATP5G1	7.33224e-63	0.353863	0.527	0.266	2.47053e-58	Myeloid cell
DNASE2	5.38562e-48	0.353218	0.349	0.169	1.81463e-43	Myeloid cell
CRELD2	1.45044e-60	0.352848	0.336	0.142	4.88711e-56	Myeloid cell
LYRM4	8.52267e-273	0.352449	0.6	0.202	2.87163e-268	Epithelial cell
IMPDH2	3.42863e-261	0.352399	0.857	0.414	1.15524e-256	Epithelial cell
MRPL12	7.10112e-69	0.352291	0.379	0.16	2.39265e-64	Myeloid cell
PPM1G	1.01408e-53	0.352255	0.304	0.132	3.41685e-49	Myeloid cell
DUT	1.74897e-59	0.35187	0.392	0.182	5.89298e-55	Myeloid cell
TUBA1B	8.82723e-49	0.351655	0.773	0.498	2.97425e-44	Myeloid cell
REPIN1	5.14334e-261	0.351274	0.661	0.251	1.733e-256	Epithelial cell
PA2G4	0	0.351143	0.849	0.393	0	Epithelial cell
SMARCB1	5.95645e-267	0.35028	0.652	0.242	2.00697e-262	Epithelial cell
PPM1G	4.66976e-292	0.349502	0.795	0.354	1.57343e-287	Epithelial cell
TMEM109	4.91325e-59	0.34898	0.294	0.119	1.65547e-54	Myeloid cell
ATP5A1	8.94432e-60	0.348787	0.546	0.286	3.0137e-55	Myeloid cell
ATRAID	2.04579e-65	0.348785	0.491	0.237	6.89308e-61	Myeloid cell
C7orf50	1.80646e-258	0.348673	0.732	0.307	6.0867e-254	Epithelial cell
TXNL1	3.57889e-08	0.348437	0.253	0.141	0.00120587	B cell
HNRNPR	1.40835e-278	0.348361	0.74	0.306	4.7453e-274	Epithelial cell
MRPL15	1.15927e-279	0.348065	0.66	0.245	3.90605e-275	Epithelial cell
FAM58A	9.00536e-236	0.347827	0.525	0.17	3.03427e-231	Epithelial cell
NDUFA12	6.88551e-63	0.346849	0.508	0.254	2.32e-58	Myeloid cell
DCUN1D5	1.41605e-264	0.346848	0.591	0.203	4.77124e-260	Epithelial cell
HSD17B10	8.30142e-287	0.34602	0.817	0.374	2.79708e-282	Epithelial cell
RASSF4	3.42905e-56	0.345339	0.424	0.207	1.15538e-51	Myeloid cell
MRPL20	9.20767e-257	0.34496	0.88	0.45	3.10243e-252	Epithelial cell
YRDC	4.27707e-213	0.344652	0.435	0.124	1.44112e-208	Epithelial cell
SNX17	8.98764e-64	0.344169	0.407	0.185	3.02829e-59	Myeloid cell
IDH2	2.95242e-237	0.344152	0.852	0.439	9.9479e-233	Epithelial cell
MRPS15	1.22017e-63	0.343826	0.412	0.189	4.11123e-59	Myeloid cell
ERP29	6.65006e-60	0.343751	0.627	0.339	2.24067e-55	Myeloid cell
CLNS1A	3.11633e-278	0.343458	0.794	0.356	1.05002e-273	Epithelial cell
RUVBL2	1.96762e-296	0.343088	0.634	0.219	6.62971e-292	Epithelial cell
ATG3	4.74264e-246	0.342982	0.632	0.241	1.59798e-241	Epithelial cell
IMPDH1	1.29404e-244	0.342829	0.48	0.135	4.36015e-240	Epithelial cell
EIF3L	1.43637e-210	0.342743	0.897	0.481	4.83972e-206	Epithelial cell
NME1	1.83079e-11	0.342289	0.686	0.37	6.16866e-07	Endothelial cell
PSMF1	3.10832e-271	0.342083	0.735	0.309	1.04732e-266	Epithelial cell
AQP5	2.29797e-55	0.341534	0.162	0.059	7.7428e-51	Epithelial cell
HDDC2	5.81066e-259	0.341467	0.666	0.253	1.95784e-254	Epithelial cell
NOB1	4.14941e-287	0.341363	0.692	0.261	1.3981e-282	Epithelial cell
SRM	4.41139e-58	0.341307	0.305	0.125	1.48637e-53	Myeloid cell
LMNB2	9.65116e-212	0.341265	0.402	0.104	3.25186e-207	Epithelial cell
METTL1	1.13805e-183	0.341261	0.223	0.012	3.83454e-179	Epithelial cell
TOP1MT	1.44351e-228	0.34097	0.492	0.152	4.86378e-224	Epithelial cell
EIF4H	3.36052e-254	0.340896	0.797	0.362	1.13229e-249	Epithelial cell
DNAJC10	4.26196e-10	0.340861	0.454	0.21	1.43602e-05	Endothelial cell
PDHA1	9.16456e-256	0.340812	0.703	0.294	3.08791e-251	Epithelial cell
EPHB2	7.29827e-226	0.340664	0.544	0.193	2.45908e-221	Epithelial cell
MRPL9	3.48138e-282	0.340476	0.661	0.24	1.17301e-277	Epithelial cell
PTGES2	3.23825e-296	0.3401	0.708	0.269	1.09109e-291	Epithelial cell
AKR1B1	4.90617e-52	0.339788	0.463	0.238	1.65309e-47	Myeloid cell
HDAC2	1.205e-257	0.339609	0.795	0.364	4.06013e-253	Epithelial cell
SCAMP2	8.25118e-54	0.339339	0.336	0.152	2.78015e-49	Myeloid cell
IFT57	3.05175e-260	0.339222	0.653	0.248	1.02826e-255	Epithelial cell
PEBP1	7.8062e-227	0.339065	0.943	0.565	2.63022e-222	Epithelial cell
HES6	5.23935e-220	0.338641	0.644	0.268	1.76535e-215	Epithelial cell
ITPA	2.63685e-57	0.338332	0.325	0.139	8.88459e-53	Myeloid cell
RANBP1	5.60089e-263	0.338185	0.917	0.514	1.88716e-258	Epithelial cell
POLR2G	1.22893e-274	0.337858	0.646	0.235	4.14076e-270	Epithelial cell
YIF1A	1.31887e-246	0.337181	0.81	0.371	4.44379e-242	Epithelial cell
EIF3B	4.70601e-277	0.33707	0.739	0.306	1.58564e-272	Epithelial cell
MRPS18B	1.00737e-12	0.336983	0.291	0.138	3.39423e-08	Plasma cell
ZNF331	6.08577e-50	0.336965	0.471	0.248	2.05054e-45	Myeloid cell
POLR2E	3.09833e-303	0.336838	0.802	0.351	1.04395e-298	Epithelial cell
FH	1.02291e-233	0.336653	0.5	0.155	3.44658e-229	Epithelial cell
GOT2	1.39419e-07	0.336429	0.269	0.111	0.00469758	Endothelial cell
PRDX4	9.26594e-244	0.336278	0.891	0.475	3.12206e-239	Epithelial cell
C20orf27	8.57712e-60	0.336233	0.359	0.158	2.88998e-55	Myeloid cell
GSPT1	6.06776e-294	0.336007	0.797	0.35	2.04447e-289	Epithelial cell
YBX3	5.22619e-245	0.335947	0.857	0.425	1.76091e-240	Epithelial cell
PPP1CC	3.26445e-246	0.33588	0.85	0.418	1.09992e-241	Epithelial cell
SDHB	2.13789e-270	0.335654	0.785	0.347	7.20341e-266	Epithelial cell
COA4	1.9157e-55	0.335472	0.276	0.112	6.45476e-51	Myeloid cell
DNMT1	2.68552e-53	0.335314	0.28	0.116	9.04859e-49	Myeloid cell
UBE2L6	5.95146e-57	0.335302	0.506	0.259	2.00528e-52	Myeloid cell
PCBD1	3.01697e-62	0.335241	0.442	0.208	1.01654e-57	Myeloid cell
NXT1	5.67438e-253	0.334808	0.639	0.24	1.91193e-248	Epithelial cell
C20orf24	6.81569e-08	0.33465	0.297	0.173	0.00229648	B cell
DDOST	1.69088e-55	0.334528	0.377	0.176	5.69725e-51	Myeloid cell
SNRPC	3.3887e-281	0.3342	0.83	0.381	1.14179e-276	Epithelial cell
MRPL3	2.54439e-55	0.333973	0.249	0.095	8.57306e-51	Myeloid cell
CCT4	1.08013e-270	0.333816	0.851	0.413	3.63939e-266	Epithelial cell
HCST	1.31358e-07	0.333757	0.209	0.112	0.00442599	B cell
USP1	6.38604e-194	0.333704	0.44	0.139	2.15171e-189	Epithelial cell
NAA20	1.68481e-278	0.33348	0.804	0.369	5.6768e-274	Epithelial cell
TFDP1	5.93861e-254	0.332986	0.57	0.195	2.00096e-249	Epithelial cell
SLC25A19	7.66797e-50	0.332714	0.34	0.159	2.58364e-45	Myeloid cell
HCST	4.55704e-10	0.33261	0.245	0.124	1.53545e-05	Plasma cell
SERPINF1	4.2262e-36	0.332447	0.25	0.12	1.42398e-31	Myeloid cell
MDH2	6.80197e-07	0.332414	0.272	0.163	0.0229185	B cell
H2AFV	1.74097e-240	0.3324	0.893	0.478	5.86601e-236	Epithelial cell
LTB	1.03369e-31	0.33233	0.185	0.082	3.48291e-27	Myeloid cell
APEX1	7.34609e-272	0.332223	0.743	0.314	2.47519e-267	Epithelial cell
COPS5	3.65711e-246	0.331805	0.641	0.25	1.23223e-241	Epithelial cell
TMED9	1.80153e-55	0.331545	0.569	0.309	6.07006e-51	Myeloid cell
PDCD6	1.6838e-224	0.331149	0.886	0.463	5.67341e-220	Epithelial cell
DHRS4	7.6709e-206	0.331117	0.438	0.129	2.58463e-201	Epithelial cell
YIF1A	1.89233e-59	0.331068	0.353	0.156	6.37602e-55	Myeloid cell
CYTL1	3.60305e-07	0.330785	0.299	0.137	0.0121401	Endothelial cell
TXNL4A	1.47049e-248	0.330464	0.666	0.261	4.95468e-244	Epithelial cell
UBA2	1.97069e-266	0.330398	0.652	0.244	6.64004e-262	Epithelial cell
CENPV	9.57973e-238	0.330003	0.67	0.266	3.22779e-233	Epithelial cell
MRPS7	8.12651e-63	0.329988	0.355	0.151	2.73815e-58	Myeloid cell
RANBP1	2.54712e-61	0.329958	0.595	0.316	8.58226e-57	Myeloid cell
PARP1	8.15812e-52	0.329874	0.255	0.101	2.7488e-47	Myeloid cell
MRPL4	0	0.329659	0.786	0.323	0	Epithelial cell
LDHB	3.39119e-58	0.329612	0.552	0.291	1.14263e-53	Myeloid cell
NT5E	8.23572e-08	0.329417	0.404	0.201	0.00277494	Endothelial cell
THEM6	6.73665e-207	0.329028	0.461	0.147	2.26985e-202	Epithelial cell
RHOBTB3	1.72947e-163	0.32889	0.444	0.165	5.82727e-159	Epithelial cell
YBX1	2.19494e-61	0.328416	0.976	0.694	7.39561e-57	T cell
PRKAR2A	7.21197e-218	0.328308	0.538	0.187	2.43e-213	Epithelial cell
ACOT13	2.20664e-53	0.327934	0.231	0.086	7.43504e-49	Myeloid cell
IRAK1	9.16077e-230	0.327658	0.599	0.223	3.08663e-225	Epithelial cell
GAR1	2.48656e-244	0.327206	0.572	0.199	8.37821e-240	Epithelial cell
RUVBL1	3.45481e-248	0.326875	0.449	0.113	1.16406e-243	Epithelial cell
MRPL43	4.59839e-11	0.326808	0.566	0.28	1.54938e-06	Endothelial cell
MALSU1	7.85651e-272	0.326499	0.637	0.234	2.64717e-267	Epithelial cell
ZNF703	7.12153e-207	0.326494	0.716	0.322	2.39953e-202	Epithelial cell
TMEM261	4.78481e-52	0.326364	0.28	0.117	1.61219e-47	Myeloid cell
LMAN2	2.26717e-59	0.326303	0.605	0.317	7.63901e-55	Myeloid cell
ACP1	1.35978e-09	0.326254	0.613	0.332	4.58164e-05	Endothelial cell
TK1	2.01109e-158	0.325988	0.347	0.103	6.77617e-154	Epithelial cell
STOML2	3.21229e-58	0.325626	0.361	0.161	1.08235e-53	Myeloid cell
LRRC59	1.44326e-245	0.325565	0.805	0.377	4.86292e-241	Epithelial cell
ZPR1	5.80989e-233	0.325494	0.578	0.208	1.95759e-228	Epithelial cell
NUDCD2	3.92011e-258	0.325231	0.676	0.265	1.32084e-253	Epithelial cell
RUSC1	4.00382e-08	0.324816	0.242	0.085	0.00134905	Endothelial cell
TMEM230	2.16091e-54	0.324734	0.571	0.309	7.28096e-50	Myeloid cell
THEMIS2	7.1939e-57	0.324699	0.5	0.258	2.42391e-52	Myeloid cell
ARL5A	2.46788e-56	0.324623	0.397	0.188	8.31526e-52	Myeloid cell
DAP3	9.82562e-263	0.324571	0.681	0.265	3.31064e-258	Epithelial cell
SYPL1	4.5446e-235	0.324307	0.809	0.378	1.53126e-230	Epithelial cell
FIBP	1.23143e-60	0.324255	0.44	0.207	4.14917e-56	Myeloid cell
CHPT1	2.49461e-225	0.324122	0.687	0.292	8.40535e-221	Epithelial cell
MRPL57	1.61318e-56	0.324048	0.444	0.22	5.43544e-52	Myeloid cell
BIRC5	3.36828e-153	0.323997	0.318	0.084	1.13491e-148	Epithelial cell
CORO1A	1.34752e-46	0.323968	0.676	0.402	4.54034e-42	Myeloid cell
SLC12A2	3.30373e-193	0.323876	0.844	0.431	1.11316e-188	Epithelial cell
ATP5F1	2.3355e-239	0.323854	0.889	0.473	7.86925e-235	Epithelial cell
MRPS34	4.72808e-59	0.323789	0.355	0.156	1.59308e-54	Myeloid cell
GALM	8.31378e-52	0.323695	0.258	0.104	2.80124e-47	Myeloid cell
NUCKS1	2.87944e-55	0.323565	0.485	0.249	9.70199e-51	Myeloid cell
CHCHD10	8.52846e-49	0.323515	0.631	0.367	2.87358e-44	Myeloid cell
ARMC10	2.77278e-259	0.323512	0.743	0.311	9.3426e-255	Epithelial cell
TMEM70	1.43865e-219	0.323406	0.553	0.199	4.8474e-215	Epithelial cell
ADI1	1.14965e-56	0.323304	0.362	0.163	3.87364e-52	Myeloid cell
SRPRB	1.32096e-241	0.322903	0.563	0.194	4.45083e-237	Epithelial cell
PRKDC	3.40505e-280	0.32269	0.527	0.145	1.1473e-275	Epithelial cell
TRAP1	3.40207e-307	0.322634	0.671	0.241	1.14629e-302	Epithelial cell
UBE2M	6.14673e-09	0.322598	0.394	0.178	0.000207108	Endothelial cell
PSMD14	2.49986e-261	0.322529	0.687	0.279	8.42304e-257	Epithelial cell
PKIB	7.00572e-33	0.322083	0.169	0.07	2.36051e-28	Myeloid cell
FBP1	1.09914e-41	0.321874	0.379	0.201	3.70345e-37	Myeloid cell
AKR7A2	2.13609e-55	0.321815	0.288	0.118	7.19734e-51	Myeloid cell
P2RY6	3.63945e-41	0.321707	0.177	0.066	1.22628e-36	Myeloid cell
PRPF19	2.73233e-260	0.321662	0.562	0.184	9.20633e-256	Epithelial cell
SLC35B2	8.25014e-210	0.321642	0.54	0.197	2.7798e-205	Epithelial cell
SMARCC1	9.21412e-253	0.321273	0.636	0.239	3.1046e-248	Epithelial cell
MAPK13	1.16527e-258	0.321176	0.694	0.287	3.92627e-254	Epithelial cell
NDUFS3	1.24396e-59	0.321138	0.325	0.137	4.19141e-55	Myeloid cell
GADD45A	7.72086e-200	0.321088	0.772	0.38	2.60147e-195	Epithelial cell
HADH	1.15298e-248	0.320905	0.644	0.245	3.88484e-244	Epithelial cell
PRMT1	1.73366e-54	0.320753	0.3	0.126	5.8414e-50	Myeloid cell
ITGB1BP1	5.81175e-246	0.320374	0.657	0.256	1.95821e-241	Epithelial cell
CBR1	5.51422e-224	0.320272	0.561	0.206	1.85796e-219	Epithelial cell
TBCB	1.51921e-58	0.320266	0.454	0.222	5.11883e-54	Myeloid cell
FAM173A	7.28479e-54	0.320026	0.333	0.15	2.45454e-49	Myeloid cell
CYC1	2.24234e-54	0.319905	0.515	0.269	7.55535e-50	Myeloid cell
NDUFA9	7.05318e-56	0.319708	0.303	0.127	2.3765e-51	Myeloid cell
EIF3A	5.36884e-237	0.319656	0.856	0.424	1.80898e-232	Epithelial cell
PLD3	1.59525e-35	0.31952	0.551	0.342	5.37504e-31	Myeloid cell
NABP2	1.72794e-247	0.319299	0.552	0.182	5.82211e-243	Epithelial cell
EIF3D	7.5015e-230	0.319239	0.877	0.446	2.52755e-225	Epithelial cell
AP2M1	2.92815e-245	0.319173	0.821	0.394	9.86611e-241	Epithelial cell
HVCN1	4.95753e-47	0.318807	0.192	0.069	1.67039e-42	Myeloid cell
CDC123	1.04067e-264	0.318782	0.604	0.213	3.50644e-260	Epithelial cell
HIST1H4C	4.48896e-08	0.318306	0.338	0.21	0.00151251	Plasma cell
MRPL11	4.3174e-59	0.318148	0.321	0.133	1.4547e-54	Myeloid cell
KARS	1.14272e-264	0.318041	0.751	0.325	3.85026e-260	Epithelial cell
C19orf70	7.42722e-60	0.318028	0.552	0.285	2.50253e-55	Myeloid cell
SSB	1.35425e-267	0.31797	0.824	0.393	4.563e-263	Epithelial cell
PSENEN	1.3634e-10	0.317921	0.618	0.318	4.59384e-06	Endothelial cell
TCP1	1.25871e-255	0.317848	0.828	0.398	4.24111e-251	Epithelial cell
TRIAP1	2.95959e-232	0.317829	0.581	0.208	9.97205e-228	Epithelial cell
METTL1	3.41966e-11	0.317824	0.135	0.006	1.15222e-06	Endothelial cell
AVEN	3.06902e-07	0.31772	0.197	0.067	0.0103408	Endothelial cell
MRPS35	1.65177e-291	0.31764	0.766	0.326	5.56546e-287	Epithelial cell
SYNGR2	6.83136e-49	0.31763	0.629	0.359	2.30176e-44	Myeloid cell
ZDHHC24	7.43317e-09	0.317478	0.411	0.187	0.000250453	Endothelial cell
TMEM109	3.00354e-196	0.317445	0.38	0.097	1.01201e-191	Epithelial cell
UBALD2	6.11346e-09	0.317403	0.641	0.356	0.000205987	Endothelial cell
SNRPA1	8.35206e-255	0.317375	0.687	0.283	2.81414e-250	Epithelial cell
SF3A3	1.02698e-213	0.31694	0.42	0.114	3.46031e-209	Epithelial cell
PSMB5	6.07124e-241	0.3169	0.862	0.441	2.04564e-236	Epithelial cell
ECH1	9.40914e-59	0.316791	0.394	0.182	3.17032e-54	Myeloid cell
SDHB	3.56952e-57	0.316744	0.443	0.216	1.20272e-52	Myeloid cell
EMC8	1.01538e-245	0.316481	0.588	0.21	3.42121e-241	Epithelial cell
ICT1	7.32472e-249	0.316239	0.544	0.174	2.46799e-244	Epithelial cell
AIFM1	3.51763e-196	0.31616	0.423	0.128	1.18523e-191	Epithelial cell
NAA20	3.56283e-59	0.316028	0.371	0.166	1.20046e-54	Myeloid cell
ALG5	3.69328e-251	0.315979	0.697	0.285	1.24442e-246	Epithelial cell
COMMD7	4.30268e-238	0.315883	0.701	0.299	1.44974e-233	Epithelial cell
PARK7	1.08235e-48	0.315522	0.747	0.446	3.64688e-44	Myeloid cell
BRI3	3.76349e-161	0.315467	0.876	0.476	1.26807e-156	Epithelial cell
SNX5	2.30066e-259	0.315354	0.73	0.307	7.75184e-255	Epithelial cell
NME4	1.03807e-231	0.315349	0.716	0.315	3.49768e-227	Epithelial cell
APOE	1.83558e-28	0.315317	0.591	0.411	6.1848e-24	Myeloid cell
GTPBP4	7.24907e-251	0.315292	0.575	0.197	2.4425e-246	Epithelial cell
HEXA	1.04257e-49	0.31524	0.476	0.25	3.51285e-45	Myeloid cell
MRPL24	1.42121e-51	0.314975	0.233	0.089	4.78864e-47	Myeloid cell
HINT2	2.58296e-56	0.314797	0.307	0.129	8.70304e-52	Myeloid cell
ALG5	1.15656e-54	0.31477	0.343	0.154	3.89693e-50	Myeloid cell
C12orf45	2.00913e-39	0.314765	0.186	0.073	6.76958e-35	Myeloid cell
IARS2	2.12942e-230	0.314646	0.566	0.203	7.17488e-226	Epithelial cell
CDX1	1.21315e-219	0.314541	0.826	0.409	4.08757e-215	Epithelial cell
YBX1	1.03513e-16	0.314531	0.984	0.763	3.48775e-12	Plasma cell
GZMB	1.29863e-10	0.314509	0.136	0.084	4.37559e-06	Myeloid cell
COX5A	6.97387e-47	0.314409	0.757	0.461	2.34978e-42	Myeloid cell
AHCY	1.65065e-263	0.314286	0.845	0.421	5.56169e-259	Epithelial cell
BANF1	8.22527e-58	0.314151	0.558	0.291	2.77142e-53	Myeloid cell
MMAB	3.083e-228	0.314129	0.588	0.218	1.03878e-223	Epithelial cell
TMEM98	8.44709e-224	0.314054	0.583	0.214	2.84616e-219	Epithelial cell
TOMM34	1.1269e-219	0.313996	0.478	0.146	3.79696e-215	Epithelial cell
SPG21	1.76251e-241	0.313829	0.743	0.321	5.93861e-237	Epithelial cell
STMN1	7.54009e-43	0.313754	0.358	0.184	2.54056e-38	Myeloid cell
POP7	1.78389e-256	0.313704	0.703	0.29	6.01065e-252	Epithelial cell
NCOA7	1.92798e-183	0.313619	0.814	0.418	6.49614e-179	Epithelial cell
PAK1IP1	7.82722e-228	0.313543	0.418	0.102	2.6373e-223	Epithelial cell
AKAP1	8.09325e-235	0.313499	0.627	0.238	2.72694e-230	Epithelial cell
CMTM8	8.53803e-204	0.313466	0.563	0.214	2.8768e-199	Epithelial cell
CST7	1.34407e-32	0.313197	0.22	0.105	4.52873e-28	Myeloid cell
SRP72	1.45577e-06	0.313096	0.223	0.129	0.0490508	B cell
CBR1	6.78826e-51	0.313094	0.25	0.101	2.28723e-46	Myeloid cell
IMPA2	6.03164e-192	0.312989	0.475	0.165	2.0323e-187	Epithelial cell
PNO1	2.18914e-235	0.312677	0.458	0.124	7.3761e-231	Epithelial cell
AP1S1	2.05757e-234	0.312634	0.846	0.419	6.93277e-230	Epithelial cell
RRS1	1.06522e-230	0.312632	0.456	0.126	3.58915e-226	Epithelial cell
SUCLG1	2.35983e-54	0.312506	0.318	0.137	7.9512e-50	Myeloid cell
RPN2	1.10214e-203	0.312476	0.86	0.453	3.71355e-199	Epithelial cell
ANAPC15	3.42193e-236	0.312292	0.606	0.228	1.15299e-231	Epithelial cell
SLC38A1	1.80344e-212	0.312249	0.653	0.273	6.07653e-208	Epithelial cell
ERI3	1.3565e-229	0.312246	0.512	0.164	4.5706e-225	Epithelial cell
G6PC3	2.10822e-191	0.312021	0.392	0.107	7.10344e-187	Epithelial cell
NDUFA8	3.57562e-51	0.311917	0.29	0.125	1.20477e-46	Myeloid cell
UROS	9.6793e-54	0.311764	0.245	0.094	3.26134e-49	Myeloid cell
MLF2	4.59577e-232	0.311728	0.854	0.429	1.5485e-227	Epithelial cell
RAI14	4.84047e-09	0.311682	0.746	0.434	0.000163095	Endothelial cell
APH1A	2.06453e-56	0.311489	0.483	0.242	6.95622e-52	Myeloid cell
MRPL40	5.47515e-56	0.311488	0.306	0.128	1.8448e-51	Myeloid cell
CLPP	4.57912e-52	0.311424	0.277	0.115	1.54289e-47	Myeloid cell
TM9SF2	2.31719e-215	0.31127	0.741	0.33	7.80755e-211	Epithelial cell
ACOT13	3.4262e-09	0.311199	0.287	0.102	0.000115442	Endothelial cell
PRMT1	6.29143e-307	0.311177	0.768	0.318	2.11983e-302	Epithelial cell
TRAPPC3	4.27553e-224	0.311153	0.663	0.272	1.4406e-219	Epithelial cell
CCT7	2.74683e-56	0.310761	0.341	0.15	9.25518e-52	Myeloid cell
EREG	3.99642e-116	0.310685	0.499	0.244	1.34655e-111	Epithelial cell
NME4	3.25378e-46	0.310001	0.283	0.127	1.09633e-41	Myeloid cell
HNRNPAB	2.0413e-56	0.30977	0.417	0.2	6.87795e-52	Myeloid cell
PSMB6	3.72911e-53	0.309644	0.65	0.363	1.25649e-48	Myeloid cell
TWISTNB	2.04304e-232	0.309634	0.479	0.137	6.88382e-228	Epithelial cell
NCL	1.77928e-52	0.309613	0.597	0.334	5.9951e-48	Myeloid cell
CD300A	4.13077e-53	0.309184	0.436	0.218	1.39182e-48	Myeloid cell
ECHS1	2.80536e-252	0.309161	0.852	0.419	9.45239e-248	Epithelial cell
ACP1	7.13816e-57	0.309086	0.399	0.188	2.40513e-52	Myeloid cell
MAF1	8.58479e-53	0.308986	0.396	0.191	2.89256e-48	Myeloid cell
EBNA1BP2	6.99863e-54	0.308896	0.224	0.08	2.35812e-49	Myeloid cell
PPIH	2.25099e-261	0.308589	0.544	0.168	7.58449e-257	Epithelial cell
SMIM10L1	1.3788e-07	0.308544	0.399	0.201	0.00464573	Endothelial cell
POLR2C	6.06671e-08	0.308542	0.374	0.178	0.00204412	Endothelial cell
PPP1R14B	7.45436e-44	0.308502	0.284	0.13	2.51167e-39	Myeloid cell
SNRNP40	6.91437e-232	0.308404	0.435	0.111	2.32973e-227	Epithelial cell
RER1	1.73458e-217	0.308355	0.807	0.383	5.84448e-213	Epithelial cell
CFTR	7.20809e-177	0.308257	0.404	0.125	2.42869e-172	Epithelial cell
COX14	9.29189e-59	0.308183	0.541	0.277	3.13081e-54	Myeloid cell
COA1	3.72827e-242	0.308155	0.572	0.199	1.2562e-237	Epithelial cell
EIF2S1	3.07454e-255	0.30794	0.57	0.191	1.03594e-250	Epithelial cell
ATP1B3	9.50664e-225	0.307795	0.807	0.384	3.20317e-220	Epithelial cell
NSA2	4.69937e-09	0.30775	0.579	0.327	0.000158341	Endothelial cell
CS	2.11873e-226	0.30757	0.56	0.199	7.13885e-222	Epithelial cell
TIMM50	2.29887e-272	0.307467	0.643	0.235	7.74582e-268	Epithelial cell
PEPD	1.3153e-53	0.307371	0.332	0.148	4.43176e-49	Myeloid cell
AGMAT	5.96268e-193	0.307067	0.313	0.058	2.00907e-188	Epithelial cell
PSMG3	4.05903e-254	0.306804	0.665	0.257	1.36765e-249	Epithelial cell
NDUFAB1	2.09437e-230	0.306503	0.917	0.513	7.05676e-226	Epithelial cell
SERBP1	9.89584e-54	0.305866	0.607	0.333	3.3343e-49	Myeloid cell
AAMP	2.24031e-249	0.305543	0.748	0.322	7.54851e-245	Epithelial cell
ATP5C1	1.85506e-51	0.305105	0.667	0.379	6.25045e-47	Myeloid cell
MRPL19	6.38397e-259	0.305083	0.603	0.212	2.15101e-254	Epithelial cell
SAC3D1	4.34754e-204	0.304731	0.395	0.102	1.46486e-199	Epithelial cell
BOP1	2.01331e-282	0.304715	0.557	0.166	6.78365e-278	Epithelial cell
KIF9	1.16942e-269	0.304551	0.597	0.201	3.94025e-265	Epithelial cell
VWA9	1.09369e-06	0.304215	0.219	0.087	0.0368507	Endothelial cell
SSRP1	6.19572e-50	0.304196	0.219	0.082	2.08759e-45	Myeloid cell
GTPBP4	6.63206e-09	0.303941	0.344	0.143	0.000223461	Endothelial cell
TMEM179B	8.02693e-52	0.303764	0.434	0.218	2.70459e-47	Myeloid cell
MYC	1.54449e-198	0.30344	0.758	0.371	5.20401e-194	Epithelial cell
GTF2F2	1.39749e-247	0.303409	0.661	0.264	4.70869e-243	Epithelial cell
AK2	2.02458e-281	0.303349	0.767	0.326	6.82161e-277	Epithelial cell
GMCL1	3.33381e-07	0.303195	0.165	0.047	0.0112329	Endothelial cell
RP11-1094M14.11	5.09514e-194	0.303175	0.397	0.109	1.71676e-189	Epithelial cell
RAB4A	1.18059e-244	0.303144	0.801	0.361	3.97789e-240	Epithelial cell
TAF6	1.81597e-09	0.302809	0.279	0.093	6.11871e-05	Endothelial cell
PITHD1	3.23786e-200	0.30263	0.553	0.212	1.09096e-195	Epithelial cell
MS4A4A	8.42228e-43	0.302449	0.542	0.31	2.8378e-38	Myeloid cell
SYNCRIP	6.14478e-269	0.302177	0.764	0.338	2.07042e-264	Epithelial cell
CLPP	7.27019e-272	0.301752	0.736	0.303	2.44962e-267	Epithelial cell
EMC6	9.36868e-234	0.301721	0.75	0.328	3.15668e-229	Epithelial cell
SDHD	2.63735e-56	0.301653	0.462	0.23	8.8863e-52	Myeloid cell
MDH2	7.09728e-55	0.301423	0.51	0.263	2.39136e-50	Myeloid cell
BRI3BP	1.17372e-199	0.301314	0.464	0.15	3.95473e-195	Epithelial cell
MXD4	1.08342e-07	0.301245	0.414	0.207	0.00365049	Endothelial cell
SMARCB1	5.80162e-52	0.301159	0.247	0.096	1.9548e-47	Myeloid cell
ECHDC1	5.2248e-225	0.301105	0.572	0.207	1.76044e-220	Epithelial cell
RAD21	1.62444e-200	0.300781	0.691	0.31	5.47338e-196	Epithelial cell
PSMC2	2.30556e-238	0.300663	0.591	0.214	7.76836e-234	Epithelial cell
TM7SF3	7.53039e-194	0.300579	0.434	0.134	2.53729e-189	Epithelial cell
PCNA	7.83478e-212	0.300438	0.555	0.208	2.63985e-207	Epithelial cell
PPP1CA	8.33932e-07	0.300339	0.458	0.305	0.0280985	B cell
GAS6	6.23752e-214	0.300251	0.56	0.209	2.10167e-209	Epithelial cell
MYB	1.57679e-165	0.300175	0.364	0.107	5.31284e-161	Epithelial cell
REXO2	8.4588e-262	0.300141	0.784	0.341	2.85011e-257	Epithelial cell
CLPTM1L	1.2427e-198	0.300119	0.499	0.174	4.18715e-194	Epithelial cell
PSMC2	1.0069e-50	0.299952	0.308	0.137	3.39266e-46	Myeloid cell
NDUFS8	2.29565e-53	0.299874	0.587	0.318	7.73496e-49	Myeloid cell
CXCL2	1.14046e-149	0.299854	0.776	0.431	3.84267e-145	Epithelial cell
AHSA1	9.9609e-246	0.299719	0.677	0.277	3.35623e-241	Epithelial cell
B3GAT3	2.57718e-48	0.299452	0.255	0.106	8.68356e-44	Myeloid cell
THYN1	2.74148e-220	0.299419	0.525	0.176	9.23715e-216	Epithelial cell
PPIL1	1.33104e-07	0.299401	0.202	0.064	0.00448481	Endothelial cell
ZNF511	5.12357e-249	0.299318	0.745	0.325	1.72633e-244	Epithelial cell
NUDT3	9.77886e-188	0.299303	0.485	0.172	3.29489e-183	Epithelial cell
GNL3	5.03781e-41	0.299177	0.219	0.092	1.69744e-36	Myeloid cell
SNRPC	2.21443e-55	0.298923	0.408	0.196	7.4613e-51	Myeloid cell
POLDIP2	8.79784e-247	0.29874	0.648	0.249	2.96434e-242	Epithelial cell
TEX264	9.8764e-51	0.298713	0.299	0.13	3.32775e-46	Myeloid cell
NR1H3	5.11222e-36	0.29867	0.21	0.093	1.72251e-31	Myeloid cell
GLRX3	2.84983e-07	0.298639	0.174	0.089	0.00960223	B cell
CCT6A	9.70969e-07	0.298629	0.26	0.154	0.0327158	B cell
SEC24D	2.80801e-08	0.298495	0.354	0.157	0.000946132	Endothelial cell
LSM6	1.3262e-262	0.298403	0.686	0.272	4.46849e-258	Epithelial cell
CLTB	2.79316e-56	0.298142	0.509	0.263	9.41128e-52	Myeloid cell
SFXN4	1.61899e-212	0.297941	0.465	0.143	5.45502e-208	Epithelial cell
CCT3	6.5696e-240	0.297813	0.885	0.46	2.21356e-235	Epithelial cell
SNX17	1.7468e-207	0.297372	0.529	0.19	5.88566e-203	Epithelial cell
CNBP	8.49749e-198	0.29674	0.92	0.523	2.86315e-193	Epithelial cell
YIF1B	4.21451e-51	0.296417	0.329	0.149	1.42004e-46	Myeloid cell
XRCC6	1.34292e-254	0.296347	0.794	0.369	4.52484e-250	Epithelial cell
JAML	7.01842e-33	0.296154	0.296	0.157	2.36479e-28	Myeloid cell
FAM120A	1.33722e-211	0.296119	0.738	0.335	4.50561e-207	Epithelial cell
NCBP2	1.03784e-10	0.295842	0.233	0.109	3.49688e-06	Plasma cell
TMEM14B	4.08456e-215	0.295737	0.877	0.453	1.37625e-210	Epithelial cell
WDR4	8.27999e-160	0.295474	0.191	0.008	2.78986e-155	Epithelial cell
DFFA	5.15471e-185	0.295265	0.418	0.127	1.73683e-180	Epithelial cell
SAPCD2	1.50316e-156	0.295188	0.324	0.086	5.06475e-152	Epithelial cell
CSE1L	2.40914e-238	0.295078	0.497	0.15	8.11735e-234	Epithelial cell
DNAJC9	5.07325e-200	0.294952	0.443	0.136	1.70938e-195	Epithelial cell
DEGS2	7.85883e-169	0.294639	0.39	0.122	2.64795e-164	Epithelial cell
ATP5G1	2.67878e-230	0.294533	0.906	0.5	9.02589e-226	Epithelial cell
UFC1	1.42253e-55	0.294496	0.516	0.268	4.79307e-51	Myeloid cell
GUSB	5.38979e-51	0.294438	0.328	0.149	1.81603e-46	Myeloid cell
COQ2	2.15299e-171	0.294323	0.348	0.091	7.25428e-167	Epithelial cell
COA3	3.45842e-07	0.294157	0.603	0.356	0.0116528	Endothelial cell
NUDT5	2.65726e-261	0.293792	0.66	0.255	8.95339e-257	Epithelial cell
NDUFA8	3.76549e-243	0.293673	0.798	0.373	1.26875e-238	Epithelial cell
LYPLA1	1.95819e-236	0.29358	0.802	0.376	6.59793e-232	Epithelial cell
HRSP12	6.03805e-230	0.293405	0.521	0.17	2.03446e-225	Epithelial cell
UCP2	9.77348e-43	0.293389	0.66	0.395	3.29308e-38	Myeloid cell
PSMD6	3.8679e-228	0.292717	0.571	0.208	1.30325e-223	Epithelial cell
PSMD14	1.79934e-09	0.292626	0.13	0.05	6.06269e-05	B cell
NPM3	5.27762e-46	0.292571	0.216	0.084	1.77824e-41	Myeloid cell
DCTPP1	3.90873e-54	0.29225	0.234	0.086	1.31701e-49	Myeloid cell
LRPAP1	2.69509e-54	0.292151	0.527	0.279	9.08085e-50	Myeloid cell
MRPL42	1.38104e-239	0.29208	0.739	0.323	4.65327e-235	Epithelial cell
RBMX	1.21942e-56	0.291862	0.421	0.202	4.1087e-52	Myeloid cell
RNPS1	1.49908e-234	0.291818	0.847	0.42	5.05101e-230	Epithelial cell
UQCC2	2.68778e-53	0.291799	0.369	0.172	9.0562e-49	Myeloid cell
MDH2	2.54889e-206	0.291142	0.934	0.556	8.58824e-202	Epithelial cell
TXNL4A	7.31771e-48	0.291045	0.332	0.154	2.46563e-43	Myeloid cell
PPT1	5.42158e-195	0.290992	0.454	0.145	1.82675e-190	Epithelial cell
NDUFB10	4.09514e-55	0.29085	0.591	0.318	1.37982e-50	Myeloid cell
XRCC5	5.32139e-254	0.290803	0.739	0.317	1.79299e-249	Epithelial cell
SYNGR2	3.23804e-194	0.290659	0.869	0.46	1.09103e-189	Epithelial cell
TSFM	8.07783e-217	0.290623	0.431	0.118	2.72174e-212	Epithelial cell
RNASEH2B	3.40856e-46	0.29017	0.278	0.124	1.14848e-41	Myeloid cell
CLN6	6.01661e-192	0.290167	0.415	0.123	2.02724e-187	Epithelial cell
TOR3A	9.29919e-46	0.290043	0.246	0.103	3.13327e-41	Myeloid cell
SPR	8.51079e-219	0.289991	0.528	0.179	2.86763e-214	Epithelial cell
MCM3	5.69175e-175	0.289538	0.349	0.091	1.91778e-170	Epithelial cell
MYDGF	1.36151e-46	0.289329	0.703	0.415	4.58749e-42	Myeloid cell
CCDC12	5.97714e-45	0.289323	0.261	0.113	2.01394e-40	Myeloid cell
UTP18	4.34402e-217	0.289124	0.429	0.113	1.46368e-212	Epithelial cell
PGD	6.14662e-211	0.289054	0.579	0.222	2.07104e-206	Epithelial cell
NUDT1	4.33623e-51	0.288654	0.313	0.139	1.46105e-46	Myeloid cell
BOLA3	9.36053e-48	0.288615	0.279	0.121	3.15394e-43	Myeloid cell
MIF4GD	1.78846e-44	0.288569	0.245	0.104	6.02603e-40	Myeloid cell
RRP36	9.86072e-159	0.288526	0.331	0.089	3.32247e-154	Epithelial cell
PSMA5	2.64635e-54	0.288422	0.46	0.23	8.91663e-50	Myeloid cell
GPATCH4	4.51879e-262	0.288385	0.534	0.158	1.52256e-257	Epithelial cell
METTL5	8.30406e-257	0.288284	0.788	0.357	2.79797e-252	Epithelial cell
HMBS	8.45118e-208	0.2881	0.378	0.09	2.84754e-203	Epithelial cell
FAM60A	7.65346e-219	0.288084	0.699	0.306	2.57876e-214	Epithelial cell
CEBPD	1.59012e-41	0.28808	0.439	0.24	5.35777e-37	Myeloid cell
LARP1	2.08356e-227	0.288035	0.636	0.247	7.02033e-223	Epithelial cell
PDCD5	4.67278e-51	0.287686	0.383	0.185	1.57445e-46	Myeloid cell
TATDN1	3.31479e-243	0.287557	0.746	0.323	1.11689e-238	Epithelial cell
MYBL2	4.6723e-129	0.287483	0.215	0.038	1.57429e-124	Epithelial cell
SLC5A6	1.25314e-191	0.287396	0.375	0.095	4.22234e-187	Epithelial cell
UBE2T	2.73765e-158	0.287236	0.337	0.095	9.22423e-154	Epithelial cell
STMN1	1.12791e-231	0.287088	0.717	0.312	3.80038e-227	Epithelial cell
CBX3	1.31117e-06	0.287067	0.285	0.171	0.0441786	B cell
ASNSD1	1.50304e-09	0.286905	0.314	0.117	5.06435e-05	Endothelial cell
EXOSC5	5.47257e-280	0.286884	0.542	0.154	1.84393e-275	Epithelial cell
GANAB	1.04966e-185	0.286874	0.569	0.227	3.53674e-181	Epithelial cell
ACAT2	6.32291e-176	0.286783	0.495	0.186	2.13044e-171	Epithelial cell
FKBP1A	3.16121e-10	0.286731	0.54	0.356	1.06514e-05	Plasma cell
TRABD2A	1.47193e-231	0.286422	0.518	0.17	4.95951e-227	Epithelial cell
PSMB7	4.31787e-231	0.28629	0.889	0.467	1.45486e-226	Epithelial cell
EMC4	4.48389e-212	0.286252	0.69	0.301	1.5108e-207	Epithelial cell
NDUFA9	1.3833e-244	0.286241	0.687	0.283	4.6609e-240	Epithelial cell
LAMTOR1	3.19249e-47	0.286218	0.659	0.381	1.07568e-42	Myeloid cell
TXNDC17	4.72135e-09	0.286134	0.733	0.434	0.000159081	Endothelial cell
FUOM	5.03431e-49	0.285942	0.393	0.193	1.69626e-44	Myeloid cell
ADAP2	2.62769e-43	0.285811	0.326	0.157	8.85372e-39	Myeloid cell
ATXN10	3.1162e-189	0.285793	0.479	0.166	1.04997e-184	Epithelial cell
COX11	2.46178e-225	0.285578	0.519	0.169	8.29471e-221	Epithelial cell
ADPGK	6.20992e-07	0.285553	0.282	0.122	0.0209237	Endothelial cell
EVL	1.74543e-45	0.285513	0.258	0.111	5.88105e-41	Myeloid cell
UBE2K	2.99726e-09	0.285512	0.554	0.286	0.00010099	Endothelial cell
PSMC5	2.25497e-55	0.285479	0.479	0.241	7.59789e-51	Myeloid cell
DUS1L	5.43839e-255	0.285237	0.631	0.236	1.83241e-250	Epithelial cell
TTLL12	1.31134e-07	0.285183	0.192	0.058	0.00441842	Endothelial cell
PARK7	6.04441e-224	0.284941	0.938	0.552	2.0366e-219	Epithelial cell
SNRPD1	8.10753e-53	0.28483	0.504	0.264	2.73175e-48	Myeloid cell
EIF5B	8.21073e-54	0.28472	0.352	0.16	2.76652e-49	Myeloid cell
PTP4A2	1.46579e-159	0.284551	0.878	0.463	4.93883e-155	Epithelial cell
PSMB8	9.55013e-50	0.284419	0.552	0.299	3.21782e-45	Myeloid cell
MTX1	1.14053e-45	0.284304	0.226	0.091	3.84291e-41	Myeloid cell
SRM	2.94756e-16	0.284225	0.7	0.492	9.93152e-12	Fibroblasts
PPCS	1.14047e-53	0.284145	0.339	0.153	3.8427e-49	Myeloid cell
NOC2L	3.22788e-259	0.284019	0.631	0.226	1.0876e-254	Epithelial cell
DPM1	9.02136e-222	0.283899	0.741	0.345	3.03966e-217	Epithelial cell
CTNNAL1	5.95224e-157	0.283871	0.388	0.128	2.00555e-152	Epithelial cell
SCCPDH	5.13917e-221	0.283861	0.6	0.231	1.73159e-216	Epithelial cell
TMEM14B	2.48432e-54	0.283779	0.534	0.281	8.37068e-50	Myeloid cell
SNAP29	4.01635e-50	0.283737	0.261	0.106	1.35327e-45	Myeloid cell
PFDN6	4.07955e-49	0.283663	0.277	0.117	1.37456e-44	Myeloid cell
IPO7	7.30479e-218	0.283655	0.639	0.258	2.46128e-213	Epithelial cell
GLRX3	4.46601e-232	0.283622	0.77	0.357	1.50478e-227	Epithelial cell
COMMD8	8.61303e-195	0.283508	0.5	0.178	2.90208e-190	Epithelial cell
COMMD9	3.03047e-50	0.283491	0.296	0.129	1.02109e-45	Myeloid cell
C1QBP	6.57534e-11	0.28345	0.527	0.324	2.2155e-06	Plasma cell
TSR3	3.83002e-214	0.283442	0.55	0.198	1.29049e-209	Epithelial cell
GTPBP6	2.56776e-206	0.283285	0.451	0.138	8.65181e-202	Epithelial cell
NRP2	9.60255e-08	0.283268	0.569	0.329	0.00323548	Endothelial cell
XRCC6	6.20762e-08	0.283263	0.378	0.237	0.0020916	Plasma cell
TMEM126A	5.67695e-242	0.283021	0.612	0.226	1.91279e-237	Epithelial cell
SDHAF3	2.40177e-228	0.282963	0.578	0.209	8.09254e-224	Epithelial cell
KHSRP	1.96112e-213	0.282921	0.561	0.206	6.60781e-209	Epithelial cell
MTCH1	6.09132e-234	0.282905	0.838	0.41	2.05241e-229	Epithelial cell
HMGN3	9.92824e-214	0.282818	0.689	0.298	3.34522e-209	Epithelial cell
GTF2F2	5.87091e-09	0.282603	0.329	0.131	0.000197814	Endothelial cell
MRPL13	4.90216e-252	0.2826	0.773	0.357	1.65173e-247	Epithelial cell
PPP1R7	2.77017e-48	0.282481	0.28	0.121	9.33382e-44	Myeloid cell
CDK4	9.8233e-48	0.282383	0.234	0.093	3.30986e-43	Myeloid cell
DAZAP1	8.06207e-263	0.282266	0.717	0.292	2.71643e-258	Epithelial cell
NDUFV1	8.59389e-53	0.282238	0.371	0.174	2.89562e-48	Myeloid cell
BSPRY	2.53773e-164	0.282125	0.448	0.16	8.55062e-160	Epithelial cell
LSM1	5.53947e-49	0.282088	0.324	0.149	1.86647e-44	Myeloid cell
CKAP4	1.8023e-168	0.282077	0.506	0.197	6.07267e-164	Epithelial cell
ILF2	3.4846e-59	0.281931	0.392	0.178	1.1741e-54	Myeloid cell
VAMP8	9.87464e-28	0.281587	0.867	0.595	3.32716e-23	Myeloid cell
ABHD12	5.67007e-44	0.281546	0.356	0.177	1.91047e-39	Myeloid cell
MFSD12	7.15237e-45	0.281488	0.341	0.167	2.40992e-40	Myeloid cell
XRN2	3.41075e-259	0.28132	0.769	0.344	1.14922e-254	Epithelial cell
PSMG2	2.24811e-49	0.281317	0.358	0.171	7.57477e-45	Myeloid cell
LYL1	6.0612e-09	0.28129	0.524	0.268	0.000204226	Endothelial cell
HMOX2	3.36704e-225	0.28124	0.568	0.203	1.13449e-220	Epithelial cell
NOP58	1.41003e-277	0.281025	0.645	0.231	4.75095e-273	Epithelial cell
MRPL34	6.30997e-48	0.280984	0.262	0.111	2.12608e-43	Myeloid cell
ASNA1	1.32485e-50	0.280642	0.367	0.174	4.46396e-46	Myeloid cell
HTATSF1	1.22642e-184	0.280478	0.502	0.184	4.13229e-180	Epithelial cell
ACOT7	1.56317e-240	0.280362	0.553	0.188	5.26695e-236	Epithelial cell
ZBTB8OS	1.35137e-09	0.280345	0.392	0.239	4.5533e-05	Plasma cell
SET	1.14282e-180	0.280234	0.935	0.551	3.85062e-176	Epithelial cell
MAGOH	2.94363e-255	0.280075	0.732	0.313	9.91828e-251	Epithelial cell
NUTF2	5.62387e-55	0.28007	0.412	0.197	1.89491e-50	Myeloid cell
BRIX1	1.35639e-245	0.279875	0.553	0.181	4.57022e-241	Epithelial cell
ATP5J2	7.50201e-07	0.279872	0.444	0.287	0.0252773	B cell
DCTN2	1.14728e-49	0.279798	0.283	0.121	3.86564e-45	Myeloid cell
PSMD11	2.32898e-223	0.27975	0.684	0.289	7.84726e-219	Epithelial cell
RABEPK	4.597e-187	0.279686	0.375	0.099	1.54891e-182	Epithelial cell
MRPS15	7.70703e-271	0.279644	0.831	0.387	2.59681e-266	Epithelial cell
ACSL5	1.67385e-174	0.279613	0.679	0.314	5.63988e-170	Epithelial cell
IMP4	6.73904e-50	0.279523	0.265	0.109	2.27065e-45	Myeloid cell
FAM136A	1.54258e-45	0.279347	0.223	0.088	5.19758e-41	Myeloid cell
CLPTM1	4.40498e-09	0.279308	0.474	0.224	0.000148421	Endothelial cell
WDR61	1.05353e-240	0.278895	0.533	0.173	3.54975e-236	Epithelial cell
CYB5R3	1.22724e-46	0.278809	0.299	0.137	4.13505e-42	Myeloid cell
NAGK	1.27943e-50	0.278798	0.362	0.173	4.31091e-46	Myeloid cell
PSMC4	1.3502e-48	0.278667	0.342	0.16	4.54937e-44	Myeloid cell
CMTM3	1.88432e-49	0.278494	0.387	0.189	6.34903e-45	Myeloid cell
GALK1	2.6126e-44	0.278433	0.237	0.099	8.8029e-40	Myeloid cell
SSNA1	2.38324e-52	0.278396	0.412	0.202	8.0301e-48	Myeloid cell
BCAT1	1.27517e-07	0.278394	0.247	0.093	0.00429657	Endothelial cell
PDCD2L	7.02392e-168	0.278353	0.29	0.057	2.36664e-163	Epithelial cell
LGALS3BP	3.6056e-42	0.278245	0.37	0.191	1.21487e-37	Myeloid cell
PDAP1	8.48791e-248	0.27817	0.837	0.404	2.85992e-243	Epithelial cell
TUFM	1.31846e-54	0.27809	0.528	0.273	4.44242e-50	Myeloid cell
DHFR	6.77249e-147	0.278029	0.32	0.091	2.28192e-142	Epithelial cell
NDUFB5	8.41737e-48	0.278006	0.564	0.31	2.83615e-43	Myeloid cell
ENG	1.31589e-49	0.277922	0.394	0.193	4.43376e-45	Myeloid cell
NID1	2.79027e-07	0.277883	0.579	0.338	0.00940154	Endothelial cell
RNF187	1.97758e-216	0.277764	0.666	0.279	6.66327e-212	Epithelial cell
TIAL1	1.16212e-09	0.277757	0.481	0.233	3.91564e-05	Endothelial cell
TMEM9B	1.55656e-48	0.277747	0.401	0.199	5.24468e-44	Myeloid cell
SS18L2	4.12765e-232	0.277554	0.684	0.283	1.39077e-227	Epithelial cell
ATRAID	8.07739e-214	0.277549	0.82	0.399	2.72159e-209	Epithelial cell
NDUFS3	2.93561e-248	0.277277	0.776	0.345	9.89123e-244	Epithelial cell
MRPS12	1.07477e-49	0.277221	0.309	0.138	3.62133e-45	Myeloid cell
WDR18	4.93595e-42	0.277162	0.172	0.062	1.66312e-37	Myeloid cell
EMP2	3.29915e-206	0.277141	0.709	0.318	1.11161e-201	Epithelial cell
DBNL	6.43869e-52	0.277114	0.521	0.274	2.16945e-47	Myeloid cell
APOC1	4.14336e-29	0.277049	0.576	0.379	1.39606e-24	Myeloid cell
STAC3	2.57928e-38	0.276931	0.171	0.065	8.69064e-34	Myeloid cell
SUMO3	3.39926e-50	0.276912	0.607	0.337	1.14535e-45	Myeloid cell
UBAC2	6.91431e-202	0.276652	0.554	0.207	2.32971e-197	Epithelial cell
PPA1	3.89861e-44	0.276644	0.583	0.338	1.3136e-39	Myeloid cell
DNPEP	3.67755e-259	0.276557	0.715	0.291	1.23912e-254	Epithelial cell
TFAM	6.28374e-234	0.276477	0.506	0.155	2.11724e-229	Epithelial cell
NARS	4.885e-45	0.276452	0.296	0.136	1.64595e-40	Myeloid cell
ALKBH2	2.90381e-182	0.276358	0.357	0.091	9.78409e-178	Epithelial cell
KIAA0101	8.05154e-07	0.276338	0.123	0.056	0.0271289	Plasma cell
MZT1	6.41337e-206	0.276281	0.519	0.183	2.16092e-201	Epithelial cell
KPNB1	6.70973e-08	0.27611	0.668	0.397	0.00226078	Endothelial cell
ADH5	4.48247e-211	0.276092	0.604	0.238	1.51032e-206	Epithelial cell
TUBB6	4.95262e-14	0.276089	0.629	0.434	1.66874e-09	Fibroblasts
SEC11A	5.77458e-188	0.275993	0.861	0.446	1.94569e-183	Epithelial cell
POLR2I	4.28905e-47	0.275952	0.335	0.157	1.44515e-42	Myeloid cell
AP1M2	3.82661e-241	0.275844	0.721	0.31	1.28934e-236	Epithelial cell
KPNA3	1.03453e-07	0.275792	0.357	0.166	0.00348575	Endothelial cell
MRPL43	1.81103e-46	0.275749	0.286	0.127	6.10208e-42	Myeloid cell
ARL5A	1.314e-220	0.275742	0.731	0.32	4.4274e-216	Epithelial cell
ILF2	1.74439e-258	0.275535	0.794	0.363	5.87754e-254	Epithelial cell
SMARCD2	8.01076e-200	0.275201	0.498	0.171	2.69915e-195	Epithelial cell
RPN2	2.94078e-50	0.275145	0.55	0.298	9.90867e-46	Myeloid cell
RRP7A	3.15865e-216	0.275118	0.52	0.182	1.06428e-211	Epithelial cell
GMPS	7.96578e-205	0.274871	0.444	0.134	2.68399e-200	Epithelial cell
RGS19	6.02778e-46	0.274848	0.327	0.154	2.031e-41	Myeloid cell
CDK4	1.14676e-07	0.274815	0.516	0.286	0.0038639	Endothelial cell
MRPL47	7.84573e-255	0.274797	0.685	0.276	2.64354e-250	Epithelial cell
TRUB2	3.39072e-224	0.274782	0.415	0.101	1.14247e-219	Epithelial cell
SDF4	1.32168e-50	0.274762	0.477	0.245	4.45327e-46	Myeloid cell
STARD7	8.3721e-230	0.274659	0.614	0.233	2.82089e-225	Epithelial cell
TOMM22	3.79001e-52	0.274615	0.484	0.249	1.27701e-47	Myeloid cell
NDUFC2	2.21085e-201	0.274583	0.906	0.501	7.44924e-197	Epithelial cell
AP2M1	4.4508e-48	0.274398	0.609	0.341	1.49965e-43	Myeloid cell
CKS1B	3.99853e-39	0.274184	0.223	0.096	1.34726e-34	Myeloid cell
OAF	1.31402e-162	0.274072	0.469	0.175	4.42747e-158	Epithelial cell
ARL4C	7.18585e-42	0.273991	0.567	0.328	2.4212e-37	Myeloid cell
AHNAK	1.95776e-08	0.273944	0.335	0.203	0.000659647	Plasma cell
C9orf78	3.9746e-224	0.273928	0.634	0.248	1.3392e-219	Epithelial cell
PPIL1	3.63904e-168	0.273836	0.316	0.074	1.22614e-163	Epithelial cell
PSMD3	1.80357e-44	0.27381	0.273	0.121	6.07695e-40	Myeloid cell
ATXN10	9.7392e-46	0.273809	0.237	0.097	3.28152e-41	Myeloid cell
APPL1	4.97961e-171	0.273555	0.422	0.14	1.67783e-166	Epithelial cell
MRPL43	1.18554e-235	0.27352	0.731	0.315	3.99454e-231	Epithelial cell
SNRNP70	1.95714e-53	0.273326	0.361	0.167	6.5944e-49	Myeloid cell
WDR4	4.80674e-09	0.273181	0.11	0.006	0.000161958	Endothelial cell
SNRPF	3.07254e-50	0.273172	0.538	0.289	1.03526e-45	Myeloid cell
APEH	6.30969e-225	0.273133	0.505	0.163	2.12599e-220	Epithelial cell
TCEAL4	1.94467e-44	0.273082	0.301	0.14	6.55237e-40	Myeloid cell
NDUFV2	5.4975e-07	0.27289	0.285	0.169	0.0185233	B cell
KLHDC3	2.5934e-211	0.272877	0.526	0.181	8.7382e-207	Epithelial cell
ANP32B	2.68735e-49	0.272863	0.537	0.292	9.05474e-45	Myeloid cell
LIPA	5.74247e-39	0.272837	0.505	0.29	1.93487e-34	Myeloid cell
NOA1	9.00907e-185	0.272813	0.443	0.144	3.03552e-180	Epithelial cell
UQCRFS1	3.49463e-179	0.272732	0.9	0.498	1.17748e-174	Epithelial cell
TUBA1A	2.07336e-45	0.272485	0.471	0.25	6.98597e-41	Myeloid cell
RAC2	7.4687e-10	0.272415	0.538	0.352	2.5165e-05	Plasma cell
LTV1	4.65752e-179	0.272338	0.339	0.081	1.56931e-174	Epithelial cell
BABAM1	9.82719e-47	0.272206	0.301	0.136	3.31117e-42	Myeloid cell
RNPEP	4.36599e-43	0.271941	0.314	0.15	1.47108e-38	Myeloid cell
MRPS16	8.98661e-234	0.271881	0.788	0.367	3.02795e-229	Epithelial cell
SMAGP	5.2095e-205	0.271819	0.781	0.367	1.75529e-200	Epithelial cell
CTDNEP1	1.03192e-177	0.271798	0.569	0.233	3.47695e-173	Epithelial cell
TESC	9.06724e-159	0.271747	0.471	0.184	3.05512e-154	Epithelial cell
LRPPRC	3.53532e-239	0.271734	0.582	0.205	1.19119e-234	Epithelial cell
UTP4	5.82364e-192	0.271728	0.362	0.088	1.96222e-187	Epithelial cell
DNAJC9	2.00551e-07	0.271586	0.244	0.093	0.00675736	Endothelial cell
EIF3I	4.47128e-10	0.271267	0.534	0.34	1.50655e-05	Plasma cell
FKBP3	5.15361e-49	0.271027	0.318	0.144	1.73646e-44	Myeloid cell
NSMCE1	2.34628e-238	0.270888	0.625	0.235	7.90557e-234	Epithelial cell
GSS	3.74165e-242	0.270589	0.6	0.22	1.26071e-237	Epithelial cell
ZC3H15	9.37336e-08	0.270578	0.661	0.399	0.00315826	Endothelial cell
BABAM1	1.29039e-234	0.270555	0.661	0.257	4.34785e-230	Epithelial cell
NIPA2	7.00941e-44	0.270382	0.245	0.105	2.36175e-39	Myeloid cell
TMEM243	1.13679e-202	0.270179	0.502	0.171	3.83031e-198	Epithelial cell
PDCD2	1.24517e-40	0.270147	0.227	0.097	4.19547e-36	Myeloid cell
NIT2	3.49221e-48	0.270132	0.215	0.081	1.17666e-43	Myeloid cell
SLC39A1	5.10479e-177	0.269917	0.593	0.25	1.72001e-172	Epithelial cell
ABCF2	6.69206e-178	0.269916	0.357	0.093	2.25482e-173	Epithelial cell
PSMD7	4.72553e-233	0.26976	0.782	0.376	1.59222e-228	Epithelial cell
SLC25A39	2.52584e-50	0.269698	0.437	0.218	8.51056e-46	Myeloid cell
TUFM	1.59359e-239	0.269586	0.913	0.508	5.36943e-235	Epithelial cell
AGO2	5.21823e-172	0.269575	0.527	0.207	1.75823e-167	Epithelial cell
FCGR1A	1.4729e-38	0.269523	0.399	0.216	4.96278e-34	Myeloid cell
IDH3B	1.44391e-246	0.269463	0.699	0.293	4.86513e-242	Epithelial cell
SLC39A1	2.88088e-54	0.26915	0.381	0.178	9.70684e-50	Myeloid cell
UBE2E1	6.74434e-211	0.269035	0.6	0.23	2.27244e-206	Epithelial cell
TMEM147	2.82679e-50	0.269001	0.587	0.323	9.52458e-46	Myeloid cell
BOD1	5.01057e-214	0.268927	0.569	0.211	1.68826e-209	Epithelial cell
RPP25	1.47075e-198	0.268831	0.48	0.16	4.95553e-194	Epithelial cell
MTDH	1.29952e-175	0.268741	0.924	0.538	4.3786e-171	Epithelial cell
CTSH	1.72182e-204	0.268673	0.689	0.309	5.8015e-200	Epithelial cell
RPS19BP1	4.1496e-49	0.26861	0.513	0.274	1.39817e-44	Myeloid cell
DERL1	1.28016e-197	0.268606	0.623	0.259	4.31336e-193	Epithelial cell
LBR	7.76611e-200	0.268549	0.559	0.216	2.61671e-195	Epithelial cell
GNL3	6.04052e-08	0.268548	0.404	0.192	0.00203529	Endothelial cell
DNMT1	5.70577e-197	0.268501	0.396	0.106	1.9225e-192	Epithelial cell
MAF1	2.337e-244	0.268418	0.77	0.342	7.87429e-240	Epithelial cell
TMEM14C	4.26167e-45	0.268395	0.588	0.331	1.43593e-40	Myeloid cell
FAM195A	2.83262e-244	0.268354	0.827	0.391	9.54423e-240	Epithelial cell
ABHD14B	6.2191e-223	0.268348	0.687	0.288	2.09546e-218	Epithelial cell
UNC93B1	1.24902e-46	0.268341	0.334	0.158	4.20844e-42	Myeloid cell
MRPS9	2.76371e-206	0.268324	0.429	0.122	9.31205e-202	Epithelial cell
ATP5G3	1.7687e-36	0.268315	0.819	0.537	5.95947e-32	Myeloid cell
CHCHD3	3.6048e-45	0.268262	0.248	0.104	1.2146e-40	Myeloid cell
NUDT21	2.94103e-222	0.267997	0.655	0.269	9.9095e-218	Epithelial cell
STT3B	1.19044e-187	0.267961	0.655	0.286	4.01109e-183	Epithelial cell
PPT1	4.86196e-37	0.267895	0.701	0.432	1.63819e-32	Myeloid cell
UBE2I	1.07818e-50	0.267701	0.522	0.275	3.63281e-46	Myeloid cell
ZDHHC24	1.57202e-48	0.267674	0.238	0.094	5.29676e-44	Myeloid cell
SUCLG1	2.77663e-240	0.267672	0.792	0.37	9.35558e-236	Epithelial cell
EIF3I	6.06043e-232	0.267585	0.896	0.48	2.042e-227	Epithelial cell
SCNM1	2.27982e-44	0.267418	0.262	0.114	7.68161e-40	Myeloid cell
C21orf59	3.21484e-213	0.267403	0.561	0.206	1.08321e-208	Epithelial cell
HMGB3	5.63481e-07	0.267312	0.337	0.16	0.0189859	Endothelial cell
NAA20	5.5408e-10	0.267281	0.346	0.198	1.86692e-05	Plasma cell
AHCY	2.12717e-48	0.267184	0.273	0.116	7.16729e-44	Myeloid cell
TMEM33	4.85051e-188	0.267183	0.592	0.241	1.63433e-183	Epithelial cell
TFB2M	1.50332e-158	0.267143	0.345	0.096	5.06528e-154	Epithelial cell
KHDRBS1	5.63098e-199	0.267136	0.837	0.42	1.8973e-194	Epithelial cell
PSMD2	5.5701e-235	0.267099	0.635	0.249	1.87679e-230	Epithelial cell
HSD17B10	2.50047e-53	0.267052	0.415	0.202	8.42507e-49	Myeloid cell
SNRPN	2.82872e-39	0.266967	0.22	0.094	9.53108e-35	Myeloid cell
KPNA3	2.33295e-192	0.266962	0.44	0.138	7.86065e-188	Epithelial cell
TMEM147	4.76237e-216	0.266475	0.881	0.465	1.60463e-211	Epithelial cell
RIOK1	6.49213e-204	0.266355	0.397	0.103	2.18746e-199	Epithelial cell
PAFAH1B3	3.44626e-09	0.26635	0.382	0.163	0.000116118	Endothelial cell
TOR3A	1.09146e-175	0.266336	0.373	0.104	3.67758e-171	Epithelial cell
PHB2	8.08414e-52	0.266316	0.367	0.171	2.72387e-47	Myeloid cell
OLA1	6.83302e-47	0.26606	0.319	0.148	2.30232e-42	Myeloid cell
G3BP1	1.52541e-233	0.265842	0.64	0.247	5.13972e-229	Epithelial cell
ECE2	2.04181e-195	0.265841	0.381	0.098	6.87968e-191	Epithelial cell
EXOSC8	9.3954e-228	0.265794	0.515	0.168	3.16569e-223	Epithelial cell
C1orf43	5.72697e-184	0.265792	0.875	0.452	1.92964e-179	Epithelial cell
COA6	2.53161e-228	0.265604	0.704	0.297	8.53e-224	Epithelial cell
POLR2F	2.83245e-225	0.265466	0.873	0.456	9.54367e-221	Epithelial cell
LY6E	4.84348e-220	0.265442	0.8	0.385	1.63196e-215	Epithelial cell
SSBP4	9.90012e-09	0.265427	0.474	0.242	0.000333575	Endothelial cell
PES1	1.49877e-204	0.265412	0.464	0.144	5.04994e-200	Epithelial cell
NUDC	1.44253e-51	0.265389	0.421	0.207	4.86045e-47	Myeloid cell
CYP2W1	3.75813e-118	0.265346	0.277	0.083	1.26626e-113	Epithelial cell
TPGS2	1.69573e-173	0.265237	0.498	0.187	5.71359e-169	Epithelial cell
ACAA2	7.63529e-185	0.265113	0.714	0.334	2.57264e-180	Epithelial cell
EIF4B	4.9418e-180	0.265101	0.885	0.47	1.66509e-175	Epithelial cell
MCM4	3.95965e-143	0.264999	0.28	0.067	1.33416e-138	Epithelial cell
PSMB2	1.08865e-232	0.264928	0.838	0.419	3.6681e-228	Epithelial cell
IPO5	8.44065e-08	0.264899	0.324	0.14	0.00284399	Endothelial cell
BCL7C	3.00204e-269	0.264823	0.651	0.238	1.01151e-264	Epithelial cell
ABCE1	7.74581e-228	0.264816	0.507	0.157	2.60987e-223	Epithelial cell
PDCD7	1.73132e-07	0.264713	0.342	0.157	0.00583352	Endothelial cell
ACAA2	4.40508e-08	0.26465	0.195	0.098	0.00148425	Plasma cell
CCT7	4.62488e-08	0.264635	0.661	0.405	0.00155831	Endothelial cell
NOX1	1.25006e-143	0.264473	0.398	0.144	4.21195e-139	Epithelial cell
LDHB	8.55222e-167	0.264442	0.868	0.504	2.88159e-162	Epithelial cell
PLBD1	1.25571e-167	0.26443	0.639	0.288	4.23098e-163	Epithelial cell
N4BP2L1	5.60965e-31	0.264153	0.282	0.15	1.89012e-26	Myeloid cell
DRG1	6.42198e-218	0.264052	0.528	0.18	2.16382e-213	Epithelial cell
POLR2E	2.45031e-45	0.264047	0.506	0.277	8.25608e-41	Myeloid cell
SERINC3	1.53167e-171	0.264032	0.689	0.317	5.1608e-167	Epithelial cell
PHPT1	6.59471e-45	0.263886	0.628	0.361	2.22202e-40	Myeloid cell
JCHAIN	7.5216e-32	0.263871	0.274	0.141	2.53433e-27	Myeloid cell
PSMG2	7.05557e-204	0.263767	0.7	0.312	2.37731e-199	Epithelial cell
ITM2C	6.3421e-29	0.263738	0.195	0.092	2.13691e-24	Myeloid cell
ZDHHC4	5.47713e-191	0.263726	0.553	0.213	1.84546e-186	Epithelial cell
RRP7A	5.00568e-48	0.263695	0.281	0.121	1.68661e-43	Myeloid cell
SEC13	1.58358e-15	0.263628	0.665	0.452	5.33573e-11	Fibroblasts
TSPAN6	8.08853e-183	0.26358	0.66	0.3	2.72535e-178	Epithelial cell
POLR2G	2.25619e-48	0.263564	0.4	0.199	7.602e-44	Myeloid cell
NDUFAF6	1.67271e-181	0.263484	0.408	0.123	5.63601e-177	Epithelial cell
CERS6	5.45279e-184	0.263367	0.623	0.264	1.83726e-179	Epithelial cell
LINC00116	1.32089e-43	0.263284	0.226	0.093	4.45059e-39	Myeloid cell
HIST1H4C	5.24309e-34	0.263253	0.171	0.069	1.76661e-29	Myeloid cell
OAS1	2.57313e-33	0.263235	0.186	0.08	8.6699e-29	Myeloid cell
TALDO1	3.83553e-213	0.263131	0.892	0.488	1.29234e-208	Epithelial cell
COPS3	6.03834e-206	0.263084	0.489	0.163	2.03456e-201	Epithelial cell
MGST1	7.05425e-181	0.263074	0.9	0.503	2.37686e-176	Epithelial cell
C11orf73	1.11029e-218	0.263065	0.584	0.216	3.74103e-214	Epithelial cell
RNASEH2A	2.79451e-197	0.263015	0.38	0.098	9.41581e-193	Epithelial cell
PDIA4	8.22453e-49	0.262989	0.496	0.262	2.77117e-44	Myeloid cell
FLT4	2.75562e-09	0.262936	0.317	0.122	9.28478e-05	Endothelial cell
AKAP9	4.2753e-41	0.262795	0.267	0.121	1.44052e-36	Myeloid cell
FERMT1	6.49649e-219	0.26279	0.765	0.361	2.18893e-214	Epithelial cell
MRPS25	3.83032e-257	0.262756	0.656	0.247	1.29059e-252	Epithelial cell
VDAC3	1.04791e-232	0.262685	0.731	0.319	3.53083e-228	Epithelial cell
PTTG1	1.27915e-153	0.262667	0.455	0.178	4.30998e-149	Epithelial cell
JAGN1	2.74265e-197	0.262542	0.594	0.24	9.24109e-193	Epithelial cell
MRFAP1	7.56782e-197	0.262514	0.83	0.416	2.5499e-192	Epithelial cell
RSL1D1	5.02539e-213	0.262513	0.892	0.474	1.69325e-208	Epithelial cell
CUL4A	4.69868e-208	0.26244	0.557	0.204	1.58317e-203	Epithelial cell
SCIMP	3.38137e-35	0.262274	0.202	0.088	1.13932e-30	Myeloid cell
FAM96A	1.01986e-07	0.262153	0.424	0.21	0.00343632	Endothelial cell
TP53I13	2.26287e-40	0.262152	0.222	0.094	7.62452e-36	Myeloid cell
MRPL36	4.67969e-08	0.262048	0.554	0.303	0.00157678	Endothelial cell
RCC2	5.13194e-181	0.26201	0.466	0.161	1.72916e-176	Epithelial cell
EEF1E1	2.14988e-08	0.26198	0.19	0.093	0.000724379	Plasma cell
LSM10	4.01647e-43	0.261966	0.341	0.168	1.35331e-38	Myeloid cell
REEP3	3.66448e-08	0.261966	0.21	0.109	0.00123471	Plasma cell
PCMT1	1.14074e-227	0.261942	0.678	0.283	3.8436e-223	Epithelial cell
MRPL45	8.16092e-212	0.261941	0.52	0.177	2.74974e-207	Epithelial cell
CCND1	2.81386e-202	0.261875	0.784	0.375	9.48103e-198	Epithelial cell
PPIH	1.13075e-45	0.261816	0.169	0.056	3.80993e-41	Myeloid cell
CCT5	2.53696e-51	0.261804	0.414	0.205	8.54804e-47	Myeloid cell
FBXO6	2.95769e-42	0.261656	0.199	0.078	9.96563e-38	Myeloid cell
TECR	8.29619e-50	0.261626	0.347	0.162	2.79532e-45	Myeloid cell
TSR3	1.14181e-07	0.261559	0.357	0.166	0.00384723	Endothelial cell
SMNDC1	4.42723e-08	0.26155	0.279	0.108	0.00149171	Endothelial cell
HNRNPA1L2	2.0157e-187	0.261485	0.444	0.144	6.79169e-183	Epithelial cell
MAPKAPK3	3.29809e-41	0.261374	0.285	0.134	1.11126e-36	Myeloid cell
FIBP	2.05035e-235	0.261312	0.683	0.276	6.90845e-231	Epithelial cell
ANXA11	1.29403e-48	0.261298	0.547	0.298	4.3601e-44	Myeloid cell
MTHFD1L	1.85429e-190	0.261289	0.393	0.11	6.24785e-186	Epithelial cell
CNPY3	3.766e-210	0.26128	0.581	0.222	1.26892e-205	Epithelial cell
C19orf24	2.84926e-52	0.261112	0.475	0.241	9.60031e-48	Myeloid cell
ACTL6A	2.77756e-228	0.261109	0.51	0.164	9.35872e-224	Epithelial cell
APOA1BP	3.5993e-234	0.26095	0.744	0.324	1.21275e-229	Epithelial cell
SMAP1	3.06444e-08	0.260832	0.349	0.152	0.00103253	Endothelial cell
CACYBP	6.37011e-212	0.260826	0.815	0.409	2.14634e-207	Epithelial cell
CPNE1	5.58386e-220	0.260637	0.69	0.303	1.88142e-215	Epithelial cell
ADAMDEC1	1.56228e-28	0.260592	0.249	0.13	5.26395e-24	Myeloid cell
NFE2L3	2.25575e-181	0.260545	0.527	0.203	7.60051e-177	Epithelial cell
NDUFS7	3.61553e-46	0.260349	0.635	0.36	1.21822e-41	Myeloid cell
NUP37	3.41645e-188	0.260341	0.413	0.123	1.15114e-183	Epithelial cell
CCDC86	3.54544e-174	0.259966	0.314	0.068	1.1946e-169	Epithelial cell
PPA2	1.21597e-47	0.259809	0.341	0.161	4.0971e-43	Myeloid cell
AP2M1	8.84861e-10	0.259769	0.516	0.337	2.98145e-05	Plasma cell
NUB1	7.21211e-37	0.259762	0.2	0.084	2.43005e-32	Myeloid cell
BZW2	2.04879e-07	0.259662	0.449	0.236	0.00690318	Endothelial cell
SNX7	1.37723e-186	0.25954	0.482	0.168	4.64043e-182	Epithelial cell
MRPS26	4.43702e-254	0.259493	0.771	0.349	1.49501e-249	Epithelial cell
SLC39A8	2.43067e-153	0.259428	0.349	0.103	8.18991e-149	Epithelial cell
SLCO2B1	1.8281e-38	0.259382	0.371	0.196	6.15961e-34	Myeloid cell
PLP2	4.80043e-07	0.259267	0.591	0.341	0.0161746	Endothelial cell
MZT2B	8.25982e-45	0.259262	0.53	0.295	2.78306e-40	Myeloid cell
SMIM4	9.04187e-10	0.259253	0.142	0.052	3.04657e-05	Plasma cell
SLC35B1	4.18327e-43	0.259234	0.27	0.121	1.40951e-38	Myeloid cell
NDUFAF3	1.09107e-51	0.258921	0.517	0.269	3.67624e-47	Myeloid cell
UBE2J2	7.41332e-08	0.258873	0.416	0.204	0.00249784	Endothelial cell
RAD23A	1.19765e-50	0.258686	0.519	0.273	4.03535e-46	Myeloid cell
PSMD14	3.65984e-50	0.258674	0.34	0.156	1.23315e-45	Myeloid cell
PSMB10	4.15741e-44	0.258621	0.366	0.183	1.4008e-39	Myeloid cell
APOPT1	1.36674e-45	0.258568	0.271	0.118	4.60511e-41	Myeloid cell
GDE1	1.51353e-197	0.258564	0.679	0.297	5.09967e-193	Epithelial cell
SDHB	4.22058e-08	0.258537	0.315	0.19	0.00142208	Plasma cell
OLA1	1.6337e-230	0.25851	0.853	0.423	5.5046e-226	Epithelial cell
UBE2M	3.7582e-204	0.25828	0.534	0.194	1.26629e-199	Epithelial cell
LAP3	1.18871e-42	0.258257	0.593	0.339	4.00523e-38	Myeloid cell
ERGIC1	1.36001e-07	0.258133	0.334	0.152	0.00458241	Endothelial cell
C9orf142	9.71336e-41	0.258061	0.362	0.186	3.27282e-36	Myeloid cell
CARD8	1.35133e-07	0.258021	0.494	0.265	0.00455317	Endothelial cell
LRRC47	9.21426e-180	0.258008	0.398	0.119	3.10465e-175	Epithelial cell
RALA	2.03887e-192	0.258001	0.756	0.354	6.86976e-188	Epithelial cell
M6PR	9.57206e-195	0.257964	0.523	0.192	3.22521e-190	Epithelial cell
ADCK3	2.52504e-187	0.25795	0.392	0.108	8.50787e-183	Epithelial cell
MSRB3	6.688e-07	0.257913	0.377	0.187	0.0225346	Endothelial cell
TFDP1	1.10235e-08	0.257864	0.479	0.239	0.000371426	Endothelial cell
SCO2	5.73725e-45	0.257698	0.39	0.198	1.93311e-40	Myeloid cell
MTRF1L	9.67539e-09	0.257546	0.352	0.155	0.000326002	Endothelial cell
IMMT	5.08429e-199	0.257465	0.501	0.174	1.7131e-194	Epithelial cell
CD33	3.11959e-39	0.257405	0.214	0.09	1.05112e-34	Myeloid cell
RRP9	1.0915e-206	0.257321	0.412	0.109	3.67771e-202	Epithelial cell
TRMT6	4.79194e-186	0.257243	0.39	0.11	1.6146e-181	Epithelial cell
SDS	6.48169e-27	0.257136	0.39	0.24	2.18394e-22	Myeloid cell
AUP1	2.88607e-49	0.257106	0.491	0.257	9.72434e-45	Myeloid cell
ERH	6.38994e-207	0.256997	0.898	0.497	2.15302e-202	Epithelial cell
RAE1	2.35138e-184	0.256925	0.428	0.134	7.92275e-180	Epithelial cell
RNF126	1.44556e-44	0.256919	0.213	0.082	4.87065e-40	Myeloid cell
MTDH	1.51171e-38	0.256474	0.682	0.412	5.09355e-34	Myeloid cell
NUDT15	2.21083e-189	0.256469	0.445	0.142	7.44918e-185	Epithelial cell
CCR7	9.79698e-21	0.256461	0.151	0.075	3.30099e-16	Myeloid cell
HM13	1.59687e-211	0.256438	0.786	0.374	5.38051e-207	Epithelial cell
TXLNA	3.09785e-07	0.256325	0.304	0.131	0.0104379	Endothelial cell
MCUR1	1.00854e-207	0.256221	0.616	0.247	3.39819e-203	Epithelial cell
SLC7A1	1.06306e-157	0.256201	0.453	0.169	3.58189e-153	Epithelial cell
SNU13	3.10214e-50	0.256191	0.591	0.323	1.04524e-45	Myeloid cell
FXN	2.97197e-191	0.256142	0.385	0.102	1.00137e-186	Epithelial cell
FARSA	1.1274e-229	0.256134	0.513	0.162	3.79868e-225	Epithelial cell
B4GALT5	1.11231e-07	0.255695	0.359	0.169	0.0037478	Endothelial cell
NIT2	6.81476e-245	0.255649	0.593	0.212	2.29616e-240	Epithelial cell
EIF4A3	6.16798e-07	0.255467	0.34	0.207	0.0207824	B cell
LSM4	1.34984e-184	0.255454	0.919	0.534	4.54816e-180	Epithelial cell
EPRS	6.97144e-37	0.255369	0.151	0.054	2.34896e-32	Myeloid cell
DDX24	8.30072e-46	0.25534	0.436	0.227	2.79684e-41	Myeloid cell
BCCIP	2.02116e-205	0.25521	0.508	0.173	6.81011e-201	Epithelial cell
SMC3	6.72727e-193	0.255154	0.507	0.183	2.26669e-188	Epithelial cell
UQCRC2	1.05545e-212	0.255075	0.847	0.431	3.55624e-208	Epithelial cell
LSM2	4.96539e-50	0.255015	0.331	0.15	1.67304e-45	Myeloid cell
RP11-54H7.4	3.81476e-116	0.254977	0.291	0.093	1.28534e-111	Epithelial cell
GMNN	1.24113e-06	0.254827	0.177	0.058	0.0418186	Endothelial cell
IL18	2.14227e-41	0.254814	0.347	0.174	7.21815e-37	Myeloid cell
PIGT	1.30818e-222	0.254758	0.759	0.348	4.40779e-218	Epithelial cell
PARP1	9.14427e-08	0.2547	0.376	0.242	0.00308107	Plasma cell
BCL7C	3.95835e-09	0.254584	0.449	0.213	0.000133373	Endothelial cell
MRS2	1.13548e-164	0.254492	0.376	0.112	3.8259e-160	Epithelial cell
PAWR	6.71083e-202	0.254441	0.646	0.27	2.26115e-197	Epithelial cell
RPL26L1	1.84161e-239	0.254396	0.714	0.303	6.20511e-235	Epithelial cell
C1orf122	1.56892e-214	0.254314	0.658	0.272	5.28632e-210	Epithelial cell
UBE2R2	1.26052e-162	0.254312	0.627	0.279	4.24721e-158	Epithelial cell
CFAP20	4.11871e-192	0.254284	0.433	0.134	1.38776e-187	Epithelial cell
WDR5	2.51355e-171	0.254253	0.362	0.1	8.46916e-167	Epithelial cell
DYSF	4.08301e-07	0.254205	0.611	0.364	0.0137573	Endothelial cell
PEPD	4.40585e-179	0.254005	0.447	0.149	1.48451e-174	Epithelial cell
LSM7	5.53273e-50	0.253933	0.585	0.321	1.8642e-45	Myeloid cell
MPDU1	3.17439e-52	0.253874	0.304	0.13	1.06958e-47	Myeloid cell
ADSL	2.54561e-42	0.253856	0.201	0.078	8.57718e-38	Myeloid cell
TUSC2	2.30189e-41	0.253793	0.245	0.107	7.75598e-37	Myeloid cell
SIL1	1.10396e-39	0.253713	0.252	0.114	3.71969e-35	Myeloid cell
PLTP	6.72165e-35	0.253666	0.305	0.157	2.26479e-30	Myeloid cell
MRPL21	3.23823e-255	0.253533	0.751	0.324	1.09109e-250	Epithelial cell
C17orf89	4.86113e-44	0.253533	0.336	0.163	1.63791e-39	Myeloid cell
TRAPPC2L	5.30439e-50	0.253444	0.395	0.193	1.78726e-45	Myeloid cell
SLC52A2	1.83347e-38	0.253321	0.217	0.093	6.1777e-34	Myeloid cell
TMEM9	4.6765e-174	0.253317	0.473	0.17	1.5757e-169	Epithelial cell
ARPC5L	1.73436e-219	0.253157	0.823	0.402	5.84374e-215	Epithelial cell
GLRX3	1.24728e-49	0.253135	0.387	0.187	4.20257e-45	Myeloid cell
UBE2I	1.06704e-188	0.253055	0.892	0.489	3.59527e-184	Epithelial cell
RBMX2	1.03525e-185	0.253009	0.506	0.187	3.48816e-181	Epithelial cell
QDPR	7.94125e-199	0.252936	0.517	0.184	2.67572e-194	Epithelial cell
YARS	6.50844e-171	0.252879	0.447	0.157	2.19295e-166	Epithelial cell
TM9SF3	8.19759e-08	0.252868	0.633	0.362	0.0027621	Endothelial cell
TMEM160	7.13383e-49	0.252821	0.503	0.269	2.40367e-44	Myeloid cell
IMP3	8.03632e-244	0.25274	0.685	0.273	2.70776e-239	Epithelial cell
NFKBIE	1.55068e-42	0.252678	0.47	0.258	5.22488e-38	Myeloid cell
ABHD17A	5.37751e-08	0.252654	0.631	0.35	0.0018119	Endothelial cell
NDUFA5	5.60826e-47	0.252649	0.336	0.158	1.88965e-42	Myeloid cell
UQCRC1	1.12453e-193	0.252619	0.879	0.474	3.789e-189	Epithelial cell
DDRGK1	4.19522e-40	0.252568	0.314	0.154	1.41354e-35	Myeloid cell
QDPR	3.6591e-43	0.252559	0.21	0.083	1.2329e-38	Myeloid cell
DDX54	2.21412e-233	0.252548	0.535	0.174	7.46025e-229	Epithelial cell
KRT23	9.51275e-120	0.252502	0.408	0.167	3.20522e-115	Epithelial cell
TIMM17A	2.03448e-202	0.252501	0.728	0.331	6.85498e-198	Epithelial cell
PSMB2	1.41187e-48	0.252444	0.548	0.299	4.75717e-44	Myeloid cell
SRSF7	3.78163e-42	0.252413	0.501	0.281	1.27418e-37	Myeloid cell
FGGY	6.64649e-102	0.252371	0.401	0.179	2.23947e-97	Epithelial cell
HLA-DMA	2.29848e-23	0.252344	0.86	0.592	7.7445e-19	Myeloid cell
ADGRG1	2.51948e-08	0.252293	0.494	0.251	0.000848913	Endothelial cell
RPA3	1.64214e-224	0.25227	0.722	0.329	5.53301e-220	Epithelial cell
NR2F6	1.51891e-07	0.252245	0.234	0.085	0.00511783	Endothelial cell
GRPEL1	4.25868e-237	0.252224	0.63	0.24	1.43492e-232	Epithelial cell
APRT	9.17829e-39	0.252218	0.743	0.449	3.09253e-34	Myeloid cell
MESDC2	2.90755e-48	0.252083	0.33	0.153	9.7967e-44	Myeloid cell
CCDC85B	1.08512e-45	0.25207	0.429	0.221	3.65621e-41	Myeloid cell
PDCD5	2.74989e-09	0.252022	0.483	0.308	9.26548e-05	Plasma cell
RUNX3	1.97959e-36	0.252006	0.276	0.135	6.67002e-32	Myeloid cell
ITGB7	1.15353e-34	0.251899	0.181	0.074	3.8867e-30	Myeloid cell
CLNS1A	1.59883e-42	0.25175	0.327	0.16	5.38709e-38	Myeloid cell
MAP7D1	1.89766e-45	0.251651	0.293	0.133	6.39399e-41	Myeloid cell
HNRNPR	3.44491e-52	0.251635	0.357	0.164	1.16073e-47	Myeloid cell
EMG1	4.30334e-203	0.251628	0.497	0.171	1.44997e-198	Epithelial cell
CHID1	1.36456e-213	0.251496	0.59	0.23	4.59774e-209	Epithelial cell
TMEM176B	1.86878e-27	0.251387	0.654	0.442	6.29667e-23	Myeloid cell
CD84	5.29665e-34	0.251371	0.327	0.175	1.78465e-29	Myeloid cell
AGTRAP	1.0354e-07	0.251334	0.441	0.222	0.00348868	Endothelial cell
DLD	8.9317e-214	0.251322	0.595	0.229	3.00945e-209	Epithelial cell
GJB1	2.62204e-143	0.251315	0.446	0.174	8.83469e-139	Epithelial cell
PXMP2	2.5053e-173	0.251307	0.477	0.174	8.44137e-169	Epithelial cell
FUNDC2	7.33965e-207	0.251249	0.695	0.309	2.47302e-202	Epithelial cell
MRPL24	1.49332e-239	0.251224	0.598	0.217	5.03159e-235	Epithelial cell
TOMM40	5.13441e-48	0.251199	0.222	0.085	1.72999e-43	Myeloid cell
2023-09-11	5.49303e-08	0.251173	0.382	0.181	0.00185082	Endothelial cell
FAM210B	3.45444e-07	0.251088	0.364	0.178	0.0116394	Endothelial cell
COA4	8.45058e-244	0.251076	0.761	0.34	2.84734e-239	Epithelial cell
ATAD3A	2.17759e-210	0.250986	0.421	0.114	7.33717e-206	Epithelial cell
PLTP	2.83036e-124	0.250984	0.268	0.072	9.53662e-120	Epithelial cell
SRP9	1.16937e-48	0.250983	0.543	0.29	3.94006e-44	Myeloid cell
COMT	1.72945e-203	0.25094	0.83	0.417	5.82722e-199	Epithelial cell
SLC39A3	1.12751e-37	0.250912	0.208	0.089	3.79903e-33	Myeloid cell
CCDC167	2.98403e-41	0.250885	0.243	0.106	1.00544e-36	Myeloid cell
C1orf54	1.16652e-37	0.250586	0.401	0.217	3.93049e-33	Myeloid cell
ITGAE	9.25962e-191	0.25054	0.553	0.217	3.11994e-186	Epithelial cell
ESD	2.86212e-233	0.250516	0.779	0.358	9.64364e-229	Epithelial cell
RPL26L1	1.45959e-45	0.250442	0.323	0.151	4.91795e-41	Myeloid cell
TMEM141	2.65107e-43	0.250417	0.348	0.172	8.93253e-39	Myeloid cell
LILRB4	3.89589e-38	0.250357	0.591	0.349	1.31268e-33	Myeloid cell
HIC1	4.51304e-33	0.250266	0.103	0.03	1.52062e-28	Myeloid cell
HSF1	1.36072e-09	0.250179	0.263	0.138	4.58482e-05	Plasma cell
SLC38A10	5.72467e-37	0.250126	0.179	0.071	1.92887e-32	Myeloid cell
RPL26L1	1.47813e-06	0.250003	0.541	0.327	0.049804	Endothelial cell
PTMA	1.41472e-20	-0.250146	1	0.997	4.76674e-16	Endothelial cell
RPS28	4.97699e-17	-0.250467	1	0.983	1.67695e-12	Endothelial cell
CHD6	3.64109e-66	-0.250513	0.322	0.146	1.22683e-61	Epithelial cell
S100A13	1.3604e-30	-0.251793	0.722	0.446	4.58375e-26	Epithelial cell
RASSF7	6.43263e-60	-0.252238	0.574	0.318	2.16741e-55	Epithelial cell
VIM	6.39855e-12	-0.252393	0.185	0.123	2.15593e-07	Epithelial cell
CFDP1	4.07697e-39	-0.252669	0.722	0.431	1.37369e-34	Epithelial cell
OAZ1	1.24636e-143	-0.252833	0.992	0.956	4.19948e-139	Myeloid cell
MT-ND5	4.35602e-56	-0.253095	0.954	0.882	1.46772e-51	Myeloid cell
PNISR	7.89502e-61	-0.253521	0.683	0.383	2.66015e-56	Epithelial cell
FUT6	4.69626e-21	-0.25354	0.197	0.116	1.58236e-16	Epithelial cell
RPS12	3.85824e-116	-0.253867	0.992	0.966	1.29999e-111	Myeloid cell
CD24	4.04941e-68	-0.253964	0.97	0.793	1.36441e-63	Epithelial cell
PIK3R3	8.4101e-16	-0.254193	0.106	0.057	2.8337e-11	Epithelial cell
COX7B	4.39431e-17	-0.254262	0.975	0.764	1.48062e-12	Epithelial cell
EIF1	1.8921e-20	-0.25427	0.998	0.985	6.37524e-16	Endothelial cell
HLA-C	1.51796e-40	-0.254307	0.971	0.772	5.11462e-36	Epithelial cell
RPL34	9.27221e-16	-0.255437	1	0.991	3.12418e-11	Endothelial cell
RPS15A	5.6738e-112	-0.255518	0.991	0.954	1.91173e-107	Myeloid cell
UBC	7.98468e-09	-0.255605	0.98	0.904	0.000269036	Endothelial cell
RARRES3	2.81304e-15	-0.255917	0.26	0.173	9.47825e-11	Epithelial cell
UBB	5.53764e-30	-0.256294	0.982	0.815	1.86585e-25	Epithelial cell
RPL21	3.61124e-17	-0.256346	0.998	0.994	1.21677e-12	Endothelial cell
NFKBIZ	1.46806e-39	-0.257161	0.455	0.265	4.94647e-35	Epithelial cell
LAMC2	1.56164e-24	-0.257947	0.5	0.321	5.2618e-20	Epithelial cell
C19orf60	7.04925e-67	-0.258148	0.784	0.454	2.37517e-62	Epithelial cell
KRT19	4.65576e-64	-0.258196	0.976	0.806	1.56871e-59	Epithelial cell
RPS14	1.38277e-120	-0.258533	0.993	0.967	4.65909e-116	Myeloid cell
RP11-758H9.2	6.50971e-23	-0.259206	0.121	0.058	2.19338e-18	Epithelial cell
RPS13	9.75812e-91	-0.260067	0.984	0.936	3.2879e-86	Myeloid cell
MALAT1	2.50061e-13	-0.261056	1	0.962	8.42554e-09	Endothelial cell
LINC00936	8.67722e-26	-0.26134	0.162	0.084	2.9237e-21	Epithelial cell
RPL36AL	2.68881e-32	-0.261703	0.966	0.74	9.05966e-28	Epithelial cell
GSTO1	1.22673e-12	-0.261841	0.823	0.692	4.13334e-08	Myeloid cell
S100A4	2.95022e-42	-0.262215	0.918	0.857	9.94047e-38	Myeloid cell
RPL3	2.68327e-143	-0.262343	0.998	0.95	9.04102e-139	Epithelial cell
RPL26	2.25446e-95	-0.262768	0.987	0.944	7.59617e-91	Myeloid cell
ACTG1	1.1733e-226	-0.263069	0.995	0.925	3.95333e-222	Epithelial cell
TSPYL2	9.65634e-17	-0.263071	0.166	0.1	3.25361e-12	Epithelial cell
RP11-395A13.2	1.37019e-26	-0.263109	0.151	0.075	4.61671e-22	Epithelial cell
PPP1R15A	2.85456e-22	-0.263391	0.879	0.767	9.61816e-18	Myeloid cell
MYL6	7.04027e-107	-0.263419	0.992	0.953	2.37215e-102	Myeloid cell
EEF1A1	3.08902e-159	-0.26422	0.997	0.984	1.04082e-154	Myeloid cell
PLEC	1.19708e-35	-0.264223	0.648	0.392	4.03344e-31	Epithelial cell
GNB2L1	4.17971e-135	-0.264915	0.995	0.916	1.40831e-130	Epithelial cell
RPS15	5.37197e-137	-0.265833	0.993	0.967	1.81003e-132	Myeloid cell
RPS19	4.05772e-154	-0.265927	0.996	0.981	1.36721e-149	Myeloid cell
PRPF4B	4.68367e-75	-0.2664	0.467	0.232	1.57812e-70	Epithelial cell
FTH1	2.46758e-23	-0.26641	1	0.991	8.31427e-19	Endothelial cell
IFITM3	1.11729e-18	-0.266447	0.998	0.98	3.76459e-14	Endothelial cell
NDUFA3	8.21135e-30	-0.266686	0.826	0.516	2.76673e-25	Epithelial cell
RPS3A	1.08575e-138	-0.26718	0.997	0.937	3.65833e-134	Epithelial cell
IFITM3	8.60826e-07	-0.267227	0.798	0.669	0.0290047	Myeloid cell
FTL	2.90235e-16	-0.267288	0.998	0.962	9.77918e-12	Endothelial cell
ACADVL	2.28508e-51	-0.267316	0.743	0.437	7.69936e-47	Epithelial cell
HLA-F	1.78701e-25	-0.267621	0.453	0.288	6.02116e-21	Epithelial cell
RPL13A	1.82971e-151	-0.268191	0.995	0.98	6.16503e-147	Myeloid cell
ZNF821	1.0302e-06	-0.26883	0.102	0.071	0.0347114	Epithelial cell
IFI6	5.6022e-17	-0.268894	0.442	0.305	1.8876e-12	Epithelial cell
MT-ND1	2.53871e-09	-0.269478	1	0.95	8.55391e-05	Endothelial cell
RP11-182L21.6	2.01283e-16	-0.26985	0.105	0.056	6.78203e-12	Epithelial cell
RPS27A	2.16933e-126	-0.27001	0.993	0.966	7.30935e-122	Myeloid cell
KNOP1	9.7633e-98	-0.27009	0.455	0.202	3.28965e-93	Epithelial cell
MPHOSPH8	1.56035e-87	-0.271483	0.641	0.337	5.25743e-83	Epithelial cell
OPTN	1.42166e-17	-0.271835	0.499	0.323	4.79014e-13	Epithelial cell
TRPM4	1.49142e-38	-0.272208	0.363	0.208	5.02518e-34	Epithelial cell
MTMR11	2.86718e-13	-0.27254	0.287	0.195	9.66067e-09	Epithelial cell
MT-CO3	3.88002e-13	-0.272615	1	0.956	1.30734e-08	Endothelial cell
LITAF	2.34978e-30	-0.272727	0.895	0.784	7.91734e-26	Myeloid cell
MT-ND4	1.1334e-11	-0.27278	1	0.956	3.81888e-07	Endothelial cell
TMSB10	1.25386e-24	-0.273493	1	1	4.22475e-20	Endothelial cell
MT-ND2	3.41151e-11	-0.274362	1	0.956	1.14947e-06	Endothelial cell
AMN	5.33226e-31	-0.274805	0.478	0.294	1.79665e-26	Epithelial cell
ZNF830	1.45479e-49	-0.274927	0.263	0.124	4.90177e-45	Epithelial cell
USP53	2.0587e-26	-0.27513	0.481	0.299	6.93657e-22	Epithelial cell
TMA7	3.50094e-29	-0.275269	0.983	0.804	1.17961e-24	Epithelial cell
CLDN3	1.07534e-75	-0.275372	0.977	0.832	3.62324e-71	Epithelial cell
GPX4	1.48945e-13	-0.275392	0.968	0.746	5.01855e-09	Epithelial cell
LTBP4	2.51867e-29	-0.275519	0.273	0.157	8.48642e-25	Epithelial cell
RPS10	5.48955e-73	-0.275756	0.99	0.869	1.84965e-68	Epithelial cell
SERF2	4.30946e-153	-0.277827	0.993	0.967	1.45203e-148	Myeloid cell
TMSB10	3.99003e-201	-0.277903	0.997	0.987	1.3444e-196	Myeloid cell
RPS24	3.02732e-117	-0.278243	0.993	0.958	1.02003e-112	Myeloid cell
RASD1	1.71703e-18	-0.278359	0.158	0.091	5.78537e-14	Epithelial cell
SEC61G	2.37467e-19	-0.27868	0.868	0.74	8.0012e-15	Myeloid cell
MT-ND3	9.52789e-09	-0.278754	0.993	0.915	0.000321033	Endothelial cell
MT-ATP6	9.19139e-10	-0.278766	0.998	0.959	3.09695e-05	Endothelial cell
RBM6	2.89088e-60	-0.279207	0.422	0.216	9.74054e-56	Epithelial cell
MT-CO2	3.59243e-12	-0.279303	1	0.974	1.21043e-07	Endothelial cell
RPLP0	3.57516e-160	-0.279526	0.998	0.945	1.20462e-155	Epithelial cell
RP1-313I6.12	1.16783e-37	-0.279943	0.338	0.19	3.93488e-33	Epithelial cell
ACTB	9.65469e-151	-0.280306	0.998	0.992	3.25305e-146	Myeloid cell
PFDN5	2.949e-79	-0.28034	0.971	0.892	9.93636e-75	Myeloid cell
MT-ATP8	4.09484e-41	-0.28054	0.365	0.204	1.37971e-36	Epithelial cell
RPL15	2.05748e-170	-0.281017	0.997	0.943	6.93247e-166	Epithelial cell
MT-CO1	5.71402e-13	-0.281225	0.998	0.968	1.92528e-08	Endothelial cell
DST	2.2414e-26	-0.281316	0.539	0.341	7.55216e-22	Epithelial cell
RPL35A	6.42614e-100	-0.281868	0.986	0.937	2.16522e-95	Myeloid cell
RHOT2	1.47449e-81	-0.281868	0.454	0.216	4.96816e-77	Epithelial cell
HSP90AA1	3.10961e-16	-0.281974	0.957	0.85	1.04775e-11	Myeloid cell
RPL32	2.61026e-132	-0.282097	0.994	0.972	8.79501e-128	Myeloid cell
LYZ	1.60034e-46	-0.282728	0.917	0.865	5.39219e-42	Myeloid cell
RPL9	5.0634e-181	-0.282867	0.997	0.932	1.70606e-176	Epithelial cell
SCNN1A	1.67081e-27	-0.283221	0.377	0.232	5.62964e-23	Epithelial cell
CCL3L3	4.03928e-12	-0.28417	0.224	0.153	1.36099e-07	Epithelial cell
RNF43	3.03629e-62	-0.284346	0.522	0.281	1.02305e-57	Epithelial cell
AP1G2	9.88657e-37	-0.284636	0.25	0.131	3.33118e-32	Epithelial cell
SPPL2B	1.89925e-53	-0.285366	0.305	0.148	6.39934e-49	Epithelial cell
LAMB3	6.86501e-22	-0.285508	0.656	0.412	2.3131e-17	Epithelial cell
RPLP2	1.96311e-155	-0.285558	0.994	0.969	6.61449e-151	Myeloid cell
RPL22	1.31215e-94	-0.286351	0.994	0.888	4.42114e-90	Epithelial cell
BRD9	9.9473e-45	-0.286467	0.277	0.138	3.35164e-40	Epithelial cell
HLA-B	1.26522e-131	-0.286487	0.994	0.974	4.26303e-127	Myeloid cell
ALDOA	5.353e-116	-0.287388	0.987	0.843	1.80364e-111	Epithelial cell
FOSB	1.10804e-27	-0.287592	0.788	0.507	3.73344e-23	Epithelial cell
PFDN5	9.38809e-46	-0.288278	0.983	0.797	3.16322e-41	Epithelial cell
IL1B	2.76107e-07	-0.289979	0.155	0.111	0.00930314	Epithelial cell
ERO1A	1.80604e-28	-0.290271	0.622	0.374	6.08527e-24	Epithelial cell
ZFAS1	3.04722e-53	-0.29047	0.98	0.802	1.02673e-48	Epithelial cell
FAU	2.9053e-125	-0.291671	0.986	0.954	9.78913e-121	Myeloid cell
RPL28	4.4314e-175	-0.292136	0.996	0.98	1.49312e-170	Myeloid cell
TYROBP	6.3761e-169	-0.292738	0.991	0.971	2.14836e-164	Myeloid cell
ANXA1	8.24427e-10	-0.292829	0.774	0.661	2.77782e-05	Myeloid cell
FO538757.2	7.40684e-42	-0.29305	0.337	0.182	2.49566e-37	Epithelial cell
MXD1	2.91771e-20	-0.294022	0.498	0.318	9.83094e-16	Epithelial cell
HIST1H1C	4.52672e-34	-0.29403	0.438	0.259	1.52523e-29	Epithelial cell
TAF7	4.7966e-31	-0.2944	0.718	0.445	1.61617e-26	Epithelial cell
LGALS4	4.7267e-70	-0.296172	0.977	0.82	1.59261e-65	Epithelial cell
RPL41	8.32248e-164	-0.296338	0.996	0.98	2.80418e-159	Myeloid cell
ICAM1	7.15655e-07	-0.296568	0.713	0.603	0.0241133	Myeloid cell
MT-ND5	4.12471e-64	-0.296645	0.97	0.812	1.38978e-59	Epithelial cell
B2M	6.05249e-31	-0.296801	1	1	2.03932e-26	Endothelial cell
RPS28	2.50047e-130	-0.297	0.992	0.962	8.42507e-126	Myeloid cell
CSTB	1.45473e-29	-0.297033	0.961	0.746	4.90156e-25	Epithelial cell
WBP5	7.38488e-21	-0.297134	0.454	0.296	2.48826e-16	Epithelial cell
RPL13	6.34905e-166	-0.297611	0.996	0.982	2.13925e-161	Myeloid cell
TMSB4X	5.54342e-223	-0.297956	1	1	1.8678e-218	Myeloid cell
UBL5	1.79367e-17	-0.297967	0.971	0.743	6.04361e-13	Epithelial cell
COX7C	4.78444e-101	-0.298238	0.985	0.822	1.61207e-96	Epithelial cell
MUC1	1.12434e-15	-0.29855	0.494	0.331	3.78836e-11	Epithelial cell
RPL10	2.59533e-181	-0.299206	0.997	0.987	8.7447e-177	Myeloid cell
RPL21	1.17799e-140	-0.299321	0.995	0.976	3.9691e-136	Myeloid cell
YME1L1	2.91296e-73	-0.299512	0.625	0.334	9.81493e-69	Epithelial cell
RGS2	4.74572e-11	-0.300854	0.157	0.104	1.59902e-06	Epithelial cell
S100A10	1.4352e-68	-0.301266	0.94	0.88	4.83577e-64	Myeloid cell
BLVRB	4.1544e-35	-0.301344	0.72	0.433	1.39978e-30	Epithelial cell
CDK11A	1.28282e-38	-0.302755	0.257	0.132	4.32232e-34	Epithelial cell
RPS9	7.75876e-139	-0.302987	0.996	0.966	2.61424e-134	Myeloid cell
CFLAR	1.46687e-14	-0.303048	0.774	0.657	4.94247e-10	Myeloid cell
CEBPB	1.29981e-20	-0.303055	0.802	0.708	4.37959e-16	Myeloid cell
HLA-B	4.25732e-43	-0.303358	0.933	0.752	1.43446e-38	Epithelial cell
RPLP1	2.50562e-197	-0.304118	0.998	0.989	8.44244e-193	Myeloid cell
PAXBP1	6.26302e-31	-0.30417	0.203	0.105	2.11026e-26	Epithelial cell
EEF1A1	1.3791e-282	-0.304347	0.999	0.972	4.64675e-278	Epithelial cell
H3F3A	8.0829e-124	-0.305348	0.984	0.946	2.72345e-119	Myeloid cell
PI3	2.85403e-26	-0.306761	0.379	0.24	9.61636e-22	Epithelial cell
IRF7	1.15819e-17	-0.307403	0.306	0.202	3.90239e-13	Epithelial cell
RPS16	4.57532e-125	-0.307592	0.991	0.96	1.54161e-120	Myeloid cell
THUMPD3-AS1	5.14053e-57	-0.307959	0.526	0.288	1.73205e-52	Epithelial cell
UBA52	3.04567e-135	-0.309087	0.988	0.952	1.02621e-130	Myeloid cell
KIFC2	5.48045e-20	-0.311461	0.165	0.093	1.84658e-15	Epithelial cell
SNHG12	1.2656e-50	-0.311795	0.339	0.175	4.26432e-46	Epithelial cell
ID2	2.79585e-43	-0.312149	0.736	0.455	9.42035e-39	Epithelial cell
NDUFA1	2.21899e-08	-0.313267	0.948	0.71	0.000747665	Epithelial cell
MT-CYB	1.05326e-160	-0.313909	0.992	0.969	3.54887e-156	Myeloid cell
RP11-462G2.1	2.84661e-07	-0.315268	0.195	0.142	0.00959137	Epithelial cell
MAPK8IP3	1.77511e-15	-0.315758	0.127	0.073	5.98105e-11	Epithelial cell
VIM	5.05971e-115	-0.315934	0.981	0.95	1.70482e-110	Myeloid cell
MT-ND1	4.67472e-165	-0.316015	0.994	0.969	1.5751e-160	Myeloid cell
RPS26	4.3381e-106	-0.317613	0.991	0.866	1.46168e-101	Epithelial cell
SH3BGRL3	1.79179e-68	-0.317707	0.975	0.777	6.03727e-64	Epithelial cell
MT-ATP6	3.24308e-155	-0.318869	0.989	0.931	1.09272e-150	Epithelial cell
RP11-670E13.6	1.60366e-49	-0.319858	0.442	0.243	5.40337e-45	Epithelial cell
RPL7A	2.75533e-175	-0.319892	0.998	0.956	9.2838e-171	Epithelial cell
CCDC64B	2.91726e-43	-0.320327	0.471	0.267	9.82943e-39	Epithelial cell
MT-ND1	3.53806e-160	-0.320986	0.985	0.906	1.19211e-155	Epithelial cell
ACTB	4.84122e-287	-0.323472	0.997	0.943	1.6312e-282	Epithelial cell
SELENBP1	1.12813e-53	-0.324155	0.452	0.248	3.80112e-49	Epithelial cell
GAPDH	1.04203e-264	-0.324593	0.998	0.956	3.511e-260	Epithelial cell
RPL10A	7.56014e-200	-0.325349	0.997	0.953	2.54731e-195	Epithelial cell
KMT2E-AS1	4.93822e-24	-0.326205	0.168	0.09	1.66388e-19	Epithelial cell
HSPA1A	7.6357e-15	-0.326935	0.458	0.323	2.57277e-10	Epithelial cell
GAPDH	9.4572e-119	-0.327192	0.989	0.963	3.18651e-114	Myeloid cell
SLC38A2	6.42337e-44	-0.328509	0.637	0.372	2.16429e-39	Epithelial cell
GZMK	7.65744e-08	-0.328539	0.193	0.221	0.0025801	T cell
FAU	8.98724e-205	-0.328842	0.995	0.92	3.02816e-200	Epithelial cell
MT-ND2	1.71655e-202	-0.329214	0.994	0.983	5.78374e-198	Myeloid cell
UQCR11	1.85618e-20	-0.330125	0.969	0.756	6.2542e-16	Epithelial cell
RPL27	2.97788e-154	-0.331391	0.996	0.923	1.00337e-149	Epithelial cell
RPS13	4.09875e-186	-0.33155	0.997	0.935	1.38103e-181	Epithelial cell
RPS4X	1.00416e-258	-0.332469	0.999	0.966	3.38341e-254	Epithelial cell
CEACAM1	7.3934e-20	-0.332642	0.552	0.352	2.49113e-15	Epithelial cell
IL32	1.46068e-15	-0.333622	0.927	0.707	4.92162e-11	Epithelial cell
RP11-386I14.4	3.38021e-30	-0.333698	0.165	0.08	1.13893e-25	Epithelial cell
CSTB	2.04808e-30	-0.334261	0.896	0.808	6.90081e-26	Myeloid cell
OFD1	1.01787e-49	-0.334438	0.515	0.289	3.4296e-45	Epithelial cell
KRT18	9.65514e-165	-0.335037	0.995	0.939	3.2532e-160	Epithelial cell
RPL34	1.78544e-149	-0.33574	0.991	0.972	6.01587e-145	Myeloid cell
RNMT	1.44502e-39	-0.335808	0.384	0.216	4.86886e-35	Epithelial cell
LGALS1	6.30361e-128	-0.336362	0.976	0.948	2.12394e-123	Myeloid cell
MTRNR2L1	3.82989e-07	-0.336504	0.194	0.142	0.0129044	Epithelial cell
NFKB1	1.0357e-08	-0.336801	0.698	0.597	0.000348969	Myeloid cell
BLOC1S1	7.94757e-10	-0.336911	0.875	0.579	2.67786e-05	Epithelial cell
RPL39	9.36398e-177	-0.337496	0.996	0.979	3.1551e-172	Myeloid cell
SEPP1	2.25598e-07	-0.337681	0.395	0.29	0.0076013	Epithelial cell
RPS27	9.9698e-158	-0.337711	0.995	0.978	3.35923e-153	Myeloid cell
RPS17	1.39238e-181	-0.338039	0.998	0.947	4.69148e-177	Epithelial cell
CTSL	7.51906e-22	-0.338993	0.748	0.706	2.53347e-17	Myeloid cell
RPL24	1.46484e-185	-0.339124	0.996	0.927	4.93563e-181	Epithelial cell
FCER1G	8.30961e-146	-0.340952	0.984	0.953	2.79984e-141	Myeloid cell
MT-CYB	2.43055e-150	-0.341454	0.987	0.924	8.18948e-146	Epithelial cell
RPS27A	1.19217e-212	-0.34182	0.998	0.963	4.0169e-208	Epithelial cell
MT-CO2	9.80141e-232	-0.342041	0.997	0.989	3.30249e-227	Myeloid cell
SDCBP	5.18384e-44	-0.342579	0.868	0.784	1.74664e-39	Myeloid cell
B2M	9.84779e-256	-0.343303	1	1	3.31811e-251	Myeloid cell
ERN2	4.35754e-24	-0.343798	0.227	0.132	1.46823e-19	Epithelial cell
AKAP9	2.89581e-57	-0.344456	0.668	0.378	9.75715e-53	Epithelial cell
ANXA5	1.53854e-47	-0.344827	0.887	0.804	5.18395e-43	Myeloid cell
MT-ND3	3.89227e-143	-0.34748	0.984	0.948	1.31146e-138	Myeloid cell
FUT2	7.93039e-22	-0.348748	0.328	0.205	2.67207e-17	Epithelial cell
RSBN1L	1.83795e-91	-0.348758	0.545	0.263	6.19277e-87	Epithelial cell
NEAT1	5.16977e-130	-0.34916	0.975	0.947	1.7419e-125	Myeloid cell
KRT8	7.38739e-238	-0.349233	0.994	0.933	2.48911e-233	Epithelial cell
DDIT3	1.55277e-24	-0.350204	0.442	0.281	5.2319e-20	Epithelial cell
MIF	2.96879e-34	-0.350212	0.971	0.77	1.0003e-29	Epithelial cell
FTL	1.03406e-255	-0.350378	0.998	0.957	3.48418e-251	Epithelial cell
S100A6	4.91197e-140	-0.350737	0.987	0.962	1.65504e-135	Myeloid cell
MYO7B	1.27248e-06	-0.35138	0.203	0.149	0.042875	Epithelial cell
MED29	4.54476e-40	-0.351557	0.325	0.175	1.53131e-35	Epithelial cell
MT-ND3	3.60449e-159	-0.351667	0.976	0.869	1.2145e-154	Epithelial cell
FCGR2A	4.22611e-17	-0.35184	0.751	0.66	1.42395e-12	Myeloid cell
MT-CO3	1.40751e-228	-0.352626	0.994	0.985	4.74246e-224	Myeloid cell
EDF1	1.16522e-44	-0.354404	0.977	0.777	3.92609e-40	Epithelial cell
ANO9	2.19445e-47	-0.354887	0.425	0.235	7.39399e-43	Epithelial cell
MT-ND4	3.61776e-237	-0.355216	0.994	0.989	1.21897e-232	Myeloid cell
HSPA1B	2.05417e-09	-0.355978	0.717	0.505	6.9213e-05	Epithelial cell
RPS6	2.43e-270	-0.356502	0.999	0.973	8.18765e-266	Epithelial cell
CH17-373J23.1	1.53234e-26	-0.357655	0.143	0.069	5.16306e-22	Epithelial cell
MT-CO1	8.80423e-248	-0.358641	0.996	0.989	2.9665e-243	Myeloid cell
HIF1A	3.00989e-13	-0.359384	0.711	0.616	1.01415e-08	Myeloid cell
RPS3	6.00453e-239	-0.360138	0.999	0.977	2.02317e-234	Epithelial cell
MT-ND4	1.17707e-221	-0.360714	0.993	0.954	3.96601e-217	Epithelial cell
MT-CO3	4.55108e-208	-0.361788	0.994	0.96	1.53344e-203	Epithelial cell
SHROOM1	4.13251e-09	-0.364762	0.2	0.14	0.000139241	Epithelial cell
PTMA	1.14983e-285	-0.364814	0.998	0.966	3.87423e-281	Epithelial cell
NINJ1	6.26781e-30	-0.365086	0.841	0.739	2.11188e-25	Myeloid cell
CCL3	2.05826e-11	-0.366736	0.297	0.206	6.9351e-07	Epithelial cell
FTL	1.26337e-225	-0.368317	1	1	4.2568e-221	Myeloid cell
IER5L	6.08834e-20	-0.369086	0.254	0.158	2.05141e-15	Epithelial cell
MT-ATP6	2.28489e-210	-0.369163	0.994	0.983	7.6987e-206	Myeloid cell
RSRP1	2.32188e-25	-0.369677	0.448	0.281	7.82333e-21	Epithelial cell
SERPINA1	5.2387e-18	-0.369827	0.72	0.648	1.76513e-13	Myeloid cell
SNRPD2	1.95266e-13	-0.370206	0.978	0.783	6.57928e-09	Epithelial cell
S100A10	2.08504e-248	-0.370257	0.992	0.905	7.02534e-244	Epithelial cell
EIF1	0	-0.370339	0.994	0.913	0	Epithelial cell
N4BP2L2	9.63537e-37	-0.371658	0.633	0.376	3.24654e-32	Epithelial cell
RPS5	9.91135e-201	-0.37176	0.998	0.956	3.33953e-196	Epithelial cell
COX6B1	4.99885e-107	-0.373136	0.988	0.846	1.68431e-102	Epithelial cell
MT-CO2	5.33229e-233	-0.373795	0.994	0.965	1.79666e-228	Epithelial cell
ATP10B	3.87687e-20	-0.373868	0.411	0.266	1.30627e-15	Epithelial cell
BTG1	2.91099e-85	-0.37513	0.925	0.879	9.80828e-81	Myeloid cell
CKB	1.08623e-07	-0.375342	0.717	0.506	0.00365996	Epithelial cell
LINC01133	8.36273e-10	-0.377069	0.404	0.286	2.81774e-05	Epithelial cell
RPL19	6.86555e-244	-0.377109	0.999	0.972	2.31328e-239	Epithelial cell
S100P	3.01932e-21	-0.379143	0.863	0.662	1.01733e-16	Epithelial cell
CHD9	2.36167e-35	-0.379649	0.36	0.205	7.9574e-31	Epithelial cell
RPS25	3.94842e-237	-0.380641	0.997	0.941	1.33038e-232	Epithelial cell
FTH1	0	-0.380741	0.998	0.965	0	Epithelial cell
HOXB6	2.01861e-10	-0.381018	0.235	0.163	6.8015e-06	Epithelial cell
MT-ND2	2.48409e-201	-0.381737	0.99	0.94	8.36988e-197	Epithelial cell
LGALS1	1.55786e-12	-0.383303	0.426	0.297	5.24904e-08	Epithelial cell
IER3	2.23097e-66	-0.383857	0.878	0.843	7.51704e-62	Myeloid cell
MARCKS	1.64165e-17	-0.384036	0.7	0.631	5.53138e-13	Myeloid cell
TPT1	0	-0.38408	0.998	0.964	0	Epithelial cell
H3F3B	2.23508e-168	-0.384255	0.99	0.972	7.53089e-164	Myeloid cell
EEF1D	1.02649e-79	-0.384531	0.989	0.877	3.45864e-75	Epithelial cell
PNRC1	6.18132e-82	-0.385061	0.912	0.855	2.08273e-77	Myeloid cell
GADD45G	9.60863e-16	-0.385162	0.169	0.103	3.23753e-11	Epithelial cell
RPS20	1.16679e-234	-0.385549	0.998	0.955	3.93139e-230	Epithelial cell
RPL14	4.18553e-229	-0.385651	0.998	0.962	1.41027e-224	Epithelial cell
TNFAIP3	6.472e-39	-0.386529	0.779	0.732	2.18067e-34	Myeloid cell
CYP3A5	1.21298e-13	-0.386751	0.607	0.403	4.08702e-09	Epithelial cell
TMC5	2.02076e-26	-0.38983	0.655	0.407	6.80875e-22	Epithelial cell
EIF1	1.07088e-162	-0.392052	0.992	0.977	3.60821e-158	Myeloid cell
COX5B	2.10151e-122	-0.394496	0.988	0.863	7.08084e-118	Epithelial cell
TPT1	4.23829e-223	-0.394721	0.998	0.992	1.42805e-218	Myeloid cell
UBA52	1.01932e-216	-0.395302	0.996	0.924	3.43451e-212	Epithelial cell
PLIN2	4.94446e-07	-0.3974	0.657	0.569	0.0166599	Myeloid cell
RPS2	6.50467e-248	-0.398593	1	0.991	2.19168e-243	Epithelial cell
NLRC5	1.521e-25	-0.400284	0.223	0.126	5.12486e-21	Epithelial cell
RPL26	2.15543e-286	-0.401068	0.997	0.953	7.26252e-282	Epithelial cell
ATP5I	2.96427e-15	-0.401797	0.954	0.738	9.9878e-11	Epithelial cell
PLEK	2.89241e-09	-0.401929	0.717	0.612	9.74568e-05	Myeloid cell
RPL8	6.4804e-287	-0.40656	0.999	0.985	2.1835e-282	Epithelial cell
ARGLU1	1.09047e-29	-0.409122	0.804	0.502	3.67422e-25	Epithelial cell
RPL18	0	-0.409338	0.999	0.974	0	Epithelial cell
NFKBIA	1.67687e-133	-0.409363	0.935	0.93	5.65003e-129	Myeloid cell
RPL30	4.93024e-212	-0.409523	0.998	0.963	1.6612e-207	Epithelial cell
MYL6	1.87837e-275	-0.409742	0.99	0.886	6.32899e-271	Epithelial cell
NDUFA13	3.77766e-11	-0.410519	0.853	0.562	1.27284e-06	Epithelial cell
MTRNR2L8	2.43645e-17	-0.410563	0.376	0.248	8.20938e-13	Epithelial cell
MT-CO1	8.72133e-280	-0.411101	0.994	0.961	2.93857e-275	Epithelial cell
HSPB1	2.69295e-30	-0.411343	0.912	0.712	9.07364e-26	Epithelial cell
RPLP1	0	-0.414548	1	0.988	0	Epithelial cell
RPL23A	7.87971e-297	-0.414769	0.998	0.968	2.65499e-292	Epithelial cell
RPS8	6.24023e-295	-0.415137	0.998	0.972	2.10258e-290	Epithelial cell
IGLC3	1.2054e-11	-0.415291	0.294	0.207	4.06147e-07	Epithelial cell
RPS23	2.49309e-294	-0.415484	0.998	0.961	8.40023e-290	Epithelial cell
VEGFA	1.70496e-12	-0.41623	0.629	0.41	5.74469e-08	Epithelial cell
EPS8L2	4.84996e-33	-0.418247	0.542	0.325	1.63415e-28	Epithelial cell
FXYD3	7.31542e-84	-0.418937	0.946	0.763	2.46486e-79	Epithelial cell
RPL11	0	-0.419025	0.999	0.979	0	Epithelial cell
MALAT1	5.56991e-196	-0.421771	0.995	0.99	1.87672e-191	Myeloid cell
UBC	4.25669e-94	-0.423066	0.969	0.827	1.43425e-89	Epithelial cell
TRIM31	1.1465e-16	-0.424618	0.648	0.425	3.86301e-12	Epithelial cell
RPL21	1.21467e-259	-0.424839	0.999	0.978	4.09272e-255	Epithelial cell
SNHG25	5.40113e-46	-0.425057	0.575	0.333	1.81986e-41	Epithelial cell
PET100	1.14908e-28	-0.426838	0.663	0.409	3.87171e-24	Epithelial cell
SQSTM1	9.11361e-19	-0.427133	0.939	0.71	3.07074e-14	Epithelial cell
RPS16	1.82562e-306	-0.428509	0.999	0.977	6.15125e-302	Epithelial cell
RPS14	0	-0.429725	0.999	0.983	0	Epithelial cell
IGHG1	1.38649e-06	-0.430251	0.269	0.201	0.0467164	Epithelial cell
RND3	6.26152e-17	-0.430293	0.773	0.497	2.10976e-12	Epithelial cell
C4orf3	9.61199e-24	-0.433081	0.806	0.694	3.23867e-19	Myeloid cell
TYMP	6.83929e-16	-0.433747	0.354	0.233	2.30443e-11	Epithelial cell
RPS21	3.24599e-213	-0.434205	0.996	0.95	1.0937e-208	Epithelial cell
MYO6	5.35088e-25	-0.434344	0.63	0.385	1.80292e-20	Epithelial cell
S100A11	1.23473e-223	-0.435231	0.989	0.884	4.16029e-219	Epithelial cell
ETS2	4.04013e-10	-0.43531	0.599	0.542	1.36128e-05	Myeloid cell
RPS9	0	-0.435884	0.999	0.973	0	Epithelial cell
GADD45B	7.40085e-29	-0.436697	0.54	0.34	2.49364e-24	Epithelial cell
SRGN	2.62772e-189	-0.437845	0.993	0.986	8.85385e-185	Myeloid cell
ISG15	3.50408e-08	-0.438417	0.694	0.481	0.00118066	Epithelial cell
RPL10	0	-0.440595	0.999	0.991	0	Epithelial cell
SLC6A8	2.14247e-07	-0.441788	0.4	0.284	0.00721884	Epithelial cell
PLA2G2A	2.30852e-11	-0.443443	0.312	0.219	7.77832e-07	Epithelial cell
RPL29	0	-0.444105	0.999	0.975	0	Epithelial cell
UPP1	8.28883e-08	-0.444213	0.618	0.532	0.00279284	Myeloid cell
SERF2	0	-0.444983	0.994	0.915	0	Epithelial cell
RPL32	0	-0.446443	0.999	0.985	0	Epithelial cell
PLAUR	8.91532e-102	-0.447066	0.933	0.897	3.00393e-97	Myeloid cell
MT2A	1.82928e-07	-0.447792	0.67	0.59	0.00616357	Myeloid cell
RPS24	0	-0.447881	0.999	0.97	0	Epithelial cell
RPL39	0	-0.450659	0.999	0.977	0	Epithelial cell
RPS11	5.46863e-292	-0.450922	0.998	0.968	1.8426e-287	Epithelial cell
RPS15A	0	-0.451418	0.999	0.975	0	Epithelial cell
RPL34	0	-0.453604	0.998	0.97	0	Epithelial cell
RPS28	0	-0.455226	0.998	0.966	0	Epithelial cell
RPL35A	0	-0.458325	0.999	0.968	0	Epithelial cell
RPL18A	0	-0.458477	0.999	0.987	0	Epithelial cell
PPP1R10	6.06877e-38	-0.459529	0.35	0.194	2.04481e-33	Epithelial cell
ATP5E	1.10173e-189	-0.459655	0.995	0.916	3.71217e-185	Epithelial cell
PIGR	2.14775e-15	-0.462403	0.549	0.509	7.23662e-11	Epithelial cell
RPS12	0	-0.463002	0.999	0.986	0	Epithelial cell
SON	4.79373e-35	-0.463707	0.793	0.491	1.6152e-30	Epithelial cell
CXCL3	2.0752e-46	-0.470068	0.777	0.761	6.99219e-42	Myeloid cell
RPL12	0	-0.470393	0.999	0.989	0	Epithelial cell
RPLP2	0	-0.472574	0.999	0.984	0	Epithelial cell
HOOK2	1.38411e-33	-0.475991	0.566	0.336	4.66363e-29	Epithelial cell
EPS8L1	1.00615e-07	-0.479454	0.362	0.258	0.00339011	Epithelial cell
RPL27A	0	-0.480345	0.999	0.981	0	Epithelial cell
SAT1	8.55662e-232	-0.48148	0.995	0.992	2.88307e-227	Myeloid cell
TMSB4X	0	-0.483059	0.999	0.994	0	Epithelial cell
FTH1	8.69854e-255	-0.48391	1	1	2.93088e-250	Myeloid cell
ELF3	3.20023e-82	-0.4906	0.963	0.788	1.07828e-77	Epithelial cell
B2M	0	-0.491034	0.994	0.937	0	Epithelial cell
PPDPF	0	-0.492216	0.992	0.915	0	Epithelial cell
RPS18	0	-0.494305	1	0.995	0	Epithelial cell
PSMD5-AS1	1.23914e-08	-0.495295	0.185	0.129	0.000417516	Epithelial cell
RPL37A	0	-0.49718	0.999	0.976	0	Epithelial cell
RPL36A	1.01458e-164	-0.498525	0.986	0.871	3.41851e-160	Epithelial cell
RPL13A	0	-0.500624	1	0.994	0	Epithelial cell
TLE4	1.16949e-09	-0.501265	0.223	0.154	3.94047e-05	Epithelial cell
RPL37	0	-0.509451	0.998	0.969	0	Epithelial cell
RPL41	0	-0.50946	1	0.989	0	Epithelial cell
TCEB2	5.5645e-162	-0.513261	0.987	0.871	1.8749e-157	Epithelial cell
VEGFA	2.15473e-07	-0.514052	0.447	0.422	0.00726014	Myeloid cell
WTAP	2.24611e-31	-0.515474	0.711	0.657	7.56803e-27	Myeloid cell
RPL35	0	-0.518674	0.999	0.981	0	Epithelial cell
RPL13	0	-0.521022	1	0.996	0	Epithelial cell
UPF2	6.06518e-35	-0.521621	0.421	0.244	2.0436e-30	Epithelial cell
SAT1	2.96457e-289	-0.523202	0.984	0.875	9.98882e-285	Epithelial cell
ATP2B1	1.32746e-10	-0.524755	0.557	0.505	4.47273e-06	Myeloid cell
PPIF	1.61336e-12	-0.525003	0.646	0.571	5.43605e-08	Myeloid cell
RPS29	0	-0.527902	0.998	0.966	0	Epithelial cell
RPS19	0	-0.534888	1	0.995	0	Epithelial cell
APOBEC3A	1.33393e-07	-0.538104	0.103	0.143	0.00449455	Myeloid cell
G0S2	2.48825e-71	-0.538258	0.772	0.789	8.38391e-67	Myeloid cell
JUN	4.62535e-08	-0.53921	0.913	0.702	0.00155846	Epithelial cell
RPL31	0	-0.539821	0.999	0.974	0	Epithelial cell
MTRNR2L12	3.4229e-16	-0.547072	0.439	0.288	1.15331e-11	Epithelial cell
CCL4	2.05643e-64	-0.550613	0.774	0.788	6.92892e-60	Myeloid cell
TMSB10	0	-0.5563	1	0.994	0	Epithelial cell
RPL38	0	-0.557609	0.997	0.956	0	Epithelial cell
CXCL2	1.23787e-98	-0.562511	0.827	0.835	4.17087e-94	Myeloid cell
TCF25	2.38265e-24	-0.563135	0.742	0.46	8.02809e-20	Epithelial cell
LINC00936	3.58235e-10	-0.565085	0.466	0.446	1.20704e-05	Myeloid cell
WDR60	2.87009e-19	-0.566806	0.321	0.202	9.67047e-15	Epithelial cell
CCL4L2	1.43182e-36	-0.567182	0.733	0.713	4.82436e-32	Myeloid cell
CD44	2.20364e-131	-0.568706	0.906	0.881	7.42495e-127	Myeloid cell
ATP13A3	1.41381e-13	-0.569406	0.502	0.48	4.76371e-09	Myeloid cell
RNF213	8.80563e-15	-0.5701	0.492	0.325	2.96697e-10	Epithelial cell
EHD1	1.13421e-09	-0.571132	0.409	0.406	3.8216e-05	Myeloid cell
NAMPT	5.54921e-133	-0.571267	0.889	0.884	1.86975e-128	Myeloid cell
SMIM22	9.76382e-39	-0.572039	0.904	0.689	3.28982e-34	Epithelial cell
RP11-357H14.17	2.7883e-18	-0.572522	0.561	0.365	9.3949e-14	Epithelial cell
GK	5.98286e-09	-0.575322	0.516	0.469	0.000201587	Myeloid cell
CCL3	8.13446e-115	-0.578124	0.858	0.881	2.74083e-110	Myeloid cell
BASP1	1.03108e-10	-0.580624	0.476	0.45	3.47414e-06	Myeloid cell
EREG	1.68704e-34	-0.583849	0.555	0.594	5.68432e-30	Myeloid cell
HSPA1A	9.10208e-15	-0.585297	0.61	0.587	3.06685e-10	Myeloid cell
IFI27	1.42049e-219	-0.58582	0.927	0.835	4.78619e-215	Epithelial cell
TFF3	2.00436e-227	-0.585846	0.963	0.878	6.75349e-223	Epithelial cell
RPS15	0	-0.5893	1	0.992	0	Epithelial cell
HEXIM1	2.71653e-29	-0.591252	0.454	0.273	9.15307e-25	Epithelial cell
RPL36	0	-0.593338	0.999	0.987	0	Epithelial cell
RPL28	0	-0.594685	1	0.994	0	Epithelial cell
FCN1	4.24366e-10	-0.596072	0.223	0.267	1.42986e-05	Myeloid cell
RPS27	0	-0.59885	1	0.992	0	Epithelial cell
S100A9	1.55476e-73	-0.600422	0.771	0.791	5.2386e-69	Myeloid cell
MALAT1	0	-0.602579	0.99	0.937	0	Epithelial cell
CXCL8	6.24586e-173	-0.60283	0.912	0.928	2.10448e-168	Myeloid cell
DUOXA2	6.56268e-13	-0.604916	0.079	0.111	2.21123e-08	Epithelial cell
HES1	1.10316e-09	-0.605635	0.676	0.464	3.71698e-05	Epithelial cell
C15orf48	2.80048e-98	-0.607582	0.874	0.86	9.43595e-94	Myeloid cell
FABP1	5.12731e-11	-0.608482	0.57	0.506	1.7276e-06	Epithelial cell
S100A6	0	-0.613778	1	0.993	0	Epithelial cell
IL1B	3.54534e-113	-0.613954	0.812	0.845	1.19457e-108	Myeloid cell
MCEMP1	1.40462e-11	-0.616399	0.168	0.221	4.73272e-07	Myeloid cell
SOD2	1.09289e-219	-0.625004	0.94	0.959	3.68237e-215	Myeloid cell
DUOX2	2.81374e-09	-0.627024	0.13	0.157	9.48062e-05	Epithelial cell
METTL12	2.24375e-34	-0.630834	0.379	0.213	7.5601e-30	Epithelial cell
CTB-61M7.2	1.50384e-11	-0.632044	0.105	0.157	5.06703e-07	Myeloid cell
SPINK1	4.94595e-25	-0.632153	0.67	0.579	1.66649e-20	Epithelial cell
IL1A	2.4076e-10	-0.639762	0.287	0.32	8.11215e-06	Myeloid cell
AHI1	4.90461e-24	-0.645928	0.334	0.2	1.65256e-19	Epithelial cell
BCL2A1	1.22051e-102	-0.647386	0.822	0.825	4.11239e-98	Myeloid cell
ACSL1	9.92046e-09	-0.656381	0.338	0.347	0.00033426	Myeloid cell
INHBA	5.10121e-13	-0.659523	0.309	0.352	1.7188e-08	Myeloid cell
TNIP3	6.66001e-10	-0.661226	0.211	0.254	2.24402e-05	Myeloid cell
CD300E	3.67536e-12	-0.663282	0.219	0.268	1.23838e-07	Myeloid cell
PHGR1	1.82355e-135	-0.674309	0.816	0.768	6.14425e-131	Epithelial cell
VCAN	3.2559e-15	-0.674992	0.231	0.292	1.09704e-10	Myeloid cell
HIST1H2BG	7.24151e-08	-0.678213	0.211	0.149	0.00243996	Epithelial cell
CCL3L3	2.7141e-88	-0.681252	0.795	0.815	9.14487e-84	Myeloid cell
MIR3945HG	1.4658e-10	-0.682708	0.187	0.236	4.93886e-06	Myeloid cell
TIMP1	1.89526e-71	-0.683303	0.827	0.799	6.3859e-67	Myeloid cell
CDC42EP3	2.03491e-07	-0.689784	0.146	0.181	0.00685644	Myeloid cell
SLC2A3	1.46725e-36	-0.698135	0.597	0.604	4.94374e-32	Myeloid cell
CCL20	4.49172e-47	-0.732272	0.595	0.64	1.51344e-42	Myeloid cell
TREM1	2.87827e-18	-0.750386	0.406	0.43	9.69805e-14	Myeloid cell
TFF1	1.01936e-07	-0.757762	0.492	0.433	0.00343463	Epithelial cell
IL1RN	3.65571e-55	-0.767679	0.627	0.664	1.23176e-50	Myeloid cell
PTGS2	1.40429e-43	-0.802163	0.516	0.575	4.73161e-39	Myeloid cell
S100A8	1.78742e-51	-0.820784	0.511	0.59	6.02254e-47	Myeloid cell
C19orf33	2.09634e-72	-0.831417	0.802	0.663	7.06341e-68	Epithelial cell
AQP9	1.34431e-38	-0.896798	0.321	0.423	4.52953e-34	Myeloid cell
TNFAIP6	2.02238e-23	-0.92895	0.237	0.32	6.81422e-19	Myeloid cell
SLC25A37	7.99829e-26	-0.93283	0.277	0.35	2.69494e-21	Myeloid cell
S100A12	9.05423e-28	-0.937445	0.151	0.249	3.05073e-23	Myeloid cell
SERPINB2	1.54995e-22	-0.974615	0.079	0.158	5.2224e-18	Myeloid cell
IGKC	1.39533e-118	-0.994599	0.696	0.675	4.70141e-114	Epithelial cell
PLCG2	2.76127e-58	-1.99477	0.174	0.259	9.30383e-54	Epithelial cell

## Sheet: PAAD_GSE205013_diffgene
Gene	p_val	avg_log2FC	pct.1	pct.2	p_val_adj	cell Type
YBX1	0	2.52644	0.885	0.211	0	T cell
YBX1	0	2.38613	0.964	0.347	0	Myeloid cell
YBX1	5.77185e-232	2.21896	0.904	0.278	2.11255e-227	Mast cell
YBX1	0	2.05047	0.954	0.359	0	Endothelial cell
YBX1	0	2.00009	0.923	0.391	0	B cell
YBX1	0	1.84811	0.945	0.391	0	Fibroblasts
YBX1	0	1.78906	0.94	0.411	0	Epithelial cell
FBP1	0	1.15012	0.453	0.187	0	Myeloid cell
FABP5	0	1.12412	0.474	0.189	0	Myeloid cell
APOC1	9.23449e-254	0.940721	0.495	0.272	3.37991e-249	Myeloid cell
BUD23	0	0.887349	0.187	0.021	0	T cell
BUD23	8.70759e-115	0.835435	0.266	0.06	3.18707e-110	B cell
FTL	3.11783e-269	0.800464	0.998	0.987	1.14116e-264	Myeloid cell
HMOX1	3.40371e-223	0.796232	0.437	0.212	1.24579e-218	Myeloid cell
MMP12	4.37976e-92	0.791997	0.129	0.048	1.60303e-87	Myeloid cell
BUD23	0	0.787255	0.544	0.105	0	Epithelial cell
RPS2	0	0.782641	0.967	0.88	0	Epithelial cell
ALYREF	1.77275e-35	0.777512	0.168	0.013	6.48845e-31	Mast cell
APOE	9.95809e-186	0.772446	0.54	0.347	3.64476e-181	Myeloid cell
ALYREF	0	0.753687	0.15	0.012	0	T cell
VIM	3.58984e-279	0.744232	0.437	0.296	1.31392e-274	Epithelial cell
ACKR1	3.20165e-24	0.732083	0.424	0.294	1.17183e-19	Endothelial cell
ALYREF	0	0.728893	0.277	0.018	0	Myeloid cell
PLA2G2A	1.88895e-24	0.722719	0.16	0.108	6.91376e-20	Fibroblasts
BUD23	1.17841e-35	0.721165	0.2	0.026	4.31311e-31	Mast cell
FABP4	3.82404e-23	0.703463	0.276	0.154	1.39964e-18	Endothelial cell
ALYREF	4.34169e-140	0.701664	0.316	0.026	1.5891e-135	Endothelial cell
CSTB	7.73118e-207	0.698193	0.81	0.584	2.82969e-202	Myeloid cell
MARCO	4.44901e-192	0.697523	0.244	0.088	1.62838e-187	Myeloid cell
MT2A	1.95426e-31	0.692276	0.673	0.493	7.1528e-27	Endothelial cell
RPS4X	0	0.690962	0.956	0.844	0	Epithelial cell
C1QB	7.1358e-156	0.690548	0.479	0.302	2.61177e-151	Myeloid cell
RPS16	0	0.687513	0.944	0.831	0	Epithelial cell
RPLP0	0	0.685755	0.92	0.76	0	Epithelial cell
RPL7	0	0.685611	0.908	0.736	0	Epithelial cell
RPL3	0	0.684767	0.935	0.798	0	Epithelial cell
CHIT1	7.2046e-62	0.681361	0.122	0.056	2.63696e-57	Myeloid cell
H2AFZ	0	0.672347	0.65	0.362	0	Epithelial cell
BUD23	5.16827e-127	0.671163	0.322	0.041	1.89164e-122	Endothelial cell
NME2	0	0.66979	0.857	0.626	0	Epithelial cell
RPL7A	0	0.664011	0.948	0.828	0	Epithelial cell
STMN1	0	0.657547	0.363	0.139	0	Epithelial cell
SPP1	5.88119e-114	0.656398	0.607	0.449	2.15257e-109	Myeloid cell
EEF1G	0	0.653457	0.857	0.634	0	Epithelial cell
CTSZ	0	0.653338	0.73	0.447	0	Myeloid cell
RACK1	0	0.652631	0.916	0.757	0	Epithelial cell
BUD23	0	0.652409	0.305	0.033	0	Fibroblasts
PFN1	1.15225e-65	0.651779	0.698	0.516	4.21736e-61	B cell
ACTB	3.88076e-89	0.648414	0.931	0.83	1.4204e-84	B cell
TUBA1B	0	0.642348	0.616	0.32	0	Myeloid cell
PFN1	0	0.638612	0.611	0.421	0	T cell
RPL10A	0	0.637705	0.914	0.738	0	Epithelial cell
CTSB	4.53802e-224	0.637163	0.795	0.593	1.66096e-219	Myeloid cell
RPS5	0	0.634791	0.924	0.756	0	Epithelial cell
PRDX1	0	0.633236	0.679	0.395	0	Myeloid cell
RPL5	0	0.629197	0.914	0.742	0	Epithelial cell
RPL29	0	0.626059	0.948	0.829	0	Epithelial cell
RPLP0	0	0.623839	0.68	0.511	0	T cell
RPL4	0	0.621927	0.795	0.52	0	Epithelial cell
RPSA	0	0.616693	0.882	0.682	0	Epithelial cell
RPS3	0	0.614969	0.96	0.848	0	Epithelial cell
RPL15	0	0.612246	0.936	0.807	0	Epithelial cell
EEF1A1	0	0.611548	0.876	0.766	0	T cell
RPS18	0	0.608253	0.982	0.926	0	Epithelial cell
RPS7	0	0.608056	0.934	0.788	0	Epithelial cell
C1QA	1.21232e-163	0.606101	0.523	0.329	4.4372e-159	Myeloid cell
RPL8	0	0.604502	0.958	0.858	0	Epithelial cell
GAPDH	0	0.604474	0.913	0.766	0	Epithelial cell
RPS8	0	0.60383	0.972	0.884	0	Epithelial cell
NPM1	0	0.60082	0.84	0.604	0	Epithelial cell
CD74	8.82738e-71	0.600575	0.91	0.822	3.23091e-66	B cell
ALYREF	0	0.599499	0.373	0.047	0	Epithelial cell
FTH1	8.22301e-70	0.598478	0.941	0.893	3.0097e-65	B cell
LIPA	7.59455e-286	0.59772	0.474	0.22	2.77968e-281	Myeloid cell
ALYREF	0	0.597506	0.273	0.028	0	Fibroblasts
RPS3A	0	0.594199	0.962	0.866	0	Epithelial cell
ALYREF	4.01198e-86	0.593037	0.18	0.031	1.46842e-81	B cell
MT2A	1.41549e-63	0.592855	0.801	0.689	5.18083e-59	Fibroblasts
RPS6	0	0.59262	0.953	0.84	0	Epithelial cell
CTSL	1.32222e-209	0.589616	0.54	0.316	4.83946e-205	Myeloid cell
RPL18A	0	0.58733	0.967	0.882	0	Epithelial cell
RPS8	0	0.586929	0.822	0.664	0	T cell
CCL2	3.99212e-93	0.585479	0.206	0.102	1.46116e-88	Myeloid cell
EEF1A1	0	0.584702	0.985	0.935	0	Epithelial cell
RPSA	0	0.580633	0.679	0.503	0	T cell
ACTB	0	0.580604	0.824	0.701	0	T cell
BUD23	0	0.579936	0.234	0.015	0	Myeloid cell
PPP1R14B	3.86994e-18	0.578441	0.264	0.178	1.41644e-13	B cell
RPLP1	0	0.574994	0.897	0.782	0	T cell
RPL18A	0	0.574698	0.818	0.668	0	T cell
S100A4	0	0.574642	0.574	0.405	0	T cell
HLA-DQA1	9.21066e-246	0.572086	0.626	0.371	3.37119e-241	Myeloid cell
RPS2	0	0.570465	0.826	0.689	0	T cell
GAPDH	2.91992e-33	0.569878	0.632	0.516	1.06872e-28	B cell
RGS5	1.86938e-10	0.567555	0.13	0.075	6.84212e-06	Endothelial cell
EEF1B2	0	0.566571	0.872	0.662	0	Epithelial cell
GAPDH	0	0.56425	0.619	0.452	0	T cell
UQCRH	0	0.564065	0.734	0.456	0	Epithelial cell
HLA-DRA	1.86031e-74	0.56207	0.857	0.655	6.8089e-70	B cell
RPL29	0	0.560699	0.764	0.599	0	T cell
RPL41	0	0.560644	0.873	0.756	0	T cell
RPL17	0	0.560459	0.898	0.735	0	Epithelial cell
RPS3A	0	0.560021	0.819	0.676	0	T cell
RPS6	0	0.558468	0.795	0.647	0	T cell
VIM	0	0.558274	0.939	0.82	0	Myeloid cell
RPS19	0	0.557855	0.972	0.9	0	Epithelial cell
RPL3	0	0.556911	0.768	0.621	0	T cell
TAGLN	3.56652e-64	0.555457	0.731	0.605	1.30538e-59	Fibroblasts
KRT18	0	0.555247	0.848	0.708	0	Epithelial cell
RPL27	0	0.554868	0.852	0.627	0	Epithelial cell
RPL19	0	0.554843	0.818	0.659	0	T cell
RPS15	0	0.554286	0.958	0.861	0	Epithelial cell
RPS3	0	0.554037	0.802	0.636	0	T cell
FABP5	1.53352e-84	0.553979	0.267	0.142	5.61285e-80	Fibroblasts
RPL11	0	0.553754	0.814	0.661	0	T cell
RPL32	0	0.553353	0.831	0.683	0	T cell
RPS5	0	0.552837	0.693	0.514	0	T cell
VIM	1.74224e-253	0.551385	0.956	0.897	6.37678e-249	Fibroblasts
TMSB4X	9.68823e-91	0.550972	0.976	0.93	3.54599e-86	B cell
RPL30	0	0.550623	0.842	0.695	0	T cell
RACK1	0	0.550259	0.686	0.512	0	T cell
RPL6	0	0.550183	0.886	0.703	0	Epithelial cell
RPS14	0	0.549546	0.836	0.691	0	T cell
HLA-DPA1	1.07316e-62	0.549314	0.759	0.564	3.92787e-58	B cell
LTB	9.49964e-46	0.549028	0.595	0.401	3.47696e-41	B cell
HLA-DPB1	1.57846e-61	0.548303	0.76	0.541	5.77731e-57	B cell
RPL34	0	0.547381	0.804	0.648	0	T cell
RPS2	6.5026e-107	0.547156	0.961	0.914	2.38002e-102	B cell
CD83	3.95107e-43	0.546337	0.54	0.349	1.44613e-38	B cell
RPS23	0	0.544236	0.798	0.636	0	T cell
ACTG1	3.31658e-41	0.544134	0.748	0.636	1.2139e-36	B cell
RPL6	0	0.544048	0.751	0.577	0	T cell
RPL37	0	0.542852	0.799	0.651	0	T cell
ACTA2	2.05377e-52	0.542422	0.517	0.39	7.51702e-48	Fibroblasts
RPL10	0	0.541527	0.879	0.757	0	T cell
RPL19	0	0.541441	0.963	0.863	0	Epithelial cell
MYL9	5.32889e-113	0.541435	0.66	0.453	1.95043e-108	Fibroblasts
LTB	5.26152e-291	0.540807	0.321	0.2	1.92577e-286	T cell
RPS18	0	0.54053	0.858	0.742	0	T cell
HNRNPA1	4.11815e-58	0.540427	0.706	0.542	1.50729e-53	B cell
TUBA1B	0	0.540211	0.597	0.347	0	Epithelial cell
RPL8	0	0.539017	0.756	0.601	0	T cell
MT1X	3.36651e-73	0.538773	0.45	0.3	1.23218e-68	Fibroblasts
CD68	9.78006e-275	0.538703	0.705	0.441	3.5796e-270	Myeloid cell
RPS13	0	0.538017	0.748	0.573	0	T cell
RPL26	0	0.537194	0.944	0.816	0	Epithelial cell
RPS14	0	0.536584	0.973	0.892	0	Epithelial cell
PPIA	4.03833e-64	0.536576	0.77	0.6	1.47807e-59	B cell
RPS12	0	0.536247	0.906	0.781	0	T cell
CAV1	3.08572e-40	0.536034	0.787	0.596	1.12941e-35	Endothelial cell
HLA-DRB5	3.82628e-219	0.535526	0.633	0.387	1.40046e-214	Myeloid cell
RPS25	0	0.534874	0.734	0.557	0	T cell
RPL5	0	0.534169	0.719	0.549	0	T cell
RPL7A	0	0.533873	0.775	0.612	0	T cell
RPL18	0	0.533581	0.958	0.862	0	Epithelial cell
RPL4	0	0.533427	0.541	0.371	0	T cell
RPL10A	0	0.531775	0.711	0.542	0	T cell
RPS9	0	0.531515	0.946	0.832	0	Epithelial cell
PRDX1	0	0.531467	0.819	0.59	0	Epithelial cell
VIM	7.33448e-75	0.531095	0.97	0.905	2.68449e-70	Endothelial cell
FAU	0	0.530854	0.737	0.557	0	T cell
RPLP2	0	0.53006	0.782	0.632	0	T cell
EEF1A1	1.59828e-110	0.529845	0.981	0.958	5.84985e-106	B cell
RPS19	0	0.529456	0.826	0.683	0	T cell
ARHGDIB	8.23209e-50	0.528573	0.587	0.4	3.01303e-45	B cell
RPL12	0	0.528536	0.807	0.648	0	T cell
TAGLN2	5.78327e-40	0.527959	0.512	0.346	2.11673e-35	B cell
RPS27A	0	0.527833	0.831	0.683	0	T cell
TPT1	0	0.527696	0.932	0.836	0	T cell
CD74	6.01411e-07	0.527602	0.422	0.313	0.0220122	Mast cell
TCL1A	1.56097e-27	0.526958	0.261	0.147	5.71329e-23	B cell
RPL37A	0	0.52639	0.962	0.878	0	Epithelial cell
RAN	0	0.526198	0.662	0.358	0	Epithelial cell
RPL15	0	0.526184	0.756	0.6	0	T cell
RPS12	0	0.526038	0.971	0.886	0	Epithelial cell
VIM	0	0.525165	0.616	0.455	0	T cell
RPL18	0	0.525007	0.781	0.621	0	T cell
RPS15A	0	0.524968	0.82	0.664	0	T cell
HLA-DPB1	8.29895e-208	0.524901	0.798	0.577	3.0375e-203	Myeloid cell
RPS28	0	0.524013	0.819	0.672	0	T cell
RPL13	0	0.523344	0.9	0.801	0	T cell
CD52	0	0.523247	0.466	0.309	0	T cell
PPP1R14B	0	0.523114	0.644	0.356	0	Epithelial cell
RPS27	0	0.522736	0.862	0.738	0	T cell
C1QC	1.6356e-142	0.521845	0.449	0.272	5.98647e-138	Myeloid cell
CEBPD	2.133e-45	0.521658	0.471	0.256	7.80699e-41	Endothelial cell
RPS4Y1	0	0.521313	0.203	0.1	0	T cell
RPL35A	0	0.52026	0.761	0.592	0	T cell
HLA-DRB1	1.84759e-57	0.519646	0.799	0.609	6.76236e-53	B cell
RPL18A	1.24816e-101	0.519449	0.958	0.917	4.56839e-97	B cell
RPLP1	0	0.517921	0.987	0.939	0	Epithelial cell
DBI	0	0.517548	0.652	0.348	0	Myeloid cell
RPS15	0	0.517472	0.799	0.645	0	T cell
RPS16	0	0.517077	0.739	0.584	0	T cell
RPL7	0	0.516871	0.688	0.541	0	T cell
TXN	4.48218e-08	0.516851	0.329	0.277	0.00164052	B cell
TPM2	1.08537e-89	0.516647	0.719	0.549	3.97256e-85	Fibroblasts
FABP5	0	0.516568	0.379	0.143	0	Epithelial cell
RPS9	0	0.516542	0.749	0.592	0	T cell
RPL26	0	0.515688	0.793	0.634	0	T cell
RPS7	0	0.51542	0.778	0.613	0	T cell
HIST1H4C	0	0.515171	0.448	0.222	0	Epithelial cell
HLA-DQA1	2.25612e-49	0.515025	0.663	0.46	8.25764e-45	B cell
RPL28	0	0.513425	0.856	0.72	0	T cell
CD63	2.20753e-204	0.513126	0.782	0.575	8.07979e-200	Myeloid cell
RPL23A	0	0.510954	0.933	0.796	0	Epithelial cell
HLA-DQB1	6.71088e-56	0.510487	0.673	0.455	2.45625e-51	B cell
RPL39	0	0.51006	0.817	0.67	0	T cell
RPL13A	0	0.509391	0.816	0.686	0	T cell
RPL14	0	0.508642	0.765	0.599	0	T cell
MYH11	1.20582e-16	0.508246	0.171	0.127	4.41342e-12	Fibroblasts
CFL1	3.79343e-53	0.507843	0.713	0.548	1.38843e-48	B cell
RPL35	0	0.507642	0.702	0.539	0	T cell
RPL17	0	0.507635	0.771	0.609	0	T cell
EEF2	0	0.506367	0.793	0.564	0	Epithelial cell
RPS21	0	0.505979	0.738	0.578	0	T cell
RPL11	0	0.505666	0.965	0.877	0	Epithelial cell
FTH1	0	0.505392	0.891	0.798	0	T cell
NKG7	6.35198e-150	0.505381	0.322	0.237	2.32489e-145	T cell
IL32	0	0.504734	0.554	0.398	0	T cell
PFN1	0	0.504577	0.8	0.563	0	Epithelial cell
RPSA	4.73116e-76	0.504441	0.884	0.777	1.73165e-71	B cell
RPS17	0	0.502683	0.873	0.689	0	Epithelial cell
RPL36A	0	0.502613	0.655	0.494	0	T cell
MT1M	6.83331e-86	0.502465	0.322	0.185	2.50106e-81	Fibroblasts
RPL10A	6.43252e-82	0.501868	0.905	0.821	2.35437e-77	B cell
TUBB	0	0.50166	0.589	0.308	0	Epithelial cell
RPL23A	0	0.50086	0.746	0.59	0	T cell
LCP1	6.00074e-42	0.500665	0.547	0.368	2.19633e-37	B cell
ARPC2	2.45021e-49	0.500397	0.696	0.542	8.96802e-45	B cell
ARHGDIB	0	0.499941	0.487	0.311	0	T cell
RPL35A	0	0.499601	0.94	0.807	0	Epithelial cell
CLIC1	0	0.498816	0.853	0.643	0	Epithelial cell
NSUN5	1.21566e-65	0.497913	0.144	0.026	4.44945e-61	B cell
CD52	1.64704e-46	0.497287	0.656	0.465	6.02833e-42	B cell
EEF1B2	0	0.495824	0.617	0.447	0	T cell
RPL36	0	0.495032	0.953	0.856	0	Epithelial cell
SH3BGRL3	0	0.494516	0.66	0.481	0	T cell
TMSB10	1.28973e-65	0.49392	0.907	0.8	4.72053e-61	B cell
RPS20	0	0.493644	0.665	0.509	0	T cell
RPS2	0	0.493535	0.944	0.808	0	Myeloid cell
RPS23	0	0.493514	0.962	0.856	0	Epithelial cell
PDLIM1	2.01168e-49	0.493042	0.752	0.528	7.36296e-45	Endothelial cell
RPL41	4.87764e-90	0.49263	0.973	0.938	1.78527e-85	B cell
SH3BGRL3	3.60776e-46	0.492031	0.691	0.524	1.32047e-41	B cell
GPR183	1.91498e-23	0.491914	0.406	0.284	7.00901e-19	B cell
RPL27A	0	0.491706	0.924	0.797	0	Epithelial cell
EEF1G	0	0.491611	0.562	0.399	0	T cell
RPL27	0	0.491279	0.605	0.437	0	T cell
RPL28	2.32466e-93	0.489472	0.974	0.912	8.50848e-89	B cell
RPL21	0	0.489345	0.826	0.686	0	T cell
RACK1	1.99996e-79	0.489129	0.893	0.777	7.32007e-75	B cell
RPL13	0	0.488702	0.993	0.967	0	Epithelial cell
RPL36	0	0.487942	0.743	0.595	0	T cell
DUSP2	1.41153e-24	0.487711	0.497	0.368	5.16635e-20	B cell
PPIA	0	0.487665	0.899	0.733	0	Epithelial cell
BTF3	0	0.487259	0.84	0.617	0	Epithelial cell
TMSB4X	0	0.487165	0.992	0.96	0	Myeloid cell
AP2S1	0	0.48688	0.644	0.328	0	Myeloid cell
RPL4	6.39344e-58	0.486637	0.763	0.625	2.34006e-53	B cell
NPM1	1.09759e-52	0.48651	0.767	0.625	4.0173e-48	B cell
EEF2	0	0.486166	0.485	0.334	0	T cell
CHCHD2	0	0.485478	0.84	0.613	0	Epithelial cell
HSP90AB1	0	0.485208	0.914	0.765	0	Epithelial cell
RPL30	4.72117e-80	0.484598	0.955	0.889	1.728e-75	B cell
RPL7	1.44283e-75	0.484171	0.897	0.809	5.28092e-71	B cell
NACA	0	0.484094	0.709	0.538	0	T cell
RPS3A	2.40994e-89	0.483962	0.968	0.916	8.82061e-85	B cell
RPL27A	7.28165e-282	0.483602	0.854	0.637	2.66516e-277	Myeloid cell
TXN	0	0.482555	0.84	0.644	0	Epithelial cell
RPS5	1.85931e-77	0.482437	0.908	0.822	6.80527e-73	B cell
TAGLN	2.23673e-27	0.481541	0.322	0.177	8.18665e-23	Endothelial cell
RPS4X	0	0.481421	0.79	0.645	0	T cell
ENO1	0	0.48104	0.719	0.46	0	Epithelial cell
RPL18	3.1867e-86	0.480856	0.94	0.876	1.16636e-81	B cell
RPL9	0	0.480707	0.755	0.607	0	T cell
ID1	5.11862e-34	0.480442	0.605	0.401	1.87347e-29	Endothelial cell
TPM3	6.53382e-46	0.479891	0.652	0.478	2.39144e-41	B cell
ARPC3	2.01082e-52	0.479847	0.725	0.555	7.35981e-48	B cell
RPL21	0	0.479538	0.937	0.805	0	Epithelial cell
RPL22	0	0.479537	0.642	0.477	0	T cell
RPL11	3.67459e-83	0.479381	0.954	0.901	1.34494e-78	B cell
RPL27A	0	0.479308	0.712	0.57	0	T cell
CFL1	0	0.478326	0.593	0.429	0	T cell
RPS19	4.46276e-91	0.477891	0.962	0.907	1.63341e-86	B cell
RPS23	2.78073e-78	0.477707	0.946	0.885	1.01777e-73	B cell
RPS7	2.10899e-86	0.477625	0.942	0.866	7.71911e-82	B cell
RPL19	3.33537e-86	0.476693	0.956	0.897	1.22078e-81	B cell
NNMT	8.43186e-43	0.476638	0.62	0.394	3.08615e-38	Endothelial cell
SNHG29	0	0.476139	0.767	0.512	0	Epithelial cell
RPL32	0	0.475399	0.965	0.866	0	Epithelial cell
CCL18	2.57626e-92	0.475374	0.205	0.101	9.42938e-88	Myeloid cell
LMNA	1.4263e-39	0.474658	0.828	0.644	5.22039e-35	Endothelial cell
RPLP2	4.47202e-78	0.473681	0.941	0.856	1.63681e-73	B cell
ARPC1B	3.17511e-40	0.473266	0.534	0.366	1.16212e-35	B cell
RPL37A	0	0.472817	0.753	0.621	0	T cell
TMSB10	0	0.472264	0.822	0.704	0	T cell
CCL14	4.3174e-21	0.471874	0.503	0.359	1.58021e-16	Endothelial cell
RPLP0	1.54936e-60	0.471459	0.874	0.809	5.67082e-56	B cell
EEF2	1.3783e-42	0.471343	0.715	0.583	5.0447e-38	B cell
ATP6V1F	4.29524e-300	0.470717	0.654	0.362	1.5721e-295	Myeloid cell
ATP5MC3	0	0.470596	0.602	0.288	0	Myeloid cell
LGALS1	1.43418e-225	0.470099	0.848	0.628	5.24925e-221	Myeloid cell
MT2A	3.34888e-223	0.469993	0.546	0.376	1.22572e-218	Epithelial cell
RPL14	0	0.469894	0.943	0.822	0	Epithelial cell
CALR	1.05368e-273	0.469753	0.649	0.367	3.85658e-269	Myeloid cell
RPL31	3.63471e-55	0.469603	0.801	0.652	1.33034e-50	B cell
RPS6	2.61015e-79	0.469505	0.951	0.903	9.5534e-75	B cell
FTL	1.52992e-214	0.468149	0.919	0.847	5.59965e-210	T cell
ENO1	1.48672e-296	0.46769	0.691	0.4	5.44153e-292	Myeloid cell
PARK7	0	0.46766	0.671	0.358	0	Epithelial cell
RPS12	1.73502e-81	0.467574	0.97	0.921	6.35036e-77	B cell
JUNB	1.10947e-34	0.467421	0.782	0.665	4.06076e-30	B cell
RPL23A	4.35963e-78	0.467327	0.916	0.842	1.59567e-73	B cell
RPS8	3.6604e-83	0.467287	0.972	0.922	1.33974e-78	B cell
RPL24	0	0.466926	0.71	0.548	0	T cell
RPL31	0	0.466738	0.591	0.434	0	T cell
RPL35	0	0.466013	0.93	0.802	0	Epithelial cell
IFITM1	0	0.465663	0.326	0.195	0	T cell
ADIRF	1.36494e-39	0.465652	0.552	0.337	4.9958e-35	Endothelial cell
RPL32	5.92158e-80	0.464865	0.96	0.901	2.16736e-75	B cell
RPS29	0	0.464832	0.775	0.64	0	T cell
RPS24	0	0.464491	0.836	0.7	0	T cell
RPL29	1.15674e-81	0.464291	0.93	0.851	4.23378e-77	B cell
ACTG1	0	0.464224	0.653	0.507	0	T cell
RPL15	4.7412e-85	0.463827	0.924	0.863	1.73533e-80	B cell
RPS3	1.1592e-79	0.463646	0.939	0.875	4.24281e-75	B cell
CENPF	0	0.461837	0.181	0.067	0	Epithelial cell
TMSB4X	0	0.46177	0.909	0.824	0	T cell
SLC25A6	0	0.46162	0.385	0.234	0	T cell
NPC2	4.21611e-263	0.461521	0.811	0.564	1.54314e-258	Myeloid cell
BTF3	1.72467e-46	0.461265	0.693	0.537	6.31247e-42	B cell
PPIA	0	0.459402	0.598	0.432	0	T cell
CAPG	3.84142e-242	0.459377	0.602	0.341	1.406e-237	Myeloid cell
RPS20	2.19227e-61	0.459276	0.883	0.776	8.02394e-57	B cell
RPS27	9.4901e-74	0.458765	0.963	0.929	3.47347e-69	B cell
IGF1	4.4842e-55	0.458664	0.306	0.201	1.64126e-50	Fibroblasts
RPL5	5.39399e-79	0.45823	0.92	0.832	1.97426e-74	B cell
CRIP1	1.50042e-73	0.45784	0.554	0.397	5.49169e-69	Fibroblasts
HNRNPA1	0	0.457518	0.527	0.359	0	T cell
RPL38	0	0.457263	0.67	0.514	0	T cell
RPS25	1.17932e-70	0.456816	0.906	0.815	4.31643e-66	B cell
CORO1A	3.18177e-43	0.456774	0.495	0.311	1.16456e-38	B cell
RPL12	1.55842e-75	0.456432	0.947	0.875	5.70398e-71	B cell
ADIRF	1.44781e-40	0.456165	0.369	0.261	5.29913e-36	Fibroblasts
LDHB	0	0.455861	0.326	0.189	0	T cell
RPL27	4.44263e-60	0.45559	0.823	0.696	1.62605e-55	B cell
RPS27A	3.1067e-82	0.455487	0.964	0.914	1.13708e-77	B cell
SLC25A6	0	0.455441	0.642	0.368	0	Epithelial cell
RPS15A	0	0.454918	0.957	0.85	0	Epithelial cell
RPS2	1.90518e-69	0.454776	0.956	0.868	6.97314e-65	Endothelial cell
RPL6	1.15298e-77	0.454315	0.93	0.871	4.22003e-73	B cell
PTMA	0	0.45423	0.838	0.712	0	T cell
RPS27A	0	0.45409	0.967	0.876	0	Epithelial cell
CD74	1.4689e-198	0.452975	0.475	0.358	5.37631e-194	T cell
TUBA1B	1.35198e-53	0.452957	0.648	0.39	4.94836e-49	Endothelial cell
RPL22	0	0.452385	0.901	0.728	0	Epithelial cell
RPS17	0	0.452075	0.568	0.421	0	T cell
IRF8	9.75327e-35	0.451073	0.353	0.201	3.5698e-30	B cell
CTSD	3.1415e-129	0.451023	0.768	0.6	1.14982e-124	Myeloid cell
RPL13A	0	0.450974	0.97	0.904	0	Epithelial cell
RPL13A	2.13502e-73	0.450508	0.958	0.906	7.8144e-69	B cell
NACA	0	0.450101	0.907	0.742	0	Epithelial cell
HMGB1	0	0.449517	0.899	0.753	0	Epithelial cell
RPS26	1.75469e-168	0.449124	0.785	0.584	6.42235e-164	Fibroblasts
RPS28	0	0.448644	0.964	0.876	0	Epithelial cell
SERBP1	0	0.448539	0.734	0.45	0	Epithelial cell
SERF2	1.90449e-39	0.448107	0.78	0.677	6.97063e-35	B cell
PARK7	1.08105e-30	0.448001	0.441	0.311	3.95676e-26	B cell
RPS24	3.46025e-84	0.447618	0.95	0.9	1.26649e-79	B cell
CFL1	5.72592e-280	0.446677	0.857	0.636	2.09574e-275	Myeloid cell
CORO1A	0	0.446675	0.372	0.229	0	T cell
NME2	0	0.446488	0.766	0.467	0	Myeloid cell
RPL30	0	0.446292	0.969	0.879	0	Epithelial cell
RPS4Y1	1.61465e-16	0.445715	0.138	0.074	5.90977e-12	B cell
PTMA	1.54166e-78	0.445052	0.964	0.909	5.64263e-74	B cell
CALM1	0	0.444974	0.647	0.479	0	T cell
RPS9	6.16352e-74	0.444897	0.927	0.868	2.25591e-69	B cell
EIF4A1	0	0.444197	0.746	0.489	0	Epithelial cell
HLA-C	0	0.444133	0.751	0.595	0	T cell
RPL27A	1.32288e-63	0.444009	0.901	0.836	4.84189e-59	B cell
RPL13	7.03509e-87	0.443994	0.988	0.964	2.57491e-82	B cell
RPL7A	4.60599e-68	0.443987	0.936	0.825	1.68584e-63	Endothelial cell
GSTO1	2.09857e-285	0.441781	0.614	0.326	7.68099e-281	Myeloid cell
NACA	5.36273e-65	0.441063	0.889	0.799	1.96281e-60	B cell
NPM1	0	0.440737	0.564	0.401	0	T cell
RPL8	6.12834e-74	0.440405	0.932	0.87	2.24303e-69	B cell
RAC2	0	0.440072	0.335	0.199	0	T cell
HLA-DRA	1.11447e-197	0.439369	0.913	0.763	4.07905e-193	Myeloid cell
H3F3A	1.32604e-55	0.439264	0.856	0.745	4.85343e-51	B cell
RPLP2	0	0.43922	0.945	0.831	0	Epithelial cell
IGHD	1.2411e-21	0.438786	0.321	0.206	4.54255e-17	B cell
IFITM2	0	0.437003	0.454	0.297	0	T cell
RPS24	0	0.43699	0.976	0.911	0	Epithelial cell
DBI	3.39789e-26	0.436421	0.406	0.283	1.24366e-21	B cell
VAMP8	2.10622e-274	0.436374	0.678	0.388	7.70897e-270	Myeloid cell
LMNA	1.49396e-105	0.435931	0.746	0.559	5.46804e-101	Fibroblasts
RPS11	0	0.435841	0.732	0.595	0	T cell
EEF1D	0	0.435763	0.613	0.443	0	T cell
RPL37	2.51581e-78	0.435387	0.947	0.879	9.20812e-74	B cell
COX4I1	0	0.435002	0.555	0.389	0	T cell
EIF3E	0	0.434834	0.71	0.434	0	Epithelial cell
EEF1G	1.80392e-52	0.43466	0.806	0.698	6.60251e-48	B cell
RANBP1	0	0.433558	0.519	0.222	0	Epithelial cell
RPL3	7.06268e-65	0.43352	0.958	0.872	2.58501e-60	Endothelial cell
POMP	0	0.433487	0.664	0.377	0	Epithelial cell
SOCS3	2.94479e-36	0.432586	0.605	0.391	1.07782e-31	Endothelial cell
CXCR4	4.27079e-39	0.432408	0.771	0.617	1.56315e-34	B cell
NME2	7.86939e-55	0.432283	0.793	0.556	2.88027e-50	Endothelial cell
PRDX2	0	0.431852	0.596	0.322	0	Epithelial cell
RPL23	0	0.431787	0.633	0.486	0	T cell
HMGB2	0	0.431486	0.416	0.221	0	Epithelial cell
RPS16	1.52274e-66	0.431196	0.918	0.856	5.57339e-62	B cell
H3F3A	0	0.431175	0.936	0.82	0	Epithelial cell
RPL26	7.91776e-74	0.431125	0.943	0.889	2.89798e-69	B cell
RPL9	0	0.430781	0.941	0.823	0	Epithelial cell
EIF4A1	2.56682e-47	0.430516	0.788	0.581	9.3948e-43	Endothelial cell
GNLY	4.04882e-74	0.430214	0.205	0.153	1.48191e-69	T cell
PSMA7	0	0.429613	0.768	0.513	0	Epithelial cell
MMRN1	9.70377e-24	0.429591	0.349	0.204	3.55168e-19	Endothelial cell
PABPC1	5.35278e-51	0.429531	0.806	0.654	1.95917e-46	B cell
RPL34	2.71975e-72	0.42952	0.955	0.894	9.95455e-68	B cell
MYL12A	1.3677e-42	0.429103	0.658	0.489	5.00593e-38	B cell
RPS21	5.99391e-65	0.42848	0.916	0.831	2.19383e-60	B cell
RPL14	4.66914e-69	0.427731	0.923	0.855	1.70895e-64	B cell
TNFRSF12A	1.15011e-132	0.426967	0.409	0.222	4.20951e-128	Fibroblasts
HNRNPA1	0	0.426234	0.795	0.556	0	Epithelial cell
EFEMP1	2.68852e-15	0.426033	0.147	0.074	9.84027e-11	Endothelial cell
PSMB1	0	0.425429	0.63	0.338	0	Epithelial cell
RPL35A	7.62705e-67	0.424921	0.918	0.83	2.79158e-62	B cell
HMGN2	0	0.424663	0.584	0.323	0	Epithelial cell
MYL12A	0	0.424556	0.57	0.415	0	T cell
RPS13	1.40847e-67	0.424284	0.928	0.85	5.15515e-63	B cell
HSPD1	0	0.424279	0.738	0.478	0	Epithelial cell
RPL12	0	0.424274	0.967	0.879	0	Epithelial cell
ARPC2	0	0.424125	0.545	0.384	0	T cell
EIF1	0	0.423058	0.816	0.68	0	T cell
RPS18	8.23332e-75	0.422495	0.973	0.942	3.01348e-70	B cell
MIF	0	0.422453	0.89	0.736	0	Epithelial cell
APRT	0	0.422394	0.689	0.402	0	Epithelial cell
RPS14	5.62102e-71	0.422035	0.948	0.906	2.05735e-66	B cell
CRIP1	2.53297e-306	0.421835	0.528	0.382	9.27094e-302	T cell
RPS4X	1.16635e-73	0.421422	0.955	0.902	4.26894e-69	B cell
GSN	3.92208e-234	0.421292	0.509	0.262	1.43552e-229	Myeloid cell
PTMA	0	0.421252	0.984	0.942	0	Epithelial cell
MMP7	7.40576e-302	0.421096	0.541	0.376	2.71058e-297	Epithelial cell
UBA52	0	0.421073	0.917	0.774	0	Epithelial cell
RPL39	0	0.420911	0.965	0.874	0	Epithelial cell
NCL	0	0.420686	0.82	0.597	0	Epithelial cell
S100A10	7.86322e-16	0.420674	0.517	0.424	2.87802e-11	B cell
CD37	2.05351e-39	0.420452	0.703	0.516	7.51607e-35	B cell
SNRPD1	0	0.419776	0.613	0.309	0	Epithelial cell
LGALS1	8.62302e-173	0.419719	0.298	0.204	3.15611e-168	T cell
SERPINA1	1.09545e-272	0.419717	0.497	0.355	4.00946e-268	Epithelial cell
RPL3	4.41899e-248	0.419655	0.891	0.691	1.61739e-243	Myeloid cell
H3F3A	0	0.419085	0.675	0.516	0	T cell
CAVIN1	7.61897e-42	0.418856	0.693	0.474	2.78862e-37	Endothelial cell
RPS4X	1.14435e-64	0.418825	0.959	0.865	4.18843e-60	Endothelial cell
GSTP1	0	0.418785	0.922	0.799	0	Epithelial cell
RPL37	0	0.418688	0.971	0.894	0	Epithelial cell
MYL6	4.21493e-148	0.41864	0.903	0.777	1.54271e-143	Fibroblasts
RPL36AL	0	0.418458	0.513	0.347	0	T cell
RPL24	0	0.418453	0.929	0.79	0	Epithelial cell
TUBA1B	1.78346e-158	0.417809	0.624	0.387	6.52764e-154	Fibroblasts
BTF3	0	0.417589	0.532	0.375	0	T cell
SNCG	5.77273e-52	0.417588	0.37	0.157	2.11288e-47	Endothelial cell
PPA1	0	0.417558	0.75	0.496	0	Epithelial cell
FXYD5	0	0.417447	0.38	0.241	0	T cell
FAU	5.22702e-63	0.417306	0.91	0.834	1.91314e-58	B cell
RPL3	8.75115e-70	0.417188	0.941	0.901	3.20301e-65	B cell
SNHG29	6.75013e-33	0.416603	0.541	0.394	2.47062e-28	B cell
ATP5MG	0	0.415939	0.445	0.287	0	T cell
RPL37A	5.46925e-71	0.415853	0.928	0.87	2.0018e-66	B cell
RPL7A	5.61515e-70	0.415731	0.931	0.883	2.0552e-65	B cell
LSP1	3.50452e-30	0.415458	0.367	0.233	1.28269e-25	B cell
VIM	2.26273e-14	0.41536	0.633	0.56	8.28182e-10	B cell
SLC25A5	1.5373e-21	0.415168	0.401	0.296	5.62667e-17	B cell
ATP5MC3	0	0.41447	0.725	0.455	0	Epithelial cell
RPL38	3.09243e-52	0.414348	0.86	0.758	1.13186e-47	B cell
HLA-DQB1	1.91302e-175	0.414199	0.699	0.462	7.00184e-171	Myeloid cell
RPS11	1.14021e-62	0.414158	0.916	0.859	4.17327e-58	B cell
HLA-DRB5	1.50343e-30	0.413914	0.386	0.242	5.50272e-26	B cell
RPS28	6.45875e-71	0.413676	0.955	0.915	2.36397e-66	B cell
CTSH	9.76465e-273	0.413366	0.621	0.329	3.57396e-268	Myeloid cell
BTG1	2.05213e-42	0.413219	0.843	0.699	7.51101e-38	B cell
PABPC1	0	0.413021	0.6	0.456	0	T cell
CD69	1.28544e-28	0.412493	0.658	0.503	4.70484e-24	B cell
TNFRSF12A	0	0.412484	0.517	0.286	0	Epithelial cell
TGFB1	0	0.412283	0.257	0.142	0	T cell
TMSB10	0	0.411947	0.976	0.881	0	Myeloid cell
MYL6	1.02576e-32	0.411487	0.737	0.634	3.75439e-28	B cell
IFITM3	9.82617e-38	0.411482	0.864	0.721	3.59648e-33	Endothelial cell
MKI67	0	0.411316	0.174	0.061	0	Epithelial cell
CFD	6.79452e-40	0.411172	0.342	0.246	2.48686e-35	Fibroblasts
RPL15	1.1446e-251	0.409803	0.911	0.736	4.18936e-247	Myeloid cell
HLA-B	0	0.409106	0.789	0.644	0	T cell
HINT1	0	0.408939	0.493	0.337	0	T cell
ACTG1	0	0.408713	0.938	0.835	0	Epithelial cell
RPS9	3.61703e-59	0.408389	0.932	0.825	1.32387e-54	Endothelial cell
NME2	7.91049e-273	0.408266	0.385	0.256	2.89532e-268	T cell
RPL9	5.05614e-63	0.408038	0.932	0.865	1.8506e-58	B cell
CLTA	0	0.406648	0.645	0.375	0	Epithelial cell
RPS15	5.0076e-68	0.406477	0.935	0.88	1.83283e-63	B cell
CFL1	0	0.405939	0.878	0.704	0	Epithelial cell
PSME2	2.03839e-293	0.405936	0.536	0.253	7.46073e-289	Myeloid cell
HMGN2	7.45797e-33	0.405933	0.499	0.34	2.72969e-28	B cell
TOMM7	0	0.405912	0.485	0.327	0	T cell
COX4I1	8.87882e-42	0.405816	0.746	0.618	3.24974e-37	B cell
HLA-DPA1	7.427e-191	0.405569	0.834	0.613	2.71836e-186	Myeloid cell
TYROBP	5.91286e-13	0.405552	0.144	0.086	2.16416e-08	B cell
ARPC1B	4.97783e-228	0.405116	0.752	0.502	1.82193e-223	Myeloid cell
EZR	1.96825e-36	0.404821	0.662	0.495	7.204e-32	B cell
FBL	0	0.404719	0.494	0.203	0	Epithelial cell
PCBP1	4.91725e-29	0.404385	0.445	0.311	1.79976e-24	B cell
SNRPD2	3.98732e-31	0.404259	0.455	0.307	1.4594e-26	B cell
KLF2	6.73299e-33	0.404257	0.716	0.518	2.46434e-28	Endothelial cell
RPL39	3.8151e-69	0.40342	0.959	0.887	1.39637e-64	B cell
PTTG1	0	0.402976	0.179	0.054	0	Epithelial cell
RPL22	1.92219e-55	0.402941	0.868	0.764	7.03541e-51	B cell
ATP5MC2	4.91635e-35	0.402314	0.642	0.512	1.79944e-30	B cell
CCL2	1.89042e-58	0.402141	0.242	0.141	6.91912e-54	Fibroblasts
RPL36A	0	0.401363	0.913	0.762	0	Epithelial cell
LIMD2	4.23485e-32	0.401076	0.411	0.26	1.55e-27	B cell
NCL	3.33553e-35	0.400224	0.727	0.598	1.22084e-30	B cell
RPL23	2.58993e-54	0.399978	0.874	0.768	9.47941e-50	B cell
TLE5	2.63249e-302	0.39967	0.381	0.246	9.63519e-298	T cell
RPL35	4.1045e-56	0.399664	0.885	0.815	1.50229e-51	B cell
RPL24	6.00325e-59	0.399629	0.894	0.812	2.19725e-54	B cell
EIF4A1	5.43518e-32	0.399349	0.555	0.419	1.98933e-27	B cell
ARL4C	1.54256e-299	0.399156	0.437	0.294	5.64591e-295	T cell
EIF3F	2.29577e-31	0.398772	0.464	0.32	8.40276e-27	B cell
RPL10	4.31664e-76	0.398765	0.984	0.963	1.57993e-71	B cell
RPS13	0	0.398507	0.918	0.756	0	Epithelial cell
C1QBP	0	0.398146	0.432	0.148	0	Epithelial cell
RAC2	7.45242e-31	0.398032	0.45	0.307	2.72766e-26	B cell
CHCHD2	0	0.397925	0.475	0.318	0	T cell
HLA-DMA	1.10709e-30	0.397704	0.492	0.345	4.05205e-26	B cell
NSUN5	0	0.397341	0.301	0.059	0	Epithelial cell
YWHAB	6.54765e-36	0.397151	0.586	0.426	2.3965e-31	B cell
RBM3	1.76158e-30	0.397072	0.522	0.386	6.44755e-26	B cell
BLVRB	0	0.396989	0.654	0.45	0	Epithelial cell
H3F3B	1.07521e-48	0.396636	0.901	0.807	3.93538e-44	B cell
LGALS1	1.74375e-124	0.396485	0.874	0.738	6.38229e-120	Fibroblasts
UCP2	0	0.396332	0.435	0.171	0	Myeloid cell
RPL36A	1.90333e-49	0.396149	0.85	0.744	6.96638e-45	B cell
OAZ1	3.14291e-42	0.39609	0.811	0.711	1.15034e-37	B cell
TOP2A	0	0.396083	0.149	0.05	0	Epithelial cell
MS4A1	3.32064e-30	0.395855	0.601	0.433	1.21539e-25	B cell
RPS26	0	0.395568	0.852	0.667	0	Epithelial cell
RPL34	0	0.39522	0.955	0.851	0	Epithelial cell
ARPC1B	1.71499e-301	0.395178	0.395	0.258	6.27704e-297	T cell
KLRB1	1.4083e-164	0.39499	0.219	0.14	5.1545e-160	T cell
TRIR	4.53892e-31	0.394964	0.469	0.326	1.66129e-26	B cell
HSP90AB1	3.05231e-40	0.39482	0.822	0.712	1.11718e-35	B cell
PFDN5	0	0.394699	0.601	0.437	0	T cell
ENO1	4.87167e-24	0.394656	0.338	0.224	1.78308e-19	B cell
SH3BGRL3	6.02163e-204	0.394636	0.898	0.715	2.20398e-199	Myeloid cell
S100B	2.20984e-112	0.394433	0.172	0.068	8.08824e-108	Myeloid cell
MYL12B	8.82617e-31	0.394103	0.585	0.438	3.23047e-26	B cell
RPL10A	1.08216e-53	0.394046	0.905	0.761	3.9608e-49	Endothelial cell
RPL17	2.82213e-65	0.393992	0.941	0.881	1.03293e-60	B cell
RPS21	0	0.393473	0.946	0.826	0	Epithelial cell
CLU	1.52245e-29	0.393414	0.511	0.328	5.57233e-25	Endothelial cell
LGALS1	4.59111e-307	0.393083	0.402	0.251	1.68039e-302	Epithelial cell
ZNF331	1.91687e-24	0.393061	0.425	0.293	7.01594e-20	B cell
HNRNPK	5.95511e-33	0.392824	0.565	0.412	2.17963e-28	B cell
TUBB6	1.28522e-58	0.392665	0.453	0.204	4.70405e-54	Endothelial cell
PSME1	0	0.392612	0.419	0.27	0	T cell
NOP53	1.74737e-27	0.392571	0.539	0.41	6.39557e-23	B cell
JUNB	3.69602e-295	0.392569	0.622	0.479	1.35278e-290	T cell
RPS29	5.10562e-57	0.392472	0.93	0.881	1.86871e-52	B cell
RGCC	1.94607e-154	0.39228	0.426	0.234	7.12282e-150	Myeloid cell
UBXN1	1.88849e-27	0.390979	0.404	0.275	6.91207e-23	B cell
RPS26	1.38213e-39	0.390625	0.808	0.631	5.05872e-35	Endothelial cell
ARPC3	0	0.390398	0.477	0.321	0	T cell
PSMA2	0	0.3901	0.618	0.322	0	Epithelial cell
ECSCR	3.59815e-44	0.389895	0.639	0.4	1.31696e-39	Endothelial cell
BRK1	8.35457e-25	0.389802	0.337	0.221	3.05786e-20	B cell
TUBB	2.90772e-266	0.389784	0.478	0.219	1.06426e-261	Myeloid cell
SLC25A5	0	0.389575	0.703	0.435	0	Epithelial cell
RPL21	2.42949e-59	0.389093	0.942	0.891	8.89219e-55	B cell
PARK7	6.64422e-58	0.389035	0.589	0.309	2.43185e-53	Endothelial cell
CHCHD2	4.2309e-24	0.389024	0.61	0.513	1.54855e-19	B cell
RPS26	1.17992e-33	0.389002	0.84	0.777	4.31864e-29	B cell
DSTN	3.23003e-80	0.388818	0.778	0.592	1.18222e-75	Fibroblasts
GMFG	0	0.388661	0.367	0.222	0	T cell
RPL36	3.94931e-59	0.388355	0.906	0.836	1.44549e-54	B cell
NDUFS5	0	0.388224	0.744	0.48	0	Epithelial cell
ACP5	1.03035e-194	0.388114	0.407	0.198	3.7712e-190	Myeloid cell
NACA	1.06298e-51	0.388099	0.895	0.744	3.89063e-47	Endothelial cell
EIF1	2.02948e-61	0.38779	0.938	0.882	7.42811e-57	B cell
EMP3	0	0.387362	0.372	0.233	0	T cell
NR4A2	3.49151e-28	0.387265	0.551	0.404	1.27793e-23	B cell
MRPL51	0	0.386876	0.576	0.276	0	Epithelial cell
ITGB2	4.78402e-243	0.386815	0.242	0.141	1.751e-238	T cell
TYROBP	2.11414e-110	0.386812	0.173	0.115	7.73795e-106	T cell
AREG	9.42214e-13	0.386604	0.341	0.254	3.4486e-08	B cell
RPS15A	1.65326e-66	0.386054	0.95	0.9	6.05111e-62	B cell
PPDPF	1.16705e-280	0.385807	0.533	0.388	4.27153e-276	T cell
NFKBIA	1.74323e-254	0.385737	0.429	0.297	6.3804e-250	T cell
EEF1B2	9.90995e-51	0.385208	0.872	0.782	3.62714e-46	B cell
RGS2	2.02072e-15	0.385143	0.362	0.271	7.39605e-11	B cell
RPLP1	9.49519e-79	0.384999	0.985	0.962	3.47534e-74	B cell
IFI27	1.33578e-69	0.384379	0.556	0.406	4.88908e-65	Fibroblasts
OAZ1	0	0.384172	0.829	0.629	0	Epithelial cell
ERH	0	0.383926	0.646	0.349	0	Epithelial cell
NME1	0	0.383873	0.408	0.129	0	Epithelial cell
RPS17	9.65086e-41	0.38369	0.813	0.702	3.53231e-36	B cell
PPIB	0	0.383571	0.386	0.247	0	T cell
ARPC1B	0	0.383505	0.712	0.471	0	Epithelial cell
PRELID1	0	0.383249	0.642	0.359	0	Epithelial cell
PPIB	0	0.383099	0.743	0.483	0	Epithelial cell
NFKBIA	4.49726e-14	0.382369	0.572	0.478	1.64604e-09	B cell
UBA52	0	0.38235	0.78	0.647	0	T cell
RPLP0	4.22499e-50	0.382084	0.892	0.738	1.54639e-45	Endothelial cell
EIF3K	0	0.381684	0.405	0.259	0	T cell
UBE2S	0	0.381393	0.415	0.175	0	Epithelial cell
RPS26	0	0.381383	0.629	0.475	0	T cell
IGKC	6.40328e-82	0.380684	0.244	0.17	2.34366e-77	Epithelial cell
PPP1R14B	8.03339e-11	0.380569	0.27	0.141	2.9403e-06	Mast cell
MIF	0	0.380561	0.537	0.382	0	T cell
TMA7	0	0.380545	0.722	0.458	0	Epithelial cell
MT1X	8.41552e-35	0.380538	0.361	0.185	3.08016e-30	Endothelial cell
YWHAZ	8.83875e-37	0.380238	0.741	0.609	3.23507e-32	B cell
AGR2	0	0.380205	0.816	0.695	0	Epithelial cell
LSP1	3.35056e-280	0.379983	0.279	0.163	1.22634e-275	T cell
HLA-DMB	2.53009e-36	0.379802	0.43	0.258	9.26037e-32	B cell
PARK7	0	0.379465	0.56	0.258	0	Myeloid cell
PLA2G7	1.71573e-184	0.378656	0.294	0.122	6.27973e-180	Myeloid cell
RPL23	0	0.378495	0.899	0.746	0	Epithelial cell
TOMM6	0	0.378257	0.596	0.315	0	Epithelial cell
NNMT	0	0.377988	0.338	0.18	0	Epithelial cell
HMGA1	0	0.377795	0.563	0.287	0	Epithelial cell
CRIP1	2.80351e-23	0.377785	0.6	0.423	1.02611e-18	Endothelial cell
TIMP1	1.66511e-23	0.377698	0.749	0.556	6.09446e-19	Endothelial cell
TMA7	0	0.377248	0.496	0.337	0	T cell
HCST	2.71908e-279	0.376614	0.379	0.246	9.95209e-275	T cell
CLIC1	1.72721e-24	0.376601	0.557	0.445	6.32175e-20	B cell
CAVIN3	2.10728e-163	0.376387	0.473	0.249	7.71286e-159	Fibroblasts
UBA52	2.12823e-54	0.37619	0.892	0.788	7.78955e-50	B cell
B2M	0	0.376159	0.939	0.868	0	T cell
LAPTM5	0	0.376127	0.38	0.239	0	T cell
HSPE1	0	0.376097	0.747	0.498	0	Epithelial cell
TREM2	3.1241e-186	0.37588	0.318	0.138	1.14345e-181	Myeloid cell
GZMB	3.03854e-83	0.375536	0.182	0.129	1.11214e-78	T cell
LDHA	0	0.374991	0.768	0.553	0	Epithelial cell
CCT3	0	0.374971	0.6	0.302	0	Epithelial cell
ARL4C	1.08582e-19	0.374804	0.312	0.206	3.97422e-15	B cell
DSTN	2.23206e-40	0.374727	0.746	0.516	8.16957e-36	Endothelial cell
FTL	0	0.374608	0.967	0.902	0	Epithelial cell
SRP14	3.721e-34	0.374539	0.862	0.713	1.36192e-29	Endothelial cell
NOP53	1.02654e-287	0.374506	0.367	0.236	3.75724e-283	T cell
TOMM5	0	0.374166	0.512	0.221	0	Epithelial cell
NAP1L1	1.95544e-36	0.373629	0.675	0.508	7.15712e-32	B cell
C12orf75	0	0.373452	0.608	0.365	0	Epithelial cell
IRF4	6.69067e-18	0.373366	0.223	0.137	2.44885e-13	B cell
HLA-A	0	0.373081	0.771	0.632	0	T cell
ATP5MC2	0	0.373014	0.466	0.313	0	T cell
STMN1	6.03154e-25	0.372971	0.162	0.076	2.2076e-20	B cell
S100A16	0	0.372714	0.68	0.451	0	Epithelial cell
COTL1	4.57485e-251	0.372344	0.305	0.19	1.67444e-246	T cell
ATP5F1E	0	0.37219	0.68	0.521	0	T cell
LGALS3	2.9544e-148	0.372019	0.744	0.519	1.08134e-143	Myeloid cell
PFDN5	8.60828e-33	0.371912	0.773	0.68	3.15072e-28	B cell
TAGLN2	5.44869e-236	0.371763	0.381	0.26	1.99428e-231	T cell
KLF2	4.61565e-195	0.371532	0.381	0.273	1.68937e-190	T cell
RPS11	0	0.371278	0.942	0.846	0	Epithelial cell
UQCRB	0	0.371259	0.472	0.322	0	T cell
ACTB	0	0.371091	0.977	0.928	0	Epithelial cell
HMGN1	7.20956e-31	0.370587	0.559	0.412	2.63877e-26	B cell
PSMD8	0	0.370575	0.636	0.348	0	Epithelial cell
SLC25A6	7.05192e-27	0.370427	0.594	0.482	2.58107e-22	B cell
S100A8	6.77496e-115	0.370237	0.154	0.097	2.4797e-110	T cell
SET	0	0.370152	0.419	0.269	0	T cell
CCT5	0	0.370094	0.574	0.277	0	Epithelial cell
S100A10	1.09114e-215	0.369921	0.583	0.457	3.99367e-211	T cell
COX7C	1.32965e-298	0.369869	0.489	0.342	4.86666e-294	T cell
NPM1	1.70035e-244	0.368978	0.733	0.445	6.22346e-240	Myeloid cell
TUBB4B	0	0.368885	0.592	0.349	0	Epithelial cell
HLA-DRB1	2.21945e-169	0.368776	0.882	0.709	8.12342e-165	Myeloid cell
MTPN	1.10205e-29	0.368422	0.47	0.315	4.03362e-25	B cell
SLC25A6	4.12787e-09	0.36786	0.407	0.266	0.000151084	Mast cell
COTL1	4.41406e-30	0.36778	0.346	0.207	1.61559e-25	B cell
RPL41	0	0.367507	0.983	0.935	0	Epithelial cell
CST3	1.56081e-119	0.367401	0.911	0.748	5.71272e-115	Myeloid cell
S100A10	1.05628e-21	0.367197	0.899	0.791	3.8661e-17	Endothelial cell
RPL6	1.90943e-50	0.366967	0.928	0.806	6.9887e-46	Endothelial cell
EMP3	1.84177e-132	0.366737	0.63	0.41	6.74107e-128	Fibroblasts
SERF2	0	0.366309	0.686	0.54	0	T cell
ATP5F1E	4.09003e-34	0.366255	0.782	0.7	1.49699e-29	B cell
MYL6	5.95112e-295	0.365828	0.651	0.511	2.17817e-290	T cell
RHOA	3.44968e-271	0.365416	0.39	0.258	1.26262e-266	T cell
NDUFAB1	0	0.365002	0.584	0.285	0	Epithelial cell
SELENOH	8.09813e-26	0.364972	0.458	0.333	2.964e-21	B cell
HINT1	1.0472e-28	0.364958	0.66	0.541	3.83287e-24	B cell
RPS25	0	0.364536	0.924	0.777	0	Epithelial cell
PFN1	5.38981e-203	0.364403	0.866	0.66	1.97273e-198	Myeloid cell
MT1A	2.14009e-60	0.363721	0.159	0.076	7.83293e-56	Fibroblasts
SLC25A3	7.57505e-26	0.363673	0.487	0.362	2.77255e-21	B cell
CD79A	3.15374e-15	0.363507	0.589	0.518	1.1543e-10	B cell
NME2	1.6961e-22	0.36339	0.597	0.508	6.20791e-18	B cell
TPT1	1.10176e-77	0.363179	0.985	0.971	4.03255e-73	B cell
ATP5F1B	0	0.363148	0.631	0.37	0	Epithelial cell
LAPTM5	1.8751e-34	0.363142	0.615	0.438	6.86304e-30	B cell
CD81	4.91668e-190	0.362902	0.608	0.365	1.79955e-185	Myeloid cell
CD48	1.92346e-303	0.36272	0.39	0.249	7.04007e-299	T cell
TMSB10	2.41169e-48	0.36269	0.975	0.923	8.82703e-44	Endothelial cell
COX7C	3.39888e-33	0.361886	0.678	0.546	1.24402e-28	B cell
TMSB4X	0	0.361541	0.99	0.96	0	Epithelial cell
GADD45B	1.24216e-36	0.361223	0.436	0.239	4.54644e-32	Endothelial cell
CYBA	5.06569e-286	0.36109	0.564	0.416	1.85409e-281	T cell
CYP1B1	4.00372e-22	0.361027	0.271	0.15	1.4654e-17	Endothelial cell
ACTR2	9.88204e-36	0.360984	0.539	0.37	3.61693e-31	B cell
GAPDH	6.63869e-42	0.360663	0.862	0.707	2.42983e-37	Endothelial cell
PCLAF	0	0.360634	0.178	0.051	0	Epithelial cell
LCP1	0	0.360587	0.49	0.334	0	T cell
RPL15	2.48017e-53	0.360326	0.947	0.846	9.07769e-49	Endothelial cell
CD3E	9.60731e-280	0.359988	0.415	0.276	3.51637e-275	T cell
DBI	0	0.359957	0.707	0.437	0	Epithelial cell
EIF3E	1.42042e-274	0.35984	0.377	0.245	5.19889e-270	T cell
GAS5	1.34578e-31	0.359829	0.607	0.448	4.9257e-27	B cell
HCLS1	3.97683e-22	0.359827	0.389	0.275	1.45556e-17	B cell
TPM3	3.4618e-301	0.359706	0.525	0.374	1.26705e-296	T cell
GCHFR	4.70796e-143	0.359193	0.296	0.141	1.72316e-138	Myeloid cell
RAMP2	5.54988e-38	0.359119	0.748	0.525	2.03131e-33	Endothelial cell
CXCL2	1.80816e-21	0.359005	0.218	0.11	6.61806e-17	Endothelial cell
PKM	0	0.35895	0.771	0.575	0	Epithelial cell
CD7	2.3808e-242	0.358531	0.297	0.185	8.71395e-238	T cell
CREM	3.48527e-21	0.358379	0.365	0.247	1.27564e-16	B cell
PARK7	1.0522e-171	0.358061	0.642	0.386	3.85114e-167	Fibroblasts
JAK1	2.50798e-25	0.358014	0.563	0.433	9.17945e-21	B cell
SRP14	0	0.357805	0.526	0.367	0	T cell
RPS6	7.94045e-50	0.357797	0.967	0.893	2.90628e-45	Endothelial cell
S100A10	2.93974e-71	0.35776	0.815	0.707	1.07597e-66	Fibroblasts
SNRPD2	3.70658e-285	0.357722	0.333	0.206	1.35665e-280	T cell
ID3	1.57958e-27	0.357554	0.561	0.378	5.78141e-23	Endothelial cell
CST3	2.35367e-87	0.357486	0.904	0.785	8.61468e-83	Fibroblasts
PSMB3	0	0.357429	0.593	0.307	0	Epithelial cell
SNHG29	1.43142e-254	0.357414	0.385	0.259	5.23914e-250	T cell
MYL6	1.53732e-194	0.35715	0.884	0.72	5.62674e-190	Myeloid cell
SFRP1	8.84869e-60	0.356767	0.161	0.08	3.23871e-55	Fibroblasts
TOMM20	0	0.356683	0.728	0.462	0	Epithelial cell
ATP5MC1	0	0.35656	0.495	0.227	0	Epithelial cell
NSA2	1.33865e-31	0.356466	0.473	0.323	4.8996e-27	B cell
ZFP36	1.34389e-224	0.356319	0.535	0.409	4.91877e-220	T cell
EEF1B2	6.97164e-44	0.356099	0.83	0.625	2.55169e-39	Endothelial cell
SLC25A5	3.15814e-295	0.355922	0.601	0.299	1.15591e-290	Myeloid cell
PA2G4	1.25824e-54	0.355914	0.523	0.263	4.60529e-50	Endothelial cell
OLFM4	1.88385e-112	0.355772	0.377	0.288	6.89507e-108	Epithelial cell
EIF3K	0	0.355715	0.732	0.46	0	Epithelial cell
FTL	2.89184e-61	0.355688	0.978	0.938	1.05844e-56	Fibroblasts
CAV1	3.63108e-104	0.355599	0.516	0.329	1.32901e-99	Fibroblasts
DYNLL1	0	0.35558	0.81	0.598	0	Epithelial cell
SUB1	2.83159e-299	0.355461	0.455	0.307	1.03639e-294	T cell
PPDPF	1.71336e-22	0.355115	0.585	0.47	6.27108e-18	B cell
NR2F2	2.88224e-34	0.354741	0.427	0.239	1.05493e-29	Endothelial cell
MARCKSL1	4.30044e-18	0.354682	0.27	0.177	1.574e-13	B cell
MGP	4.19839e-12	0.354615	0.783	0.646	1.53665e-07	Endothelial cell
SNRPB	0	0.354429	0.59	0.306	0	Epithelial cell
RPS5	1.81209e-47	0.354377	0.876	0.695	6.63244e-43	Endothelial cell
RPL13A	1.68716e-200	0.354318	0.921	0.763	6.17518e-196	Myeloid cell
VAMP8	2.32556e-20	0.354277	0.342	0.239	8.51178e-16	B cell
CD63	1.44043e-137	0.354073	0.897	0.786	5.27211e-133	Fibroblasts
PDIA6	9.58982e-279	0.354055	0.514	0.239	3.50997e-274	Myeloid cell
RPL17	4.50468e-50	0.353548	0.944	0.838	1.64876e-45	Endothelial cell
TKT	0	0.353259	0.555	0.27	0	Epithelial cell
RPS20	0	0.353033	0.895	0.737	0	Epithelial cell
NFKB1	5.31079e-22	0.352876	0.267	0.163	1.9438e-17	B cell
FAM107B	1.27612e-17	0.352657	0.46	0.355	4.67072e-13	B cell
ZFP36	2.11135e-17	0.35258	0.643	0.549	7.72776e-13	B cell
NCL	1.07829e-286	0.352383	0.539	0.391	3.94665e-282	T cell
LAP3	2.56551e-276	0.35217	0.482	0.217	9.39001e-272	Myeloid cell
LYZ	1.35788e-233	0.352119	0.785	0.654	4.96999e-229	Epithelial cell
ARPC5	1.17928e-25	0.352074	0.459	0.326	4.3163e-21	B cell
RNH1	3.31982e-300	0.351118	0.502	0.22	1.21509e-295	Myeloid cell
CCNI	1.13943e-30	0.350897	0.602	0.469	4.17042e-26	B cell
CLIC1	4.65402e-240	0.350703	0.444	0.314	1.70342e-235	T cell
CHCHD10	7.43609e-298	0.350204	0.481	0.207	2.72169e-293	Myeloid cell
FAM49B	9.99606e-28	0.349955	0.328	0.199	3.65866e-23	B cell
CD9	4.86894e-28	0.349864	0.741	0.547	1.78208e-23	Endothelial cell
BTF3	4.99243e-41	0.34986	0.796	0.579	1.82728e-36	Endothelial cell
PRDX1	1.44697e-126	0.349843	0.723	0.5	5.29605e-122	Fibroblasts
OST4	8.10718e-300	0.34966	0.4	0.258	2.96731e-295	T cell
IGFBP2	0	0.349558	0.31	0.151	0	Epithelial cell
EIF3H	0	0.34949	0.651	0.366	0	Epithelial cell
RPS8	7.99591e-55	0.349337	0.97	0.898	2.92658e-50	Endothelial cell
S100A4	3.31986e-77	0.349311	0.648	0.482	1.2151e-72	Fibroblasts
FDX1	5.23354e-248	0.349246	0.321	0.115	1.91553e-243	Myeloid cell
KRT19	1.83809e-288	0.349014	0.907	0.847	6.7276e-284	Epithelial cell
PRRC2C	1.47393e-34	0.348837	0.658	0.499	5.39472e-30	B cell
MDH2	0	0.348754	0.543	0.251	0	Epithelial cell
TALDO1	0	0.348728	0.587	0.298	0	Epithelial cell
PSMB5	0	0.348683	0.495	0.209	0	Epithelial cell
GTF3A	1.0438e-297	0.348659	0.265	0.149	3.82041e-293	T cell
EIF4G2	6.85109e-26	0.348588	0.53	0.4	2.50757e-21	B cell
PSMB1	6.24874e-53	0.348582	0.565	0.297	2.2871e-48	Endothelial cell
SBDS	4.1329e-57	0.348478	0.562	0.283	1.51268e-52	Endothelial cell
TRBC2	9.68821e-253	0.348468	0.391	0.261	3.54598e-248	T cell
LGALS4	9.08385e-213	0.348422	0.725	0.605	3.32478e-208	Epithelial cell
MT1E	8.13611e-100	0.348345	0.481	0.298	2.9779e-95	Fibroblasts
SEPTIN9	8.41641e-25	0.348331	0.303	0.185	3.08049e-20	B cell
EEF1G	2.69233e-207	0.348315	0.778	0.512	9.85421e-203	Myeloid cell
TLE5	3.8743e-27	0.348198	0.433	0.295	1.41803e-22	B cell
YWHAB	5.36759e-284	0.348103	0.468	0.323	1.96459e-279	T cell
MSN	5.12129e-285	0.348026	0.371	0.237	1.87444e-280	T cell
TRBC1	5.68678e-193	0.347934	0.295	0.194	2.08142e-188	T cell
EIF3F	8.25221e-301	0.347846	0.309	0.183	3.02039e-296	T cell
EIF3H	2.38231e-27	0.347623	0.471	0.331	8.71948e-23	B cell
LGMN	6.01125e-145	0.347586	0.394	0.213	2.20018e-140	Myeloid cell
RPS3	6.35754e-46	0.347333	0.946	0.826	2.32692e-41	Endothelial cell
SERBP1	1.01116e-25	0.347328	0.509	0.384	3.70095e-21	B cell
CCDC50	4.29764e-14	0.347199	0.342	0.255	1.57298e-09	B cell
SH3BGRL3	2.7265e-105	0.347129	0.704	0.499	9.97928e-101	Fibroblasts
BANF1	0	0.347101	0.549	0.244	0	Epithelial cell
FIS1	2.08932e-52	0.346987	0.585	0.317	7.64712e-48	Endothelial cell
PSME2	0	0.346863	0.611	0.353	0	Epithelial cell
RPS29	0	0.346753	0.948	0.85	0	Epithelial cell
SAP18	6.9315e-25	0.346575	0.42	0.296	2.537e-20	B cell
RHOA	1.91245e-23	0.346566	0.519	0.398	6.99974e-19	B cell
MT1E	0	0.346502	0.43	0.243	0	Epithelial cell
FCMR	1.93026e-23	0.346246	0.372	0.244	7.06496e-19	B cell
UQCR11	1.10859e-284	0.346035	0.361	0.229	4.05756e-280	T cell
SERPINB1	0	0.346002	0.718	0.492	0	Epithelial cell
PKM	3.46617e-230	0.345832	0.654	0.384	1.26865e-225	Myeloid cell
HLA-DMA	4.13674e-194	0.345798	0.636	0.379	1.51409e-189	Myeloid cell
COX8A	5.00093e-268	0.345788	0.29	0.175	1.83039e-263	T cell
HMGB1	2.25813e-32	0.345475	0.798	0.697	8.265e-28	B cell
CD59	1.03723e-35	0.345414	0.866	0.72	3.79635e-31	Endothelial cell
ANXA1	1.32919e-06	0.345327	0.216	0.168	0.0486498	B cell
GNAI2	4.41056e-25	0.34525	0.398	0.27	1.61431e-20	B cell
ARPC2	0	0.345162	0.816	0.615	0	Epithelial cell
CALM2	1.49764e-28	0.345106	0.686	0.566	5.48152e-24	B cell
OAZ1	1.81694e-216	0.345036	0.886	0.724	6.65019e-212	Myeloid cell
SRP14	2.16133e-28	0.344935	0.688	0.579	7.9107e-24	B cell
COMMD6	1.54664e-35	0.344755	0.571	0.394	5.66086e-31	B cell
ACTG2	2.11713e-51	0.344686	0.109	0.047	7.74889e-47	Fibroblasts
HSPA8	0	0.344371	0.777	0.546	0	Epithelial cell
KRT8	0	0.344247	0.861	0.759	0	Epithelial cell
RACK1	2.07694e-141	0.34402	0.887	0.749	7.6018e-137	Fibroblasts
SNRPE	0	0.343769	0.564	0.261	0	Epithelial cell
SLC25A6	1.73324e-241	0.343441	0.676	0.384	6.34382e-237	Myeloid cell
TPT1	0	0.343285	0.99	0.959	0	Epithelial cell
MYL6	7.37497e-42	0.343282	0.898	0.778	2.69931e-37	Endothelial cell
LPL	5.42653e-120	0.343217	0.125	0.035	1.98616e-115	Myeloid cell
PRDX1	7.76979e-11	0.343168	0.469	0.405	2.84382e-06	B cell
PSME2	1.75478e-238	0.343062	0.269	0.164	6.42266e-234	T cell
RPL29	1.21096e-44	0.342809	0.926	0.8	4.43225e-40	Endothelial cell
FCER1G	2.75151e-10	0.342662	0.105	0.06	1.00708e-05	B cell
LDHA	5.21123e-42	0.342648	0.724	0.472	1.90736e-37	Endothelial cell
TRIR	9.89697e-291	0.342612	0.355	0.222	3.62239e-286	T cell
RPS4X	2.44521e-183	0.342559	0.919	0.753	8.94973e-179	Myeloid cell
CFL1	3.57077e-11	0.342389	0.646	0.473	1.30694e-06	Mast cell
PLAC8	1.74344e-20	0.342242	0.319	0.208	6.38118e-16	B cell
PSMA7	6.34231e-287	0.34216	0.429	0.285	2.32135e-282	T cell
BTG1	0	0.341858	0.703	0.544	0	T cell
RPS4X	1.75868e-167	0.34175	0.956	0.87	6.43693e-163	Fibroblasts
DAB2	2.69072e-188	0.3412	0.46	0.24	9.84832e-184	Myeloid cell
COX8A	0	0.341044	0.684	0.418	0	Epithelial cell
GNAI2	2.83061e-273	0.340984	0.309	0.188	1.03603e-268	T cell
PSMA7	1.25102e-226	0.340343	0.732	0.453	4.57886e-222	Myeloid cell
ATP5MG	4.26907e-18	0.340247	0.57	0.476	1.56252e-13	B cell
EIF3H	1.24318e-273	0.340109	0.32	0.197	4.55015e-269	T cell
ATP5MC3	3.34951e-10	0.340081	0.38	0.232	1.22595e-05	Mast cell
GSTM3	0	0.339992	0.372	0.156	0	Epithelial cell
HNRNPA3	2.03441e-27	0.339851	0.622	0.482	7.44616e-23	B cell
CCNI	5.05977e-285	0.339621	0.445	0.301	1.85193e-280	T cell
AKR1A1	6.34539e-294	0.339589	0.409	0.157	2.32248e-289	Myeloid cell
EIF5A	0	0.339537	0.496	0.227	0	Epithelial cell
HLA-A	2.24409e-38	0.339518	0.851	0.754	8.21358e-34	B cell
AKAP12	3.08884e-18	0.339487	0.291	0.174	1.13055e-13	Endothelial cell
ATP5MF	0	0.339425	0.654	0.393	0	Epithelial cell
TM4SF1	5.91171e-25	0.339359	0.837	0.674	2.16375e-20	Endothelial cell
ALOX5AP	2.71042e-16	0.33932	0.267	0.178	9.92042e-12	B cell
RPS23	9.92714e-49	0.339197	0.953	0.861	3.63343e-44	Endothelial cell
PARK7	3.3672e-261	0.339123	0.322	0.201	1.23243e-256	T cell
IFI27	4.90598e-25	0.339093	0.806	0.676	1.79564e-20	Endothelial cell
SELENOW	1.85696e-28	0.339053	0.77	0.581	6.79667e-24	Endothelial cell
MYL9	1.2124e-42	0.338669	0.34	0.155	4.43749e-38	Endothelial cell
GPNMB	1.72886e-120	0.33837	0.482	0.305	6.32779e-116	Myeloid cell
ZFAS1	1.46864e-29	0.338326	0.613	0.457	5.37538e-25	B cell
CALM3	2.07838e-16	0.33829	0.237	0.156	7.60708e-12	B cell
XRCC5	3.79352e-29	0.338205	0.454	0.312	1.38847e-24	B cell
CST7	2.49859e-165	0.338195	0.313	0.218	9.14511e-161	T cell
RPL5	6.33239e-43	0.337895	0.92	0.796	2.31772e-38	Endothelial cell
SELL	9.91157e-26	0.337888	0.363	0.229	3.62773e-21	B cell
GRASP	1.9261e-20	0.337839	0.213	0.121	7.0497e-16	B cell
ARPC2	1.489e-186	0.337698	0.815	0.602	5.4499e-182	Myeloid cell
EIF4A1	1.10104e-111	0.337562	0.749	0.549	4.02991e-107	Fibroblasts
NNMT	6.48726e-76	0.337476	0.76	0.604	2.3744e-71	Fibroblasts
LMNA	0	0.337414	0.787	0.598	0	Epithelial cell
SPCS1	0	0.337284	0.658	0.392	0	Epithelial cell
HIGD2A	2.20338e-19	0.337237	0.328	0.226	8.06461e-15	B cell
S100A11	3.96841e-120	0.337104	0.545	0.45	1.45248e-115	T cell
HLA-E	0	0.336987	0.661	0.501	0	T cell
RACK1	2.51563e-41	0.336839	0.886	0.744	9.20747e-37	Endothelial cell
DPT	3.11328e-33	0.336693	0.349	0.259	1.13949e-28	Fibroblasts
CD9	0	0.336522	0.712	0.485	0	Epithelial cell
PTMS	1.02661e-37	0.336423	0.702	0.477	3.75748e-33	Endothelial cell
RNASET2	5.12495e-21	0.336254	0.467	0.355	1.87578e-16	B cell
SPIB	5.10785e-22	0.336247	0.27	0.163	1.86952e-17	B cell
DAD1	0	0.336113	0.7	0.431	0	Epithelial cell
GAPDH	9.89206e-101	0.335935	0.846	0.674	3.62059e-96	Fibroblasts
RPSA	7.03617e-199	0.335762	0.815	0.564	2.57531e-194	Myeloid cell
CD74	1.02629e-134	0.335443	0.956	0.835	3.75632e-130	Myeloid cell
CLEC10A	1.41891e-110	0.334966	0.153	0.056	5.19336e-106	Myeloid cell
BLOC1S1	1.85098e-19	0.33495	0.301	0.201	6.77476e-15	B cell
RAN	3.62629e-306	0.334911	0.527	0.236	1.32726e-301	Myeloid cell
EEF1D	9.36679e-33	0.334863	0.8	0.708	3.42834e-28	B cell
IL33	4.97631e-36	0.334808	0.415	0.221	1.82138e-31	Endothelial cell
FLNA	6.35744e-236	0.334796	0.268	0.162	2.32689e-231	T cell
TFF2	1.41079e-270	0.334777	0.522	0.361	5.16362e-266	Epithelial cell
SRSF3	1.38976e-31	0.334611	0.572	0.412	5.08667e-27	B cell
COMMD6	7.88094e-277	0.334492	0.398	0.26	2.8845e-272	T cell
COX5A	0	0.333902	0.51	0.219	0	Myeloid cell
PHB	0	0.33389	0.524	0.242	0	Epithelial cell
ATP5F1B	1.00192e-18	0.333799	0.303	0.209	3.66711e-14	B cell
POMP	1.25309e-269	0.333772	0.608	0.316	4.58643e-265	Myeloid cell
NRN1	1.37121e-55	0.333531	0.336	0.126	5.01877e-51	Endothelial cell
MT2A	7.35474e-146	0.33345	0.342	0.249	2.69191e-141	T cell
RPL10	0	0.333396	0.987	0.937	0	Epithelial cell
COX7A2	0	0.33327	0.712	0.47	0	Epithelial cell
CTSW	7.1729e-161	0.33319	0.207	0.13	2.62535e-156	T cell
SNX2	2.10522e-24	0.332899	0.374	0.243	7.7053e-20	B cell
RBX1	5.35544e-19	0.332876	0.297	0.2	1.96015e-14	B cell
C11orf96	6.0907e-19	0.332734	0.315	0.191	2.22926e-14	Endothelial cell
DDX21	2.00059e-29	0.332695	0.444	0.295	7.32237e-25	B cell
RGCC	3.56982e-60	0.332567	0.318	0.199	1.30659e-55	Fibroblasts
RPL10A	7.49358e-181	0.332556	0.858	0.636	2.74272e-176	Myeloid cell
RPL8	5.7076e-48	0.332535	0.94	0.838	2.08904e-43	Endothelial cell
PTMS	0	0.332476	0.525	0.274	0	Epithelial cell
CALR	1.50265e-208	0.332303	0.321	0.214	5.49983e-204	T cell
BASP1	2.69343e-16	0.332209	0.334	0.242	9.85822e-12	B cell
YBX3	1.72524e-33	0.332132	0.8	0.614	6.31454e-29	Endothelial cell
APOC2	3.163e-40	0.332081	0.164	0.101	1.15769e-35	Myeloid cell
EIF4A1	7.64696e-190	0.331015	0.778	0.536	2.79886e-185	Myeloid cell
C1QBP	6.11445e-30	0.331012	0.287	0.163	2.23795e-25	B cell
RPL4	6.11803e-212	0.330908	0.74	0.461	2.23926e-207	Myeloid cell
HNRNPC	2.23618e-23	0.330898	0.572	0.443	8.18464e-19	B cell
STK17A	1.72757e-26	0.330809	0.52	0.37	6.32309e-22	B cell
RPS18	1.95545e-192	0.330751	0.959	0.832	7.15713e-188	Myeloid cell
HYAL2	5.709e-30	0.33074	0.675	0.475	2.08955e-25	Endothelial cell
WASF2	1.2917e-25	0.3304	0.361	0.234	4.72776e-21	B cell
C9orf16	2.70331e-263	0.330308	0.274	0.162	9.8944e-259	T cell
CFL1	2.53442e-117	0.330248	0.791	0.598	9.27622e-113	Fibroblasts
SNHG5	2.09494e-21	0.330229	0.519	0.402	7.6677e-17	B cell
RPL28	0	0.330223	0.983	0.933	0	Epithelial cell
TRBC2	7.47864e-19	0.330129	0.287	0.184	2.73726e-14	B cell
UBL5	0	0.330111	0.748	0.508	0	Epithelial cell
ANXA2	1.51492e-86	0.330063	0.79	0.634	5.54477e-82	Fibroblasts
ANP32B	3.82559e-23	0.329838	0.476	0.354	1.4002e-18	B cell
MYH9	2.38093e-230	0.329657	0.378	0.257	8.71445e-226	T cell
REL	1.95593e-32	0.329476	0.538	0.363	7.15889e-28	B cell
TUBB4B	8.78663e-46	0.329414	0.498	0.262	3.21599e-41	Endothelial cell
RPS17	3.54e-178	0.329061	0.783	0.535	1.29568e-173	Myeloid cell
ACTG1	2.53217e-34	0.328994	0.919	0.822	9.26801e-30	Endothelial cell
PSMA2	2.74361e-18	0.328956	0.344	0.247	1.00419e-13	B cell
LSM7	5.13607e-23	0.328806	0.361	0.245	1.87985e-18	B cell
CYCS	0	0.328704	0.594	0.332	0	Epithelial cell
GZMA	2.27013e-119	0.328659	0.323	0.242	8.30892e-115	T cell
S100A6	4.34093e-83	0.3285	0.732	0.656	1.58882e-78	T cell
GUK1	2.45386e-37	0.328248	0.76	0.544	8.98137e-33	Endothelial cell
SNHG6	1.82107e-24	0.32809	0.482	0.346	6.66531e-20	B cell
EIF1AX	0	0.32806	0.669	0.398	0	Epithelial cell
OGN	1.16147e-48	0.328004	0.373	0.262	4.2511e-44	Fibroblasts
CD3D	8.65262e-244	0.327889	0.442	0.307	3.16695e-239	T cell
TMA7	6.18297e-28	0.32784	0.613	0.491	2.26303e-23	B cell
SNU13	0	0.327729	0.599	0.32	0	Epithelial cell
ATP5PO	0	0.32763	0.591	0.313	0	Epithelial cell
UQCRB	0	0.327619	0.768	0.523	0	Epithelial cell
PPP1R14A	8.92258e-51	0.327552	0.208	0.122	3.26576e-46	Fibroblasts
APRT	2.26797e-274	0.327532	0.34	0.213	8.30098e-270	T cell
EDN1	1.22578e-13	0.327419	0.287	0.186	4.48647e-09	Endothelial cell
CREM	3.1025e-183	0.327234	0.329	0.225	1.13554e-178	T cell
ARHGAP18	1.67911e-219	0.327188	0.518	0.267	6.14571e-215	Myeloid cell
SERF2	5.48946e-202	0.327098	0.899	0.723	2.0092e-197	Myeloid cell
GABARAP	1.57101e-218	0.327009	0.334	0.221	5.75007e-214	T cell
LDHB	4.45e-20	0.326918	0.359	0.257	1.62875e-15	B cell
MZT2B	4.83296e-261	0.326773	0.287	0.173	1.76891e-256	T cell
CST3	7.08345e-14	0.326407	0.22	0.2	2.59261e-09	T cell
MYL12B	2.22307e-259	0.326337	0.537	0.393	8.13666e-255	T cell
VDAC1	7.73118e-276	0.326185	0.523	0.246	2.82969e-271	Myeloid cell
CSTB	0	0.326183	0.855	0.701	0	Epithelial cell
BZW1	9.63556e-261	0.326122	0.344	0.219	3.52671e-256	T cell
IKZF3	6.70894e-20	0.326083	0.402	0.288	2.45554e-15	B cell
CD48	1.48218e-23	0.325936	0.508	0.367	5.42494e-19	B cell
CTSZ	1.52066e-07	0.325914	0.215	0.122	0.00556576	Mast cell
POMP	2.01126e-156	0.32577	0.555	0.315	7.3614e-152	Fibroblasts
STUB1	4.96133e-07	0.325571	0.239	0.144	0.018159	Mast cell
RPL38	0	0.325553	0.9	0.752	0	Epithelial cell
EEF1A1	3.40677e-59	0.325514	0.99	0.956	1.24691e-54	Endothelial cell
SET	0	0.325249	0.772	0.524	0	Epithelial cell
GPX2	0	0.32524	0.582	0.407	0	Epithelial cell
BSG	0	0.325133	0.622	0.371	0	Epithelial cell
MEDAG	1.00039e-65	0.324868	0.266	0.155	3.66153e-61	Fibroblasts
NDUFA4	0	0.324867	0.801	0.576	0	Epithelial cell
PSMB2	0	0.324859	0.529	0.24	0	Epithelial cell
H3F3B	0	0.324697	0.762	0.619	0	T cell
TPT1	8.807e-52	0.324693	0.993	0.964	3.22345e-47	Endothelial cell
EIF3G	5.89051e-19	0.324688	0.352	0.253	2.15599e-14	B cell
SNRPF	0	0.324597	0.495	0.212	0	Epithelial cell
HNRNPAB	0	0.324503	0.626	0.355	0	Epithelial cell
NME2	5.22277e-126	0.324416	0.803	0.603	1.91159e-121	Fibroblasts
NR3C1	4.50265e-21	0.324235	0.333	0.222	1.64801e-16	B cell
NR4A3	8.73636e-17	0.324211	0.172	0.098	3.19759e-12	B cell
CD37	1.19983e-275	0.324194	0.355	0.224	4.39149e-271	T cell
COX6C	1.575e-233	0.324109	0.372	0.251	5.76466e-229	T cell
FXYD5	1.61913e-19	0.324036	0.409	0.295	5.92617e-15	B cell
SET	3.04288e-25	0.324001	0.58	0.448	1.11372e-20	B cell
HNRNPA1	4.76457e-39	0.32391	0.766	0.537	1.74388e-34	Endothelial cell
ATP5MC3	4.22817e-15	0.323903	0.383	0.299	1.54755e-10	B cell
RAB13	1.48483e-242	0.323878	0.301	0.104	5.43464e-238	Myeloid cell
SAP18	0	0.323766	0.694	0.421	0	Epithelial cell
SLC40A1	7.01108e-49	0.323382	0.199	0.122	2.56612e-44	Myeloid cell
SELE	1.87347e-08	0.323262	0.105	0.059	0.000685709	Endothelial cell
KRT23	0	0.323225	0.19	0.085	0	Epithelial cell
CDC42	4.35304e-260	0.323194	0.447	0.309	1.59325e-255	T cell
SOD1	0	0.323181	0.755	0.509	0	Epithelial cell
YWHAZ	4.96047e-256	0.323157	0.577	0.434	1.81558e-251	T cell
SSR2	7.91685e-264	0.32304	0.334	0.21	2.89765e-259	T cell
TOMM5	9.70504e-54	0.323021	0.444	0.203	3.55214e-49	Endothelial cell
CD99	7.20427e-267	0.322812	0.334	0.209	2.63684e-262	T cell
RPS7	3.28295e-46	0.32277	0.936	0.832	1.20159e-41	Endothelial cell
SOCS1	2.23092e-230	0.322596	0.256	0.154	8.16539e-226	T cell
CD79B	7.40344e-19	0.322509	0.449	0.343	2.70973e-14	B cell
RPL7	3.32878e-41	0.322249	0.915	0.783	1.21837e-36	Endothelial cell
IFI6	4.95413e-113	0.322228	0.501	0.315	1.81326e-108	Myeloid cell
TPI1	0	0.322186	0.724	0.49	0	Epithelial cell
TPM4	2.03826e-29	0.322171	0.818	0.656	7.46022e-25	Endothelial cell
COX6A1	2.54338e-243	0.322141	0.328	0.21	9.30901e-239	T cell
FAU	0	0.321898	0.926	0.789	0	Epithelial cell
NUDC	0	0.321848	0.515	0.234	0	Epithelial cell
ERP29	3.06623e-18	0.321647	0.505	0.412	1.12227e-13	B cell
GSTO1	0	0.321319	0.561	0.289	0	Epithelial cell
SUMO2	3.63873e-276	0.32129	0.436	0.293	1.33181e-271	T cell
RPS10	2.32925e-18	0.321173	0.344	0.245	8.52529e-14	B cell
CAP1	8.11004e-23	0.32102	0.382	0.261	2.96836e-18	B cell
ATP5F1B	4.75576e-267	0.32097	0.521	0.246	1.74066e-262	Myeloid cell
NSUN5	4.67798e-188	0.32094	0.14	0.019	1.71219e-183	Fibroblasts
PAK2	3.25944e-26	0.32091	0.431	0.287	1.19299e-21	B cell
PNRC1	3.31417e-294	0.320818	0.585	0.424	1.21302e-289	T cell
UQCRH	3.72399e-220	0.32065	0.306	0.197	1.36302e-215	T cell
PPIA	4.72209e-122	0.320616	0.821	0.626	1.72833e-117	Fibroblasts
EIF1	8.12658e-41	0.320612	0.93	0.83	2.97441e-36	Endothelial cell
ATP5MG	0	0.320258	0.735	0.479	0	Epithelial cell
NCF1	2.12168e-19	0.32022	0.427	0.318	7.76556e-15	B cell
GPX4	3.25135e-14	0.319884	0.441	0.355	1.19003e-09	B cell
MOB1A	9.30558e-29	0.319674	0.417	0.273	3.40593e-24	B cell
RPL35	1.20576e-193	0.319647	0.867	0.644	4.4132e-189	Myeloid cell
SLC25A3	0	0.319614	0.68	0.439	0	Epithelial cell
UCP2	1.78875e-26	0.319436	0.338	0.209	6.547e-22	B cell
RPL27	8.38623e-36	0.319412	0.81	0.617	3.06944e-31	Endothelial cell
SNRPG	0	0.318846	0.59	0.301	0	Epithelial cell
CCND1	5.11612e-37	0.318816	0.323	0.152	1.87255e-32	Endothelial cell
NDUFV2	0	0.318737	0.608	0.346	0	Epithelial cell
FTH1	0	0.31868	0.975	0.919	0	Epithelial cell
NDUFA4	3.79913e-251	0.318618	0.398	0.268	1.39052e-246	T cell
TGFB1	1.60325e-22	0.318599	0.26	0.157	5.86806e-18	B cell
CCL5	4.24312e-117	0.318598	0.435	0.351	1.55303e-112	T cell
RACK1	5.84906e-183	0.318533	0.868	0.646	2.14081e-178	Myeloid cell
TUBB	9.56037e-46	0.3185	0.58	0.328	3.49919e-41	Endothelial cell
DEK	0	0.318487	0.669	0.418	0	Epithelial cell
PNRC1	1.70003e-27	0.318369	0.743	0.628	6.22228e-23	B cell
SUMO2	3.29808e-27	0.318342	0.581	0.45	1.20713e-22	B cell
TIMM13	0	0.31834	0.486	0.216	0	Epithelial cell
XRCC6	0	0.318074	0.547	0.27	0	Epithelial cell
PFDN2	0	0.317925	0.584	0.303	0	Epithelial cell
OST4	0	0.317805	0.717	0.453	0	Epithelial cell
MRC1	1.72177e-181	0.317803	0.452	0.24	6.30186e-177	Myeloid cell
PDLIM4	9.65409e-45	0.317779	0.323	0.136	3.5335e-40	Endothelial cell
PPP1R14B	8.18955e-152	0.31775	0.495	0.269	2.99746e-147	Fibroblasts
TRAC	5.93619e-196	0.317611	0.324	0.218	2.1727e-191	T cell
RPS10	0	0.317545	0.476	0.221	0	Epithelial cell
RPS9	2.09133e-173	0.31744	0.916	0.774	7.65449e-169	Myeloid cell
SARAF	7.75883e-264	0.317215	0.497	0.352	2.83981e-259	T cell
HMGB1	4.65414e-264	0.317192	0.629	0.485	1.70346e-259	T cell
SELL	6.83575e-163	0.317187	0.181	0.108	2.50195e-158	T cell
ENO1	3.13669e-204	0.317153	0.31	0.204	1.14806e-199	T cell
SEC61B	1.00583e-241	0.317118	0.301	0.187	3.68143e-237	T cell
BIRC3	2.47707e-22	0.317097	0.599	0.471	9.06634e-18	B cell
ATP6V1F	2.0889e-16	0.317062	0.279	0.194	7.64557e-12	B cell
ATP6V1G1	3.65513e-250	0.316981	0.349	0.225	1.33781e-245	T cell
PLEK	8.84529e-17	0.316927	0.219	0.135	3.23746e-12	B cell
CDV3	5.41754e-250	0.316847	0.333	0.212	1.98287e-245	T cell
H2AFZ	8.91312e-194	0.316339	0.575	0.318	3.26229e-189	Myeloid cell
ATP5PF	0	0.316263	0.649	0.376	0	Epithelial cell
TUBA1C	0	0.31622	0.518	0.279	0	Epithelial cell
PCBD1	0	0.316185	0.543	0.26	0	Epithelial cell
OAZ1	7.71762e-122	0.316166	0.784	0.578	2.82472e-117	Fibroblasts
FYTTD1	3.34934e-17	0.31616	0.224	0.14	1.22589e-12	B cell
RPS14	1.17958e-45	0.316065	0.958	0.877	4.31738e-41	Endothelial cell
PLD3	1.61909e-176	0.315735	0.428	0.222	5.92604e-172	Myeloid cell
PPP1CA	7.02542e-233	0.315716	0.218	0.124	2.57137e-228	T cell
DUT	0	0.315693	0.51	0.25	0	Epithelial cell
S100A4	1.28777e-15	0.315683	0.415	0.321	4.71337e-11	B cell
LIMD2	3.12662e-230	0.315624	0.267	0.162	1.14438e-225	T cell
SERBP1	6.52294e-238	0.315383	0.361	0.238	2.38746e-233	T cell
ATP5MC3	1.91407e-207	0.315364	0.281	0.18	7.00569e-203	T cell
RPL36AL	1.22833e-21	0.315074	0.651	0.56	4.49581e-17	B cell
LSM4	0	0.315015	0.552	0.272	0	Epithelial cell
EIF1	0	0.31494	0.936	0.834	0	Epithelial cell
IRF2BP2	3.16175e-18	0.314879	0.284	0.19	1.15723e-13	B cell
COX4I1	0	0.314876	0.875	0.694	0	Epithelial cell
PSMA7	4.03287e-22	0.314669	0.524	0.408	1.47607e-17	B cell
CHD4	5.07877e-22	0.314622	0.322	0.209	1.85888e-17	B cell
RPL23A	5.87111e-151	0.314596	0.871	0.674	2.14889e-146	Myeloid cell
PSMA5	0	0.314596	0.544	0.253	0	Epithelial cell
CLIC1	2.40985e-125	0.314562	0.699	0.469	8.8203e-121	Fibroblasts
NDUFB8	1.78352e-298	0.314465	0.498	0.216	6.52785e-294	Myeloid cell
RPS6	1.91208e-159	0.314449	0.923	0.766	6.99841e-155	Myeloid cell
RTRAF	0	0.314448	0.585	0.297	0	Epithelial cell
PDCD5	0	0.314238	0.531	0.248	0	Epithelial cell
LRRFIP1	1.34717e-24	0.314041	0.486	0.343	4.93077e-20	B cell
KHDRBS1	9.28479e-21	0.313989	0.351	0.24	3.39832e-16	B cell
GADD45A	1.77844e-37	0.313626	0.329	0.155	6.50927e-33	Endothelial cell
COX6B1	8.76133e-228	0.313612	0.35	0.231	3.20673e-223	T cell
CKS2	0	0.313578	0.301	0.109	0	Epithelial cell
SERTAD1	4.59479e-45	0.313514	0.391	0.183	1.68174e-40	Endothelial cell
IL2RG	6.28473e-258	0.313471	0.372	0.242	2.30028e-253	T cell
PSME1	9.6572e-20	0.313355	0.497	0.393	3.53463e-15	B cell
PSMB8	1.27806e-23	0.313306	0.366	0.25	4.67782e-19	B cell
GAS5	0	0.313181	0.763	0.554	0	Epithelial cell
KLF2	3.32916e-15	0.313177	0.588	0.488	1.21851e-10	B cell
PFN1	1.3286e-35	0.313027	0.77	0.551	4.86283e-31	Endothelial cell
PPA1	5.21752e-40	0.313022	0.557	0.319	1.90966e-35	Endothelial cell
MYDGF	0	0.312895	0.559	0.29	0	Epithelial cell
MARCKSL1	0	0.312721	0.697	0.456	0	Epithelial cell
CALM1	1.08749e-174	0.312682	0.81	0.576	3.9803e-170	Myeloid cell
NDUFC2	0	0.312411	0.656	0.381	0	Epithelial cell
SF3B5	0	0.312385	0.533	0.249	0	Epithelial cell
SRGN	2.06812e-296	0.312221	0.651	0.491	7.56954e-292	T cell
ACTG1	1.12001e-102	0.312149	0.914	0.806	4.09936e-98	Fibroblasts
CFL1	1.13704e-39	0.312069	0.837	0.651	4.16167e-35	Endothelial cell
RPL10	3.04995e-46	0.312056	0.986	0.938	1.11631e-41	Endothelial cell
TAGLN2	0	0.311962	0.843	0.661	0	Epithelial cell
NAP1L1	5.25136e-245	0.311828	0.434	0.3	1.92205e-240	T cell
RAN	3.72102e-252	0.31149	0.309	0.191	1.36193e-247	T cell
RAN	6.11686e-22	0.311482	0.412	0.295	2.23883e-17	B cell
HNRNPM	6.79951e-25	0.311452	0.333	0.212	2.48869e-20	B cell
PCED1B-AS1	5.73175e-247	0.311284	0.317	0.198	2.09788e-242	T cell
RGCC	1.97814e-179	0.311253	0.3	0.202	7.24019e-175	T cell
H1FX	5.31787e-177	0.311247	0.305	0.207	1.94639e-172	T cell
HINT1	0	0.311243	0.828	0.618	0	Epithelial cell
ANXA11	5.66866e-20	0.31111	0.249	0.153	2.07479e-15	B cell
KRT7	0	0.310983	0.696	0.502	0	Epithelial cell
CCL4	5.06208e-86	0.310943	0.319	0.251	1.85277e-81	T cell
SLC25A3	9.05212e-232	0.310877	0.331	0.216	3.31317e-227	T cell
ATP5F1D	8.0183e-217	0.310847	0.333	0.221	2.93478e-212	T cell
ELOB	2.08076e-209	0.310831	0.372	0.255	7.61579e-205	T cell
SNRPB	2.90164e-21	0.310753	0.349	0.236	1.06203e-16	B cell
POLR2L	0	0.31071	0.641	0.381	0	Epithelial cell
C12orf57	2.58215e-236	0.310691	0.315	0.2	9.45092e-232	T cell
CCND1	0	0.310682	0.588	0.361	0	Epithelial cell
UBC	1.13068e-269	0.310605	0.673	0.544	4.13842e-265	T cell
ACTR3	8.67736e-28	0.310568	0.472	0.323	3.176e-23	B cell
BRK1	0	0.310484	0.603	0.316	0	Epithelial cell
HLA-B	3.15689e-38	0.310482	0.911	0.861	1.15545e-33	B cell
RPL4	1.66675e-08	0.310134	0.628	0.483	0.000610046	Mast cell
MGST3	3.90463e-230	0.310128	0.549	0.286	1.42913e-225	Myeloid cell
CHCHD2	1.43052e-39	0.310065	0.712	0.473	5.23584e-35	Endothelial cell
LYVE1	1.39416e-16	0.309971	0.128	0.057	5.10278e-12	Endothelial cell
HNRNPA0	9.21304e-22	0.309916	0.333	0.22	3.37207e-17	B cell
CHCHD2	3.49436e-133	0.309705	0.749	0.518	1.27897e-128	Fibroblasts
TSPO	0	0.309677	0.81	0.598	0	Epithelial cell
FCER1G	4.36012e-77	0.309662	0.119	0.078	1.59585e-72	T cell
NDUFS5	2.34972e-240	0.309618	0.336	0.217	8.60021e-236	T cell
PSMB6	0	0.309536	0.478	0.203	0	Epithelial cell
CALM3	9.51646e-268	0.309233	0.488	0.222	3.48312e-263	Myeloid cell
PHLDA2	0	0.309198	0.663	0.459	0	Epithelial cell
H2AFV	0	0.308988	0.568	0.307	0	Epithelial cell
PTMA	4.38927e-48	0.308962	0.985	0.943	1.60652e-43	Endothelial cell
EIF5A	4.9055e-53	0.30893	0.48	0.232	1.79546e-48	Endothelial cell
NDUFB2	3.03585e-220	0.308841	0.258	0.158	1.11115e-215	T cell
JUNB	2.34294e-24	0.308387	0.781	0.623	8.57541e-20	Endothelial cell
GNAI2	1.16421e-36	0.308261	0.732	0.506	4.26113e-32	Endothelial cell
DYNLL1	5.20215e-116	0.308208	0.745	0.538	1.90404e-111	Fibroblasts
LCN6	6.98957e-35	0.308192	0.22	0.084	2.55825e-30	Endothelial cell
RAB5IF	0	0.308071	0.599	0.328	0	Epithelial cell
BCL2A1	2.59038e-13	0.307964	0.247	0.167	9.48105e-09	B cell
MTDH	1.76086e-16	0.307894	0.533	0.443	6.44491e-12	B cell
MZT2B	0	0.307764	0.658	0.391	0	Epithelial cell
RPL19	2.35765e-41	0.30774	0.951	0.853	8.62924e-37	Endothelial cell
CD24	0	0.307704	0.775	0.601	0	Epithelial cell
HSP90AB1	6.27779e-283	0.307662	0.639	0.49	2.29774e-278	T cell
SDC2	1.13367e-137	0.307603	0.21	0.083	4.14935e-133	Myeloid cell
RPL7A	1.22669e-140	0.307595	0.935	0.834	4.48979e-136	Fibroblasts
PLAAT4	1.98193e-233	0.307499	0.351	0.23	7.25405e-229	T cell
TPR	1.38589e-18	0.307449	0.409	0.3	5.07249e-14	B cell
HNRNPD	2.31244e-23	0.307307	0.469	0.34	8.46376e-19	B cell
RPS3A	1.546e-44	0.307124	0.968	0.889	5.6585e-40	Endothelial cell
SF3B2	3.09112e-16	0.307111	0.33	0.237	1.13138e-11	B cell
ATP5PF	9.17674e-287	0.307096	0.519	0.237	3.35878e-282	Myeloid cell
PPIA	6.2761e-210	0.307038	0.832	0.584	2.29711e-205	Myeloid cell
RPS19	1.20134e-193	0.307003	0.952	0.813	4.39701e-189	Myeloid cell
VAMP5	4.68904e-205	0.306763	0.349	0.149	1.71624e-200	Myeloid cell
JUND	4.671e-25	0.306722	0.843	0.767	1.70963e-20	B cell
TUBB	2.42653e-122	0.306521	0.589	0.368	8.88136e-118	Fibroblasts
CSTB	1.03691e-93	0.306469	0.367	0.286	3.7952e-89	T cell
S100A11	1.24947e-102	0.306382	0.863	0.707	4.57319e-98	Fibroblasts
SEM1	0	0.306186	0.68	0.421	0	Epithelial cell
LDHA	2.51455e-220	0.306145	0.415	0.292	9.20351e-216	T cell
RAP1B	9.01047e-21	0.305998	0.432	0.318	3.29792e-16	B cell
APOE	4.75388e-47	0.305511	0.273	0.174	1.73997e-42	Fibroblasts
CAPZB	4.24636e-222	0.305253	0.289	0.182	1.55421e-217	T cell
RPL31	0	0.305174	0.868	0.676	0	Epithelial cell
RANBP1	5.0977e-51	0.305013	0.444	0.206	1.86581e-46	Endothelial cell
SEC61G	0	0.304946	0.681	0.43	0	Epithelial cell
EIF4B	2.09353e-21	0.304916	0.492	0.373	7.66252e-17	B cell
SNHG29	6.79389e-39	0.304789	0.737	0.496	2.48663e-34	Endothelial cell
RPS29	1.17393e-154	0.304583	0.882	0.695	4.29669e-150	Myeloid cell
CD63	0	0.304455	0.879	0.75	0	Epithelial cell
PSMB1	1.62667e-149	0.30425	0.602	0.359	5.95379e-145	Fibroblasts
DDX5	1.29722e-35	0.304239	0.862	0.762	4.74797e-31	B cell
FN1	2.54412e-57	0.30422	0.347	0.236	9.31175e-53	Myeloid cell
PCBP1	2.04012e-215	0.304111	0.329	0.217	7.46704e-211	T cell
RPS20	8.85069e-157	0.304096	0.84	0.623	3.23944e-152	Myeloid cell
TNFAIP3	9.82864e-234	0.304094	0.486	0.348	3.59738e-229	T cell
HNRNPAB	6.87601e-151	0.304092	0.502	0.276	2.51669e-146	Fibroblasts
COX6C	7.34502e-15	0.30394	0.453	0.364	2.68835e-10	B cell
HADHA	9.0925e-20	0.303934	0.311	0.207	3.32795e-15	B cell
MX1	8.80878e-12	0.303896	0.206	0.141	3.2241e-07	B cell
CALM1	1.88783e-25	0.303744	0.723	0.622	6.90966e-21	B cell
LYN	3.48335e-25	0.303686	0.353	0.223	1.27494e-20	B cell
CRIP1	0	0.303616	0.814	0.64	0	Epithelial cell
PFN1	1.01703e-119	0.30355	0.745	0.532	3.72244e-115	Fibroblasts
RPS9	1.17232e-134	0.303479	0.938	0.831	4.29082e-130	Fibroblasts
RPS18	3.39194e-45	0.303427	0.977	0.929	1.24149e-40	Endothelial cell
SRGN	2.43844e-08	0.30338	0.533	0.493	0.000892495	B cell
NR4A1	7.03971e-14	0.303287	0.469	0.377	2.5766e-09	B cell
RAN	7.07026e-156	0.303216	0.577	0.333	2.58778e-151	Fibroblasts
MYDGF	1.4761e-300	0.303213	0.424	0.166	5.40266e-296	Myeloid cell
COX6C	0	0.303156	0.765	0.535	0	Epithelial cell
EFHD2	1.15006e-155	0.303129	0.26	0.175	4.20933e-151	T cell
GZMM	6.00738e-196	0.303117	0.198	0.115	2.19876e-191	T cell
SOD1	2.74418e-215	0.302953	0.369	0.251	1.0044e-210	T cell
XRCC5	0	0.302912	0.696	0.433	0	Epithelial cell
SUB1	0	0.302828	0.74	0.489	0	Epithelial cell
EEF1B2	4.20126e-175	0.302726	0.8	0.542	1.5377e-170	Myeloid cell
CCT6A	0	0.302721	0.563	0.282	0	Epithelial cell
MORF4L1	1.87381e-249	0.30265	0.369	0.241	6.85832e-245	T cell
S100A16	3.91265e-41	0.302494	0.602	0.351	1.43207e-36	Endothelial cell
APPL1	2.13662e-22	0.302338	0.308	0.194	7.82024e-18	B cell
VEGFB	5.23044e-19	0.302329	0.205	0.121	1.91439e-14	B cell
HSBP1	0	0.302301	0.668	0.396	0	Epithelial cell
EIF3I	0	0.302256	0.491	0.206	0	Epithelial cell
FTH1	1.07194e-98	0.301881	0.981	0.942	3.92341e-94	Fibroblasts
ZFP36L2	2.13684e-241	0.301871	0.634	0.498	7.82106e-237	T cell
IRF1	3.95818e-208	0.301701	0.422	0.298	1.44873e-203	T cell
POLR2L	6.18732e-146	0.301606	0.534	0.304	2.26462e-141	Fibroblasts
RPL18A	3.97873e-40	0.301567	0.952	0.846	1.45626e-35	Endothelial cell
RANBP1	2.71456e-281	0.301558	0.343	0.117	9.93556e-277	Myeloid cell
COX5A	0	0.301503	0.62	0.348	0	Epithelial cell
EIF3M	1.96253e-17	0.301337	0.316	0.22	7.18307e-13	B cell
TPI1	5.89681e-171	0.301263	0.278	0.186	2.15829e-166	T cell
PRF1	2.26493e-95	0.301253	0.168	0.113	8.28986e-91	T cell
CREG1	4.51953e-200	0.301204	0.496	0.257	1.65419e-195	Myeloid cell
HSP90B1	2.63949e-177	0.300892	0.703	0.455	9.66081e-173	Myeloid cell
HOPX	2.65468e-12	0.300847	0.114	0.063	9.71639e-08	B cell
TOMM7	5.82324e-23	0.300831	0.64	0.518	2.13136e-18	B cell
PLAAT3	0	0.300708	0.554	0.313	0	Epithelial cell
C12orf57	1.7276e-11	0.30069	0.374	0.297	6.32321e-07	B cell
EIF3G	0	0.300523	0.577	0.295	0	Epithelial cell
RNASET2	0	0.300435	0.588	0.367	0	Epithelial cell
C12orf75	1.04837e-17	0.300403	0.176	0.1	3.83714e-13	B cell
TKT	7.43481e-17	0.300365	0.212	0.132	2.72121e-12	B cell
PGC	3.74135e-119	0.300268	0.204	0.134	1.36937e-114	Epithelial cell
UQCR10	0	0.300223	0.651	0.402	0	Epithelial cell
EIF4A1	3.22818e-228	0.300041	0.42	0.292	1.18155e-223	T cell
SRM	1.22886e-57	0.299948	0.329	0.118	4.49776e-53	Endothelial cell
SRI	0	0.299941	0.68	0.433	0	Epithelial cell
ACTR3	2.91591e-220	0.299877	0.327	0.214	1.06725e-215	T cell
GPSM3	1.6701e-244	0.299343	0.249	0.145	6.11274e-240	T cell
CLTA	5.7715e-275	0.299266	0.561	0.272	2.11243e-270	Myeloid cell
RPL17	2.43915e-159	0.299251	0.918	0.742	8.92752e-155	Myeloid cell
WARS	7.52511e-44	0.299055	0.392	0.186	2.75427e-39	Endothelial cell
SLC9A3R2	3.79619e-26	0.298917	0.521	0.332	1.38944e-21	Endothelial cell
EEF1G	5.32031e-35	0.29884	0.829	0.637	1.94729e-30	Endothelial cell
GM2A	1.07672e-196	0.298833	0.378	0.174	3.94089e-192	Myeloid cell
KDM6B	3.23589e-20	0.298822	0.384	0.263	1.18437e-15	B cell
COTL1	0	0.2988	0.515	0.258	0	Epithelial cell
CCT3	1.33129e-21	0.298603	0.276	0.171	4.87265e-17	B cell
HSPA8	1.29383e-279	0.298495	0.511	0.361	4.73554e-275	T cell
FN1	3.42521e-111	0.298389	0.163	0.102	1.25366e-106	Epithelial cell
HSPA8	2.22026e-16	0.298291	0.552	0.459	8.12637e-12	B cell
ERH	1.10883e-15	0.298184	0.329	0.242	4.05843e-11	B cell
ATP5PO	3.50424e-243	0.297232	0.24	0.139	1.28259e-238	T cell
RAN	2.1286e-39	0.297049	0.58	0.341	7.79089e-35	Endothelial cell
PSMA7	4.87049e-117	0.297012	0.706	0.483	1.78265e-112	Fibroblasts
ENO1	5.77691e-118	0.296974	0.603	0.381	2.11441e-113	Fibroblasts
PSMB6	5.50482e-308	0.296966	0.431	0.167	2.01482e-303	Myeloid cell
SAP18	1.30484e-244	0.296935	0.311	0.194	4.77583e-240	T cell
C19orf53	3.52619e-241	0.296855	0.268	0.161	1.29062e-236	T cell
EDF1	6.24853e-40	0.296847	0.658	0.409	2.28702e-35	Endothelial cell
PTGES3	0	0.296841	0.716	0.468	0	Epithelial cell
KCTD12	1.27031e-33	0.296832	0.547	0.327	4.64947e-29	Endothelial cell
EID1	1.67624e-110	0.29672	0.744	0.542	6.13519e-106	Fibroblasts
PLEKHO1	8.18282e-245	0.296657	0.45	0.202	2.995e-240	Myeloid cell
UXT	7.0161e-247	0.296581	0.247	0.143	2.56796e-242	T cell
RPL7A	7.84861e-182	0.296494	0.922	0.743	2.87267e-177	Myeloid cell
RPS11	3.00465e-137	0.296354	0.885	0.711	1.09973e-132	Myeloid cell
SCAF11	4.62213e-22	0.296282	0.525	0.388	1.69175e-17	B cell
NHP2	0	0.296248	0.484	0.193	0	Epithelial cell
ITM2B	5.75591e-243	0.296226	0.585	0.44	2.10672e-238	T cell
PKM	4.90563e-110	0.296209	0.595	0.383	1.79551e-105	Fibroblasts
VSIG4	7.69674e-184	0.296158	0.297	0.123	2.81708e-179	Myeloid cell
ATP5PB	0	0.296077	0.544	0.258	0	Epithelial cell
RBM3	7.51666e-225	0.296014	0.349	0.232	2.75117e-220	T cell
TLN1	7.6546e-228	0.295927	0.311	0.198	2.80166e-223	T cell
PSMC4	0	0.295837	0.454	0.205	0	Epithelial cell
TRMT112	0	0.295736	0.594	0.308	0	Epithelial cell
SWAP70	1.2854e-21	0.295711	0.371	0.245	4.7047e-17	B cell
GRN	1.20641e-09	0.295638	0.242	0.182	4.4156e-05	B cell
EIF4B	5.81955e-231	0.295475	0.329	0.212	2.13001e-226	T cell
NPM1	1.64335e-101	0.295299	0.81	0.624	6.01484e-97	Fibroblasts
HNRNPF	4.59065e-24	0.295292	0.367	0.243	1.68023e-19	B cell
ARL2	1.69103e-53	0.295262	0.442	0.201	6.18934e-49	Endothelial cell
MANF	0	0.295248	0.432	0.18	0	Epithelial cell
RPL37A	1.25114e-40	0.295201	0.946	0.856	4.5793e-36	Endothelial cell
RPL13	1.34474e-46	0.295186	0.991	0.961	4.92188e-42	Endothelial cell
PKM	7.05745e-15	0.295173	0.261	0.178	2.5831e-10	B cell
PDIA6	0	0.295114	0.694	0.44	0	Epithelial cell
TPM3	2.77026e-28	0.294873	0.815	0.64	1.01394e-23	Endothelial cell
SERF2	0	0.294755	0.924	0.814	0	Epithelial cell
HIST1H1E	2.12423e-133	0.294723	0.164	0.101	7.77491e-129	T cell
PRELID1	1.83611e-209	0.294601	0.233	0.14	6.72036e-205	T cell
CCT2	0	0.294415	0.459	0.182	0	Epithelial cell
COX5B	1.29031e-185	0.294348	0.3	0.2	4.72265e-181	T cell
MRPS12	0	0.294282	0.435	0.167	0	Epithelial cell
PARP1	3.84765e-16	0.294267	0.394	0.294	1.40828e-11	B cell
SNHG6	5.1689e-239	0.294185	0.345	0.223	1.89187e-234	T cell
RHOC	1.8164e-33	0.294136	0.62	0.392	6.64821e-29	Endothelial cell
LSM5	0	0.293961	0.508	0.234	0	Epithelial cell
NDUFA11	5.41918e-205	0.293938	0.274	0.173	1.98348e-200	T cell
EDF1	3.75089e-226	0.293913	0.376	0.254	1.37286e-221	T cell
SEC61B	0	0.293828	0.674	0.409	0	Epithelial cell
MPC2	0	0.293809	0.559	0.286	0	Epithelial cell
PRDX6	1.01743e-49	0.293749	0.518	0.264	3.72391e-45	Endothelial cell
GDI2	2.55924e-15	0.293743	0.31	0.219	9.36707e-11	B cell
RPL18	3.62355e-38	0.293717	0.933	0.819	1.32626e-33	Endothelial cell
HNRNPA1	5.50415e-210	0.293541	0.696	0.416	2.01457e-205	Myeloid cell
SYNGR2	4.02424e-20	0.293457	0.344	0.235	1.47291e-15	B cell
CCT4	0	0.293441	0.516	0.23	0	Epithelial cell
PSMA4	9.22725e-17	0.293325	0.283	0.191	3.37727e-12	B cell
RPS2	5.10439e-12	0.293286	0.932	0.88	1.86826e-07	Mast cell
FUCA1	7.02652e-136	0.293074	0.264	0.119	2.57177e-131	Myeloid cell
[truncated: 985 more rows]

## Sheet: NSCLC_GSE148071_diffgene
Gene	p_val	avg_log2FC	pct.1	pct.2	p_val_adj	cell Type
[truncated: 2,764 more rows]
