# Supplementary material for: Targeting treatment resistance: unveiling the potential of RNA methylation regulators and TG-101,209 in pan-cancer neoadjuvant therapy
Source: J Exp Clin Cancer Res. 2024 Aug 19;43:232. doi: 10.1186/s13046-024-03111-x (PMC11331809; doi:10.1186/s13046-024-03111-x)
Supplement: Supplementary file 24 — Supplementary Material 24 [file 13046_2024_3111_MOESM24_ESM.xlsx]

## Sheet: CMap_BRCA
id	pert_id	pert_iname	cell_iname	pert_type	pert_idose	pert_itime	nsample	ss_ngene	cc_q75	tas	qc_pass	is_hiq	is_ncs_sig	is_exemplar_sig	is_null_sig	moa	target_name	raw_cs	fdr_q_nlog10	norm_cs
AICHI002_BJAB_24H:A20	BRD-K12502280	TG-101348	BJAB	trt_cp	2.5 uM	24 h	3	392	0.72	0.54	1	0	1	1	0	JAK inhibitor|FLT3 inhibitor	JAK2|FLT3|RET|BRD4|JAK1|JAK3|TYK2	-0.92	15.65	-2.18
CPC006_VCAP_6H:BRD-K12184916-001-03-0:0.63	BRD-K12184916	NVP-BEZ235	VCAP	trt_cp	0.66 uM	6 h	4	342	0.58	0.45	1	1	1	1	0	MTOR inhibitor|PI3K inhibitor	-666	-0.91	15.65	-2.14
CPC019_VCAP_24H:BRD-K89451433-001-01-9:10	BRD-K89451433	BRD-K89451433	VCAP	trt_cp	10 uM	24 h	5	358	0.51	0.43	0	0	1	1	0	-666	-666	-0.9	15.65	-2.11
KMS002_THP1_24H:BRD-K49010888-001-01-2:10.05	BRD-K49010888	BRD-K49010888	THP1	trt_cp	10 uM	24 h	3	546	0.77	0.66	1	1	1	1	0	-666	-666	-0.9	15.65	-2.12
CPC011_VCAP_24H:BRD-K35189033-001-21-2:10	BRD-K35189033	levonorgestrel	VCAP	trt_cp	10 uM	24 h	5	536	0.7	0.62	1	1	1	1	0	Estrogen receptor agonist|Glucocorticoid receptor antagonist|Progesterone receptor agonist|Progesterone receptor antagonist	PGR|CYP2E1|AR|ESR1|SRD5A1	-0.9	15.65	-2.12
AICHI002_NALM6_24H:F01	BRD-K01436366	XMD-1150	NALM6	trt_cp	10 uM	24 h	3	641	0.75	0.7	0	0	1	1	0	LRRK inhibitor	LRRK2	-0.9	15.65	-2.12
REP.B017_THP1_24H:I10	BRD-K64538373	Ro-4987655	THP1	trt_cp	0.08 uM	24 h	2	411	0.69	0.54	1	1	1	1	0	MEK inhibitor	MAP2K1	-0.9	15.65	-2.12
LJP008_THP1_24H:K05	BRD-K36363294	I-BET-151	THP1	trt_cp	0.12 uM	24 h	3	556	0.78	0.67	1	1	1	1	0	Bromodomain inhibitor	-666	-0.89	15.65	-2.09
ERGK009_VCAP_120H:TRCN0000197252:-666	TRCN0000197252	CKMT1B	VCAP	trt_sh		120 h	3	324	0.45	0.39	1	0	1	1	0	-666	-666	-0.89	15.65	-2.09
CPC019_MCF7_24H:BRD-K87387614-001-01-8:10	BRD-K87387614	BRD-K87387614	MCF7	trt_cp	10 uM	24 h	5	250	0.37	0.31	1	1	1	1	0	-666	-666	-0.89	15.65	-2.09
EMU001_NALM6_24H:B07	BRD-K54606188	BRD-K54606188	NALM6	trt_cp	10 uM	24 h	3	717	0.87	0.8	1	1	1	1	0	Bromodomain inhibitor	-666	-0.89	15.65	-2.09
ERG014_VCAP_24H:J07	BRD-K75051049	BRD-K75051049	VCAP	trt_cp	10 uM	24 h	2	348	0.72	0.51	1	1	1	1	0	-666	-666	-0.89	15.65	-2.09
EMU001_NALM6_24H:L01	BRD-K92428153	mycophenolate-mofetil	NALM6	trt_cp	10 uM	24 h	3	531	0.74	0.63	1	1	1	1	0	Inosine monophosphate dehydrogenase inhibitor|Dehydrogenase inhibitor|Hydroxycarboxylic acid receptor agonist|Immunosuppressant|Inositol monophosphatase inhibitor	IMPDH1|IMPDH2|HCAR2	-0.89	15.65	-2.1
KDA002_VCAP_120H:TRCN0000052682:-666	TRCN0000052682	PPP1R14B	VCAP	trt_sh		120 h	3	267	0.46	0.35	1	0	1	1	0	-666	-666	-0.89	15.65	-2.1
AICHI001_NALM6_24H:D01	BRD-A81370665	BI-D1870	NALM6	trt_cp	10 uM	24 h	3	647	0.7	0.68	0	0	1	1	0	Ribosomal protein inhibitor	RPS6KA1|RPS6KA2|RPS6KA3|RPS6KA6	-0.89	15.65	-2.1
CPC018_HT29_6H:BRD-K46419649-001-01-8:10	BRD-K46419649	U-0126	HT29	trt_cp	10 uM	6 h	5	548	0.55	0.56	1	1	1	1	0	-666	-666	-0.89	15.65	-2.1
EMU001_HBL1_24H:K19	BRD-K08109215	I-BET-762	HBL1	trt_cp	10 uM	24 h	3	515	0.75	0.63	1	1	1	1	0	Bromodomain inhibitor	BRD2|BRD3|BRD4|APOA1	-0.89	15.65	-2.1
KMS002_NOMO1_24H:I04	BRD-K49010888	BRD-K49010888	NOMO1	trt_cp	3.33 uM	24 h	3	533	0.77	0.65	1	1	1	1	0	-666	-666	-0.89	15.65	-2.1
CGS001_MCF7_96H:TNFAIP3:2	CGS001-7128	TNFAIP3	MCF7	trt_sh.cgs	2 uL	96 h	3	151	0.22	0.18	1	1	1	1	0	-666	-666	-0.89	15.65	-2.1
PAC011_U2OS_6H:BRD-K95871937-001-01-1:10.1393	BRD-K95871937	BRD-K95871937	U2OS	trt_cp	10 uM	6 h	3	163	0.13	0.15	1	0	1	1	0	-666	-666	-0.89	15.65	-2.1
CPC014_VCAP_24H:BRD-K07265709-003-01-5:10	BRD-K07265709	razoxane	VCAP	trt_cp	10 uM	24 h	5	310	0.46	0.38	0	0	1	1	0	Chelating agent|Topoisomerase inhibitor	TOP2A|TOP2B	-0.89	15.65	-2.1
TA.OE013_A549_96H:BRDN0000553687:-666	BRDN0000553687	BRAF	A549	trt_oe		96 h	3	259	0.57	0.39	1	1	1	1	0	-666	-666	-0.89	15.65	-2.1
EMU001_BJAB_6H:D13	BRD-K70301465	ibrutinib	BJAB	trt_cp	10 uM	6 h	3	346	0.63	0.47	0	0	1	1	0	BTK inhibitor	BTK|BLK|BMX	-0.89	15.65	-2.11
ASG003_U2OS_24H:K22	BRD-K20285085	fostamatinib	U2OS	trt_cp	10 uM	24 h	5	375	0.49	0.43	1	1	1	1	0	Syk inhibitor	-666	-0.89	15.65	-2.11
CPC008_VCAP_24H:BRD-K74710236-001-04-8:10	BRD-K74710236	VU-0410183-2	VCAP	trt_cp	10 uM	24 h	5	377	0.56	0.46	0	0	1	1	0	-666	-666	-0.89	15.65	-2.11
CPC013_HEPG2_6H:BRD-K68191783-001-01-2:10	BRD-K68191783	ALW-II-38-3	HEPG2	trt_cp	10 uM	6 h	3	389	0.47	0.43	1	1	1	1	0	Ephrin inhibitor	DDR1	-0.89	15.65	-2.11
KDC005_PC3_96H:TRCN0000008331:-666	TRCN0000008331	FZD4	PC3	trt_sh		96 h	3	197	0.54	0.33	1	0	1	1	0	-666	-666	-0.89	15.65	-2.11
KDB009_HT29_96H:TRCN0000008876:-666	TRCN0000008876	GPER	HT29	trt_sh		96 h	3	221	0.44	0.32	1	0	1	1	0	-666	-666	-0.88	15.65	-2.07
REP.A013_THP1_24H:J02	BRD-K41213548	KW-2478	THP1	trt_cp	3.33 uM	24 h	3	688	0.81	0.75	1	1	1	1	0	HSP inhibitor	-666	-0.88	15.65	-2.07
EMU001_BJAB_6H:N07	BRD-K77503770	PF-06465469	BJAB	trt_cp	10 uM	6 h	3	277	0.62	0.42	0	0	1	1	0	-666	-666	-0.88	15.65	-2.07
PAC043_U2OS_6H:BRD-K32282076-001-01-8:10.0976	BRD-K32282076	BRD-K32282076	U2OS	trt_cp	10 uM	6 h	3	221	0.55	0.35	1	1	1	1	0	-666	-666	-0.88	15.65	-2.07
REP.A009_THP1_24H:D14	BRD-K28965160	BVD-523	THP1	trt_cp	3.33 uM	24 h	2	385	0.7	0.52	1	1	1	1	0	MAP kinase inhibitor	-666	-0.88	15.65	-2.07
LJP008_THP1_24H:I11	BRD-K16485616	mocetinostat	THP1	trt_cp	0.12 uM	24 h	3	610	0.83	0.72	1	1	1	1	0	HDAC inhibitor	HDAC1|HDAC2|HDAC3|HDAC11	-0.88	15.65	-2.07
LJP008_THP1_24H:C01	BRD-K36740062	GSK-1070916	THP1	trt_cp	10 uM	24 h	3	653	0.78	0.72	1	1	1	1	0	Aurora kinase inhibitor	AURKB|AURKC|AURKA|CYP2D6|CYP3A4	-0.88	15.65	-2.07
AICHI002_THP1_24H:F01	BRD-K01436366	XMD-1150	THP1	trt_cp	10 uM	24 h	3	652	0.81	0.73	1	1	1	1	0	LRRK inhibitor	LRRK2	-0.88	15.65	-2.07
CPC006_VCAP_6H:BRD-K30677119-001-01-0:11.1	BRD-K30677119	PP-30	VCAP	trt_cp	12 uM	6 h	4	332	0.62	0.46	1	1	1	1	0	RAF inhibitor	RAF1	-0.88	15.65	-2.07
AML001_HL60_6H:BRD-K19706299:1.11111	BRD-K19706299	MRE-269	HL60	trt_cp	1.11 uM	6 h	6	627	0.75	0.69	1	1	1	1	0	Prostanoid receptor agonist	PTGIR	-0.88	15.65	-2.07
PBIOA017_MCF7_24H:A13	BRD-K81473043	tanespimycin	MCF7	trt_cp	10 uM	24 h	3	607	0.79	0.7	1	1	1	1	0	HSP inhibitor	HSP90AA1|CHEK1	-0.88	15.65	-2.07
KDC007_A549_96H:TRCN0000078060:-666	TRCN0000078060	TBL3	A549	trt_sh		96 h	2	146	0.43	0.25	0	0	1	1	0	-666	-666	-0.88	15.65	-2.08
KDA005_HEPG2_96H:TRCN0000038929:-666	TRCN0000038929	NCF2	HEPG2	trt_sh		96 h	2	108	0.53	0.24	0	0	1	1	0	-666	-666	-0.88	15.65	-2.08
CPC019_VCAP_24H:BRD-K43226598-001-01-1:10	BRD-K43226598	BRD-K43226598	VCAP	trt_cp	10 uM	24 h	5	294	0.45	0.37	1	1	1	1	0	-666	-666	-0.88	15.65	-2.08
ERG012_VCAP_24H:M10	BRD-K81418486	vorinostat	VCAP	trt_cp	2.22 uM	24 h	6	535	0.33	0.42	0	0	1	1	0	HDAC inhibitor	HDAC1|HDAC2|HDAC3|HDAC6|HDAC8|HDAC10|HDAC11|HDAC5|HDAC9	-0.88	15.65	-2.08
CGS001_PC3_96H:LTA4H:2	CGS001-4048	LTA4H	PC3	trt_sh.cgs	2 uL	96 h	3	278	0.21	0.24	1	1	1	1	0	-666	-666	-0.88	15.65	-2.08
AICHI001_BJAB_4H:A07	BRD-K52911425	GDC-0941	BJAB	trt_cp	10 uM	4 h	3	339	0.53	0.43	0	0	1	1	0	PI3K inhibitor	PIK3CG|PIK3CA|PIK3CB|PIK3CD	-0.88	15.65	-2.08
XPR034_YAPC.311_96H:D24	BRDN0000733490	TRRAP	YAPC	trt_xpr	-666	96 h	3	281	0.43	0.35	1	1	1	1	0	-666	-666	-0.88	15.65	-2.08
EMU001_BJAB_6H:F02	BRD-A79768653	sirolimus	BJAB	trt_cp	2.5 uM	6 h	3	289	0.61	0.43	0	0	1	1	0	MTOR inhibitor	MTOR|FKBP1A|CCR5|FGF2	-0.88	15.65	-2.08
PAC064_U2OS_6H:BRD-K57778236-003-05-9:10	BRD-K57778236	BRD-K57778236	U2OS	trt_cp	10 uM	6 h	3	219	0.44	0.31	1	1	1	1	0	-666	-666	-0.88	15.65	-2.08
XPR021_U251MG.311_96H:O21	BRDN0000986626	MYC	U251MG	trt_xpr	-666	96 h	3	437	0.66	0.54	1	1	1	1	0	-666	-666	-0.88	15.65	-2.09
KDC010_HT29_96H:TRCN0000022384:-666	TRCN0000022384	RBX1	HT29	trt_sh		96 h	3	132	0.42	0.24	1	0	1	1	0	-666	-666	-0.87	15.65	-2.04
KDC004_PC3_96H:TRCN0000113874:-666	TRCN0000113874	KIF5B	PC3	trt_sh		96 h	3	264	0.63	0.41	1	0	1	1	0	-666	-666	-0.87	15.65	-2.04
PAC064_U2OS_6H:BRD-K07383982-001-05-9:10	BRD-K07383982	BRD-K07383982	U2OS	trt_cp	10 uM	6 h	3	125	0.21	0.16	1	0	1	1	0	-666	-666	-0.87	15.65	-2.04
XPR018_AGS.311_96H:N10	BRDN0001057052	KAT5	AGS	trt_xpr	-666	96 h	3	95	0.29	0.17	1	1	1	1	0	-666	-666	-0.87	15.65	-2.04
REP.B009_JURKAT_24H:C07	BRD-K28822270	resminostat	JURKAT	trt_cp	2.22 uM	24 h	2	466	0.64	0.55	1	1	1	1	0	HDAC inhibitor	HDAC1|HDAC2|HDAC3|HDAC6|HDAC8	-0.87	15.65	-2.05
AICHI002_THP1_24H:A20	BRD-K12502280	TG-101348	THP1	trt_cp	2.5 uM	24 h	3	607	0.82	0.71	1	1	1	1	0	JAK inhibitor|FLT3 inhibitor	JAK2|FLT3|RET|BRD4|JAK1|JAK3|TYK2	-0.87	15.65	-2.05
LJP008_THP1_24H:G01	BRD-K13094524	PFI-1	THP1	trt_cp	10 uM	24 h	3	677	0.84	0.76	1	1	1	1	0	Bromodomain inhibitor	BRD4	-0.87	15.65	-2.05
DER001_VCAP_96H:TRCN0000139989:-666	TRCN0000139989	FAM104A	VCAP	trt_sh		96 h	3	82	0.26	0.15	1	0	1	1	0	-666	-666	-0.87	15.65	-2.05
KDB008_HT29_96H:TRCN0000062451:-666	TRCN0000062451	SGCB	HT29	trt_sh		96 h	4	229	0.39	0.3	1	0	1	1	0	-666	-666	-0.87	15.65	-2.05
CPC013_VCAP_24H:BRD-K46056750-001-01-3:10	BRD-K46056750	AZD-7762	VCAP	trt_cp	10 uM	24 h	4	422	0.71	0.55	0	0	1	1	0	-666	-666	-0.87	15.65	-2.05
CPC012_MCF7_24H:BRD-K56001384-001-03-6:10	BRD-K56001384	antimycin-a	MCF7	trt_cp	10 uM	24 h	4	419	0.66	0.53	0	0	1	1	0	-666	-666	-0.87	15.65	-2.05
PAC044_U2OS_6H:BRD-K97748079-001-01-7:9.99526	BRD-K97748079	BRD-K97748079	U2OS	trt_cp	10 uM	6 h	3	268	0.47	0.36	1	0	1	1	0	-666	-666	-0.87	15.65	-2.05
CPC006_U937_6H:BRD-K69328504-001-01-7:10	BRD-K69328504	L-690488	U937	trt_cp	10 uM	6 h	2	244	0.17	0.21	1	1	1	1	0	Inositol monophosphatase inhibitor	IMPA1	-0.87	15.65	-2.05
LJP008_THP1_24H:H15	BRD-K77908580	entinostat	THP1	trt_cp	1.11 uM	24 h	2	590	0.87	0.72	1	1	1	1	0	HDAC inhibitor	HDAC1|HDAC2|HDAC3|HDAC9	-0.87	15.65	-2.05
PAC064_U2OS_6H:BRD-K37019305-001-05-3:10	BRD-K37019305	BRD-K37019305	U2OS	trt_cp	10 uM	6 h	3	152	0.08	0.11	1	0	1	1	0	-666	-666	-0.87	15.65	-2.05
REP.B009_HT29_24H:G22	BRD-K26667523	TAK-733	HT29	trt_cp	0.08 uM	24 h	2	430	0.66	0.54	0	0	1	1	0	MEK inhibitor	MAP2K1	-0.87	15.65	-2.06
AICHI001_THP1_24H:F19	BRD-K13646352	midostaurin	THP1	trt_cp	10 uM	24 h	3	542	0.65	0.6	1	1	1	1	0	FLT3 inhibitor|KIT inhibitor|PKC inhibitor	FLT3|KIT|CCNB1|FLT1|KDR|PDGFRB|PRKCA|VEGFA|PRKCG	-0.87	15.65	-2.06
CGS001_SW480_96H:CTNNB1:-666	CGS001-1499	CTNNB1	SW480	trt_sh.cgs		96 h	2	66	0.31	0.14	1	0	1	1	0	-666	-666	-0.87	15.65	-2.06
CPC019_VCAP_24H:BRD-K86027709-001-01-7:10	BRD-K86027709	BRD-K86027709	VCAP	trt_cp	10 uM	24 h	5	466	0.6	0.53	0	0	1	1	0	-666	-666	-0.87	15.65	-2.06
ERG014_VCAP_24H:L16	BRD-K68007270	BRD-K68007270	VCAP	trt_cp	10 uM	24 h	2	382	0.75	0.54	1	1	1	1	0	-666	-666	-0.87	15.65	-2.06
ERG004_VCAP_24H:BRD-K78716413:10	BRD-K78716413	BRD-K78716413	VCAP	trt_cp	10 uM	24 h	4	281	0.57	0.4	1	1	1	1	0	-666	-666	-0.87	15.65	-2.06
CPC012_VCAP_24H:BRD-K56196992-001-01-2:10	BRD-K56196992	BRD-K56196992	VCAP	trt_cp	10 uM	24 h	2	376	0.66	0.5	0	0	1	1	0	-666	-666	-0.87	15.65	-2.06
KDD001_HCC515_96H:TRCN0000006394:-666	TRCN0000006394	DTYMK	HCC515	trt_sh		96 h	2	154	0.29	0.21	1	0	1	1	0	-666	-666	-0.87	15.65	-2.06
REP.A009_HT29_24H:D14	BRD-K28965160	BVD-523	HT29	trt_cp	3.33 uM	24 h	3	537	0.81	0.67	0	0	1	1	0	MAP kinase inhibitor	-666	-0.87	15.65	-2.06
CPC014_A549_24H:BRD-K89014967-001-01-9:10	BRD-K89014967	AS-703026	A549	trt_cp	10 uM	24 h	3	172	0.5	0.3	0	0	1	1	0	MEK inhibitor	MAP2K1|MAP2K2	-0.87	15.65	-2.06
LJP002_SKBR3_24H:BRD-K67868012-001-02-7:10	BRD-K67868012	PI-103	SKBR3	trt_cp	10 uM	24 h	3	319	0.54	0.42	0	0	1	1	0	PI3K inhibitor|MTOR inhibitor	PIK3CA|PIK3CG|MTOR|PIK3CB|PIK3CD|PRKDC	-0.87	15.65	-2.06
CPC012_VCAP_24H:BRD-K69888333-001-01-7:10	BRD-K69888333	BRD-K69888333	VCAP	trt_cp	10 uM	24 h	5	403	0.55	0.48	0	0	1	1	0	-666	-666	-0.87	15.65	-2.06
LJP008_THP1_24H:C13	BRD-K17588104	JQ-1-R	THP1	trt_cp	10 uM	24 h	3	428	0.72	0.56	1	1	1	1	0	Bromodomain inhibitor	-666	-0.87	15.65	-2.06
KDB005_HCC515_96H:TRCN0000053611:-666	TRCN0000053611	S100A4	HCC515	trt_sh		96 h	3	230	0.31	0.27	1	0	1	1	0	-666	-666	-0.86	15.65	-2.02
GMB001_HL60_2H:BRD-A61304759:10	BRD-A61304759	tanespimycin	HL60	trt_cp	10 uM	2 h	5	832	0.87	0.86	0	0	1	1	0	-666	-666	-0.86	15.65	-2.02
CPC006_U937_6H:BRD-K30677119-001-01-0:11.1	BRD-K30677119	PP-30	U937	trt_cp	12 uM	6 h	2	182	0.34	0.25	1	1	1	1	0	RAF inhibitor	RAF1	-0.86	15.65	-2.02
KDD007_A549_96H:TRCN0000046860:-666	TRCN0000046860	CLPP	A549	trt_sh		96 h	3	227	0.6	0.37	0	0	1	1	0	-666	-666	-0.86	15.65	-2.02
LJP007_THP1_24H:N13	BRD-K42805893	AZD-9291	THP1	trt_cp	10 uM	24 h	3	717	0.83	0.78	0	0	1	1	0	EGFR inhibitor	EGFR	-0.86	15.65	-2.02
CPC011_VCAP_24H:BRD-K08547377-311-11-2:10	BRD-K08547377	irinotecan	VCAP	trt_cp	10 uM	24 h	5	446	0.62	0.53	1	1	1	1	0	Topoisomerase inhibitor	TOP1|CYP3A5|TOP1MT	-0.86	15.65	-2.02
LJP005_MCF10A_24H:H16	BRD-K65182930	NVP-AUY922	MCF10A	trt_cp	0.37 uM	24 h	2	451	0.75	0.59	1	1	1	1	0	-666	-666	-0.86	15.65	-2.02
ERGK004_VCAP_120H:TRCN0000010177:-666	TRCN0000010177	LCK	VCAP	trt_sh		120 h	3	92	0.37	0.19	1	0	1	1	0	-666	-666	-0.86	15.65	-2.02
CPC012_ASC_24H:BRD-K10573841-001-01-0:10	BRD-K10573841	tunicamycin	ASC	trt_cp	10 uM	24 h	4	445	0.62	0.53	1	1	1	1	0	-666	-666	-0.86	15.65	-2.02
EMU001_THP1_24H:K21	BRD-K08109215	I-BET-762	THP1	trt_cp	0.66 uM	24 h	3	492	0.76	0.62	1	1	1	1	0	Bromodomain inhibitor	BRD2|BRD3|BRD4|APOA1	-0.86	15.65	-2.02
REP.B009_THP1_24H:C07	BRD-K28822270	resminostat	THP1	trt_cp	2.22 uM	24 h	2	551	0.77	0.66	0	0	1	1	0	HDAC inhibitor	HDAC1|HDAC2|HDAC3|HDAC6|HDAC8	-0.86	15.65	-2.02
CPC006_A375_24H:BRD-A43331270-001-01-6:10	BRD-A43331270	niguldipine	A375	trt_cp	10 uM	24 h	5	283	0.49	0.38	1	1	1	1	0	Adrenergic receptor antagonist|Calcium channel blocker	ADRA1A|CACNA1C	-0.86	15.65	-2.02
KDB009_VCAP_120H:TRCN0000044070:-666	TRCN0000044070	SLC25A13	VCAP	trt_sh		120 h	3	228	0.34	0.28	1	0	1	1	0	-666	-666	-0.86	15.65	-2.02
PAC008_U2OS_6H:BRD-K04886976-001-01-1:9.9007	BRD-K04886976	BRD-K04886976	U2OS	trt_cp	10 uM	6 h	3	57	0.21	0.11	1	0	1	1	0	-666	-666	-0.86	15.65	-2.02
PAC005_U2OS_6H:BRD-A83326220-001-02-6:10	BRD-A83326220	brazilin	U2OS	trt_cp	10 uM	6 h	2	41	0.29	0.11	1	1	1	1	0	Nitric oxide production inhibitor	-666	-0.86	15.65	-2.02
CGS001_A549_96H:TBL3:1	CGS001-10607	TBL3	A549	trt_sh.cgs	1 uL	96 h	2	60	0.1	0.08	1	0	1	1	0	-666	-666	-0.86	15.65	-2.02
CGS001_HT29_96H:MED7:1	CGS001-9443	MED7	HT29	trt_sh.cgs	1 uL	96 h	3	117	0.26	0.18	1	1	1	1	0	-666	-666	-0.86	15.65	-2.02
CPC012_A549_24H:BRD-K08307026-001-01-4:10	BRD-K08307026	BRD-K08307026	A549	trt_cp	10 uM	24 h	2	256	0.56	0.38	0	0	1	1	0	-666	-666	-0.86	15.65	-2.03
XPR034_ES2.311_96H:D24	BRDN0000733490	TRRAP	ES2	trt_xpr	-666	96 h	3	393	0.59	0.49	1	1	1	1	0	-666	-666	-0.86	15.65	-2.03
AICHI001_NALM6_24H:A09	BRD-K52911425	GDC-0941	NALM6	trt_cp	0.66 uM	24 h	3	476	0.75	0.6	1	1	1	1	0	PI3K inhibitor	PIK3CG|PIK3CA|PIK3CB|PIK3CD	-0.86	15.65	-2.03
CPC004_VCAP_24H:I19	BRD-K31542390	BRD-K31542390	VCAP	trt_cp	10 uM	24 h	5	384	0.53	0.46	0	0	1	1	0	-666	-666	-0.86	15.65	-2.03
KDC002_HA1E_96H:TRCN0000014915:-666	TRCN0000014915	FOXA2	HA1E	trt_sh		96 h	3	222	0.56	0.36	0	0	1	1	0	-666	-666	-0.86	15.65	-2.03
OEB006_A375_96H:BRDN0000461457:-666	BRDN0000461457	HMGCS2	A375	trt_oe		96 h	4	274	0.2	0.24	1	0	1	1	0	-666	-666	-0.86	15.65	-2.03
ERG015_VCAP_24H:BRD-K51643619-001-01-1:10.3096	BRD-K51643619	BRD-K51643619	VCAP	trt_cp	10 uM	24 h	3	313	0.64	0.45	1	1	1	1	0	-666	-666	-0.86	15.65	-2.03
DER001_HA1E_96H:TRCN0000365266:-666	TRCN0000365266	MPI	HA1E	trt_sh		96 h	3	292	0.32	0.31	0	0	1	1	0	-666	-666	-0.86	15.65	-2.03
LJP007_THP1_24H:A08	BRD-K64857848	XMD-885	THP1	trt_cp	3.33 uM	24 h	3	459	0.66	0.56	1	1	1	1	0	MAP kinase inhibitor	MAPK7|LRRK2	-0.86	15.65	-2.03
CPC014_VCAP_24H:BRD-K16331660-001-01-5:10	BRD-K16331660	BRD-K16331660	VCAP	trt_cp	10 uM	24 h	5	217	0.38	0.29	0	0	1	1	0	-666	-666	-0.86	15.65	-2.03
CPC006_HA1E_6H:BRD-K30677119-001-01-0:11.1	BRD-K30677119	PP-30	HA1E	trt_cp	12 uM	6 h	5	305	0.5	0.39	1	1	1	1	0	RAF inhibitor	RAF1	-0.86	15.65	-2.03
XPR020_HT29.311_96H:D21	BRDN0001060528	MED23	HT29	trt_xpr	-666	96 h	3	295	0.34	0.32	1	0	1	1	0	-666	-666	-0.86	15.65	-2.03
REP.A021_THP1_24H:E13	BRD-K82244583	MEK-162	THP1	trt_cp	10 uM	24 h	3	590	0.63	0.62	0	0	1	1	0	MEK inhibitor	MAP2K1|MAP2K2|IL1R2|IL6R|TNFRSF1A	-0.86	15.65	-2.03
XPR021_U251MG.311_96H:K10	BRDN0001495094	NFATC2	U251MG	trt_xpr	-666	96 h	3	131	0.3	0.2	1	0	1	1	0	-666	-666	-0.86	15.65	-2.03
CPC013_VCAP_24H:BRD-K76938712-001-01-2:10	BRD-K76938712	BRD-K76938712	VCAP	trt_cp	10 uM	24 h	4	296	0.44	0.36	0	0	1	1	0	-666	-666	-0.86	15.65	-2.03
PBIOA015_A549_24H:N07	BRD-K13044802	ciclopirox	A549	trt_cp	10 uM	24 h	2	401	0.7	0.54	1	1	1	1	0	Membrane integrity inhibitor	ATP1A1	-0.86	15.65	-2.03
ERG015_VCAP_24H:BRD-K42576592-001-01-6:10.0175	BRD-K42576592	BRD-K42576592	VCAP	trt_cp	10 uM	24 h	3	340	0.65	0.48	1	1	1	1	0	-666	-666	-0.86	15.65	-2.03
LJP009_THP1_24H:A13	BRD-K50387473	XMD-892	THP1	trt_cp	10 uM	24 h	2	535	0.85	0.68	1	1	1	1	0	MAP kinase inhibitor	-666	-0.86	15.65	-2.03
REP.B027_JURKAT_24H:D22	BRD-K93779381	ingenol-mebutate	JURKAT	trt_cp	0.08 uM	24 h	2	556	0.64	0.61	0	0	1	1	0	PKC activator	PRKCD|PRKCA|PRKCB|PRKCE|PRKCG	-0.86	15.65	-2.03
LKCP002_U2OS_6H:I10	BRD-K75295174	alisertib	U2OS	trt_cp	10 uM	6 h	4	187	0.41	0.28	0	0	1	1	0	Aurora kinase inhibitor	AURKA	-0.86	15.65	-2.03
ERG015_VCAP_24H:BRD-K36091499-001-01-8:10.1248	BRD-K36091499	BRD-K36091499	VCAP	trt_cp	10 uM	24 h	3	414	0.75	0.56	1	1	1	1	0	-666	-666	-0.86	15.65	-2.03
PAC061_U2OS_6H:BRD-K42216874-001-01-8:10.0402	BRD-K42216874	BRD-K42216874	U2OS	trt_cp	10 uM	6 h	3	136	0.16	0.15	0	0	1	1	0	-666	-666	-0.86	15.65	-2.03
TA.OE013_H1299_96H:BRDN0000560353:-666	BRDN0000560353	FBXW7	H1299	trt_oe		96 h	3	322	0.48	0.4	1	1	1	1	0	-666	-666	-0.86	15.65	-2.03
EMU001_NALM6_24H:K20	BRD-K08109215	I-BET-762	NALM6	trt_cp	2.5 uM	24 h	3	680	0.82	0.75	1	1	1	1	0	Bromodomain inhibitor	BRD2|BRD3|BRD4|APOA1	-0.86	15.65	-2.03
KDB005_A375_96H:TRCN0000005297:-666	TRCN0000005297	RAB27A	A375	trt_sh		96 h	3	365	0.76	0.53	1	0	1	1	0	-666	-666	-0.86	15.65	-2.04
EMU001_THP1_6H:B13	BRD-K98795921	SB-2343	THP1	trt_cp	10 uM	6 h	3	353	0.63	0.48	0	0	1	1	0	MTOR inhibitor|PI3K inhibitor	MTOR|PIK3CA|PIK3CB|PIK3CD|PIK3CG	-0.86	15.65	-2.04
CPC006_THP1_6H:A19	BRD-K09499853	KU-0060648	THP1	trt_cp	10 uM	6 h	2	321	0.49	0.4	1	1	1	1	0	DNA inhibitor|PI3K inhibitor	PIK3CA|PIK3CB|PIK3CD|PRKDC	-0.86	15.65	-2.04
CPC014_VCAP_24H:BRD-U25771771-000-01-7:10	BRD-U25771771	WZ-4-145	VCAP	trt_cp	10 uM	24 h	5	380	0.58	0.47	0	0	1	1	0	EGFR inhibitor	-666	-0.86	15.65	-2.04
CPC008_MCF7_24H:BRD-K74710236-001-04-8:10	BRD-K74710236	VU-0410183-2	MCF7	trt_cp	10 uM	24 h	2	412	0.7	0.54	1	1	1	1	0	-666	-666	-0.86	15.65	-2.04
REP.A024_THP1_24H:H08	BRD-K75911534	SU-014813	THP1	trt_cp	3.33 uM	24 h	2	152	0.29	0.21	1	1	1	1	0	PDGFR inhibitor|VEGFR inhibitor	KDR|FLT3|PDGFRA|PDGFRB	-0.86	15.65	-2.04
CPC020_MCF7_24H:BRD-K06009608-001-01-4:10	BRD-K06009608	BRD-K06009608	MCF7	trt_cp	10 uM	24 h	5	504	0.53	0.52	0	0	1	1	0	-666	-666	-0.86	15.65	-2.04
LJP007_THP1_24H:A19	BRD-K51575138	TPCA-1	THP1	trt_cp	10 uM	24 h	3	279	0.54	0.39	1	1	1	1	0	IKK inhibitor	IKBKB	-0.86	15.65	-2.04
LJP005_HT29_24H:O08	BRD-U60236422	WH-4-025	HT29	trt_cp	3.33 uM	24 h	3	422	0.73	0.56	1	1	1	1	0	-666	-666	-0.86	15.65	-2.04
CPC019_VCAP_24H:BRD-K10649245-001-01-0:10	BRD-K10649245	BRD-K10649245	VCAP	trt_cp	10 uM	24 h	5	307	0.44	0.37	0	0	1	1	0	-666	-666	-0.86	15.65	-2.04
CPC019_VCAP_24H:BRD-K57678861-001-01-6:10	BRD-K57678861	BRD-K57678861	VCAP	trt_cp	10 uM	24 h	5	358	0.53	0.44	0	0	1	1	0	-666	-666	-0.86	15.65	-2.04
CGS001_VCAP_120H:PPP1R14B:5	CGS001-26472	PPP1R14B	VCAP	trt_sh.cgs	5 uL	120 h	3	194	0.2	0.2	1	1	1	1	0	-666	-666	-0.86	15.65	-2.04
PAC043_U2OS_6H:BRD-K60069399-001-01-4:10.1284	BRD-K60069399	BRD-K60069399	U2OS	trt_cp	10 uM	6 h	3	496	0.68	0.59	1	1	1	1	0	-666	-666	-0.86	15.65	-2.04
CGS001_PC3_144H:SPRED2:2	CGS001-200734	SPRED2	PC3	trt_sh.cgs	2 uL	144 h	3	100	0.54	0.23	1	1	1	1	0	-666	-666	-0.86	15.65	-2.04
REP.A011_HT29_24H:H07	BRD-K05804044	AZ-628	HT29	trt_cp	10 uM	24 h	3	524	0.78	0.65	0	0	1	1	0	RAF inhibitor	BRAF|RAF1	-0.86	15.65	-2.04
CPC009_VCAP_24H:BRD-K18726304-019-01-8:10	BRD-K18726304	BRD-K18726304	VCAP	trt_cp	10 uM	24 h	4	434	0.57	0.5	0	0	1	1	0	-666	-666	-0.86	15.65	-2.04
AML001_HL60_6H:BRD-K71879491:10	BRD-K71879491	tretinoin	HL60	trt_cp	10 uM	6 h	6	428	0.54	0.49	1	1	1	1	0	Retinoid receptor agonist|Retinoid receptor ligand	RARG|RORB|RARA|RARB|ALDH1A1|ALDH1A2|GPRC5A|NR0B1|NR2C2|PPARD|RARRES1|RORC|RXRB|RXRG	-0.86	15.65	-2.04
PAC044_U2OS_6H:BRD-K67399667-001-01-3:9.87364	BRD-K67399667	BRD-K67399667	U2OS	trt_cp	10 uM	6 h	3	354	0.54	0.44	1	0	1	1	0	-666	-666	-0.85	15.65	-1.99
CPC014_VCAP_24H:BRD-K77175907-001-03-1:10	BRD-K77175907	calcifediol	VCAP	trt_cp	10 uM	24 h	5	142	0.28	0.2	0	0	1	1	0	Vitamin D receptor agonist	VDR	-0.85	15.65	-2
MOAR005_PC3_24H:O04	BRD-A45524355	BRD-A45524355	PC3	trt_cp	10 uM	24 h	3	393	0.66	0.51	1	1	1	1	0	-666	-666	-0.85	15.65	-2
DOS002_VCAP_24H:BRD-K12411950-001-01-8:5.07	BRD-K12411950	BRD-K12411950	VCAP	trt_cp	4 uM	24 h	3	346	0.53	0.43	1	1	1	1	0	-666	-666	-0.85	15.65	-2
KMS002_NOMO1_24H:E03	BRD-K51556300	BRD-K51556300	NOMO1	trt_cp	10 uM	24 h	2	605	0.78	0.69	0	0	1	1	0	-666	-666	-0.85	15.65	-2
XPR018_U251MG.311_96H:C07	BRDN0001499560	IFNL3	U251MG	trt_xpr	-666	96 h	3	142	0.25	0.19	1	0	1	1	0	-666	-666	-0.85	15.65	-2
REP.A017_HT29_24H:I11	BRD-K64538373	Ro-4987655	HT29	trt_cp	0.125 uM	24 h	3	660	0.83	0.75	1	1	1	1	0	MEK inhibitor	MAP2K1	-0.85	15.65	-2
CPC013_MCF7_24H:BRD-K76938712-001-01-2:10	BRD-K76938712	BRD-K76938712	MCF7	trt_cp	10 uM	24 h	5	298	0.56	0.41	0	0	1	1	0	-666	-666	-0.85	15.65	-2
CPC012_VCAP_24H:BRD-A51777634-001-01-0:10	BRD-A51777634	VU-0418933-1	VCAP	trt_cp	10 uM	24 h	5	498	0.62	0.56	0	0	1	1	0	-666	-666	-0.85	15.65	-2
CPC020_VCAP_24H:BRD-K53308430-001-02-4:10	BRD-K53308430	SA-1017940	VCAP	trt_cp	10 uM	24 h	5	586	0.78	0.68	1	1	1	1	0	-666	-666	-0.85	15.65	-2
CPC019_MCF7_24H:BRD-K85818861-001-01-4:10	BRD-K85818861	BRD-K85818861	MCF7	trt_cp	10 uM	24 h	5	525	0.66	0.6	0	0	1	1	0	-666	-666	-0.85	15.65	-2
KDB009_VCAP_120H:TRCN0000074397:-666	TRCN0000074397	INTS3	VCAP	trt_sh		120 h	3	165	0.38	0.25	1	0	1	1	0	-666	-666	-0.85	15.65	-2
OEB001_A375_96H:BRDN0000399322:-666	BRDN0000399322	ZNF747	A375	trt_oe		96 h	4	535	0.41	0.47	0	0	1	1	0	-666	-666	-0.85	15.65	-2
CPC008_A549_6H:BRD-K59470558-003-02-8:10	BRD-K59470558	BRD-K59470558	A549	trt_cp	10 uM	6 h	3	383	0.61	0.49	1	1	1	1	0	-666	-666	-0.85	15.65	-2
CGS001_PC3_96H:AQP12A:2	CGS001-375318	AQP12A	PC3	trt_sh.cgs	2 uL	96 h	3	81	0.44	0.19	1	0	1	1	0	-666	-666	-0.85	15.65	-2
AICHI001_THP1_24H:H15	BRD-K54606188	BRD-K54606188	THP1	trt_cp	0.66 uM	24 h	3	529	0.74	0.63	1	1	1	1	0	Bromodomain inhibitor	-666	-0.85	15.65	-2
CPC019_VCAP_24H:BRD-K58288048-001-01-9:10	BRD-K58288048	BRD-K58288048	VCAP	trt_cp	10 uM	24 h	5	487	0.71	0.59	0	0	1	1	0	-666	-666	-0.85	15.65	-2
CPC006_MCF7_6H:BRD-K99818283-001-01-8:10	BRD-K99818283	PIK-90	MCF7	trt_cp	10 uM	6 h	5	311	0.5	0.4	1	1	1	1	0	PI3K inhibitor	-666	-0.85	15.65	-2
CPC008_VCAP_24H:BRD-K69097969-001-03-2:10	BRD-K69097969	VU-0418939-2	VCAP	trt_cp	10 uM	24 h	4	448	0.61	0.53	0	0	1	1	0	-666	-666	-0.85	15.65	-2
CPC009_VCAP_24H:BRD-K42499654-001-06-5:10	BRD-K42499654	BRD-K42499654	VCAP	trt_cp	10 uM	24 h	4	456	0.52	0.49	1	1	1	1	0	-666	-666	-0.85	15.65	-2
REP.A021_MCF7_24H:O17	BRD-K86797399	SB-939	MCF7	trt_cp	0.125 uM	24 h	3	201	0.38	0.28	1	1	1	1	0	HDAC inhibitor	HDAC1|HDAC2|HDAC10|HDAC3|HDAC4|HDAC5|HDAC9	-0.85	15.65	-2
LJP007_THP1_24H:K08	BRD-K02708799	GSK-1059615	THP1	trt_cp	3.33 uM	24 h	3	678	0.83	0.76	0	0	1	1	0	-666	-666	-0.85	15.65	-2
AICHI002_NALM6_24H:G07	BRD-K32972437	BRD-K32972437	NALM6	trt_cp	10 uM	24 h	3	443	0.65	0.54	1	1	1	1	0	-666	-666	-0.85	15.65	-2
REP.B021_HT29_24H:E13	BRD-K82244583	MEK-162	HT29	trt_cp	2.22 uM	24 h	2	659	0.85	0.76	1	1	1	1	0	MEK inhibitor	MAP2K1|MAP2K2|IL1R2|IL6R|TNFRSF1A	-0.85	15.65	-2
KDD002_A549_96H:TRCN0000011640:-666	TRCN0000011640	GPR64	A549	trt_sh		96 h	3	284	0.43	0.35	0	0	1	1	0	-666	-666	-0.85	15.65	-2
CPC013_MCF7_24H:BRD-K51967704-001-01-0:10	BRD-K51967704	BIIB-021	MCF7	trt_cp	10 uM	24 h	5	444	0.62	0.53	0	0	1	1	0	HSP inhibitor	AOX1|HSP90AA1	-0.85	15.65	-2
CPC013_VCAP_24H:BRD-K48950795-001-01-2:10	BRD-K48950795	BRD-K48950795	VCAP	trt_cp	10 uM	24 h	3	466	0.55	0.51	0	0	1	1	0	-666	-666	-0.85	15.65	-2
XPR035_BICR6.311_96H:B23	BRDN0001146766	NOL9	BICR6	trt_xpr	-666	96 h	3	157	0.06	0.1	1	0	1	1	0	-666	-666	-0.85	15.65	-2
REP.A013_MCF10A_24H:J03	BRD-K41213548	KW-2478	MCF10A	trt_cp	1.11 uM	24 h	3	514	0.72	0.61	1	1	1	1	0	HSP inhibitor	-666	-0.85	15.65	-2
REP.B005_HT29_24H:I19	BRD-K09951645	dabrafenib	HT29	trt_cp	2.22 uM	24 h	2	529	0.7	0.62	0	0	1	1	0	RAF inhibitor	BRAF|CYP2B6|CYP2C19|CYP2C8|CYP3A4|LIMK1|NEK11|RAF1|SIK1	-0.85	15.65	-2
LJP005_HCC515_24H:G21	BRD-K37687095	AZD-8330	HCC515	trt_cp	1.11 uM	24 h	3	460	0.71	0.58	1	1	1	1	0	MEK inhibitor	-666	-0.85	15.65	-2
LJP007_MDAMB231_24H:L13	BRD-K20526256	HG-14-10-04	MDAMB231	trt_cp	10 uM	24 h	2	414	0.7	0.54	1	1	1	1	0	-666	-666	-0.85	15.65	-2
KDC005_HEPG2_96H:TRCN0000001043:-666	TRCN0000001043	EGLN1	HEPG2	trt_sh		96 h	3	310	0.7	0.47	0	0	1	1	0	-666	-666	-0.85	15.65	-2
CPC019_VCAP_24H:BRD-K37043259-001-01-8:10	BRD-K37043259	BRD-K37043259	VCAP	trt_cp	10 uM	24 h	5	539	0.66	0.6	0	0	1	1	0	-666	-666	-0.85	15.65	-2
CPC019_VCAP_24H:BRD-K55116708-001-01-6:10	BRD-K55116708	BRD-K55116708	VCAP	trt_cp	10 uM	24 h	4	500	0.61	0.56	0	0	1	1	0	-666	-666	-0.85	15.65	-2
CGS001_A549_96H:FBP1:1	CGS001-2203	FBP1	A549	trt_sh.cgs	1 uL	96 h	3	195	0.21	0.21	1	1	1	1	0	-666	-666	-0.85	15.65	-2
CPC006_AGS_6H:BRD-K68065987-300-03-4:10	BRD-K68065987	MK-2206	AGS	trt_cp	10 uM	6 h	2	189	0.52	0.32	1	1	1	1	0	AKT inhibitor	AKT1|AKT2|AKT3	-0.85	15.65	-2
CPC018_HT29_6H:BRD-K12244279-001-02-5:10	BRD-K12244279	BRD-K12244279	HT29	trt_cp	10 uM	6 h	5	456	0.63	0.54	1	1	1	1	0	MEK inhibitor	-666	-0.85	15.65	-2
CPD003_PC3_24H:BRD-K39716612-236-01-1:10	BRD-K39716612	fluvastatin	PC3	trt_cp	10 uM	24 h	2	320	0.52	0.41	0	0	1	1	0	-666	-666	-0.85	15.65	-2
LJP009_THP1_24H:H19	BRD-K79259477	NVP-BHG712	THP1	trt_cp	10 uM	24 h	2	603	0.85	0.72	1	1	1	1	0	Ephrin inhibitor	EPHB4	-0.85	15.65	-2
REP.B008_A375_24H:P01	BRD-K89014967	AS-703026	A375	trt_cp	2.22 uM	24 h	2	638	0.82	0.73	1	1	1	1	0	MEK inhibitor	MAP2K1|MAP2K2	-0.85	15.65	-2
CPC006_VCAP_24H:BRD-A71390734-001-01-7:0.08	BRD-A71390734	idarubicin	VCAP	trt_cp	0.08 uM	24 h	5	365	0.53	0.44	0	0	1	1	0	Topoisomerase inhibitor	TOP2A	-0.85	15.65	-2
KDB003_A549_96H:TRCN0000119083:-666	TRCN0000119083	PYGL	A549	trt_sh		96 h	2	109	0.39	0.21	1	0	1	1	0	-666	-666	-0.85	15.65	-2
CGS001_HT29_96H:SMC1A:1	CGS001-8243	SMC1A	HT29	trt_sh.cgs	1 uL	96 h	3	105	0.37	0.2	1	1	1	1	0	-666	-666	-0.85	15.65	-2
CPC015_MCF7_24H:BRD-A06352418-001-15-0:10	BRD-A06352418	terfenadine	MCF7	trt_cp	10 uM	24 h	4	592	0.62	0.61	1	1	1	1	0	Histamine receptor antagonist	HRH1|KCNH2|CHRM1|CHRM2|CHRM3|CHRM4|CHRM5|KCNH1	-0.85	15.65	-2
PAC044_U2OS_6H:BRD-K63376220-001-01-5:10.0708	BRD-K63376220	BRD-K63376220	U2OS	trt_cp	10 uM	6 h	3	584	0.72	0.66	1	1	1	1	0	-666	-666	-0.85	15.65	-2
XPR036_PC3.311B_96H:B11	BRDN0001147238	TRIM24	PC3	trt_xpr	-666	96 h	3	93	0.19	0.13	1	0	1	1	0	-666	-666	-0.85	15.65	-2
KDB005_A375_96H:TRCN0000010084:-666	TRCN0000010084	DDR1	A375	trt_sh		96 h	3	169	0.55	0.31	1	0	1	1	0	-666	-666	-0.85	15.65	-2
PAC066_U2OS_6H:BRD-K07350528-001-05-9:10	BRD-K07350528	BRD-K07350528	U2OS	trt_cp	10 uM	6 h	3	263	0.3	0.28	1	0	1	1	0	-666	-666	-0.85	15.65	-2
KDA004_A549_96H:TRCN0000073931:-666	TRCN0000073931	XPNPEP3	A549	trt_sh		96 h	3	303	0.42	0.36	1	0	1	1	0	-666	-666	-0.85	15.65	-2
PBIOA019_HT29_24H:K19	BRD-K17702546	PD-168393	HT29	trt_cp	10 uM	24 h	3	332	0.58	0.44	1	1	1	1	0	EGFR inhibitor	EGFR|ERBB2|SRC	-0.85	15.65	-2.01
ERG020_VCAP_24H:BRD-A61304759:10	BRD-A61304759	tanespimycin	VCAP	trt_cp	10 uM	24 h	3	399	0.57	0.48	1	1	1	1	0	-666	-666	-0.85	15.65	-2.01
EMU001_K562_24H:D08	BRD-K81528515	nilotinib	K562	trt_cp	2.5 uM	24 h	3	632	0.87	0.75	1	1	1	1	0	Bcr-Abl inhibitor|Abl inhibitor	ABL1|KIT|BCR|CYP2B6|CYP2C8|DDR1|DDR2|PDGFRA	-0.85	15.65	-2.01
KDA010_MCF7_96H:TRCN0000051870:-666	TRCN0000051870	EIF4A2	MCF7	trt_sh		96 h	3	240	0.56	0.37	1	0	1	1	0	-666	-666	-0.85	15.65	-2.01
EMU001_TMD8_6H:D13	BRD-K70301465	ibrutinib	TMD8	trt_cp	10 uM	6 h	3	229	0.52	0.35	0	0	1	1	0	BTK inhibitor	BTK|BLK|BMX	-0.85	15.65	-2.01
AICHI002_MINO_24H:A20	BRD-K12502280	TG-101348	MINO	trt_cp	2.5 uM	24 h	3	718	0.76	0.75	1	1	1	1	0	JAK inhibitor|FLT3 inhibitor	JAK2|FLT3|RET|BRD4|JAK1|JAK3|TYK2	-0.85	15.65	-2.01
ERGK008_VCAP_120H:TRCN0000140857:-666	TRCN0000140857	DLG3	VCAP	trt_sh		120 h	3	134	0.33	0.21	1	0	1	1	0	-666	-666	-0.85	15.65	-2.01
DOSBIO002_HT29_24H:BRD-K87125912:9.98177	BRD-K87125912	BRD-K87125912	HT29	trt_cp	10 uM	24 h	2	414	0.75	0.56	1	1	1	1	0	-666	-666	-0.85	15.65	-2.01
LJP007_JURKAT_24H:G01	BRD-K21718444	KW-2449	JURKAT	trt_cp	10 uM	24 h	2	329	0.56	0.43	0	0	1	1	0	Abl inhibitor|Aurora kinase inhibitor|FLT3 inhibitor	FLT3|ABL1|AURKA|FGFR1|AURKB	-0.85	15.65	-2.01
CPC019_VCAP_24H:BRD-K99502566-001-01-6:10	BRD-K99502566	BRD-K99502566	VCAP	trt_cp	10 uM	24 h	5	397	0.38	0.39	0	0	1	1	0	-666	-666	-0.85	15.65	-2.01
CPC019_MCF7_6H:BRD-K49010888-001-01-2:10	BRD-K49010888	BRD-K49010888	MCF7	trt_cp	10 uM	6 h	3	330	0.56	0.43	1	1	1	1	0	-666	-666	-0.85	15.65	-2.01
CGS001_HEPG2_96H:DHPS:1.5	CGS001-1725	DHPS	HEPG2	trt_sh.cgs	1.5 uL	96 h	3	46	0.15	0.08	1	0	1	1	0	-666	-666	-0.85	15.65	-2.01
PAC044_U2OS_6H:BRD-K64864583-001-01-0:10.0774	BRD-K64864583	BRD-K64864583	U2OS	trt_cp	10 uM	6 h	2	679	0.77	0.73	1	1	1	1	0	-666	-666	-0.85	15.65	-2.01
PAC060_U2OS_6H:BRD-K88058683-001-01-0:9.92708	BRD-K88058683	BRD-K88058683	U2OS	trt_cp	10 uM	6 h	3	133	0.31	0.21	1	1	1	1	0	-666	-666	-0.85	15.65	-2.01
AICHI001_THP1_24H:A08	BRD-K52911425	GDC-0941	THP1	trt_cp	2.5 uM	24 h	3	510	0.7	0.6	1	1	1	1	0	PI3K inhibitor	PIK3CG|PIK3CA|PIK3CB|PIK3CD	-0.85	15.65	-2.01
DOSVAL004_HT29_24H:BRD-K31380618:20	BRD-K31380618	BRD-K31380618	HT29	trt_cp	20 uM	24 h	3	494	0.7	0.59	1	1	1	1	0	-666	-666	-0.85	15.65	-2.01
CPC014_VCAP_24H:BRD-K77908580-001-05-4:10	BRD-K77908580	entinostat	VCAP	trt_cp	10 uM	24 h	5	586	0.62	0.61	0	0	1	1	0	HDAC inhibitor	HDAC1|HDAC2|HDAC3|HDAC9	-0.85	15.65	-2.01
PAC043_U2OS_6H:BRD-K16852474-001-01-6:10.2663	BRD-K16852474	BRD-K16852474	U2OS	trt_cp	10 uM	6 h	3	163	0.38	0.25	1	0	1	1	0	-666	-666	-0.85	15.65	-2.01
EMU001_KMS34_24H:L01	BRD-K92428153	mycophenolate-mofetil	KMS34	trt_cp	10 uM	24 h	3	433	0.69	0.55	1	1	1	1	0	Inosine monophosphate dehydrogenase inhibitor|Dehydrogenase inhibitor|Hydroxycarboxylic acid receptor agonist|Immunosuppressant|Inositol monophosphatase inhibitor	IMPDH1|IMPDH2|HCAR2	-0.85	15.65	-2.01
PAC051_U2OS_6H:BRD-K27305650-003-01-4:20	BRD-K27305650	LY-294002	U2OS	trt_cp	20 uM	6 h	3	190	0.4	0.28	0	0	1	1	0	MTOR inhibitor|DNA dependent protein kinase inhibitor|Phosphodiesterase inhibitor|PLK inhibitor	MTOR|PIK3CD|PIK3CG|PIK3CA|PLK1|PRKDC|PIK3CB|PDE2A|AKT1|CHEK1|GSK3B|LCK|MAPK1|MAPK11|MAPK12|MAPK14|MAPK8|PRKCA|ROCK1|RPS6KB1|SGK1	-0.85	15.65	-2.01
CPC006_HT29_24H:BRD-K93725829-001-01-2:0.5	BRD-K93725829	BRD-K93725829	HT29	trt_cp	0.5 uM	24 h	4	377	0.62	0.49	1	1	1	1	0	MAP kinase inhibitor	-666	-0.85	15.65	-2.01
DOSVAL005_PC3_24H:BRD-K32581454:20	BRD-K32581454	BRD-K32581454	PC3	trt_cp	20 uM	24 h	3	335	0.53	0.43	1	1	1	1	0	-666	-666	-0.85	15.65	-2.01
KDC004_HA1E_96H:TRCN0000016075:-666	TRCN0000016075	SOX3	HA1E	trt_sh		96 h	3	154	0.44	0.26	1	0	1	1	0	-666	-666	-0.85	15.65	-2.01
REP.A006_A375_24H:G02	BRD-K20722021	CEP-32496	A375	trt_cp	3.33 uM	24 h	3	655	0.73	0.7	1	1	1	1	0	RAF inhibitor	BRAF|EGFR|RAF1	-0.85	15.65	-2.01
CPC012_PC3_24H:BRD-K74710236-001-02-2:10	BRD-K74710236	VU-0410183-2	PC3	trt_cp	10 uM	24 h	5	587	0.7	0.65	0	0	1	1	0	-666	-666	-0.85	15.65	-2.02
CPC014_A549_24H:BRD-A41692738-001-01-9:10	BRD-A41692738	TGX-221	A549	trt_cp	10 uM	24 h	3	221	0.38	0.29	0	0	1	1	0	PI3K inhibitor	PIK3CB|PIK3CD	-0.85	15.65	-2.02
PAC042_U2OS_6H:BRD-K55880295-001-01-6:9.84387	BRD-K55880295	BRD-K55880295	U2OS	trt_cp	10 uM	6 h	3	477	0.41	0.45	1	0	1	1	0	-666	-666	-0.85	15.65	-2.02
CPC016_A549_24H:BRD-K37691127-001-02-2:10	BRD-K37691127	hinokitiol	A549	trt_cp	10 uM	24 h	3	216	0.44	0.31	0	0	1	1	0	Tyrosinase inhibitor	-666	-0.85	15.65	-2.02
CPC015_MCF7_24H:BRD-K92428153-001-01-0:10	BRD-K92428153	mycophenolate-mofetil	MCF7	trt_cp	10 uM	24 h	5	620	0.66	0.65	1	1	1	1	0	Inosine monophosphate dehydrogenase inhibitor|Dehydrogenase inhibitor|Hydroxycarboxylic acid receptor agonist|Immunosuppressant|Inositol monophosphatase inhibitor	IMPDH1|IMPDH2|HCAR2	-0.85	15.65	-2.02
CPC018_HT29_6H:BRD-K18787491-001-07-8:10	BRD-K18787491	U-0126	HT29	trt_cp	10 uM	6 h	5	513	0.66	0.59	1	1	1	1	0	MEK inhibitor	MAP2K1|MAP2K2|JAK2|AKT1|CHEK1|GSK3B|LCK|MAP2K7|MAPK1|MAPK11|MAPK12|MAPK14|MAPK8|PRKCA|RAF1|ROCK1|RPS6KB1|SGK1	-0.85	15.65	-2.02
KDD002_PC3_96H:TRCN0000049148:-666	TRCN0000049148	GPI	PC3	trt_sh		96 h	3	315	0.44	0.38	1	0	1	1	0	-666	-666	-0.85	15.65	-2.02
CPC014_VCAP_24H:BRD-A75931230-001-01-3:10	BRD-A75931230	F-1061-0166	VCAP	trt_cp	10 uM	24 h	5	508	0.64	0.58	0	0	1	1	0	-666	-666	-0.84	15.65	-1.97
DOSVAL002_HT29_24H:BRD-K25642189:20	BRD-K25642189	BRD-K25642189	HT29	trt_cp	20 uM	24 h	3	221	0.43	0.31	1	1	1	1	0	-666	-666	-0.84	15.65	-1.97
KDD007_A375_96H:TRCN0000026417:-666	TRCN0000026417	ALDH1A1	A375	trt_sh		96 h	3	116	0.46	0.23	0	0	1	1	0	-666	-666	-0.84	15.65	-1.97
CGS001_MCF7_96H:EIF4A2:2	CGS001-1974	EIF4A2	MCF7	trt_sh.cgs	2 uL	96 h	3	77	0.12	0.1	1	0	1	1	0	-666	-666	-0.84	15.65	-1.97
ERG020_VCAP_24H:BRD-K23282736:10	BRD-K23282736	BRD-K23282736	VCAP	trt_cp	10 uM	24 h	3	549	0.71	0.63	1	1	1	1	0	-666	-666	-0.84	15.65	-1.97
CPC011_VCAP_24H:BRD-K33425534-001-06-7:10	BRD-K33425534	exemestane	VCAP	trt_cp	10 uM	24 h	5	517	0.67	0.6	1	1	1	1	0	Aromatase inhibitor	CYP19A1	-0.84	15.65	-1.97
CPC004_VCAP_6H:BRD-A04756508-001-01-5:10	BRD-A04756508	norgestimate	VCAP	trt_cp	10 uM	6 h	4	186	0.32	0.25	1	1	1	1	0	-666	-666	-0.84	15.65	-1.97
CPC009_A375_6H:BRD-K55722623-001-01-3:10	BRD-K55722623	BRD-K55722623	A375	trt_cp	10 uM	6 h	4	307	0.39	0.35	1	1	1	1	0	-666	-666	-0.84	15.65	-1.97
PAC015_U2OS_6H:BRD-K74785745-001-01-0:10.0053	BRD-K74785745	BRD-K74785745	U2OS	trt_cp	10 uM	6 h	3	319	0.49	0.4	1	1	1	1	0	-666	-666	-0.84	15.65	-1.97
DOSBIO001_HT29_24H:BRD-K49111930:10.2588	BRD-K49111930	BRD-K49111930	HT29	trt_cp	10 uM	24 h	3	473	0.69	0.58	1	1	1	1	0	-666	-666	-0.84	15.65	-1.97
CPC010_PC3_24H:BRD-A61825514-001-06-9:10	BRD-A61825514	BRD-A61825514	PC3	trt_cp	10 uM	24 h	5	451	0.49	0.48	1	1	1	1	0	-666	-666	-0.84	15.65	-1.97
KDB009_HEPG2_96H:TRCN0000039004:-666	TRCN0000039004	SQRDL	HEPG2	trt_sh		96 h	3	246	0.61	0.39	1	0	1	1	0	-666	-666	-0.84	15.65	-1.97
KDA009_VCAP_120H:K24	TRCN0000367910	FOXP3	VCAP	trt_sh		120 h	2	97	0.15	0.12	0	0	1	1	0	-666	-666	-0.84	15.65	-1.97
XPR020_U251MG.311_96H:I04	BRDN0000986504	MAX	U251MG	trt_xpr	-666	96 h	3	172	0.56	0.31	1	1	1	1	0	-666	-666	-0.84	15.65	-1.97
DER001_VCAP_96H:TRCN0000262584:-666	TRCN0000262584	PHACTR1	VCAP	trt_sh		96 h	3	229	0.46	0.33	1	0	1	1	0	-666	-666	-0.84	15.65	-1.97
CPC019_VCAP_24H:BRD-K65904652-001-01-9:10	BRD-K65904652	BRD-K65904652	VCAP	trt_cp	10 uM	24 h	5	448	0.58	0.52	1	1	1	1	0	-666	-666	-0.84	15.65	-1.97
KDD001_A549_96H:TRCN0000062432:-666	TRCN0000062432	IGF2	A549	trt_sh		96 h	3	199	0.35	0.27	0	0	1	1	0	-666	-666	-0.84	15.65	-1.97
KDB001_HA1E_96H:TRCN0000292372:-666	TRCN0000292372	ORC1	HA1E	trt_sh		96 h	3	223	0.55	0.35	0	0	1	1	0	-666	-666	-0.84	15.65	-1.97
KDC009_HT29_96H:TRCN0000039894:-666	TRCN0000039894	INPP5D	HT29	trt_sh		96 h	2	155	0.46	0.27	0	0	1	1	0	-666	-666	-0.84	15.65	-1.97
PAC043_U2OS_6H:BRD-K88140437-001-01-5:10.1304	BRD-K88140437	BRD-K88140437	U2OS	trt_cp	10 uM	6 h	3	438	0.61	0.52	1	1	1	1	0	-666	-666	-0.84	15.65	-1.97
CPC019_PC3_24H:I03	BRD-K99502566	BRD-K99502566	PC3	trt_cp	10 uM	24 h	5	230	0.34	0.28	0	0	1	1	0	-666	-666	-0.84	15.65	-1.97
EMU001_OCILY19_24H:N01	BRD-K18787491	U-0126	OCILY19	trt_cp	10 uM	24 h	3	464	0.72	0.58	1	1	1	1	0	MEK inhibitor	MAP2K1|MAP2K2|JAK2|AKT1|CHEK1|GSK3B|LCK|MAP2K7|MAPK1|MAPK11|MAPK12|MAPK14|MAPK8|PRKCA|RAF1|ROCK1|RPS6KB1|SGK1	-0.84	15.65	-1.97
DOSBIO002_A549_24H:BRD-K40185230:9.66806	BRD-K40185230	BRD-K40185230	A549	trt_cp	10 uM	24 h	3	349	0.02	0.08	1	0	1	1	0	-666	-666	-0.84	15.65	-1.97
KDB001_HT29_96H:TRCN0000154503:-666	TRCN0000154503	NENF	HT29	trt_sh		96 h	4	313	0.3	0.31	1	1	1	1	0	-666	-666	-0.84	15.65	-1.97
KDD010_HCC515_96H:TRCN0000217963:-666	TRCN0000217963	PI4K2B	HCC515	trt_sh		96 h	3	209	0.28	0.24	0	0	1	1	0	-666	-666	-0.84	15.65	-1.97
KDD006_PC3_96H:TRCN0000016619:-666	TRCN0000016619	HMGB4	PC3	trt_sh		96 h	3	220	0.42	0.31	1	0	1	1	0	-666	-666	-0.84	15.65	-1.97
CGS001_PC3_96H:LHX4:2	CGS001-89884	LHX4	PC3	trt_sh.cgs	2 uL	96 h	3	245	0.09	0.15	1	0	1	1	0	-666	-666	-0.84	15.65	-1.98
KDC004_A549_96H:A17	TRCN0000038459	ATP6AP1	A549	trt_sh		96 h	3	152	0.57	0.3	0	0	1	1	0	-666	-666	-0.84	15.65	-1.98
CGS001_MCF7_96H:NCOA4:2	CGS001-8031	NCOA4	MCF7	trt_sh.cgs	2 uL	96 h	3	78	0.27	0.15	1	1	1	1	0	-666	-666	-0.84	15.65	-1.98
AICHI001_TMD8_24H:D19	BRD-K16761703	sotrastaurin	TMD8	trt_cp	10 uM	24 h	3	562	0.76	0.66	1	1	1	1	0	PKC inhibitor	PRKCA|PRKCB|PRKCQ|PRKCD|PRKCE|PRKCH	-0.84	15.65	-1.98
DOSVAL005_HCC515_24H:BRD-K87125912:10	BRD-K87125912	BRD-K87125912	HCC515	trt_cp	10 uM	24 h	2	332	0.51	0.42	1	1	1	1	0	-666	-666	-0.84	15.65	-1.98
CPC020_HT29_6H:BRD-A04308630-001-01-6:10	BRD-A04308630	genipin	HT29	trt_cp	10 uM	6 h	4	565	0.35	0.45	1	0	1	1	0	-666	-666	-0.84	15.65	-1.98
PAC066_U2OS_6H:BRD-K75038426-001-06-8:10	BRD-K75038426	BRD-K75038426	U2OS	trt_cp	10 uM	6 h	3	236	0.07	0.13	1	0	1	1	0	-666	-666	-0.84	15.65	-1.98
DOS058_A549_24H:BRD-K36439830-001-01-7:5	BRD-K36439830	BRD-K36439830	A549	trt_cp	4 uM	24 h	2	137	0.17	0.15	0	0	1	1	0	-666	-666	-0.84	15.65	-1.98
CPC011_VCAP_24H:BRD-K25394294-001-11-5:10	BRD-K25394294	oxaprozin	VCAP	trt_cp	10 uM	24 h	5	401	0.56	0.48	1	1	1	1	0	Cyclooxygenase inhibitor	PTGS1|PTGS2	-0.84	15.65	-1.98
CPC006_VCAP_6H:BRD-K67868012-003-01-5:11.1	BRD-K67868012	PI-103	VCAP	trt_cp	12 uM	6 h	4	451	0.61	0.53	1	1	1	1	0	PI3K inhibitor|MTOR inhibitor	PIK3CA|PIK3CG|MTOR|PIK3CB|PIK3CD|PRKDC	-0.84	15.65	-1.98
CPC012_HCC515_6H:BRD-A41250203-001-01-2:10	BRD-A41250203	GP-42	HCC515	trt_cp	10 uM	6 h	3	550	0.26	0.38	1	1	1	1	0	-666	-666	-0.84	15.65	-1.98
REP.B013_A375_24H:N13	BRD-K43410529	MLN-2480	A375	trt_cp	2.22 uM	24 h	2	491	0.72	0.6	0	0	1	1	0	RAF inhibitor	-666	-0.84	15.65	-1.98
REP.A002_A549_24H:J08	BRD-K17203476	LY-2874455	A549	trt_cp	3.33 uM	24 h	3	390	0.56	0.47	0	0	1	1	0	FGFR inhibitor	FGFR1|FGFR3|FGFR2|FGFR4|KDR	-0.84	15.65	-1.98
EMU001_K562_24H:I24	BRD-K49328571	dasatinib	K562	trt_cp	0.01 uM	24 h	3	679	0.87	0.78	1	1	1	1	0	KIT inhibitor|Bcr-Abl inhibitor|Ephrin inhibitor|PDGFR inhibitor|Src inhibitor|Tyrosine kinase inhibitor	ABL1|FYN|LCK|SRC|KIT|YES1|EPHA2|LYN|PDGFRB|BCR|BTK|DDR1|DDR2|PDGFRA|ABL2|BLK|FGR|FRK|HCK|SRMS|STAT5B	-0.84	15.65	-1.98
PCL001_HT29_24H:BRD-K59023263:3.33	BRD-K59023263	BRD-K59023263	HT29	trt_cp	3.33 uM	24 h	3	646	0.81	0.73	1	1	1	1	0	-666	-666	-0.84	15.65	-1.98
CPC014_VCAP_24H:BRD-K99616396-001-01-0:10	BRD-K99616396	motesanib	VCAP	trt_cp	10 uM	24 h	5	349	0.38	0.37	0	0	1	1	0	KIT inhibitor|PDGFR inhibitor|VEGFR inhibitor	FLT1|FLT4|KDR|KIT|PDGFRA|RET	-0.84	15.65	-1.98
LJP009_HME1_24H:I07	BRD-K47983010	BX-795	HME1	trt_cp	10 uM	24 h	3	400	0.43	0.42	1	1	1	1	0	IKK inhibitor	PDPK1|IKBKE|TBK1|CDK2|CHEK1|GSK3B|KDR|PDK1	-0.84	15.65	-1.98
XPR013_U251MG.311_96H:G16	BRDN0001149526	PRKAG1	U251MG	trt_xpr	-666	96 h	2	282	0.4	0.34	0	0	1	1	0	-666	-666	-0.84	15.65	-1.98
KDC009_HT29_96H:TRCN0000010358:-666	TRCN0000010358	HRAS	HT29	trt_sh		96 h	2	257	0.5	0.36	0	0	1	1	0	-666	-666	-0.84	15.65	-1.98
EMU001_BJAB_6H:J07	BRD-K44844162	taselisib	BJAB	trt_cp	10 uM	6 h	3	440	0.61	0.52	0	0	1	1	0	PI3K inhibitor	PIK3CA|PIK3CB|PIK3CD|PIK3CG	-0.84	15.65	-1.98
LJP006_LNCAP_24H:J19	BRD-U61997977	WZ-4-145	LNCAP	trt_cp	10 uM	24 h	2	331	0.72	0.49	1	1	1	1	0	-666	-666	-0.84	15.65	-1.98
TAK002_SW480_96H:TRCN0000039642:-666	TRCN0000039642	MYC	SW480	trt_sh		96 h	2	280	0.51	0.38	0	0	1	1	0	-666	-666	-0.84	15.65	-1.98
PAC044_U2OS_6H:BRD-K45711268-001-01-9:10.0345	BRD-K45711268	BRD-K45711268	U2OS	trt_cp	10 uM	6 h	3	571	0.69	0.63	1	1	1	1	0	-666	-666	-0.84	15.65	-1.98
KDC007_VCAP_120H:TRCN0000029519:-666	TRCN0000029519	GNB2	VCAP	trt_sh		120 h	4	244	0.65	0.4	0	0	1	1	0	-666	-666	-0.84	15.65	-1.98
DOSVAL002_HT29_24H:BRD-K71387353:5	BRD-K71387353	BRD-K71387353	HT29	trt_cp	4 uM	24 h	3	415	0.53	0.47	1	1	1	1	0	-666	-666	-0.84	15.65	-1.98
REP.A023_MCF7_24H:O14	BRD-K72951360	valrubicin	MCF7	trt_cp	3.33 uM	24 h	3	494	0.75	0.62	1	1	1	1	0	DNA inhibitor|Topoisomerase inhibitor	TOP2A	-0.84	15.65	-1.98
CPC006_U937_6H:BRD-K92301463-001-03-0:10	BRD-K92301463	BRD-K92301463	U937	trt_cp	10 uM	6 h	2	245	0.25	0.25	1	1	1	1	0	Prostanoid receptor agonist	-666	-0.84	15.65	-1.98
REP.A013_PC3_24H:M07	BRD-K43002771	SR-33805	PC3	trt_cp	10 uM	24 h	2	305	0.64	0.45	1	1	1	1	0	Calcium channel blocker	-666	-0.84	15.65	-1.98
PAC023_U2OS_6H:BRD-K53425819-001-02-7:10.0429	BRD-K53425819	BRD-K53425819	U2OS	trt_cp	10 uM	6 h	3	401	0.26	0.33	0	0	1	1	0	-666	-666	-0.84	15.65	-1.98
KDB006_PC3_96H:TRCN0000005222:-666	TRCN0000005222	TSKU	PC3	trt_sh		96 h	2	118	0.3	0.19	1	0	1	1	0	-666	-666	-0.84	15.65	-1.98
CPC019_MCF7_24H:BRD-K94544211-001-01-2:10	BRD-K94544211	BRD-K94544211	MCF7	trt_cp	10 uM	24 h	5	359	0.51	0.43	1	1	1	1	0	-666	-666	-0.84	15.65	-1.98
EMU001_HBL1_24H:O02	BRD-K81418486	vorinostat	HBL1	trt_cp	2.5 uM	24 h	3	487	0.54	0.52	1	1	1	1	0	HDAC inhibitor	HDAC1|HDAC2|HDAC3|HDAC6|HDAC8|HDAC10|HDAC11|HDAC5|HDAC9	-0.84	15.65	-1.98
PAC069_U2OS_6H:BRD-K65258912-001-07-3:20	BRD-K65258912	BRD-K65258912	U2OS	trt_cp	20 uM	6 h	3	85	0.2	0.13	1	0	1	1	0	-666	-666	-0.84	15.65	-1.98
AICHI002_THP1_24H:J08	BRD-K07310275	PF-04691502	THP1	trt_cp	2.5 uM	24 h	3	555	0.76	0.66	1	1	1	1	0	MTOR inhibitor|PI3K inhibitor	MTOR|PIK3CA|PIK3CB|PIK3CD|PIK3CG	-0.84	15.65	-1.98
ERG014_PC3_6H:BRD-K78496556-001-01-8:10.0279	BRD-K78496556	BRD-K78496556	PC3	trt_cp	10 uM	6 h	2	294	0.21	0.25	1	1	1	1	0	-666	-666	-0.84	15.65	-1.98
AICHI001_THP1_24H:P14	BRD-K93468883	IPI-145	THP1	trt_cp	2.5 uM	24 h	3	529	0.73	0.63	1	1	1	1	0	PI3K inhibitor	PIK3CD|PIK3CG|PIK3CA|PIK3CB	-0.84	15.65	-1.98
CPC006_VCAP_24H:BRD-K41859756-001-01-9:10	BRD-K41859756	NVP-AUY922	VCAP	trt_cp	10 uM	24 h	5	425	0.65	0.53	1	1	1	1	0	HSP inhibitor	HSP90AA1|HSP90AB1	-0.84	15.65	-1.98
AICHI002_KMS34_24H:A20	BRD-K12502280	TG-101348	KMS34	trt_cp	2.5 uM	24 h	3	581	0.54	0.57	1	1	1	1	0	JAK inhibitor|FLT3 inhibitor	JAK2|FLT3|RET|BRD4|JAK1|JAK3|TYK2	-0.84	15.65	-1.98
LCP001_MCF10A.PIK3CA.HH_24H:I12	BRD-K08310154	AG-1024	MCF10A	trt_cp	1.11 uM	24 h	3	336	0.53	0.43	1	1	1	1	0	IGF-1 inhibitor	IGF1R|EGFR	-0.84	15.65	-1.98
CPC012_PC3_24H:BRD-K08307026-001-01-4:10	BRD-K08307026	BRD-K08307026	PC3	trt_cp	10 uM	24 h	5	657	0.67	0.67	0	0	1	1	0	-666	-666	-0.84	15.65	-1.98
REP.A009_THP1_24H:G19	BRD-K26667523	TAK-733	THP1	trt_cp	10 uM	24 h	2	596	0.81	0.7	1	1	1	1	0	MEK inhibitor	MAP2K1	-0.84	15.65	-1.98
KDB010_VCAP_120H:TRCN0000312579:-666	TRCN0000312579	MYC	VCAP	trt_sh		120 h	3	197	0.44	0.3	1	0	1	1	0	-666	-666	-0.84	15.65	-1.98
AICHI002_BJAB_24H:F01	BRD-K01436366	XMD-1150	BJAB	trt_cp	10 uM	24 h	3	465	0.73	0.59	1	1	1	1	0	LRRK inhibitor	LRRK2	-0.84	15.65	-1.98
CPC010_VCAP_24H:BRD-A61825514-001-06-9:10	BRD-A61825514	BRD-A61825514	VCAP	trt_cp	10 uM	24 h	5	422	0.39	0.41	0	0	1	1	0	-666	-666	-0.84	15.65	-1.98
EMU001_OCILY10_24H:H13	BRD-K94199083	BRD-K94199083	OCILY10	trt_cp	10 uM	24 h	3	483	0.61	0.55	1	1	1	1	0	-666	-666	-0.84	15.65	-1.98
CGS001_HEPG2_96H:FFAR1:1.5	CGS001-2864	FFAR1	HEPG2	trt_sh.cgs	1.5 uL	96 h	3	107	0.24	0.16	1	0	1	1	0	-666	-666	-0.84	15.65	-1.98
TA.OE012_H1299_96H:BRDN0000553715:-666	BRDN0000553715	RARA	H1299	trt_oe		96 h	3	257	0.51	0.37	1	1	1	1	0	-666	-666	-0.84	15.65	-1.98
CPC010_VCAP_24H:BRD-A89049230-001-03-4:10	BRD-A89049230	BRD-A89049230	VCAP	trt_cp	10 uM	24 h	5	337	0.19	0.26	0	0	1	1	0	-666	-666	-0.84	15.65	-1.98
CPC016_HT29_6H:BRD-A11678676-001-03-4:10	BRD-A11678676	wortmannin	HT29	trt_cp	10 uM	6 h	5	333	0.41	0.37	1	1	1	1	0	-666	-666	-0.84	15.65	-1.98
CPC014_PC3_6H:BRD-K99369265-001-01-4:10	BRD-K99369265	sirolimus	PC3	trt_cp	10 uM	6 h	4	286	0.48	0.37	1	1	1	1	0	-666	-666	-0.84	15.65	-1.98
CPC012_MCF7_24H:BRD-K56196992-001-01-2:10	BRD-K56196992	BRD-K56196992	MCF7	trt_cp	10 uM	24 h	4	555	0.73	0.64	0	0	1	1	0	-666	-666	-0.84	15.65	-1.99
CPC014_PC3_24H:BRD-K89085489-001-11-7:10	BRD-K89085489	fenretinide	PC3	trt_cp	10 uM	24 h	5	414	0.64	0.52	0	0	1	1	0	Apoptosis stimulant|Retinoid receptor agonist	RARA|CYP2C8|CYP3A5|RARG	-0.84	15.65	-1.99
DOS047_PC3_24H:BRD-K31566137-001-01-2:4.98	BRD-K31566137	BRD-K31566137	PC3	trt_cp	4 uM	24 h	3	473	0.17	0.29	0	0	1	1	0	-666	-666	-0.84	15.65	-1.99
ERG017_VCAP_24H:BRD-K30231186:9.87	BRD-K30231186	BRD-K30231186	VCAP	trt_cp	10 uM	24 h	3	610	0.72	0.67	0	0	1	1	0	-666	-666	-0.84	15.65	-1.99
REP.A012_THP1_24H:L01	BRD-K02389548	RG-2833	THP1	trt_cp	10 uM	24 h	3	658	0.82	0.74	1	1	1	1	0	HDAC inhibitor	HDAC1|HDAC3	-0.84	15.65	-1.99
CPC006_AGS_6H:BRD-K04887706-001-01-6:9.1	BRD-K04887706	BRD-K04887706	AGS	trt_cp	10 uM	6 h	2	223	0.25	0.24	1	1	1	1	0	AKT inhibitor	-666	-0.84	15.65	-1.99
XPR018_U251MG.311_96H:D16	BRDN0001907457	KCNJ6	U251MG	trt_xpr	-666	96 h	3	98	0.3	0.17	1	0	1	1	0	-666	-666	-0.84	15.65	-1.99
PAC055_U2OS_6H:BRD-K14795621-001-01-1:10.0029	BRD-K14795621	BRD-K14795621	U2OS	trt_cp	10 uM	6 h	3	120	0.1	0.11	1	0	1	1	0	-666	-666	-0.84	15.65	-1.99
CPC011_VCAP_24H:BRD-A56359832-001-08-7:10	BRD-A56359832	zileuton	VCAP	trt_cp	10 uM	24 h	5	547	0.68	0.62	1	1	1	1	0	Leukotriene inhibitor|Lipoxygenase inhibitor	ALOX5	-0.84	15.65	-1.99
KDB003_HA1E_96H:TRCN0000276556:-666	TRCN0000276556	EIF1B	HA1E	trt_sh		96 h	3	557	0.21	0.35	0	0	1	1	0	-666	-666	-0.84	15.65	-1.99
ERGK003_VCAP_120H:TRCN0000199619:-666	TRCN0000199619	KSR2	VCAP	trt_sh		120 h	3	331	0.51	0.42	1	0	1	1	0	-666	-666	-0.84	15.65	-1.99
AICHI001_BJAB_4H:P13	BRD-K93468883	IPI-145	BJAB	trt_cp	10 uM	4 h	3	274	0.41	0.34	0	0	1	1	0	PI3K inhibitor	PIK3CD|PIK3CG|PIK3CA|PIK3CB	-0.84	15.65	-1.99
KDB005_A375_96H:TRCN0000019808:-666	TRCN0000019808	XBP1	A375	trt_sh		96 h	3	291	0.57	0.41	1	0	1	1	0	-666	-666	-0.84	15.65	-1.99
PAC043_U2OS_6H:BRD-K67716105-001-01-8:10.0718	BRD-K67716105	BRD-K67716105	U2OS	trt_cp	10 uM	6 h	3	138	0.44	0.25	1	1	1	1	0	-666	-666	-0.84	15.65	-1.99
OEB002_PC3_96H:BRDN0000401270:-666	BRDN0000401270	PC	PC3	trt_oe		96 h	4	210	0.21	0.21	0	0	1	1	0	-666	-666	-0.84	15.65	-1.99
CGS001_PC3_96H:TYRO3:2	CGS001-7301	TYRO3	PC3	trt_sh.cgs	2 uL	96 h	3	183	0.17	0.18	1	0	1	1	0	-666	-666	-0.84	15.65	-1.99
KDD010_HCC515_96H:TRCN0000010492:-666	TRCN0000010492	EXT2	HCC515	trt_sh		96 h	3	345	0.5	0.42	0	0	1	1	0	-666	-666	-0.84	15.65	-1.99
LKCP002_A549_48H:N14	BRD-K57080016	selumetinib	A549	trt_cp	1.11 uM	48 h	5	399	0.66	0.52	1	1	1	1	0	MEK inhibitor	MAP2K1|MAP2K2	-0.84	15.65	-1.99
LKCP001_MCF7_24H:J16	BRD-A03249105	fulvestrant	MCF7	trt_cp	10 uM	24 h	4	445	0.64	0.54	1	1	1	1	0	Estrogen receptor antagonist	ESR1|EPHX2|ESR2|GPER1	-0.84	15.65	-1.99
KDC004_HA1E_96H:TRCN0000058890:-666	TRCN0000058890	TNFRSF13C	HA1E	trt_sh		96 h	3	131	0.36	0.22	1	0	1	1	0	-666	-666	-0.84	15.65	-1.99
ERGK002_VCAP_120H:A24	TRCN0000010642	TRCN0000010642	VCAP	trt_sh		120 h	2	228	0.25	0.24	0	0	1	1	0	-666	-666	-0.84	15.65	-1.99
PAC043_U2OS_6H:BRD-K65597286-001-01-5:9.79286	BRD-K65597286	BRD-K65597286	U2OS	trt_cp	10 uM	6 h	3	168	0.45	0.28	1	0	1	1	0	-666	-666	-0.84	15.65	-1.99
CPC006_HT29_6H:P19	BRD-K34581968	BMS-536924	HT29	trt_cp	12 uM	6 h	5	387	0.56	0.47	1	1	1	1	0	IGF-1 inhibitor	IGF1R|INSR|AKT1|CCNE1|CDK2|CYP3A4|ERBB2|KDR|LCK|MAPK1|MET|PDGFRA|PDGFRB	-0.84	15.65	-1.99
EMU001_MINO_6H:E01	BRD-A82772293	mepazine	MINO	trt_cp	10 uM	6 h	3	300	0.47	0.38	0	0	1	1	0	Mucus protecting agent	MALT1	-0.84	15.65	-1.99
KDD004_HEPG2_96H:TRCN0000045730:-666	TRCN0000045730	SRM	HEPG2	trt_sh		96 h	2	97	0.42	0.2	0	0	1	1	0	-666	-666	-0.84	15.65	-1.99
EMU001_THP1_6H:M19	BRD-K19540840	saracatinib	THP1	trt_cp	10 uM	6 h	3	285	0.5	0.38	0	0	1	1	0	Src inhibitor	SRC|ABL1|LCK|YES1	-0.84	15.65	-1.99
CPC006_HT29_24H:BRD-K03618428-001-01-3:22.2	BRD-K03618428	PP-110	HT29	trt_cp	20 uM	24 h	4	693	0.85	0.78	1	1	1	1	0	-666	-666	-0.84	15.65	-1.99
TAK001_PC3_96H:TRCN0000008027:-666	TRCN0000008027	MYD88	PC3	trt_sh		96 h	2	212	0.29	0.25	1	0	1	1	0	-666	-666	-0.84	15.65	-1.99
TAK001_A375_96H:TRCN0000019472:-666	TRCN0000019472	WWTR1	A375	trt_sh		96 h	3	235	0.56	0.37	1	0	1	1	0	-666	-666	-0.84	15.65	-1.99
REP.B018_JURKAT_24H:A13	BRD-K62196610	AVN-944	JURKAT	trt_cp	2.22 uM	24 h	2	335	0.33	0.34	0	0	1	1	0	Inosine monophosphate dehydrogenase inhibitor	IMPDH2|IMPDH1	-0.84	15.65	-1.99
XPR030_AGS.311_96H:H04	BRDN0001488251	CREBBP	AGS	trt_xpr	-666	96 h	3	538	0.79	0.66	1	1	1	1	0	-666	-666	-0.84	15.65	-1.99
REP.A019_THP1_24H:M22	BRD-K49865102	PD-0325901	THP1	trt_cp	0.37 uM	24 h	2	574	0.66	0.62	0	0	1	1	0	MEK inhibitor|MAP kinase inhibitor|Protein kinase inhibitor	MAP2K1|MAP2K2	-0.84	15.65	-1.99
CPC013_VCAP_24H:BRD-K35638681-001-01-5:10	BRD-K35638681	BRD-K35638681	VCAP	trt_cp	10 uM	24 h	3	336	0.41	0.38	0	0	1	1	0	-666	-666	-0.84	15.65	-1.99
ERG014_VCAP_24H:D02	BRD-K44968548	BRD-K44968548	VCAP	trt_cp	10 uM	24 h	2	259	0.47	0.35	1	1	1	1	0	-666	-666	-0.84	15.65	-1.99
KDA005_A375_96H:A21	TRCN0000021658	NR2C2	A375	trt_sh		96 h	2	274	0.02	0.07	1	0	1	1	0	-666	-666	-0.84	15.65	-1.99
AICHI002_K562_24H:E19	BRD-K28372487	BRD-K28372487	K562	trt_cp	10 uM	24 h	3	670	0.83	0.75	1	1	1	1	0	-666	-666	-0.83	15.65	-1.95
CPC006_HCC515_24H:D04	BRD-K57080016	selumetinib	HCC515	trt_cp	80 uM	24 h	5	596	0.72	0.66	1	1	1	1	0	MEK inhibitor	MAP2K1|MAP2K2	-0.83	15.65	-1.95
CGS001_PC3_144H:UBR7:2	CGS001-55148	UBR7	PC3	trt_sh.cgs	2 uL	144 h	3	47	0.28	0.12	1	1	1	1	0	-666	-666	-0.83	15.65	-1.95
ERGK010_VCAP_120H:TRCN0000204888:-666	TRCN0000204888	PFKM	VCAP	trt_sh		120 h	3	206	0.43	0.3	1	0	1	1	0	-666	-666	-0.83	15.65	-1.95
KDD006_A549_96H:TRCN0000021143:-666	TRCN0000021143	ZFP3	A549	trt_sh		96 h	2	115	0.39	0.21	0	0	1	1	0	-666	-666	-0.83	15.65	-1.95
PAC057_U2OS_6H:BRD-K90381642-001-01-2:9.95474	BRD-K90381642	BRD-K90381642	U2OS	trt_cp	10 uM	6 h	3	112	0.28	0.18	1	0	1	1	0	-666	-666	-0.83	15.65	-1.95
DOS012_VCAP_24H:BRD-K60019754-001-01-8:4.99	BRD-K60019754	BRD-K60019754	VCAP	trt_cp	4 uM	24 h	3	285	0.49	0.38	1	1	1	1	0	-666	-666	-0.83	15.65	-1.95
CPC008_VCAP_24H:BRD-K32944375-019-01-3:10	BRD-K32944375	BRD-K32944375	VCAP	trt_cp	10 uM	24 h	3	344	0.59	0.46	0	0	1	1	0	-666	-666	-0.83	15.65	-1.95
CGS001_PC3_144H:ZAP70:2	CGS001-7535	ZAP70	PC3	trt_sh.cgs	2 uL	144 h	3	122	0.35	0.21	1	1	1	1	0	-666	-666	-0.83	15.65	-1.95
KDC010_MCF7_96H:TRCN0000008715:-666	TRCN0000008715	ATOX1	MCF7	trt_sh		96 h	3	98	0.23	0.15	1	0	1	1	0	-666	-666	-0.83	15.65	-1.95
KDA001_HEPG2_96H:TRCN0000034840:-666	TRCN0000034840	B4GALT1	HEPG2	trt_sh		96 h	2	260	0.59	0.4	0	0	1	1	0	-666	-666	-0.83	15.65	-1.95
CPC019_MCF7_24H:BRD-K31856043-001-01-0:10	BRD-K31856043	BRD-K31856043	MCF7	trt_cp	10 uM	24 h	5	363	0.48	0.42	1	1	1	1	0	-666	-666	-0.83	15.65	-1.95
KDD001_A549_96H:TRCN0000007866:-666	TRCN0000007866	EIF2C2	A549	trt_sh		96 h	3	171	0.47	0.29	0	0	1	1	0	-666	-666	-0.83	15.65	-1.95
LJP009_THP1_24H:E19	BRD-K44227013	ponatinib	THP1	trt_cp	10 uM	24 h	2	596	0.84	0.72	1	1	1	1	0	Bcr-Abl inhibitor|FLT3 inhibitor|PDGFR inhibitor	ABL1|BCR|FLT3|RET|FGFR1|FGFR2|FGFR3|FGFR4|KIT|TEK|CYP2C8|CYP3A5|FGF2|FLT1|KDR|LCK|LYN|PDGFRA|SRC	-0.83	15.65	-1.95
XPR011_U251MG.311_96H:O11	BRDN0001147232	BRD4	U251MG	trt_xpr	-666	96 h	3	144	0.36	0.23	1	1	1	1	0	-666	-666	-0.83	15.65	-1.95
CPC006_U937_6H:BRD-K68143200-001-05-9:10	BRD-K68143200	NSC-95397	U937	trt_cp	10 uM	6 h	2	308	0.58	0.43	1	1	1	1	0	CDC inhibitor	CASP3|CDC25A|CDC25B	-0.83	15.65	-1.95
KDB005_HA1E_96H:TRCN0000004832:-666	TRCN0000004832	HDAC4	HA1E	trt_sh		96 h	3	122	0.46	0.24	0	0	1	1	0	-666	-666	-0.83	15.65	-1.95
CPC001_HA1E_24H:BRD-K94832621-001-01-5:10	BRD-K94832621	Y-134	HA1E	trt_cp	10 uM	24 h	3	360	0.58	0.46	1	1	1	1	0	Estrogen receptor antagonist	ESR1|ESR2	-0.83	15.65	-1.95
KDC004_PC3_96H:TRCN0000025795:-666	TRCN0000025795	NDUFC2	PC3	trt_sh		96 h	3	262	0.6	0.4	1	0	1	1	0	-666	-666	-0.83	15.65	-1.95
CGS001_HT29_96H:DDIT4:1	CGS001-54541	DDIT4	HT29	trt_sh.cgs	1 uL	96 h	4	80	0.11	0.09	1	0	1	1	0	-666	-666	-0.83	15.65	-1.95
EMU001_MINO_3H:F02	BRD-A79768653	sirolimus	MINO	trt_cp	2.5 uM	3 h	3	201	0.42	0.29	0	0	1	1	0	MTOR inhibitor	MTOR|FKBP1A|CCR5|FGF2	-0.83	15.65	-1.95
XPR009_MCF7.311_96H:G04	BRDN0001487188	ADORA3	MCF7	trt_xpr	-666	96 h	3	134	0.27	0.19	1	1	1	1	0	-666	-666	-0.83	15.65	-1.95
CPC014_VCAP_24H:BRD-K05104363-001-04-3:10	BRD-K05104363	PD-184352	VCAP	trt_cp	10 uM	24 h	5	331	0.49	0.41	0	0	1	1	0	MEK inhibitor	MAP2K1|MAP2K2|MAP3K1|MAP3K2	-0.83	15.65	-1.95
ISO002_HCT116.WT_24H:J19	BRD-K01253243	SB-590885	HCT116	trt_cp	10 uM	24 h	3	364	0.67	0.5	1	1	1	1	0	RAF inhibitor	BRAF	-0.83	15.65	-1.95
CPC019_A375_6H:BRD-K20000640-001-01-5:10	BRD-K20000640	SA-247384	A375	trt_cp	10 uM	6 h	4	276	0.44	0.35	1	1	1	1	0	-666	-666	-0.83	15.65	-1.95
KDC006_VCAP_120H:TRCN0000083359:-666	TRCN0000083359	CRYAA	VCAP	trt_sh		120 h	2	99	0.25	0.16	0	0	1	1	0	-666	-666	-0.83	15.65	-1.95
PCL001_HT29_24H:BRD-K77620628:10	BRD-K77620628	BRD-K77620628	HT29	trt_cp	10 uM	24 h	3	462	0.74	0.59	1	1	1	1	0	-666	-666	-0.83	15.65	-1.95
LJP006_BT20_24H:D19	BRD-K52911425	GDC-0941	BT20	trt_cp	10 uM	24 h	2	282	0.7	0.45	1	1	1	1	0	PI3K inhibitor	PIK3CG|PIK3CA|PIK3CB|PIK3CD	-0.83	15.65	-1.95
PAC061_U2OS_6H:BRD-K43438744-001-02-3:10	BRD-K43438744	BRD-K43438744	U2OS	trt_cp	10 uM	6 h	3	85	0.15	0.11	0	0	1	1	0	-666	-666	-0.83	15.65	-1.95
ERGK014_VCAP_120H:TRCN0000196405:-666	TRCN0000196405	TLK1	VCAP	trt_sh		120 h	3	337	0.58	0.45	1	0	1	1	0	-666	-666	-0.83	15.65	-1.95
ERGK003_VCAP_120H:TRCN0000007064:-666	TRCN0000007064	KSR2	VCAP	trt_sh		120 h	3	223	0.43	0.31	1	0	1	1	0	-666	-666	-0.83	15.65	-1.95
KDD007_A549_96H:TRCN0000015400:-666	TRCN0000015400	PTF1A	A549	trt_sh		96 h	3	146	0.54	0.28	0	0	1	1	0	-666	-666	-0.83	15.65	-1.95
PAC064_U2OS_6H:BRD-K14813771-004-06-3:10	BRD-K14813771	BRD-K14813771	U2OS	trt_cp	10 uM	6 h	3	272	0.3	0.29	1	0	1	1	0	-666	-666	-0.83	15.65	-1.95
KDB004_PC3_144H:TRCN0000026497:-666	TRCN0000026497	NDUFA3	PC3	trt_sh		144 h	3	221	0.54	0.35	1	0	1	1	0	-666	-666	-0.83	15.65	-1.95
PAC011_U2OS_6H:BRD-K64593260-001-01-5:10.0434	BRD-K64593260	BRD-K64593260	U2OS	trt_cp	10 uM	6 h	3	325	0.26	0.29	1	0	1	1	0	-666	-666	-0.83	15.65	-1.95
PBIOA015_HT29_24H:D09	BRD-K43389675	daunorubicin	HT29	trt_cp	1.11 uM	24 h	3	649	0.8	0.73	1	1	1	1	0	RNA synthesis inhibitor|Topoisomerase inhibitor	TOP2A|TOP2B	-0.83	15.65	-1.95
XPR033_HT29.311_96H:A11	BRDN0001488221	TSHR	HT29	trt_xpr	-666	96 h	3	194	0.3	0.25	0	0	1	1	0	-666	-666	-0.83	15.65	-1.95
PAC043_U2OS_6H:BRD-K02781692-001-01-9:9.97543	BRD-K02781692	BRD-K02781692	U2OS	trt_cp	10 uM	6 h	3	359	0.56	0.45	1	1	1	1	0	-666	-666	-0.83	15.65	-1.95
REP.A022_HT29_24H:I04	BRD-K71281111	SNX-2112	HT29	trt_cp	0.37 uM	24 h	3	406	0.66	0.52	1	1	1	1	0	HSP inhibitor	-666	-0.83	15.65	-1.95
KDB007_HCC515_96H:TRCN0000038012:-666	TRCN0000038012	PACSIN3	HCC515	trt_sh		96 h	3	202	0.52	0.33	1	0	1	1	0	-666	-666	-0.83	15.65	-1.95
CPC003_VCAP_24H:BRD-A99449986-001-01-4:10	BRD-A99449986	MT-21	VCAP	trt_cp	10 uM	24 h	2	254	0.11	0.17	1	0	1	1	0	Caspase activator	CYCS	-0.83	15.65	-1.95
CPC012_VCAP_24H:BRD-K08307026-001-01-4:10	BRD-K08307026	BRD-K08307026	VCAP	trt_cp	10 uM	24 h	5	492	0.69	0.59	0	0	1	1	0	-666	-666	-0.83	15.65	-1.95
CPC002_VCAP_24H:BRD-A39415247-001-06-2:10	BRD-A39415247	BRD-A39415247	VCAP	trt_cp	10 uM	24 h	3	487	0.79	0.63	1	1	1	1	0	Progesterone receptor agonist	-666	-0.83	15.65	-1.95
PAC043_U2OS_6H:BRD-K20072174-001-01-8:10.3177	BRD-K20072174	BRD-K20072174	U2OS	trt_cp	10 uM	6 h	3	250	0.43	0.33	1	0	1	1	0	-666	-666	-0.83	15.65	-1.95
XPR019_U251MG.311_96H:D16	BRDN0001500473	LRP1	U251MG	trt_xpr	-666	96 h	3	173	0.36	0.25	1	0	1	1	0	-666	-666	-0.83	15.65	-1.95
XPR028_U251MG.311_96H:J03	BRDN0001481523	CTPS1	U251MG	trt_xpr	-666	96 h	3	199	0.49	0.16	1	1	1	1	0	-666	-666	-0.83	15.65	-1.95
ERG010_VCAP_24H:BRD-A13084692-001-05-8:0.4	BRD-A13084692	troglitazone	VCAP	trt_cp	0.37 uM	24 h	3	322	0.64	0.46	1	1	1	1	0	PPAR receptor agonist|Insulin sensitizer	PPARG|AKR1B1|CCL2|CYP3A4|INS|ACSL4|ESRRA|ESRRG|SERPINE1|SLC29A1|TRPM3	-0.83	15.65	-1.95
CYT001_PC3_2H:CMAP-CYT-SRP3038:20	CMAP-CYT-SRP3038	FGF16	PC3	trt_lig	20 ng/ml	2 h	3	76	0.13	0.1	1	0	1	1	0	-666	-666	-0.83	15.65	-1.95
KDD010_A549_96H:TRCN0000255468:-666	TRCN0000255468	IGF2BP2	A549	trt_sh		96 h	3	187	0.44	0.29	0	0	1	1	0	-666	-666	-0.83	15.65	-1.95
REP.A004_YAPC_24H:K19	BRD-K21718444	KW-2449	YAPC	trt_cp	10 uM	24 h	3	281	0.29	0.29	0	0	1	1	0	Abl inhibitor|Aurora kinase inhibitor|FLT3 inhibitor	FLT3|ABL1|AURKA|FGFR1|AURKB	-0.83	15.65	-1.95
KDD002_HEPG2_96H:TRCN0000082844:-666	TRCN0000082844	OPA1	HEPG2	trt_sh		96 h	2	122	0.28	0.19	0	0	1	1	0	-666	-666	-0.83	15.65	-1.95
ERGK013_VCAP_120H:TRCN0000010059:-666	TRCN0000010059	GALK1	VCAP	trt_sh		120 h	3	336	0.28	0.31	1	0	1	1	0	-666	-666	-0.83	15.65	-1.95
ERG014_VCAP_24H:F15	BRD-K09613355	BRD-K09613355	VCAP	trt_cp	10 uM	24 h	2	325	0.55	0.43	1	1	1	1	0	-666	-666	-0.83	15.65	-1.95
KDB001_HT29_96H:I02	TRCN0000147480	STXBP1	HT29	trt_sh		96 h	3	165	0.33	0.24	1	0	1	1	0	-666	-666	-0.83	15.65	-1.95
CPC013_VCAP_24H:BRD-K51967704-001-01-0:10	BRD-K51967704	BIIB-021	VCAP	trt_cp	10 uM	24 h	4	267	0.5	0.37	0	0	1	1	0	HSP inhibitor	AOX1|HSP90AA1	-0.83	15.65	-1.95
ERGK005_VCAP_120H:TRCN0000010250:-666	TRCN0000010250	CDK16	VCAP	trt_sh		120 h	3	168	0.37	0.25	1	0	1	1	0	-666	-666	-0.83	15.65	-1.95
DOS007_VCAP_24H:BRD-K26653603-001-01-0:5.06	BRD-K26653603	BRD-K26653603	VCAP	trt_cp	4 uM	24 h	2	249	0.38	0.31	1	1	1	1	0	-666	-666	-0.83	15.65	-1.95
XPR021_ES2.311_96H:J07	BRDN0001149272	CDK1	ES2	trt_xpr	-666	96 h	3	332	0.52	0.42	1	1	1	1	0	-666	-666	-0.83	15.65	-1.96
CPC019_PC3_24H:K24	BRD-K51454562	BRD-K51454562	PC3	trt_cp	10 uM	24 h	5	475	0.18	0.3	0	0	1	1	0	-666	-666	-0.83	15.65	-1.96
CPC003_PC3_24H:BRD-K92428153-001-01-0:10	BRD-K92428153	mycophenolate-mofetil	PC3	trt_cp	10 uM	24 h	5	457	0.55	0.51	1	1	1	1	0	Inosine monophosphate dehydrogenase inhibitor|Dehydrogenase inhibitor|Hydroxycarboxylic acid receptor agonist|Immunosuppressant|Inositol monophosphatase inhibitor	IMPDH1|IMPDH2|HCAR2	-0.83	15.65	-1.96
DOS008_VCAP_24H:BRD-K83694683-001-01-7:4.98	BRD-K83694683	BRD-K83694683	VCAP	trt_cp	4 uM	24 h	3	210	0.34	0.27	1	1	1	1	0	-666	-666	-0.83	15.65	-1.96
PBIOA013_HT29_24H:G13	BRD-K11528507	geldanamycin	HT29	trt_cp	10 uM	24 h	3	400	0.52	0.46	1	1	1	1	0	-666	-666	-0.83	15.65	-1.96
XPR013_U251MG.311_96H:E11	BRDN0001586561	C5AR1	U251MG	trt_xpr	-666	96 h	3	169	0.41	0.27	1	1	1	1	0	-666	-666	-0.83	15.65	-1.96
TAK001_SW480_96H:TRCN0000003845:-666	TRCN0000003845	CTNNB1	SW480	trt_sh		96 h	4	203	0.36	0.27	0	0	1	1	0	-666	-666	-0.83	15.65	-1.96
KDA003_MCF7_144H:TRCN0000006295:-666	TRCN0000006295	PRKCH	MCF7	trt_sh		144 h	3	147	0.42	0.25	1	0	1	1	0	-666	-666	-0.83	15.65	-1.96
OEB004_A375_96H:BRDN0000406594:-666	BRDN0000406594	ANXA1	A375	trt_oe		96 h	5	379	0.12	0.22	0	0	1	1	0	-666	-666	-0.83	15.65	-1.96
CPC004_PC3_24H:BRD-K31542390-001-01-5:10	BRD-K31542390	BRD-K31542390	PC3	trt_cp	10 uM	24 h	5	558	0.43	0.5	0	0	1	1	0	-666	-666	-0.83	15.65	-1.96
ERGK016_VCAP_120H:TRCN0000003224:-666	TRCN0000003224	MLKL	VCAP	trt_sh		120 h	3	248	0.42	0.33	1	0	1	1	0	-666	-666	-0.83	15.65	-1.96
REP.A016_PC3_24H:I07	BRD-K53963539	vortioxetine	PC3	trt_cp	10 uM	24 h	3	166	0.27	0.21	1	1	1	1	0	Serotonin receptor agonist|Serotonin receptor antagonist	HTR1A|HTR1B|HTR7|SLC6A4|HTR1D|CYP2B6|CYP2C19|CYP2C8|CYP3A5|HTR2A|HTR2C|HTR3A|HTR5A|HTR6	-0.83	15.65	-1.96
ERGK009_VCAP_120H:TRCN0000038005:-666	TRCN0000038005	TPK1	VCAP	trt_sh		120 h	3	317	0.53	0.41	1	0	1	1	0	-666	-666	-0.83	15.65	-1.96
CPC006_VCAP_6H:BRD-K68548958-001-01-2:20	BRD-K68548958	C-646	VCAP	trt_cp	20 uM	6 h	3	328	0.53	0.42	1	1	1	1	0	Histone acetyltransferase inhibitor	EP300	-0.83	15.65	-1.96
CPC013_HA1E_6H:BRD-K93578426-001-01-2:10	BRD-K93578426	BRD-K93578426	HA1E	trt_cp	10 uM	6 h	3	113	0.22	0.16	0	0	1	1	0	-666	-666	-0.83	15.65	-1.96
DOSVAL002_MCF7_24H:BRD-K71387353:5	BRD-K71387353	BRD-K71387353	MCF7	trt_cp	4 uM	24 h	2	397	0.57	0.48	1	1	1	1	0	-666	-666	-0.83	15.65	-1.96
PAC067_U2OS_6H:BRD-K06450191-001-05-4:10	BRD-K06450191	BRD-K06450191	U2OS	trt_cp	10 uM	6 h	2	83	0.33	0.17	1	1	1	1	0	-666	-666	-0.83	15.65	-1.96
MUC.CP002_NKDBA_24H:K03	BRD-K63841267	SA-247582	NKDBA	trt_cp	10 uM	24 h	6	262	0.31	0.29	0	0	1	1	0	-666	-666	-0.83	15.65	-1.96
XPR034_ES2.311_96H:L22	BRDN0001148174	TRRAP	ES2	trt_xpr	-666	96 h	3	335	0.48	0.41	0	0	1	1	0	-666	-666	-0.83	15.65	-1.96
PAC069_U2OS_6H:BRD-K48974000-001-05-4:20	BRD-K48974000	BRD-K48974000	U2OS	trt_cp	20 uM	6 h	3	264	0.34	0.3	1	0	1	1	0	-666	-666	-0.83	15.65	-1.96
ERGK004_VCAP_120H:TRCN0000010268:-666	TRCN0000010268	GCK	VCAP	trt_sh		120 h	3	220	0.54	0.35	1	0	1	1	0	-666	-666	-0.83	15.65	-1.96
CPC016_MCF7_24H:BRD-K47598052-001-06-7:10	BRD-K47598052	PP-1	MCF7	trt_cp	10 uM	24 h	4	404	0.48	0.45	1	1	1	1	0	Src inhibitor|Abl inhibitor	SRC|HCK|RET	-0.83	15.65	-1.96
EMU001_NALM6_24H:G13	BRD-A61304759	tanespimycin	NALM6	trt_cp	10 uM	24 h	3	510	0.74	0.62	1	1	1	1	0	-666	-666	-0.83	15.65	-1.96
CPC014_HT29_6H:BRD-A50454580-001-01-1:10	BRD-A50454580	PD-0325901	HT29	trt_cp	10 uM	6 h	5	410	0.44	0.43	0	0	1	1	0	-666	-666	-0.83	15.65	-1.96
ERG016_VCAP_24H:BRD-K50011261:9.81	BRD-K50011261	BRD-K50011261	VCAP	trt_cp	10 uM	24 h	3	275	0.57	0.4	1	1	1	1	0	-666	-666	-0.83	15.65	-1.96
PAC021_U2OS_6H:BRD-K50140257-001-02-4:10.0419	BRD-K50140257	BRD-K50140257	U2OS	trt_cp	10 uM	6 h	3	85	0.19	0.13	0	0	1	1	0	-666	-666	-0.83	15.65	-1.96
CPC010_VCAP_24H:BRD-K78385490-019-02-2:10	BRD-K78385490	BRD-K78385490	VCAP	trt_cp	10 uM	24 h	5	540	0.65	0.6	0	0	1	1	0	-666	-666	-0.83	15.65	-1.96
KDB008_HT29_96H:TRCN0000029127:-666	TRCN0000029127	VDAC1	HT29	trt_sh		96 h	4	310	0.44	0.37	1	0	1	1	0	-666	-666	-0.83	15.65	-1.96
LJP007_HUVEC_24H:K14	BRD-K26760349	HG-9-91-01	HUVEC	trt_cp	3.33 uM	24 h	3	321	0.54	0.42	1	1	1	1	0	-666	-666	-0.83	15.65	-1.96
CPC006_HCT116_6H:BRD-K92317137-001-04-0:10	BRD-K92317137	BRD-K92317137	HCT116	trt_cp	10 uM	6 h	2	461	0.19	0.3	0	0	1	1	0	-666	-666	-0.83	15.65	-1.96
CPC006_AGS_6H:BRD-K69932463-001-03-1:10	BRD-K69932463	AZD-8055	AGS	trt_cp	10 uM	6 h	2	260	0.51	0.37	1	1	1	1	0	MTOR inhibitor	MTOR	-0.83	15.65	-1.96
AICHI002_NALM6_24H:E14	BRD-K30520487	BRD-K30520487	NALM6	trt_cp	2.5 uM	24 h	3	481	0.75	0.61	1	1	1	1	0	-666	-666	-0.83	15.65	-1.96
REP.B009_A375_24H:G19	BRD-K26667523	TAK-733	A375	trt_cp	2.22 uM	24 h	2	692	0.83	0.76	0	0	1	1	0	MEK inhibitor	MAP2K1	-0.83	15.65	-1.96
CPC019_VCAP_24H:BRD-K60067222-001-01-1:10	BRD-K60067222	BRD-K60067222	VCAP	trt_cp	10 uM	24 h	5	535	0.56	0.55	0	0	1	1	0	-666	-666	-0.83	15.65	-1.96
CPC006_VCAP_24H:BRD-A36630025-001-02-6:0.35	BRD-A36630025	SN-38	VCAP	trt_cp	0.37 uM	24 h	5	449	0.6	0.52	0	0	1	1	0	-666	-666	-0.83	15.65	-1.96
PAC027_U2OS_6H:BRD-K35617935-001-01-3:10.1005	BRD-K35617935	BRD-K35617935	U2OS	trt_cp	10 uM	6 h	3	132	0.38	0.23	1	0	1	1	0	-666	-666	-0.83	15.65	-1.96
CGS001_A549_96H:PLA2G12B:1	CGS001-84647	PLA2G12B	A549	trt_sh.cgs	1 uL	96 h	3	84	0.14	0.11	1	0	1	1	0	-666	-666	-0.83	15.65	-1.96
CGS001_A549_96H:GPR64:1	CGS001-10149	GPR64	A549	trt_sh.cgs	1 uL	96 h	2	62	0.21	0.11	1	0	1	1	0	-666	-666	-0.83	15.65	-1.96
PAC065_U2OS_6H:BRD-A68865339-001-05-3:10	BRD-A68865339	BRD-A68865339	U2OS	trt_cp	10 uM	6 h	2	464	0.33	0.4	1	1	1	1	0	-666	-666	-0.83	15.65	-1.96
PAC063_U2OS_6H:BRD-A64849281-001-06-7:10	BRD-A64849281	BRD-A64849281	U2OS	trt_cp	10 uM	6 h	3	244	0.37	0.3	1	1	1	1	0	-666	-666	-0.83	15.65	-1.96
PAC041_U2OS_6H:BRD-K26301430-001-01-5:10.1024	BRD-K26301430	BRD-K26301430	U2OS	trt_cp	10 uM	6 h	3	144	0.18	0.16	1	0	1	1	0	-666	-666	-0.83	15.65	-1.96
KDA008_HEPG2_96H:TRCN0000286955:-666	TRCN0000286955	FGFR1OP	HEPG2	trt_sh		96 h	3	288	0.63	0.43	0	0	1	1	0	-666	-666	-0.83	15.65	-1.96
KDC005_MCF7_96H:TRCN0000019260:-666	TRCN0000019260	PHF23	MCF7	trt_sh		96 h	3	357	0.73	0.52	1	0	1	1	0	-666	-666	-0.83	15.65	-1.96
EMU001_OCILY10_24H:N07	BRD-K77503770	PF-06465469	OCILY10	trt_cp	10 uM	24 h	3	643	0.73	0.69	1	1	1	1	0	-666	-666	-0.83	15.65	-1.96
XPR009_MCF7.311_96H:D07	BRDN0001487735	SLC1A2	MCF7	trt_xpr	-666	96 h	3	161	0.14	0.15	1	0	1	1	0	-666	-666	-0.83	15.65	-1.96
REP.B016_THP1_24H:D20	BRD-K51967704	BIIB-021	THP1	trt_cp	0.74 uM	24 h	2	572	0.83	0.7	1	1	1	1	0	HSP inhibitor	AOX1|HSP90AA1	-0.83	15.65	-1.96
PCLB001_A375_24H:D05	BRD-K58547375	BRD-K58547375	A375	trt_cp	0.66 uM	24 h	3	485	0.24	0.35	0	0	1	1	0	-666	-666	-0.83	15.65	-1.96
GMB001_HL60_2H:BRD-A20106178:50	BRD-A20106178	BRD-A20106178	HL60	trt_cp	50 uM	2 h	6	721	0.8	0.77	0	0	1	1	0	-666	-666	-0.83	15.65	-1.96
CPC019_VCAP_24H:BRD-K55827386-001-01-7:10	BRD-K55827386	BRD-K55827386	VCAP	trt_cp	10 uM	24 h	5	347	0.42	0.39	1	0	1	1	0	-666	-666	-0.83	15.65	-1.96
KDD001_HT29_96H:TRCN0000005362:-666	TRCN0000005362	TRRAP	HT29	trt_sh		96 h	3	288	0.58	0.41	1	0	1	1	0	-666	-666	-0.83	15.65	-1.96
XPR021_U251MG.311_96H:N14	BRDN0001499720	NXPE4	U251MG	trt_xpr	-666	96 h	3	105	0.29	0.18	1	1	1	1	0	-666	-666	-0.83	15.65	-1.96
CPC020_VCAP_24H:BRD-K41775742-001-01-4:10	BRD-K41775742	BRD-K41775742	VCAP	trt_cp	10 uM	24 h	5	305	0.49	0.39	1	1	1	1	0	-666	-666	-0.83	15.65	-1.97
KDC003_HEPG2_96H:TRCN0000004918:-666	TRCN0000004918	PARK7	HEPG2	trt_sh		96 h	3	241	0.52	0.36	0	0	1	1	0	-666	-666	-0.83	15.65	-1.97
XPR017_U251MG.311_96H:M07	BRDN0001493956	GRB2	U251MG	trt_xpr	-666	96 h	3	158	0.35	0.24	1	1	1	1	0	-666	-666	-0.83	15.65	-1.97
KDA007_A375_96H:TRCN0000282428:-666	TRCN0000282428	TXNIP	A375	trt_sh		96 h	2	250	0.26	0.26	1	0	1	1	0	-666	-666	-0.83	15.65	-1.97
CGS001_HEPG2_96H:PARK7:1.5	CGS001-11315	PARK7	HEPG2	trt_sh.cgs	1.5 uL	96 h	3	78	0.12	0.1	1	0	1	1	0	-666	-666	-0.83	15.65	-1.97
CPC006_U937_6H:BRD-K09499853-305-01-1:10	BRD-K09499853	KU-0060648	U937	trt_cp	10 uM	6 h	2	371	0.5	0.44	0	0	1	1	0	DNA inhibitor|PI3K inhibitor	PIK3CA|PIK3CB|PIK3CD|PRKDC	-0.83	15.65	-1.97
AICHI002_TMD8_24H:J07	BRD-K07310275	PF-04691502	TMD8	trt_cp	10 uM	24 h	3	647	0.83	0.74	0	0	1	1	0	MTOR inhibitor|PI3K inhibitor	MTOR|PIK3CA|PIK3CB|PIK3CD|PIK3CG	-0.83	15.65	-1.97
OEB002_HT29_96H:BRDN0000401501:-666	BRDN0000401501	DAXX	HT29	trt_oe		96 h	4	411	0.14	0.24	1	0	1	1	0	-666	-666	-0.83	15.65	-1.97
CPC014_PC3_6H:BRD-K77008974-001-01-6:10	BRD-K77008974	WYE-354	PC3	trt_cp	10 uM	6 h	4	376	0.51	0.44	1	1	1	1	0	MTOR inhibitor	MTOR	-0.83	15.65	-1.97
OEB006_A375_96H:BRDN0000410946:-666	BRDN0000410946	MSRA	A375	trt_oe		96 h	4	379	0.22	0.29	0	0	1	1	0	-666	-666	-0.83	15.65	-1.97
KDA008_MCF7_96H:D06	TRCN0000007573	TRIM38	MCF7	trt_sh		96 h	3	139	0.42	0.24	1	0	1	1	0	-666	-666	-0.83	15.65	-1.97
PAC004_U2OS_6H:BRD-K07079548-001-01-9:10	BRD-K07079548	BRD-K07079548	U2OS	trt_cp	10 uM	6 h	2	93	0.32	0.17	0	0	1	1	0	-666	-666	-0.83	15.65	-1.97
MUC.CP008_P1A82_24H:E13	BRD-K20285085	fostamatinib	P1A82	trt_cp	10 uM	24 h	3	354	0.51	0.43	1	1	1	1	0	Syk inhibitor	-666	-0.83	15.65	-1.97
PAC044_U2OS_6H:BRD-K19677752-001-01-7:10.0343	BRD-K19677752	BRD-K19677752	U2OS	trt_cp	10 uM	6 h	3	490	0.63	0.56	1	1	1	1	0	-666	-666	-0.83	15.65	-1.97
KDA009_VCAP_120H:D24	TRCN0000289827	ENTPD6	VCAP	trt_sh		120 h	2	162	0.11	0.14	0	0	1	1	0	-666	-666	-0.83	15.65	-1.97
CPC006_NOMO1_6H:BRD-K92301463-001-03-0:10	BRD-K92301463	BRD-K92301463	NOMO1	trt_cp	10 uM	6 h	2	189	0.56	0.33	1	1	1	1	0	Prostanoid receptor agonist	-666	-0.83	15.65	-1.97
MOAR005_PC3_24H:O03	BRD-K87168735	G-5555	PC3	trt_cp	1.11 uM	24 h	3	297	0.52	0.4	1	1	1	1	0	-666	-666	-0.83	15.65	-1.97
CPC013_MCF7_24H:BRD-K45044657-001-01-4:10	BRD-K45044657	TC-H-106	MCF7	trt_cp	10 uM	24 h	5	427	0.69	0.55	0	0	1	1	0	HDAC inhibitor	HDAC1|HDAC2|HDAC3|HDAC8	-0.83	15.65	-1.97
PAC064_U2OS_6H:BRD-K90284572-001-04-6:10	BRD-K90284572	BRD-K90284572	U2OS	trt_cp	10 uM	6 h	3	218	0.37	0.29	1	1	1	1	0	-666	-666	-0.83	15.65	-1.97
CGS001_HT29_96H:CPE:1	CGS001-1363	CPE	HT29	trt_sh.cgs	1 uL	96 h	3	69	0.09	0.08	1	0	1	1	0	-666	-666	-0.83	15.65	-1.97
OEB003_HT29_96H:BRDN0000406160:-666	BRDN0000406160	IGFBP5	HT29	trt_oe		96 h	5	475	0.58	0.53	1	1	1	1	0	-666	-666	-0.83	15.65	-1.97
CPC012_VCAP_6H:BRD-K99532291-001-03-1:10	BRD-K99532291	SPB02303	VCAP	trt_cp	10 uM	6 h	5	403	0.45	0.43	0	0	1	1	0	-666	-666	-0.83	15.65	-1.97
CGS001_PC3_96H:KLF2:2	CGS001-10365	KLF2	PC3	trt_sh.cgs	2 uL	96 h	3	188	0.22	0.2	1	1	1	1	0	-666	-666	-0.83	15.65	-1.97
XPR020_U251MG.311_96H:G08	BRDN0001060493	MED12	U251MG	trt_xpr	-666	96 h	3	290	0.65	0.44	1	1	1	1	0	-666	-666	-0.83	15.65	-1.97
KDC010_PC3_96H:TRCN0000059246:-666	TRCN0000059246	CSF3	PC3	trt_sh		96 h	2	145	0.56	0.29	1	0	1	1	0	-666	-666	-0.83	15.65	-1.97
CPC019_A375_6H:BRD-K35424586-001-02-4:10	BRD-K35424586	SA-247714	A375	trt_cp	10 uM	6 h	4	411	0.62	0.51	1	1	1	1	0	-666	-666	-0.83	15.65	-1.97
PAC043_U2OS_6H:BRD-K01827055-001-01-2:10.1549	BRD-K01827055	BRD-K01827055	U2OS	trt_cp	10 uM	6 h	3	156	0.41	0.26	1	0	1	1	0	-666	-666	-0.83	15.65	-1.97
LJP009_HME1_24H:O13	BRD-K60219430	serdemetan	HME1	trt_cp	10 uM	24 h	3	321	0.55	0.42	1	1	1	1	0	-666	-666	-0.83	15.65	-1.97
KDA007_A549_96H:TRCN0000338379:-666	TRCN0000338379	CCND3	A549	trt_sh		96 h	3	229	0.45	0.32	1	0	1	1	0	-666	-666	-0.83	15.65	-1.97
CPC006_AGS_6H:BRD-A84045418-001-01-5:10	BRD-A84045418	calpeptin	AGS	trt_cp	10 uM	6 h	2	133	0.38	0.23	1	1	1	1	0	-666	-666	-0.83	15.65	-1.97
KDA001_PC3_144H:TRCN0000035234:-666	TRCN0000035234	SULT1A1	PC3	trt_sh		144 h	3	135	0.24	0.18	1	0	1	1	0	-666	-666	-0.83	15.65	-1.97
KDC004_PC3_96H:TRCN0000038459:-666	TRCN0000038459	ATP6AP1	PC3	trt_sh		96 h	3	312	0.64	0.45	1	0	1	1	0	-666	-666	-0.83	15.65	-1.97
REP.A013_THP1_24H:D13	BRD-K37991163	paroxetine	THP1	trt_cp	10 uM	24 h	3	256	0.48	0.35	1	1	1	1	0	Selective serotonin reuptake inhibitor (SSRI)	SLC6A4|CHRM1|CHRM2|CHRM3|CHRM4|CHRM5|HTR2A|SLC6A2	-0.83	15.65	-1.97
CGS001_HT29_96H:ZNF597:1	CGS001-146434	ZNF597	HT29	trt_sh.cgs	1 uL	96 h	3	114	0.16	0.14	1	0	1	1	0	-666	-666	-0.83	15.65	-1.97
XPR020_HT29.311_96H:G08	BRDN0001060493	MED12	HT29	trt_xpr	-666	96 h	3	278	0.6	0.41	1	1	1	1	0	-666	-666	-0.83	15.65	-1.97
TA.OE012_A549_96H:BRDN0000553586:-666	BRDN0000553586	ARAF	A549	trt_oe		96 h	3	338	0.41	0.38	1	1	1	1	0	-666	-666	-0.83	15.65	-1.97
ABY001_NCIH508_XH:BRD-A61304759:10:24	BRD-A61304759	tanespimycin	NCIH508	trt_cp	10 uM	24 h	3	429	0.71	0.56	1	1	1	1	0	-666	-666	-0.82	15.65	-1.92
KDB009_A375_96H:TRCN0000022245:-666	TRCN0000022245	PMF1	A375	trt_sh		96 h	2	208	0.6	0.36	1	0	1	1	0	-666	-666	-0.82	15.65	-1.92
KDC001_HEPG2_96H:TRCN0000004727:-666	TRCN0000004727	FFAR1	HEPG2	trt_sh		96 h	3	197	0.56	0.34	0	0	1	1	0	-666	-666	-0.82	15.65	-1.92
CPC014_MCF7_24H:BRD-U29336476-000-01-3:10	BRD-U29336476	BRD-U29336476	MCF7	trt_cp	10 uM	24 h	2	377	0.77	0.54	0	0	1	1	0	-666	-666	-0.82	15.65	-1.92
EMU001_K562_24H:M19	BRD-K19540840	saracatinib	K562	trt_cp	10 uM	24 h	2	626	0.83	0.73	1	1	1	1	0	Src inhibitor	SRC|ABL1|LCK|YES1	-0.82	15.65	-1.92
DER001_HT29_96H:TRCN0000369366:-666	TRCN0000369366	CDCA7L	HT29	trt_sh		96 h	3	302	0.32	0.31	0	0	1	1	0	-666	-666	-0.82	15.65	-1.92
KDB010_MCF7_144H:TRCN0000297420:-666	TRCN0000297420	FAM20B	MCF7	trt_sh		144 h	3	199	0.53	0.33	1	0	1	1	0	-666	-666	-0.82	15.65	-1.92
KDD002_MCF7_96H:TRCN0000010167:-666	TRCN0000010167	NME4	MCF7	trt_sh		96 h	3	216	0.45	0.32	1	0	1	1	0	-666	-666	-0.82	15.65	-1.92
OEB002_HT29_96H:BRDN0000402398:-666	BRDN0000402398	INPP1	HT29	trt_oe		96 h	4	446	0.29	0.36	1	0	1	1	0	-666	-666	-0.82	15.65	-1.92
ERGK002_VCAP_120H:B05	TRCN0000010472	TRCN0000010472	VCAP	trt_sh		120 h	3	310	0.55	0.42	1	0	1	1	0	-666	-666	-0.82	15.65	-1.92
KDC010_A549_96H:TRCN0000004768:-666	TRCN0000004768	ACACA	A549	trt_sh		96 h	3	199	0.65	0.36	0	0	1	1	0	-666	-666	-0.82	15.65	-1.93
CPC014_MCF7_6H:C05	BRD-A29901043	KIN001-127	MCF7	trt_cp	10 uM	6 h	5	285	0.49	0.38	1	1	1	1	0	ITK inhibitor	ITK	-0.82	15.65	-1.93
PAC044_U2OS_6H:BRD-K35060817-001-01-9:10.1148	BRD-K35060817	BRD-K35060817	U2OS	trt_cp	10 uM	6 h	3	325	0.46	0.39	1	1	1	1	0	-666	-666	-0.82	15.65	-1.93
TA.KD007_HT29_96H:TRCN0000042992:4	TRCN0000042992	SLC25A1	HT29	trt_sh	4.0 uL	96 h	3	268	0.58	0.4	1	0	1	1	0	-666	-666	-0.82	15.65	-1.93
KDB001_A375_96H:TRCN0000118449:-666	TRCN0000118449	NOL3	A375	trt_sh		96 h	3	165	0.65	0.33	1	0	1	1	0	-666	-666	-0.82	15.65	-1.93
DOS056_PC3_24H:BRD-K61520982-001-01-8:5	BRD-K61520982	BRD-K61520982	PC3	trt_cp	4 uM	24 h	3	195	0.21	0.2	0	0	1	1	0	-666	-666	-0.82	15.65	-1.93
CPC014_HT29_6H:BRD-K91701654-001-01-5:10	BRD-K91701654	U-0126	HT29	trt_cp	10 uM	6 h	4	548	0.39	0.47	0	0	1	1	0	MEK inhibitor	MAP2K1|MAP2K2|JAK2|AKT1|CHEK1|GSK3B|LCK|MAP2K7|MAPK1|MAPK11|MAPK12|MAPK14|MAPK8|PRKCA|RAF1|ROCK1|RPS6KB1|SGK1	-0.82	15.65	-1.93
TA.OE013_A549_96H:BRDN0000560353:-666	BRDN0000560353	FBXW7	A549	trt_oe		96 h	3	230	0.52	0.35	1	1	1	1	0	-666	-666	-0.82	15.65	-1.93
CPC011_VCAP_24H:BRD-K32398298-001-02-2:10	BRD-K32398298	alprazolam	VCAP	trt_cp	10 uM	24 h	5	391	0.48	0.44	1	1	1	1	0	Benzodiazepine receptor agonist	GABRA1|GABRA2|GABRA3|GABRA5|GABRA4|GABRA6|GABRB1|GABRB2|GABRB3|GABRD|GABRE|GABRG1|GABRG2|GABRG3|GABRP|GABRQ	-0.82	15.65	-1.93
XPR034_HT29.311_96H:L22	BRDN0001148174	TRRAP	HT29	trt_xpr	-666	96 h	3	243	0.4	0.32	1	1	1	1	0	-666	-666	-0.82	15.65	-1.93
CPC009_VCAP_24H:BRD-K14788918-019-01-0:10	BRD-K14788918	BRD-K14788918	VCAP	trt_cp	10 uM	24 h	4	426	0.56	0.49	0	0	1	1	0	-666	-666	-0.82	15.65	-1.93
KDA006_A375_96H:TRCN0000033306:-666	TRCN0000033306	SHH	A375	trt_sh		96 h	3	172	0.48	0.29	1	0	1	1	0	-666	-666	-0.82	15.65	-1.93
PCL001_HT29_24H:BRD-K25167492:10	BRD-K25167492	BRD-K25167492	HT29	trt_cp	10 uM	24 h	3	385	0.68	0.52	1	1	1	1	0	-666	-666	-0.82	15.65	-1.93
CPC019_MCF7_24H:BRD-K86899078-001-01-2:10	BRD-K86899078	BRD-K86899078	MCF7	trt_cp	10 uM	24 h	4	560	0.56	0.57	0	0	1	1	0	-666	-666	-0.82	15.65	-1.93
CPC002_VCAP_24H:BRD-A20243730-001-01-4:10	BRD-A20243730	danazol	VCAP	trt_cp	10 uM	24 h	3	444	0.68	0.56	1	1	1	1	0	-666	-666	-0.82	15.65	-1.93
CPC001_PC3_24H:I13	BRD-K94441233	mevastatin	PC3	trt_cp	10 uM	24 h	5	556	0.65	0.61	1	1	1	1	0	HMGCR inhibitor	HMGCR	-0.82	15.65	-1.93
REP.A012_A375_24H:O19	BRD-K03390685	cobimetinib	A375	trt_cp	10 uM	24 h	3	713	0.8	0.76	1	1	1	1	0	MEK inhibitor	-666	-0.82	15.65	-1.93
CPC017_A549_24H:BRD-K10870738-001-02-4:10	BRD-K10870738	CDC	A549	trt_cp	10 uM	24 h	3	506	0.36	0.43	1	0	1	1	0	Lipoxygenase inhibitor	ALOX12	-0.82	15.65	-1.93
ERGK015_VCAP_120H:TRCN0000010535:-666	TRCN0000010535	DGKZ	VCAP	trt_sh		120 h	3	237	0.54	0.36	1	0	1	1	0	-666	-666	-0.82	15.65	-1.93
TA.OE013_H1299_96H:BRDN0000553144:-666	BRDN0000553144	FBXW7	H1299	trt_oe		96 h	3	295	0.59	0.42	1	1	1	1	0	-666	-666	-0.82	15.65	-1.93
XPR010_U251MG.311_96H:O18	BRDN0001488411	CDA	U251MG	trt_xpr	-666	96 h	3	133	0.32	0.21	1	0	1	1	0	-666	-666	-0.82	15.65	-1.93
LJP007_THP1_24H:I01	BRD-K42828737	sunitinib	THP1	trt_cp	10 uM	24 h	3	730	0.84	0.79	0	0	1	1	0	FLT3 inhibitor|KIT inhibitor|PDGFR inhibitor|RET inhibitor|VEGFR inhibitor	PDGFRB|FLT1|FLT3|FLT4|KDR|KIT|PDGFRA|RET	-0.82	15.65	-1.93
XPR032_AGS.311_96H:A13	BRDN0001487776	RDH14	AGS	trt_xpr	-666	96 h	3	114	0.17	0.14	0	0	1	1	0	-666	-666	-0.82	15.65	-1.93
KDD008_HCC515_96H:TRCN0000001615:-666	TRCN0000001615	AKT3	HCC515	trt_sh		96 h	3	169	0.37	0.25	1	0	1	1	0	-666	-666	-0.82	15.65	-1.93
CGS001_VCAP_120H:RXFP4:5	CGS001-339403	RXFP4	VCAP	trt_sh.cgs	5 uL	120 h	3	83	0.32	0.16	1	0	1	1	0	-666	-666	-0.82	15.65	-1.93
CPC011_VCAP_24H:BRD-K07237224-001-15-4:10	BRD-K07237224	moclobemide	VCAP	trt_cp	10 uM	24 h	5	552	0.7	0.63	1	1	1	1	0	Monoamine oxidase inhibitor	MAOA|CYP2C19|MAOB	-0.82	15.65	-1.93
PAC060_U2OS_6H:BRD-K99808872-001-01-6:9.97394	BRD-K99808872	BRD-K99808872	U2OS	trt_cp	10 uM	6 h	3	100	0.23	0.15	1	0	1	1	0	-666	-666	-0.82	15.65	-1.93
MOAR001_PC3_24H:I22	BRD-K01995783	AMG-9810	PC3	trt_cp	10 uM	24 h	3	327	0.59	0.44	1	1	1	1	0	TRPV antagonist	TRPV1	-0.82	15.65	-1.93
CGS001_PC3_144H:HBE1:2	CGS001-3046	HBE1	PC3	trt_sh.cgs	2 uL	144 h	3	188	0.27	0.23	1	1	1	1	0	-666	-666	-0.82	15.65	-1.93
ERG021_VCAP_24H:BRD-K12502280:1.11	BRD-K12502280	TG-101348	VCAP	trt_cp	1.11 uM	24 h	2	584	0.81	0.7	1	1	1	1	0	JAK inhibitor|FLT3 inhibitor	JAK2|FLT3|RET|BRD4|JAK1|JAK3|TYK2	-0.82	15.65	-1.93
CGS001_PC3_144H:MARK4:2	CGS001-57787	MARK4	PC3	trt_sh.cgs	2 uL	144 h	3	123	0.46	0.24	1	1	1	1	0	-666	-666	-0.82	15.65	-1.93
KDB010_A375_96H:TRCN0000021278:-666	TRCN0000021278	PAX8	A375	trt_sh		96 h	3	261	0.72	0.44	1	0	1	1	0	-666	-666	-0.82	15.65	-1.93
KDA006_HEPG2_96H:TRCN0000016142:-666	TRCN0000016142	FOSL2	HEPG2	trt_sh		96 h	3	226	0.48	0.33	0	0	1	1	0	-666	-666	-0.82	15.65	-1.93
CPC020_VCAP_24H:BRD-K02562327-001-01-6:10	BRD-K02562327	BRD-K02562327	VCAP	trt_cp	10 uM	24 h	5	553	0.64	0.6	1	1	1	1	0	-666	-666	-0.82	15.65	-1.93
CGS001_A549_96H:ZFP36L1:1	CGS001-677	ZFP36L1	A549	trt_sh.cgs	1 uL	96 h	3	163	0.15	0.16	1	0	1	1	0	-666	-666	-0.82	15.65	-1.93
LJP007_JURKAT_24H:K20	BRD-A25736793	everolimus	JURKAT	trt_cp	3.33 uM	24 h	2	413	0.82	0.59	0	0	1	1	0	-666	-666	-0.82	15.65	-1.93
PAC044_U2OS_6H:BRD-K71752918-001-01-4:10.027	BRD-K71752918	BRD-K71752918	U2OS	trt_cp	10 uM	6 h	3	425	0.65	0.53	1	1	1	1	0	-666	-666	-0.82	15.65	-1.93
PAC061_U2OS_6H:BRD-K97614198-001-01-7:9.90194	BRD-K97614198	BRD-K97614198	U2OS	trt_cp	10 uM	6 h	3	63	0.04	0.05	0	0	1	1	0	-666	-666	-0.82	15.65	-1.93
KDA004_HA1E_96H:TRCN0000107834:-666	TRCN0000107834	PREB	HA1E	trt_sh		96 h	3	404	0.73	0.55	0	0	1	1	0	-666	-666	-0.82	15.65	-1.93
KDD007_VCAP_120H:TRCN0000046860:-666	TRCN0000046860	CLPP	VCAP	trt_sh		120 h	3	254	0.55	0.38	1	0	1	1	0	-666	-666	-0.82	15.65	-1.93
PAC030_U2OS_6H:BRD-K14763154-001-01-4:10.0914	BRD-K14763154	BRD-K14763154	U2OS	trt_cp	10 uM	6 h	3	119	0.36	0.21	1	1	1	1	0	-666	-666	-0.82	15.65	-1.93
KDB003_HT29_96H:TRCN0000051599:-666	TRCN0000051599	INPP1	HT29	trt_sh		96 h	4	177	0.29	0.23	1	1	1	1	0	-666	-666	-0.82	15.65	-1.93
PAC051_U2OS_6H:BRD-K89606138-001-01-6:9.94435	BRD-K89606138	BRD-K89606138	U2OS	trt_cp	10 uM	6 h	3	182	0.35	0.26	1	1	1	1	0	-666	-666	-0.82	15.65	-1.93
KDC001_A549_96H:TRCN0000004727:-666	TRCN0000004727	FFAR1	A549	trt_sh		96 h	2	115	0.45	0.23	0	0	1	1	0	-666	-666	-0.82	15.65	-1.93
PAC044_U2OS_6H:BRD-K32233845-001-01-1:10.0338	BRD-K32233845	BRD-K32233845	U2OS	trt_cp	10 uM	6 h	3	359	0.52	0.44	1	0	1	1	0	-666	-666	-0.82	15.65	-1.93
CPC006_HT29_6H:J23	BRD-K87947369	tozasertib	HT29	trt_cp	10 uM	6 h	5	375	0.56	0.46	1	1	1	1	0	-666	-666	-0.82	15.65	-1.93
OEB004_A375_96H:BRDN0000408551:-666	BRDN0000408551	ZIM3	A375	trt_oe		96 h	5	181	0.1	0.14	1	0	1	1	0	-666	-666	-0.82	15.65	-1.93
CPC009_A375_6H:BRD-A89494828-001-01-4:10	BRD-A89494828	BRD-A89494828	A375	trt_cp	10 uM	6 h	4	203	0.05	0.1	0	0	1	1	0	-666	-666	-0.82	15.65	-1.93
PAC066_U2OS_6H:BRD-K29850806-001-05-5:10	BRD-K29850806	BRD-K29850806	U2OS	trt_cp	10 uM	6 h	3	139	0.18	0.16	1	0	1	1	0	-666	-666	-0.82	15.65	-1.93
KDD005_A549_96H:TRCN0000047398:-666	TRCN0000047398	RERG	A549	trt_sh		96 h	2	123	0.65	0.29	0	0	1	1	0	-666	-666	-0.82	15.65	-1.93
TA.OE013_AALE_96H:BRDN0000560353:-666	BRDN0000560353	FBXW7	AALE	trt_oe		96 h	3	468	0.66	0.56	1	1	1	1	0	-666	-666	-0.82	15.65	-1.93
KDC001_MCF7_96H:TRCN0000019103:-666	TRCN0000019103	PGBD1	MCF7	trt_sh		96 h	2	261	0.53	0.38	0	0	1	1	0	-666	-666	-0.82	15.65	-1.93
CPC002_PC3_24H:BRD-K14821540-001-03-9:10	BRD-K14821540	FCCP	PC3	trt_cp	10 uM	24 h	5	617	0.75	0.69	1	1	1	1	0	Mitochondrial oxidative phosphorylation uncoupler	-666	-0.82	15.65	-1.93
KDB007_HA1E_96H:TRCN0000013362:-666	TRCN0000013362	MTA1	HA1E	trt_sh		96 h	3	152	0.46	0.27	0	0	1	1	0	-666	-666	-0.82	15.65	-1.93
CPC006_HCC515_6H:C04	BRD-K69932463	AZD-8055	HCC515	trt_cp	10 uM	6 h	3	248	0.61	0.39	1	1	1	1	0	MTOR inhibitor	MTOR	-0.82	15.65	-1.93
KDB005_HA1E_96H:TRCN0000072655:-666	TRCN0000072655	MRPL12	HA1E	trt_sh		96 h	3	178	0.56	0.32	0	0	1	1	0	-666	-666	-0.82	15.65	-1.93
KDC004_PC3_96H:TRCN0000314643:-666	TRCN0000314643	TOLLIP	PC3	trt_sh		96 h	3	257	0.71	0.43	1	0	1	1	0	-666	-666	-0.82	15.65	-1.93
XPR022_U251MG.311_96H:P08	BRDN0001500913	RGS10	U251MG	trt_xpr	-666	96 h	3	151	0.31	0.22	1	1	1	1	0	-666	-666	-0.82	15.65	-1.93
XPR035_BICR6.311_96H:H24	BRDN0001146966	EIF2AK3	BICR6	trt_xpr	-666	96 h	3	95	0.07	0.08	1	0	1	1	0	-666	-666	-0.82	15.65	-1.93
REP.A006_PC3_24H:N07	BRD-A23067620	itraconazole	PC3	trt_cp	10 uM	24 h	3	327	0.53	0.42	1	1	1	1	0	Cytochrome P450 inhibitor	CYP3A5|CYP3A7|KDR|CYP51A1	-0.82	15.65	-1.93
CPC019_VCAP_24H:BRD-K85818861-001-01-4:10	BRD-K85818861	BRD-K85818861	VCAP	trt_cp	10 uM	24 h	5	377	0.53	0.45	0	0	1	1	0	-666	-666	-0.82	15.65	-1.93
PAC066_U2OS_6H:BRD-K05261060-001-07-0:10	BRD-K05261060	BRD-K05261060	U2OS	trt_cp	10 uM	6 h	3	161	0.25	0.2	1	0	1	1	0	-666	-666	-0.82	15.65	-1.93
PBIOA018_MCF7_24H:J19	BRD-K93754473	tamoxifen	MCF7	trt_cp	10 uM	24 h	3	367	0.6	0.47	1	1	1	1	0	Estrogen receptor antagonist|Selective estrogen receptor modulator (SERM)	ESR1|ESR2|CYP3A5|ESRRG|PLD1|PRKCD|PRKCE|PRKCQ|PRKCZ|EBP|GPER1|PRKCA|PRKCB|PRKCG|PRKCI	-0.82	15.65	-1.93
PAC068_U2OS_6H:BRD-K14203360-001-05-2:10	BRD-K14203360	BRD-K14203360	U2OS	trt_cp	10 uM	6 h	3	209	0.22	0.22	1	0	1	1	0	-666	-666	-0.82	15.65	-1.93
XPR018_A375.311_96H:J06	BRDN0001498937	ITPA	A375	trt_xpr	-666	96 h	3	114	0.38	0.21	1	1	1	1	0	-666	-666	-0.82	15.65	-1.93
PAC064_U2OS_6H:BRD-K35098144-001-05-4:10	BRD-K35098144	BRD-K35098144	U2OS	trt_cp	10 uM	6 h	3	246	0.37	0.31	1	1	1	1	0	-666	-666	-0.82	15.65	-1.93
CGS001_HCC515_96H:OR10Z1:2	CGS001-128368	OR10Z1	HCC515	trt_sh.cgs	2 uL	96 h	3	141	0.24	0.19	1	0	1	1	0	-666	-666	-0.82	15.65	-1.93
DOS012_VCAP_6H:BRD-K97805274-001-01-8:5.02	BRD-K97805274	BRD-K97805274	VCAP	trt_cp	4 uM	6 h	3	345	0.09	0.18	0	0	1	1	0	-666	-666	-0.82	15.65	-1.93
CPC019_VCAP_24H:BRD-K03651937-001-01-8:10	BRD-K03651937	BRD-K03651937	VCAP	trt_cp	10 uM	24 h	5	222	0.42	0.31	1	1	1	1	0	-666	-666	-0.82	15.65	-1.93
CPC019_VCAP_24H:BRD-K80094086-001-01-6:10	BRD-K80094086	BRD-K80094086	VCAP	trt_cp	10 uM	24 h	5	477	0.53	0.51	0	0	1	1	0	-666	-666	-0.82	15.65	-1.93
REP.A023_THP1_24H:F01	BRD-K68870568	flumatinib	THP1	trt_cp	10 uM	24 h	2	250	0.33	0.29	0	0	1	1	0	Bcr-Abl inhibitor	ABL1|BCR|PDGFRB	-0.82	15.65	-1.93
PAC038_U2OS_6H:BRD-K19752998-001-01-2:9.9892	BRD-K19752998	BRD-K19752998	U2OS	trt_cp	10 uM	6 h	3	217	0.42	0.31	0	0	1	1	0	-666	-666	-0.82	15.65	-1.93
KDB006_A549_96H:TRCN0000029147:-666	TRCN0000029147	TMED10	A549	trt_sh		96 h	3	339	0.73	0.5	1	0	1	1	0	-666	-666	-0.82	15.65	-1.93
XPR031_A375.311_96H:I01	BRDN0000734145	OR2L3	A375	trt_xpr	-666	96 h	3	260	0.38	0.05	1	1	1	1	0	-666	-666	-0.82	15.65	-1.93
CPC014_HT29_6H:BRD-U25771771-000-01-7:10	BRD-U25771771	WZ-4-145	HT29	trt_cp	10 uM	6 h	5	370	0.56	0.46	0	0	1	1	0	EGFR inhibitor	-666	-0.82	15.65	-1.93
OEB001_A375_96H:BRDN0000400229:-666	BRDN0000400229	GPR161	A375	trt_oe		96 h	4	522	0.19	0.32	1	0	1	1	0	-666	-666	-0.82	15.65	-1.93
TA.OE012_A549_96H:BRDN0000560696:-666	BRDN0000560696	ARAF	A549	trt_oe		96 h	3	362	0.64	0.49	1	1	1	1	0	-666	-666	-0.82	15.65	-1.93
CPC014_VCAP_24H:BRD-K61480498-001-01-2:10	BRD-K61480498	epoxycholesterol	VCAP	trt_cp	10 uM	24 h	5	367	0.51	0.44	0	0	1	1	0	LXR agonist	NR1H3|NR1H2	-0.82	15.65	-1.93
AICHI001_K562_4H:N01	BRD-K03390685	cobimetinib	K562	trt_cp	10 uM	4 h	3	270	0.42	0.34	0	0	1	1	0	MEK inhibitor	-666	-0.82	15.65	-1.93
CPC019_VCAP_24H:BRD-K20000640-001-01-5:10	BRD-K20000640	SA-247384	VCAP	trt_cp	10 uM	24 h	5	444	0.52	0.49	0	0	1	1	0	-666	-666	-0.82	15.65	-1.93
REP.A017_A549_24H:I08	BRD-K64538373	Ro-4987655	A549	trt_cp	3.33 uM	24 h	3	515	0.67	0.59	0	0	1	1	0	MEK inhibitor	MAP2K1	-0.82	15.65	-1.93
XPR025_PC3.311B_96H:I15	BRDN0000733630	PDGFRB	PC3	trt_xpr	-666	96 h	3	81	0.14	0.11	1	1	1	1	0	-666	-666	-0.82	15.65	-1.93
REP.A026_PC3_24H:M19	BRD-K99792991	hexachlorophene	PC3	trt_cp	10 uM	24 h	2	489	0.73	0.6	0	0	1	1	0	Potassium channel activator	ENPP2|GLUD1|SDHD	-0.82	15.65	-1.93
XPR034_BICR6.311_96H:D24	BRDN0000733490	TRRAP	BICR6	trt_xpr	-666	96 h	3	253	0.36	0.31	1	1	1	1	0	-666	-666	-0.82	15.65	-1.93
ERGK003_VCAP_120H:TRCN0000199927:-666	TRCN0000199927	BRSK1	VCAP	trt_sh		120 h	3	342	0.56	0.44	1	0	1	1	0	-666	-666	-0.82	15.65	-1.93
EMU001_K562_24H:I13	BRD-K71035033	masitinib	K562	trt_cp	10 uM	24 h	3	584	0.88	0.72	1	1	1	1	0	KIT inhibitor|PDGFR inhibitor|Src inhibitor	KIT|FGFR3|LYN|PDGFRB|PDGFRA	-0.82	15.65	-1.93
KDD005_PC3_96H:TRCN0000002299:-666	TRCN0000002299	CAMKK2	PC3	trt_sh		96 h	3	287	0.57	0.41	1	0	1	1	0	-666	-666	-0.82	15.65	-1.93
CGS001_HEPG2_96H:PCSK9:1.5	CGS001-255738	PCSK9	HEPG2	trt_sh.cgs	1.5 uL	96 h	3	79	0.1	0.09	1	0	1	1	0	-666	-666	-0.82	15.65	-1.93
XPRJJ001_A375_96H:BRDN0001056791:-666	BRDN0001056791	KDM4A	A375	trt_xpr		96 h	3	89	0.23	0.14	1	0	1	1	0	-666	-666	-0.82	15.65	-1.93
KDC006_MCF7_96H:TRCN0000015536:-666	TRCN0000015536	GATAD2A	MCF7	trt_sh		96 h	3	240	0.58	0.38	0	0	1	1	0	-666	-666	-0.82	15.65	-1.93
XPR024_U251MG.311_96H:I19	BRDN0001502970	SIDT1	U251MG	trt_xpr	-666	96 h	3	108	0.28	0.18	1	0	1	1	0	-666	-666	-0.82	15.65	-1.93
XPR018_HT29.311_96H:I16	BRDN0001584199	IL9R	HT29	trt_xpr	-666	96 h	3	95	0.16	0.12	1	1	1	1	0	-666	-666	-0.82	15.65	-1.93
CPC012_VCAP_24H:BRD-K72615639-001-01-0:10	BRD-K72615639	BRD-K72615639	VCAP	trt_cp	10 uM	24 h	5	382	0.51	0.45	0	0	1	1	0	-666	-666	-0.82	15.65	-1.93
CPC008_HEPG2_6H:BRD-K32944375-019-01-3:10	BRD-K32944375	BRD-K32944375	HEPG2	trt_cp	10 uM	6 h	3	370	0.59	0.47	1	1	1	1	0	-666	-666	-0.82	15.65	-1.93
KDB001_A549_96H:TRCN0000128930:-666	TRCN0000128930	KIAA0100	A549	trt_sh		96 h	2	65	0.38	0.16	1	0	1	1	0	-666	-666	-0.82	15.65	-1.93
PAC044_U2OS_6H:BRD-K55331619-001-01-9:10.063	BRD-K55331619	BRD-K55331619	U2OS	trt_cp	10 uM	6 h	3	244	0.51	0.36	1	0	1	1	0	-666	-666	-0.82	15.65	-1.93
CGS001_VCAP_120H:CYB5R3:5	CGS001-1727	CYB5R3	VCAP	trt_sh.cgs	5 uL	120 h	3	48	0.14	0.08	1	0	1	1	0	-666	-666	-0.82	15.65	-1.94
KDA002_HA1E_96H:TRCN0000022065:-666	TRCN0000022065	MED7	HA1E	trt_sh		96 h	2	129	0.55	0.27	0	0	1	1	0	-666	-666	-0.82	15.65	-1.94
KDD004_HA1E_96H:TRCN0000000267:-666	TRCN0000000267	MCM5	HA1E	trt_sh		96 h	2	147	0.32	0.22	0	0	1	1	0	-666	-666	-0.82	15.65	-1.94
ERG020_VCAP_24H:BRD-K20001883:10	BRD-K20001883	RVX-208	VCAP	trt_cp	10 uM	24 h	3	321	0.5	0.41	1	1	1	1	0	Apolipoprotein expression enhancer	APOA1|BRD4|BRD3	-0.82	15.65	-1.94
CGS001_PC3_144H:TPMT:2	CGS001-7172	TPMT	PC3	trt_sh.cgs	2 uL	144 h	3	28	0.17	0.07	1	0	1	1	0	-666	-666	-0.82	15.65	-1.94
PAC063_U2OS_6H:BRD-K65529782-001-05-8:10	BRD-K65529782	BRD-K65529782	U2OS	trt_cp	10 uM	6 h	3	155	0.21	0.18	1	0	1	1	0	-666	-666	-0.82	15.65	-1.94
MOAR002_PC3_24H:N16	BRD-K05444225	E-7449	PC3	trt_cp	10 uM	24 h	3	277	0.45	0.36	1	1	1	1	0	PARP inhibitor	PARP1|PARP2|TNKS|TNKS2	-0.82	15.65	-1.94
PAC044_U2OS_6H:BRD-K78849449-001-01-9:10.0041	BRD-K78849449	BRD-K78849449	U2OS	trt_cp	10 uM	6 h	3	598	0.43	0.51	1	0	1	1	0	-666	-666	-0.82	15.65	-1.94
CPC003_HCC515_24H:BRD-K88625236-001-03-4:10	BRD-K88625236	nonoxynol-9	HCC515	trt_cp	10 uM	24 h	3	293	0.37	0.33	1	1	1	1	0	Membrane integrity inhibitor	-666	-0.82	15.65	-1.94
CGS001_PC3_96H:HIF1AN:2	CGS001-55662	HIF1AN	PC3	trt_sh.cgs	2 uL	96 h	3	92	0.17	0.13	1	0	1	1	0	-666	-666	-0.82	15.65	-1.94
CGS001_PC3_96H:YAF2:2	CGS001-10138	YAF2	PC3	trt_sh.cgs	2 uL	96 h	3	144	0.03	0.07	1	0	1	1	0	-666	-666	-0.82	15.65	-1.94
CPC019_VCAP_24H:BRD-K49010888-001-01-2:10	BRD-K49010888	BRD-K49010888	VCAP	trt_cp	10 uM	24 h	5	463	0.63	0.55	0	0	1	1	0	-666	-666	-0.82	15.65	-1.94
PAC054_U2OS_6H:BRD-K93337444-001-01-1:10.033	BRD-K93337444	BRD-K93337444	U2OS	trt_cp	10 uM	6 h	3	200	0.04	0.09	1	0	1	1	0	-666	-666	-0.82	15.65	-1.94
XPR008_U251MG.311_96H:F14	BRDN0001486645	CA1	U251MG	trt_xpr	-666	96 h	3	328	0.61	0.45	1	1	1	1	0	-666	-666	-0.82	15.65	-1.94
TA.OE013_A549_96H:BRDN0000553674:-666	BRDN0000553674	RAF1	A549	trt_oe		96 h	3	308	0.66	0.46	1	1	1	1	0	-666	-666	-0.82	15.65	-1.94
PAC015_U2OS_6H:BRD-K69624346-001-01-1:10.0828	BRD-K69624346	BRD-K69624346	U2OS	trt_cp	10 uM	6 h	3	107	0.2	0.15	1	0	1	1	0	-666	-666	-0.82	15.65	-1.94
EMU001_OCILY10_24H:P13	BRD-A13689093	ONO-4059	OCILY10	trt_cp	10 uM	24 h	3	424	0.68	0.54	1	1	1	1	0	BTK inhibitor	BTK	-0.82	15.65	-1.94
KDD007_A375_96H:TRCN0000108167:-666	TRCN0000108167	ZNF317	A375	trt_sh		96 h	3	127	0.48	0.25	0	0	1	1	0	-666	-666	-0.82	15.65	-1.94
KDB007_PC3_96H:TRCN0000051321:-666	TRCN0000051321	BACE2	PC3	trt_sh		96 h	2	241	0.3	0.27	1	0	1	1	0	-666	-666	-0.82	15.65	-1.94
ERGK001_VCAP_120H:TRCN0000010530:-666	TRCN0000010530	FGFR4	VCAP	trt_sh		120 h	3	315	0.54	0.42	1	0	1	1	0	-666	-666	-0.82	15.65	-1.94
KDC002_PC3_96H:D20	TRCN0000108072	ZNF77	PC3	trt_sh		96 h	3	147	0.44	0.26	1	0	1	1	0	-666	-666	-0.82	15.65	-1.94
DOS057_A375_24H:BRD-K99354840-001-01-0:5	BRD-K99354840	BRD-K99354840	A375	trt_cp	4 uM	24 h	2	262	0.08	0.15	0	0	1	1	0	-666	-666	-0.82	15.65	-1.94
CYT001_HA1E_2H:NOG:100	NOG	NOG	HA1E	trt_lig	100 ng/ml	2 h	2	184	0.19	0.19	0	0	1	1	0	-666	-666	-0.82	15.65	-1.94
KDC003_HEPG2_96H:TRCN0000073811:-666	TRCN0000073811	ATG4D	HEPG2	trt_sh		96 h	3	268	0.61	0.41	0	0	1	1	0	-666	-666	-0.82	15.65	-1.94
LJP002_MCF7_6H:BRD-K03449891-001-03-7:10	BRD-K03449891	foretinib	MCF7	trt_cp	10 uM	6 h	3	157	0.35	0.24	0	0	1	1	0	VEGFR inhibitor	KDR|MET|AXL|FLT3|KIT|MST1R|TEK|FLT1|FLT4	-0.82	15.65	-1.94
CPC009_A549_6H:BRD-K03829970-019-01-0:10	BRD-K03829970	BRD-K03829970	A549	trt_cp	10 uM	6 h	3	459	0.65	0.55	1	1	1	1	0	-666	-666	-0.82	15.65	-1.94
PAC043_U2OS_6H:BRD-K68433511-001-01-7:10.182	BRD-K68433511	BRD-K68433511	U2OS	trt_cp	10 uM	6 h	3	191	0.46	0.3	1	1	1	1	0	-666	-666	-0.82	15.65	-1.94
CPC009_VCAP_24H:BRD-K18724229-019-01-5:10	BRD-K18724229	BRD-K18724229	VCAP	trt_cp	10 uM	24 h	4	437	0.62	0.53	0	0	1	1	0	-666	-666	-0.82	15.65	-1.94
REP.B022_MCF7_24H:I03	BRD-K71281111	SNX-2112	MCF7	trt_cp	0.25 uM	24 h	2	469	0.68	0.57	1	1	1	1	0	HSP inhibitor	-666	-0.82	15.65	-1.94
OEB003_HA1E_96H:BRDN0000404669:-666	BRDN0000404669	PRKAG2	HA1E	trt_oe		96 h	4	208	0.02	0.07	1	0	1	1	0	-666	-666	-0.82	15.65	-1.94
KDD007_HT29_96H:TRCN0000010375:-666	TRCN0000010375	MAX	HT29	trt_sh		96 h	2	239	0.26	0.25	0	0	1	1	0	-666	-666	-0.82	15.65	-1.94
ERG021_VCAP_24H:BRD-K67236950:10.01	BRD-K67236950	BRD-K67236950	VCAP	trt_cp	10 uM	24 h	2	500	0.69	0.59	1	1	1	1	0	-666	-666	-0.82	15.65	-1.94
KDA007_HCC515_96H:TRCN0000338272:-666	TRCN0000338272	RYK	HCC515	trt_sh		96 h	2	543	0.12	0.26	0	0	1	1	0	-666	-666	-0.82	15.65	-1.94
EMU001_K562_24H:F19	BRD-K92723993	imatinib	K562	trt_cp	10 uM	24 h	3	639	0.84	0.74	1	1	1	1	0	PDGFR inhibitor|Bcr-Abl inhibitor|KIT inhibitor	ABL1|KIT|PDGFRA|BCR|CSF1R|PDGFRB|ABCG2|CYP2C19|CYP2C8|CYP3A5|DDR1|NTRK1|RET	-0.82	15.65	-1.94
PAC044_U2OS_6H:BRD-K24199200-001-01-3:10.0696	BRD-K24199200	BRD-K24199200	U2OS	trt_cp	10 uM	6 h	3	633	0.66	0.65	1	1	1	1	0	-666	-666	-0.82	15.65	-1.94
CPC012_HCC515_6H:BRD-A62200266-001-01-5:10	BRD-A62200266	BRD-A62200266	HCC515	trt_cp	10 uM	6 h	2	530	0.32	0.42	0	0	1	1	0	-666	-666	-0.82	15.65	-1.94
REP.A023_THP1_24H:O07	BRD-K72827473	CEP-37440	THP1	trt_cp	10 uM	24 h	2	327	0.43	0.38	0	0	1	1	0	ALK inhibitor	ALK	-0.82	15.65	-1.94
PAC057_U2OS_6H:BRD-K08799867-001-01-4:10.2771	BRD-K08799867	BRD-K08799867	U2OS	trt_cp	10 uM	6 h	3	407	0.59	0.5	1	1	1	1	0	-666	-666	-0.82	15.65	-1.94
EMU001_OCILY10_24H:O07	BRD-K64034691	acalabrutinib	OCILY10	trt_cp	10 uM	24 h	3	343	0.62	0.47	1	1	1	1	0	BTK inhibitor	BTK	-0.82	15.65	-1.94
PAC044_U2OS_6H:BRD-K34404012-001-01-3:10.1029	BRD-K34404012	BRD-K34404012	U2OS	trt_cp	10 uM	6 h	3	530	0.61	0.57	1	0	1	1	0	-666	-666	-0.82	15.65	-1.94
LJP006_MDAMB231_24H:J19	BRD-U61997977	WZ-4-145	MDAMB231	trt_cp	10 uM	24 h	2	315	0.7	0.47	1	1	1	1	0	-666	-666	-0.82	15.65	-1.94
CPC019_MCF7_24H:BRD-K07005393-001-01-0:10	BRD-K07005393	BRD-K07005393	MCF7	trt_cp	10 uM	24 h	5	525	0.72	0.62	0	0	1	1	0	-666	-666	-0.82	15.65	-1.94
XPR020_U251MG.311_96H:K12	BRDN0000986549	MAX	U251MG	trt_xpr	-666	96 h	3	168	0.41	0.26	1	1	1	1	0	-666	-666	-0.82	15.65	-1.94
ASG003_A549_48H:N18	BRD-K12343256	trametinib	A549	trt_cp	0.12 uM	48 h	5	292	0.58	0.42	0	0	1	1	0	MEK inhibitor	MAP2K1|MAP2K2|CYP2C8|CYP3A4	-0.82	15.65	-1.94
XPR012_MCF7.311_96H:E16	BRDN0001502512	BCAS1	MCF7	trt_xpr	-666	96 h	3	141	0.14	0.14	0	0	1	1	0	-666	-666	-0.82	15.65	-1.94
ERG014_VCAP_24H:I21	BRD-K37073485	BRD-K37073485	VCAP	trt_cp	10 uM	24 h	2	349	0.61	0.47	1	1	1	1	0	-666	-666	-0.82	15.65	-1.94
TAK003_PC3_96H:TRCN0000381472:-666	TRCN0000381472	B2M	PC3	trt_sh		96 h	6	496	0.55	0.53	0	0	1	1	0	-666	-666	-0.82	15.65	-1.94
PAC061_U2OS_6H:BRD-K21082546-001-01-7:9.94588	BRD-K21082546	BRD-K21082546	U2OS	trt_cp	10 uM	6 h	3	73	0.17	0.11	0	0	1	1	0	-666	-666	-0.82	15.65	-1.94
EMU001_THP1_6H:E01	BRD-A82772293	mepazine	THP1	trt_cp	10 uM	6 h	3	320	0.53	0.42	0	0	1	1	0	Mucus protecting agent	MALT1	-0.82	15.65	-1.94
KDD001_VCAP_120H:TRCN0000273581:-666	TRCN0000273581	CDC42SE1	VCAP	trt_sh		120 h	2	162	0.43	0.27	0	0	1	1	0	-666	-666	-0.82	15.65	-1.94
KDA010_A375_96H:D12	TRCN0000197197	EIF2AK3	A375	trt_sh		96 h	2	108	0.5	0.23	1	0	1	1	0	-666	-666	-0.82	15.65	-1.94
ASG002_MCF7_24H:B06	BRD-A03506276	XL-888	MCF7	trt_cp	0.12 uM	24 h	3	448	0.76	0.59	1	1	1	1	0	HSP inhibitor	-666	-0.82	15.65	-1.94
KDB008_HT29_96H:TRCN0000062557:-666	TRCN0000062557	SMC1A	HT29	trt_sh		96 h	4	254	0.33	0.29	1	0	1	1	0	-666	-666	-0.82	15.65	-1.94
REP.A023_THP1_24H:H01	BRD-K69726342	atorvastatin	THP1	trt_cp	10 uM	24 h	2	421	0.47	0.45	0	0	1	1	0	HMGCR inhibitor	HMGCR|DPP4|CYP3A5|FASLG|AHR	-0.82	15.65	-1.94
KDB006_HCC515_96H:TRCN0000063107:-666	TRCN0000063107	SRPRB	HCC515	trt_sh		96 h	3	179	0.33	0.25	1	0	1	1	0	-666	-666	-0.82	15.65	-1.94
CPC004_HCC515_24H:BRD-K59058766-003-15-1:10	BRD-K59058766	BRD-K59058766	HCC515	trt_cp	10 uM	24 h	3	167	0.3	0.23	1	1	1	1	0	-666	-666	-0.82	15.65	-1.94
T1D.KD001_JURKAT_120H:TRCN0000414555:-666	TRCN0000414555	IKZF3	JURKAT	trt_sh		120 h	3	318	0.75	0.49	0	0	1	1	0	-666	-666	-0.82	15.65	-1.94
CPC020_VCAP_24H:BRD-K06009608-001-01-4:10	BRD-K06009608	BRD-K06009608	VCAP	trt_cp	10 uM	24 h	5	535	0.69	0.61	1	1	1	1	0	-666	-666	-0.82	15.65	-1.94
CPC014_MCF7_6H:D06	BRD-K52911425	GDC-0941	MCF7	trt_cp	10 uM	6 h	4	248	0.49	0.35	1	1	1	1	0	PI3K inhibitor	PIK3CG|PIK3CA|PIK3CB|PIK3CD	-0.82	15.65	-1.94
XPR009_U251MG.311_96H:K24	BRDN0001487815	CA14	U251MG	trt_xpr	-666	96 h	3	358	0.53	0.44	1	1	1	1	0	-666	-666	-0.82	15.65	-1.94
PCLB002_HT29_24H:BRD-K01621458:10	BRD-K01621458	BRD-K01621458	HT29	trt_cp	10 uM	24 h	3	283	0.45	0.36	0	0	1	1	0	-666	-666	-0.82	15.65	-1.94
KDC006_A375_96H:TRCN0000059628:-666	TRCN0000059628	ABCG5	A375	trt_sh		96 h	3	193	0.61	0.35	1	0	1	1	0	-666	-666	-0.82	15.65	-1.94
REP.A012_HT29_24H:O20	BRD-K03390685	cobimetinib	HT29	trt_cp	3.33 uM	24 h	2	590	0.77	0.68	0	0	1	1	0	MEK inhibitor	-666	-0.82	15.65	-1.94
AICHI002_HBL1_4H:L04	BRD-K08177763	BRD-K08177763	HBL1	trt_cp	0.125 uM	4 h	3	227	0.51	0.34	0	0	1	1	0	MTOR inhibitor	MTOR|PTEN	-0.82	15.65	-1.94
LJP001_BT20_6H:BRD-K63068307-001-04-8:10	BRD-K63068307	ZSTK-474	BT20	trt_cp	10 uM	6 h	4	346	0.5	0.42	1	1	1	1	0	PI3K inhibitor	PIK3CG|PIK3CA|PIK3CB|PIK3CD	-0.82	15.65	-1.94
PAC025_U2OS_6H:BRD-K53379620-001-01-7:9.94856	BRD-K53379620	BRD-K53379620	U2OS	trt_cp	10 uM	6 h	3	239	0.32	0.28	0	0	1	1	0	-666	-666	-0.82	15.65	-1.95
KDD006_VCAP_120H:TRCN0000015717:-666	TRCN0000015717	HOXB4	VCAP	trt_sh		120 h	3	186	0.35	0.26	0	0	1	1	0	-666	-666	-0.82	15.65	-1.95
CPC016_A549_24H:BRD-K78122587-300-01-9:10	BRD-K78122587	NNC-55-0396	A549	trt_cp	10 uM	24 h	3	258	0.47	0.35	0	0	1	1	0	Calcium channel blocker	CATSPER1|CATSPER2|CATSPER3|CATSPER4	-0.82	15.65	-1.95
REP.A020_A375_24H:F02	BRD-K85751432	refametinib	A375	trt_cp	3.33 uM	24 h	3	710	0.8	0.76	0	0	1	1	0	MEK inhibitor	MAP2K1|MAP2K2	-0.82	15.65	-1.95
REP.B006_HT29_24H:G01	BRD-K20722021	CEP-32496	HT29	trt_cp	2.22 uM	24 h	2	454	0.75	0.59	0	0	1	1	0	RAF inhibitor	BRAF|EGFR|RAF1	-0.82	15.65	-1.95
XPR024_U251MG.311_96H:E06	BRDN0001504553	SLC30A7	U251MG	trt_xpr	-666	96 h	3	129	0.31	0.2	1	0	1	1	0	-666	-666	-0.82	15.65	-1.95
LJP005_HA1E_24H:H16	BRD-K65182930	NVP-AUY922	HA1E	trt_cp	0.37 uM	24 h	3	430	0.79	0.59	1	1	1	1	0	-666	-666	-0.82	15.65	-1.95
CPC013_HT29_6H:F15	BRD-K43739430	ST-4029487	HT29	trt_cp	10 uM	6 h	5	757	0.07	0.24	0	0	1	1	0	-666	-666	-0.82	15.65	-1.95
CGS001_VCAP_120H:KAT6A:5	CGS001-7994	KAT6A	VCAP	trt_sh.cgs	5 uL	120 h	4	144	0.26	0.2	1	1	1	1	0	-666	-666	-0.82	15.65	-1.95
CPC010_VCAP_24H:BRD-A54632525-001-03-2:10	BRD-A54632525	BRD-A54632525	VCAP	trt_cp	10 uM	24 h	5	342	0.44	0.39	0	0	1	1	0	-666	-666	-0.82	15.65	-1.95
PAC058_U2OS_6H:BRD-K43283393-001-01-9:9.94847	BRD-K43283393	BRD-K43283393	U2OS	trt_cp	10 uM	6 h	3	353	0.33	0.35	1	0	1	1	0	-666	-666	-0.82	15.65	-1.95
REP.A021_HA1E_24H:H13	BRD-K82941592	rosuvastatin	HA1E	trt_cp	10 uM	24 h	3	256	0.46	0.35	1	1	1	1	0	HMGCR inhibitor	HMGCR	-0.82	15.65	-1.95
DOSVAL003_HEPG2_24H:BRD-K55233780:20	BRD-K55233780	BRD-K55233780	HEPG2	trt_cp	20 uM	24 h	3	448	0.63	0.54	1	1	1	1	0	-666	-666	-0.82	15.65	-1.95
CPC014_A549_24H:BRD-K39944607-001-03-0:10	BRD-K39944607	ochratoxin-a	A549	trt_cp	10 uM	24 h	3	192	0.5	0.31	0	0	1	1	0	Phenylalanyl tRNA synthetase inhibitor	-666	-0.82	15.65	-1.95
PBIOA017_A375_24H:N01	BRD-K16478699	PLX-4720	A375	trt_cp	10 uM	24 h	3	697	0.8	0.76	0	0	1	1	0	RAF inhibitor	BRAF|KDR	-0.81	15.65	-1.9
KDC003_VCAP_120H:B23	TRCN0000017488	LHX4	VCAP	trt_sh		120 h	3	96	0.36	0.19	1	0	1	1	0	-666	-666	-0.81	15.65	-1.9
REP.A021_PC3_24H:O16	BRD-K86797399	SB-939	PC3	trt_cp	0.37 uM	24 h	3	378	0.65	0.5	1	1	1	1	0	HDAC inhibitor	HDAC1|HDAC2|HDAC10|HDAC3|HDAC4|HDAC5|HDAC9	-0.81	15.65	-1.9
CPC011_VCAP_24H:BRD-K95808480-001-04-8:10	BRD-K95808480	taxifolin	VCAP	trt_cp	10 uM	24 h	5	469	0.71	0.58	1	1	1	1	0	-666	-666	-0.81	15.65	-1.9
REP.B023_A375_24H:H01	BRD-K69726342	atorvastatin	A375	trt_cp	2.22 uM	24 h	2	460	0.69	0.57	1	1	1	1	0	HMGCR inhibitor	HMGCR|DPP4|CYP3A5|FASLG|AHR	-0.81	15.65	-1.9
PAC065_U2OS_6H:BRD-K98601267-001-05-0:10	BRD-K98601267	BRD-K98601267	U2OS	trt_cp	10 uM	6 h	2	41	0.06	0.05	1	0	1	1	0	-666	-666	-0.81	15.65	-1.9
CGS001_HEPG2_96H:MGAT1:1.5	CGS001-4245	MGAT1	HEPG2	trt_sh.cgs	1.5 uL	96 h	3	65	0.12	0.09	1	0	1	1	0	-666	-666	-0.81	15.65	-1.9
CGS001_PC3_96H:ABCG2:2	CGS001-9429	ABCG2	PC3	trt_sh.cgs	2 uL	96 h	3	76	0.14	0.11	1	0	1	1	0	-666	-666	-0.81	15.65	-1.9
PAC043_U2OS_6H:BRD-K57346660-001-01-3:9.91685	BRD-K57346660	BRD-K57346660	U2OS	trt_cp	10 uM	6 h	3	276	0.55	0.39	1	1	1	1	0	-666	-666	-0.81	15.65	-1.9
CPC010_HCC515_6H:BRD-K19056367-001-02-9:10	BRD-K19056367	BRD-K19056367	HCC515	trt_cp	10 uM	6 h	3	150	0.35	0.23	1	1	1	1	0	-666	-666	-0.81	15.65	-1.9
AICHI002_HBL1_4H:J07	BRD-K07310275	PF-04691502	HBL1	trt_cp	10 uM	4 h	3	275	0.4	0.34	0	0	1	1	0	MTOR inhibitor|PI3K inhibitor	MTOR|PIK3CA|PIK3CB|PIK3CD|PIK3CG	-0.81	15.65	-1.9
CGS001_A375_96H:ZNF324:1	CGS001-25799	ZNF324	A375	trt_sh.cgs	1 uL	96 h	2	44	0.33	0.12	1	1	1	1	0	-666	-666	-0.81	15.65	-1.9
PAC069_U2OS_6H:BRD-K63175663-001-04-9:20	BRD-K63175663	BRD-K63175663	U2OS	trt_cp	20 uM	6 h	3	99	0.25	0.16	1	0	1	1	0	-666	-666	-0.81	15.65	-1.9
CPC006_U937_6H:BRD-K23363278-001-01-3:1	BRD-K23363278	CYT-997	U937	trt_cp	1.11 uM	6 h	2	190	0.37	0.27	1	1	1	1	0	Tubulin inhibitor	TUBB	-0.81	15.65	-1.9
DOSBIO001_NPC_24H:BRD-K31829694:10.4648	BRD-K31829694	BRD-K31829694	NPC	trt_cp	10 uM	24 h	3	165	0.34	0.24	1	0	1	1	0	-666	-666	-0.81	15.65	-1.9
CPC008_PC3_24H:BRD-K89093471-001-03-8:10	BRD-K89093471	VU-0418934-2	PC3	trt_cp	10 uM	24 h	3	589	0.54	0.57	0	0	1	1	0	-666	-666	-0.81	15.65	-1.9
AICHI001_THP1_4H:A14	BRD-K25412176	GSK-2110183	THP1	trt_cp	2.5 uM	4 h	3	239	0.44	0.33	0	0	1	1	0	AKT inhibitor	-666	-0.81	15.65	-1.9
EMU001_HBL1_24H:J07	BRD-K44844162	taselisib	HBL1	trt_cp	10 uM	24 h	3	594	0.71	0.65	1	1	1	1	0	PI3K inhibitor	PIK3CA|PIK3CB|PIK3CD|PIK3CG	-0.81	15.65	-1.9
CPC014_VCAP_24H:BRD-U29336476-000-01-3:10	BRD-U29336476	BRD-U29336476	VCAP	trt_cp	10 uM	24 h	5	589	0.74	0.67	0	0	1	1	0	-666	-666	-0.81	15.65	-1.9
TAK002_A375_96H:TRCN0000022148:-666	TRCN0000022148	IKBKG	A375	trt_sh		96 h	3	201	0.49	0.32	1	0	1	1	0	-666	-666	-0.81	15.65	-1.9
ERGK007_VCAP_120H:TRCN0000199665:-666	TRCN0000199665	IP6K1	VCAP	trt_sh		120 h	3	271	0.5	0.37	1	0	1	1	0	-666	-666	-0.81	15.65	-1.9
KDA002_MCF7_144H:TRCN0000029247:-666	TRCN0000029247	LIPA	MCF7	trt_sh		144 h	3	238	0.43	0.32	1	0	1	1	0	-666	-666	-0.81	15.65	-1.9
KDD006_A549_96H:TRCN0000073744:-666	TRCN0000073744	PSEN2	A549	trt_sh		96 h	2	177	0.68	0.35	0	0	1	1	0	-666	-666	-0.81	15.65	-1.9
CPC009_VCAP_6H:BRD-A16998493-001-01-6:10	BRD-A16998493	etodolac	VCAP	trt_cp	10 uM	6 h	4	454	0.44	0.45	1	1	1	1	0	-666	-666	-0.81	15.65	-1.9
KDD008_HCC515_96H:TRCN0000039970:-666	TRCN0000039970	AKT2	HCC515	trt_sh		96 h	3	139	0.39	0.24	1	0	1	1	0	-666	-666	-0.81	15.65	-1.9
KDD008_MCF7_96H:TRCN0000040066:-666	TRCN0000040066	WT1	MCF7	trt_sh		96 h	3	302	0.4	0.35	1	0	1	1	0	-666	-666	-0.81	15.65	-1.9
XPR026_MCF7.311_96H:F04	BRDN0001500591	TSPAN2	MCF7	trt_xpr	-666	96 h	3	141	0.23	0.18	1	0	1	1	0	-666	-666	-0.81	15.65	-1.9
XPR036_PC3.311B_96H:B17	BRDN0001147254	COL4A3BP	PC3	trt_xpr	-666	96 h	3	135	0.22	0.17	1	0	1	1	0	-666	-666	-0.81	15.65	-1.9
TA.OE008_HA1E_96H:BRDN0000465152:-666	BRDN0000465152	POU2F2	HA1E	trt_oe		96 h	3	298	0.28	0.29	1	0	1	1	0	-666	-666	-0.81	15.65	-1.9
CPC013_PC3_6H:BRD-K29733039-001-01-1:10	BRD-K29733039	deforolimus	PC3	trt_cp	10 uM	6 h	5	347	0.47	0.41	1	1	1	1	0	-666	-666	-0.81	15.65	-1.9
CGS001_HEPG2_96H:CPSF4:1.5	CGS001-10898	CPSF4	HEPG2	trt_sh.cgs	1.5 uL	96 h	3	181	0.48	0.3	1	0	1	1	0	-666	-666	-0.81	15.65	-1.9
KDD007_A549_96H:TRCN0000078228:-666	TRCN0000078228	PLA2G12B	A549	trt_sh		96 h	3	257	0.39	0.32	0	0	1	1	0	-666	-666	-0.81	15.65	-1.9
CPC014_VCAP_24H:BRD-K00337317-001-01-7:10	BRD-K00337317	NU-7441	VCAP	trt_cp	10 uM	24 h	5	312	0.5	0.4	0	0	1	1	0	P-glycoprotein inhibitor|DNA dependent protein kinase inhibitor	PRKDC|ABCB1	-0.81	15.65	-1.9
CPC001_HCC515_24H:BRD-K52850071-001-01-2:10	BRD-K52850071	WHI-P154	HCC515	trt_cp	10 uM	24 h	2	422	0.53	0.48	1	1	1	1	0	-666	-666	-0.81	15.65	-1.9
CPD002_PC3_24H:BRD-K46531780-003-13-0:10	BRD-K46531780	methyl-benzethonium	PC3	trt_cp	10 uM	24 h	3	597	0.81	0.7	1	1	1	1	0	Antibiotic	-666	-0.81	15.65	-1.9
KDD001_A549_96H:TRCN0000061240:-666	TRCN0000061240	OR10Z1	A549	trt_sh		96 h	3	128	0.3	0.2	0	0	1	1	0	-666	-666	-0.81	15.65	-1.9
KDB009_VCAP_120H:TRCN0000039004:-666	TRCN0000039004	SQRDL	VCAP	trt_sh		120 h	3	248	0.47	0.35	1	0	1	1	0	-666	-666	-0.81	15.65	-1.9
KDC002_HEPG2_96H:TRCN0000036380:-666	TRCN0000036380	B4GALNT1	HEPG2	trt_sh		96 h	2	152	0.55	0.29	0	0	1	1	0	-666	-666	-0.81	15.65	-1.9
CGS001_A375_96H:SHH:1	CGS001-6469	SHH	A375	trt_sh.cgs	1 uL	96 h	3	109	0.24	0.16	1	1	1	1	0	-666	-666	-0.81	15.65	-1.9
PAC043_U2OS_6H:BRD-K96977520-001-01-8:10.1954	BRD-K96977520	BRD-K96977520	U2OS	trt_cp	10 uM	6 h	3	672	0.76	0.72	1	1	1	1	0	-666	-666	-0.81	15.65	-1.9
CPC008_VCAP_6H:BRD-K88622704-001-05-9:10	BRD-K88622704	BRD-K88622704	VCAP	trt_cp	10 uM	6 h	5	303	0.39	0.35	1	1	1	1	0	-666	-666	-0.81	15.65	-1.9
CPC008_MCF7_24H:BRD-K76907295-001-03-8:10	BRD-K76907295	VU-0418947-2	MCF7	trt_cp	10 uM	24 h	2	529	0.7	0.62	0	0	1	1	0	HIF modulator	-666	-0.81	15.65	-1.9
KDA004_A375_96H:TRCN0000022071:-666	TRCN0000022071	IRF9	A375	trt_sh		96 h	2	272	0.51	0.38	1	0	1	1	0	-666	-666	-0.81	15.65	-1.9
CPC012_ASC_24H:BRD-K56196992-001-01-2:10	BRD-K56196992	BRD-K56196992	ASC	trt_cp	10 uM	24 h	4	461	0.64	0.55	0	0	1	1	0	-666	-666	-0.81	15.65	-1.9
KDB010_VCAP_120H:TRCN0000013131:-666	TRCN0000013131	LHX3	VCAP	trt_sh		120 h	3	162	0.36	0.24	1	0	1	1	0	-666	-666	-0.81	15.65	-1.9
CGS001_A375_96H:AES:1	CGS001-166	AES	A375	trt_sh.cgs	1 uL	96 h	3	200	0.1	0.14	1	0	1	1	0	-666	-666	-0.81	15.65	-1.9
NMH002_NPC_6H:BRD-K67868012-001-03-5:10	BRD-K67868012	PI-103	NPC	trt_cp	10 uM	6 h	3	254	0.52	0.37	1	1	1	1	0	PI3K inhibitor|MTOR inhibitor	PIK3CA|PIK3CG|MTOR|PIK3CB|PIK3CD|PRKDC	-0.81	15.65	-1.9
CGS001_PC3_144H:DMTF1:2	CGS001-9988	DMTF1	PC3	trt_sh.cgs	2 uL	144 h	3	49	0.16	0.09	1	0	1	1	0	-666	-666	-0.81	15.65	-1.9
LJP009_HME1_24H:A04	BRD-A61304759	tanespimycin	HME1	trt_cp	10 uM	24 h	3	697	0.85	0.78	1	1	1	1	0	-666	-666	-0.81	15.65	-1.9
CPC011_A549_24H:BRD-K81169441-236-06-6:10	BRD-K81169441	cerivastatin	A549	trt_cp	10 uM	24 h	3	431	0.58	0.51	1	1	1	1	0	HMGCR inhibitor	HMGCR	-0.81	15.65	-1.9
KDD002_VCAP_120H:TRCN0000047837:-666	TRCN0000047837	ARAP1	VCAP	trt_sh		120 h	3	226	0.48	0.33	1	0	1	1	0	-666	-666	-0.81	15.65	-1.9
OEB001_MCF7_96H:BRDN0000399786:-666	BRDN0000399786	OSR2	MCF7	trt_oe		96 h	4	275	0.22	0.25	0	0	1	1	0	-666	-666	-0.81	15.65	-1.9
OEB001_PC3_96H:BRDN0000398824:-666	BRDN0000398824	HOXA1	PC3	trt_oe		96 h	4	199	0.21	0.21	1	0	1	1	0	-666	-666	-0.81	15.65	-1.9
CPC006_PC3_24H:D18	BRD-K67075780	TGX-115	PC3	trt_cp	150 uM	24 h	5	514	0.67	0.59	1	1	1	1	0	PI3K inhibitor	-666	-0.81	15.65	-1.9
DOS045_HT29_24H:BRD-K72354054-001-01-2:4.93	BRD-K72354054	BRD-K72354054	HT29	trt_cp	4 uM	24 h	2	645	0.25	0.41	0	0	1	1	0	-666	-666	-0.81	15.65	-1.9
KDD008_MCF7_96H:TRCN0000039970:-666	TRCN0000039970	AKT2	MCF7	trt_sh		96 h	3	153	0.42	0.26	1	0	1	1	0	-666	-666	-0.81	15.65	-1.9
PAC054_U2OS_6H:BRD-K77082178-001-01-5:10.0983	BRD-K77082178	BRD-K77082178	U2OS	trt_cp	10 uM	6 h	3	121	0.31	0.2	1	0	1	1	0	-666	-666	-0.81	15.65	-1.9
CPC011_VCAP_24H:BRD-K52080565-001-07-6:10	BRD-K52080565	nandrolone	VCAP	trt_cp	10 uM	24 h	5	504	0.68	0.59	1	1	1	1	0	Imidazoline receptor agonist	NISCH|AR|CYP19A1|MAOA|MAOB	-0.81	15.65	-1.9
CGS001_PC3_96H:CLPP:2	CGS001-8192	CLPP	PC3	trt_sh.cgs	2 uL	96 h	3	154	0.17	0.16	1	0	1	1	0	-666	-666	-0.81	15.65	-1.9
PAC068_U2OS_6H:BRD-A19829191-001-05-6:10	BRD-A19829191	BRD-A19829191	U2OS	trt_cp	10 uM	6 h	3	77	0.21	0.13	1	0	1	1	0	-666	-666	-0.81	15.65	-1.9
OFL001_A375_96H:K06	BRDN0002992015	SOX2-OT	A375	trt_oe		96 h	3	82	0.22	0.14	0	0	1	1	0	-666	-666	-0.81	15.65	-1.9
CPC019_PC3_24H:G23	BRD-K46373671	BRD-K46373671	PC3	trt_cp	10 uM	24 h	5	373	0.53	0.45	0	0	1	1	0	-666	-666	-0.81	15.65	-1.9
ERG020_VCAP_24H:BRD-K46373671:10.4	BRD-K46373671	BRD-K46373671	VCAP	trt_cp	10 uM	24 h	2	484	0.6	0.54	0	0	1	1	0	-666	-666	-0.81	15.65	-1.91
REP.A021_THP1_24H:J11	BRD-K83837640	JNJ-26481585	THP1	trt_cp	0.125 uM	24 h	3	582	0.66	0.63	0	0	1	1	0	HDAC inhibitor	HDAC1|HDAC10|HDAC11|HDAC2|HDAC3|HDAC4|HDAC5|HDAC6|HDAC7|HDAC8|HDAC9|MDM2	-0.81	15.65	-1.91
CPD002_PC3_24H:BRD-K17113870-001-01-2:10	BRD-K17113870	lovastatin	PC3	trt_cp	10 uM	24 h	3	442	0.71	0.57	1	1	1	1	0	-666	-666	-0.81	15.65	-1.91
PAC058_U2OS_6H:BRD-K63164430-001-01-1:10.0163	BRD-K63164430	BRD-K63164430	U2OS	trt_cp	10 uM	6 h	3	309	0.47	0.39	1	1	1	1	0	-666	-666	-0.81	15.65	-1.91
AICHI001_NALM6_24H:A13	BRD-K25412176	GSK-2110183	NALM6	trt_cp	10 uM	24 h	3	620	0.8	0.71	1	1	1	1	0	AKT inhibitor	-666	-0.81	15.65	-1.91
PAC054_U2OS_6H:BRD-K14695590-001-01-0:9.97659	BRD-K14695590	BRD-K14695590	U2OS	trt_cp	10 uM	6 h	3	95	0.25	0.16	1	0	1	1	0	-666	-666	-0.81	15.65	-1.91
CGS001_VCAP_120H:PIK3C2B:5	CGS001-5287	PIK3C2B	VCAP	trt_sh.cgs	5 uL	120 h	4	174	0.23	0.2	1	1	1	1	0	-666	-666	-0.81	15.65	-1.91
TA.KD006_HT29_96H:TRCN0000107746:4	TRCN0000107746	BHLHE22	HT29	trt_sh	4.0 uL	96 h	2	221	0.59	0.37	1	0	1	1	0	-666	-666	-0.81	15.65	-1.91
CGS001_VCAP_120H:PAK4:5	CGS001-10298	PAK4	VCAP	trt_sh.cgs	5 uL	120 h	5	183	0.16	0.17	1	0	1	1	0	-666	-666	-0.81	15.65	-1.91
OEB002_PC3_96H:BRDN0000401262:-666	BRDN0000401262	SOX10	PC3	trt_oe		96 h	4	335	0.19	0.26	0	0	1	1	0	-666	-666	-0.81	15.65	-1.91
KDD008_HEPG2_96H:TRCN0000039875:-666	TRCN0000039875	ARF1	HEPG2	trt_sh		96 h	3	144	0.31	0.21	0	0	1	1	0	-666	-666	-0.81	15.65	-1.91
KDD010_A549_96H:TRCN0000010094:-666	TRCN0000010094	DDR1	A549	trt_sh		96 h	3	231	0.55	0.36	0	0	1	1	0	-666	-666	-0.81	15.65	-1.91
REP.A014_HT29_24H:A20	BRD-A56085258	LGX-818	HT29	trt_cp	3.33 uM	24 h	3	683	0.82	0.75	1	1	1	1	0	RAF inhibitor	BRAF	-0.81	15.65	-1.91
KDD002_HT29_96H:TRCN0000061466:-666	TRCN0000061466	PLXNA1	HT29	trt_sh		96 h	3	268	0.58	0.4	1	0	1	1	0	-666	-666	-0.81	15.65	-1.91
CGS001_HCC515_96H:STAT1:2	CGS001-6772	STAT1	HCC515	trt_sh.cgs	2 uL	96 h	3	71	0.27	0.14	1	1	1	1	0	-666	-666	-0.81	15.65	-1.91
ERGK004_VCAP_120H:TRCN0000002218:-666	TRCN0000002218	CDK20	VCAP	trt_sh		120 h	2	297	0.36	0.33	1	0	1	1	0	-666	-666	-0.81	15.65	-1.91
OEB003_A375_96H:BRDN0000403580:-666	BRDN0000403580	INTS12	A375	trt_oe		96 h	5	212	0.38	0.29	1	1	1	1	0	-666	-666	-0.81	15.65	-1.91
KDA002_HA1E_96H:TRCN0000046367:-666	TRCN0000046367	CBR3	HA1E	trt_sh		96 h	2	323	0.7	0.48	0	0	1	1	0	-666	-666	-0.81	15.65	-1.91
TAK003_PC3_96H:TRCN0000437552:-666	TRCN0000437552	H1FOO	PC3	trt_sh		96 h	6	374	0.6	0.48	1	0	1	1	0	-666	-666	-0.81	15.65	-1.91
KDD006_VCAP_120H:TRCN0000064927:-666	TRCN0000064927	HPD	VCAP	trt_sh		120 h	3	187	0.45	0.29	0	0	1	1	0	-666	-666	-0.81	15.65	-1.91
KDB008_HEPG2_96H:TRCN0000051213:-666	TRCN0000051213	HTRA1	HEPG2	trt_sh		96 h	4	271	0.66	0.43	1	0	1	1	0	-666	-666	-0.81	15.65	-1.91
CPC010_HT29_6H:BRD-K79491139-001-05-5:10	BRD-K79491139	BRD-K79491139	HT29	trt_cp	10 uM	6 h	5	473	0.18	0.3	1	0	1	1	0	-666	-666	-0.81	15.65	-1.91
DOS006_VCAP_24H:BRD-K45843042-001-01-3:4.93	BRD-K45843042	SA-419083	VCAP	trt_cp	4 uM	24 h	2	387	0.57	0.47	1	1	1	1	0	-666	-666	-0.81	15.65	-1.91
CPC014_PC3_24H:BRD-U43867373-000-01-3:10	BRD-U43867373	BRD-U43867373	PC3	trt_cp	10 uM	24 h	5	260	0.34	0.3	1	1	1	1	0	-666	-666	-0.81	15.65	-1.91
KDD008_A549_96H:TRCN0000039744:-666	TRCN0000039744	CDK6	A549	trt_sh		96 h	3	110	0.43	0.22	0	0	1	1	0	-666	-666	-0.81	15.65	-1.91
LPROT004_YAPC_6H:BRD-K12502280:8	BRD-K12502280	TG-101348	YAPC	trt_cp	8 uM	6 h	3	474	0.84	0.64	1	1	1	1	0	JAK inhibitor|FLT3 inhibitor	JAK2|FLT3|RET|BRD4|JAK1|JAK3|TYK2	-0.81	15.65	-1.91
CPC018_A549_24H:BRD-K31542390-001-01-5:10	BRD-K31542390	BRD-K31542390	A549	trt_cp	10 uM	24 h	2	351	0.64	0.48	0	0	1	1	0	-666	-666	-0.81	15.65	-1.91
PAC068_U2OS_6H:BRD-K07011015-001-06-5:10	BRD-K07011015	BRD-K07011015	U2OS	trt_cp	10 uM	6 h	3	134	0.26	0.19	1	1	1	1	0	-666	-666	-0.81	15.65	-1.91
CGS001_PC3_96H:UBE4A:2	CGS001-9354	UBE4A	PC3	trt_sh.cgs	2 uL	96 h	2	84	0.08	0.08	1	0	1	1	0	-666	-666	-0.81	15.65	-1.91
CGS001_MCF7_96H:KREMEN1:2	CGS001-83999	KREMEN1	MCF7	trt_sh.cgs	2 uL	96 h	3	178	0.04	0.09	1	0	1	1	0	-666	-666	-0.81	15.65	-1.91
CPC019_MCF7_24H:BRD-K23582869-001-01-3:10	BRD-K23582869	BRD-K23582869	MCF7	trt_cp	10 uM	24 h	5	345	0.39	0.37	1	0	1	1	0	-666	-666	-0.81	15.65	-1.91
PAC059_U2OS_6H:BRD-K22563530-001-01-3:10.0026	BRD-K22563530	SA-1456751	U2OS	trt_cp	10 uM	6 h	3	157	0.3	0.22	1	0	1	1	0	-666	-666	-0.81	15.65	-1.91
KDC005_HT29_96H:TRCN0000021810:-666	TRCN0000021810	SCMH1	HT29	trt_sh		96 h	3	279	0.57	0.4	1	0	1	1	0	-666	-666	-0.81	15.65	-1.91
DER001_HCC515_96H:TRCN0000072422:-666	TRCN0000072422	LMNB2	HCC515	trt_sh		96 h	3	178	0.24	0.21	0	0	1	1	0	-666	-666	-0.81	15.65	-1.91
ERGK002_VCAP_120H:TRCN0000196513:-666	TRCN0000196513	TRCN0000196513	VCAP	trt_sh		120 h	4	227	0.37	0.29	1	1	1	1	0	-666	-666	-0.81	15.65	-1.91
DOS008_VCAP_6H:BRD-K74162965-001-01-5:5.04	BRD-K74162965	BRD-K74162965	VCAP	trt_cp	4 uM	6 h	3	117	0.25	0.17	0	0	1	1	0	-666	-666	-0.81	15.65	-1.91
CPC006_HT29_6H:A24	BRD-K04887706	BRD-K04887706	HT29	trt_cp	10 uM	6 h	5	515	0.54	0.53	1	1	1	1	0	AKT inhibitor	-666	-0.81	15.65	-1.91
KDD009_HT29_96H:TRCN0000039886:-666	TRCN0000039886	EP300	HT29	trt_sh		96 h	3	200	0.52	0.33	1	0	1	1	0	-666	-666	-0.81	15.65	-1.91
KDD009_HCC515_96H:TRCN0000039940:-666	TRCN0000039940	PRKAR1A	HCC515	trt_sh		96 h	3	252	0.3	0.28	1	0	1	1	0	-666	-666	-0.81	15.65	-1.91
KDC004_A549_96H:TRCN0000078536:-666	TRCN0000078536	JAZF1	A549	trt_sh		96 h	4	253	0.66	0.41	0	0	1	1	0	-666	-666	-0.81	15.65	-1.91
CGS001_HCC515_96H:TNFAIP1:2	CGS001-7126	TNFAIP1	HCC515	trt_sh.cgs	2 uL	96 h	3	93	0.13	0.11	1	0	1	1	0	-666	-666	-0.81	15.65	-1.91
CPD002_PC3_24H:BRD-K72723676-003-12-9:10	BRD-K72723676	benzethonium	PC3	trt_cp	10 uM	24 h	3	480	0.74	0.6	1	1	1	1	0	Sodium channel inhibitor	SCN9A|SCN10A	-0.81	15.65	-1.91
DOS039_A375_24H:BRD-K09526594-001-01-0:5.08	BRD-K09526594	BRD-K09526594	A375	trt_cp	4 uM	24 h	2	245	0.27	0.26	0	0	1	1	0	-666	-666	-0.81	15.65	-1.91
CPC017_NPC_24H:BRD-K60184833-001-03-1:10	BRD-K60184833	TYRPHOSTIN-46	NPC	trt_cp	10 uM	24 h	4	148	0.29	0.21	1	1	1	1	0	Tyrosine kinase inhibitor	EGFR	-0.81	15.65	-1.91
ERGK003_VCAP_120H:TRCN0000001827:-666	TRCN0000001827	ACVR1C	VCAP	trt_sh		120 h	3	207	0.45	0.31	1	0	1	1	0	-666	-666	-0.81	15.65	-1.91
MOAR003_PC3_24H:I19	BRD-K37723606	dioscin	PC3	trt_cp	10 uM	24 h	2	139	0.37	0.23	1	1	1	1	0	Apoptosis stimulant	CXCR3	-0.81	15.65	-1.91
REP.A016_JURKAT_24H:E07	BRD-K52313696	tacedinaline	JURKAT	trt_cp	10 uM	24 h	2	440	0.65	0.54	1	1	1	1	0	HDAC inhibitor	HDAC1	-0.81	15.65	-1.91
MUC.CP007_MCF7_24H:H07	BRD-K49687815	BRD-K49687815	MCF7	trt_cp	40 uM	24 h	3	501	0.77	0.63	1	1	1	1	0	-666	-666	-0.81	15.65	-1.91
XPR011_MCF7.311_96H:B14	BRDN0001584431	APOC1	MCF7	trt_xpr	-666	96 h	3	84	0.22	0.14	1	0	1	1	0	-666	-666	-0.81	15.65	-1.91
CPC006_AGS_6H:BRD-A62025033-001-01-8:10	BRD-A62025033	temsirolimus	AGS	trt_cp	10 uM	6 h	2	126	0.36	0.22	1	1	1	1	0	-666	-666	-0.81	15.65	-1.91
TA.OE011_HA1E_96H:BRDN0000553177:3	BRDN0000553177	FBXW7	HA1E	trt_oe	3.0 uL	96 h	2	293	0.52	0.39	1	1	1	1	0	-666	-666	-0.81	15.65	-1.91
KDD006_HCC515_96H:TRCN0000016540:-666	TRCN0000016540	ZNF643	HCC515	trt_sh		96 h	3	190	0.11	0.15	1	0	1	1	0	-666	-666	-0.81	15.65	-1.91
KDD005_PC3_96H:TRCN0000050864:-666	TRCN0000050864	LTA4H	PC3	trt_sh		96 h	3	492	0.78	0.63	1	0	1	1	0	-666	-666	-0.81	15.65	-1.91
XPR034_A549.311_96H:H01	BRDN0001145849	MAP3K11	A549	trt_xpr	-666	96 h	3	81	0.21	0.16	0	0	1	1	0	-666	-666	-0.81	15.65	-1.91
XPR022_A549.311_96H:D07	BRDN0001062201	QKI	A549	trt_xpr	-666	96 h	3	53	0.14	0.09	1	0	1	1	0	-666	-666	-0.81	15.65	-1.91
KDD001_HT29_96H:TRCN0000007692:-666	TRCN0000007692	USP47	HT29	trt_sh		96 h	3	394	0.13	0.23	1	0	1	1	0	-666	-666	-0.81	15.65	-1.91
KDB006_HEPG2_96H:TRCN0000074954:-666	TRCN0000074954	CPSF4	HEPG2	trt_sh		96 h	3	247	0.56	0.38	0	0	1	1	0	-666	-666	-0.81	15.65	-1.91
PAC017_U2OS_6H:BRD-K35711197-001-01-7:9.96987	BRD-K35711197	BRD-K35711197	U2OS	trt_cp	10 uM	6 h	3	193	0.24	0.22	0	0	1	1	0	-666	-666	-0.81	15.65	-1.91
CGS001_HEPG2_96H:TUBB2C:1.5	CGS001-10383	TUBB2C	HEPG2	trt_sh.cgs	1.5 uL	96 h	3	77	0.19	0.12	1	0	1	1	0	-666	-666	-0.81	15.65	-1.91
OEB006_HT29_96H:BRDN0000411036:-666	BRDN0000411036	TWIST2	HT29	trt_oe		96 h	4	271	0.39	0.33	1	1	1	1	0	-666	-666	-0.81	15.65	-1.91
REP.B019_HT29_24H:A07	BRD-K44844162	taselisib	HT29	trt_cp	2.22 uM	24 h	2	642	0.83	0.74	1	1	1	1	0	PI3K inhibitor	PIK3CA|PIK3CB|PIK3CD|PIK3CG	-0.81	15.65	-1.91
ERG014_PC3_24H:BRD-K14666757-001-01-0:10.2937	BRD-K14666757	BRD-K14666757	PC3	trt_cp	10 uM	24 h	3	457	0.62	0.54	1	1	1	1	0	-666	-666	-0.81	15.65	-1.91
OEB003_PC3_96H:BRDN0000403758:-666	BRDN0000403758	ERCC3	PC3	trt_oe		96 h	5	640	0.09	0.24	0	0	1	1	0	-666	-666	-0.81	15.65	-1.91
PCL001_HEPG2_24H:BRD-K39841531:10	BRD-K39841531	TG-101209	HEPG2	trt_cp	10 uM	24 h	3	410	0.69	0.54	1	1	1	1	0	JAK inhibitor	JAK2|JAK3	-0.81	15.65	-1.91
CPC017_MCF7_24H:BRD-K67298865-001-03-3:10	BRD-K67298865	SB-431542	MCF7	trt_cp	10 uM	24 h	5	328	0.39	0.36	1	1	1	1	0	TGF-beta receptor inhibitor	TGFBR1|ACVR1C|ACVR1B	-0.81	15.65	-1.91
KDD003_A549_96H:TRCN0000062468:-666	TRCN0000062468	EXOC6	A549	trt_sh		96 h	3	160	0.42	0.26	0	0	1	1	0	-666	-666	-0.81	15.65	-1.91
ASG003_U2OS_6H:N20	BRD-K49865102	PD-0325901	U2OS	trt_cp	1.11 uM	6 h	5	188	0.42	0.28	0	0	1	1	0	MEK inhibitor|MAP kinase inhibitor|Protein kinase inhibitor	MAP2K1|MAP2K2	-0.81	15.65	-1.91
CPC008_VCAP_6H:BRD-K11928012-001-05-9:10	BRD-K11928012	BRD-K11928012	VCAP	trt_cp	10 uM	6 h	5	348	0.2	0.27	1	0	1	1	0	-666	-666	-0.81	15.65	-1.91
KDD010_PC3_96H:TRCN0000040099:-666	TRCN0000040099	FOXO3	PC3	trt_sh		96 h	2	521	0.08	0.21	0	0	1	1	0	-666	-666	-0.81	15.65	-1.91
PAC011_U2OS_6H:BRD-K36523261-001-01-6:10.0162	BRD-K36523261	BRD-K36523261	U2OS	trt_cp	10 uM	6 h	3	260	0.18	0.22	1	0	1	1	0	-666	-666	-0.81	15.65	-1.91
KDC008_MCF7_96H:TRCN0000065170:-666	TRCN0000065170	SEC24D	MCF7	trt_sh		96 h	3	188	0.44	0.29	1	0	1	1	0	-666	-666	-0.81	15.65	-1.91
KDD003_PC3_96H:TRCN0000029721:-666	TRCN0000029721	RFWD2	PC3	trt_sh		96 h	3	412	0.68	0.54	1	0	1	1	0	-666	-666	-0.81	15.65	-1.91
XPR015_AGS.311_96H:I06	BRDN0001065549	CTNNB1	AGS	trt_xpr	-666	96 h	3	366	0.69	0.51	1	1	1	1	0	-666	-666	-0.81	15.65	-1.91
CPC007_PC3_24H:BRD-K37940862-004-03-4:10	BRD-K37940862	BRD-K37940862	PC3	trt_cp	10 uM	24 h	4	400	0.53	0.47	0	0	1	1	0	-666	-666	-0.81	15.65	-1.91
CPC013_VCAP_24H:BRD-K94493764-001-01-3:10	BRD-K94493764	BRD-K94493764	VCAP	trt_cp	10 uM	24 h	4	254	0.49	0.36	0	0	1	1	0	-666	-666	-0.81	15.65	-1.91
CPC019_VCAP_24H:BRD-K62818989-001-01-8:10	BRD-K62818989	BRD-K62818989	VCAP	trt_cp	10 uM	24 h	5	486	0.5	0.5	0	0	1	1	0	-666	-666	-0.81	15.65	-1.91
REP.B016_THP1_24H:A19	BRD-K51313569	palbociclib	THP1	trt_cp	2.22 uM	24 h	2	491	0.6	0.55	1	1	1	1	0	CDK inhibitor	CDK4|CDK6|CCND3	-0.81	15.65	-1.91
CPC017_A375_6H:BRD-K76840893-003-01-7:10	BRD-K76840893	RS-17053	A375	trt_cp	10 uM	6 h	3	318	0.37	0.35	0	0	1	1	0	Adrenergic receptor antagonist	ADRA1A|ADRA1D	-0.81	15.65	-1.91
CGS001_A375_96H:ATP6V1F:1	CGS001-9296	ATP6V1F	A375	trt_sh.cgs	1 uL	96 h	3	250	0.11	0.17	1	0	1	1	0	-666	-666	-0.81	15.65	-1.91
CPC006_MCF7_6H:BRD-K67075780-001-03-7:160	BRD-K67075780	TGX-115	MCF7	trt_cp	150 uM	6 h	5	322	0.43	0.38	1	1	1	1	0	PI3K inhibitor	-666	-0.81	15.65	-1.91
CPC019_VCAP_24H:BRD-K67090983-001-01-5:10	BRD-K67090983	BRD-K67090983	VCAP	trt_cp	10 uM	24 h	5	437	0.64	0.53	0	0	1	1	0	-666	-666	-0.81	15.65	-1.91
KDC003_HA1E_96H:TRCN0000083788:-666	TRCN0000083788	APOA5	HA1E	trt_sh		96 h	3	181	0.31	0.24	0	0	1	1	0	-666	-666	-0.81	15.65	-1.91
CPC017_HT29_6H:BRD-K82823804-001-01-7:10	BRD-K82823804	PD-407824	HT29	trt_cp	10 uM	6 h	5	468	0.35	0.41	0	0	1	1	0	PKC inhibitor	WEE1	-0.81	15.65	-1.91
KDB009_A549_96H:TRCN0000051492:-666	TRCN0000051492	AFG3L2	A549	trt_sh		96 h	3	236	0.52	0.35	1	0	1	1	0	-666	-666	-0.81	15.65	-1.91
CPC002_VCAP_24H:BRD-K60640630-001-03-7:10	BRD-K60640630	mometasone	VCAP	trt_cp	10 uM	24 h	3	329	0.22	0.27	1	0	1	1	0	Glucocorticoid receptor agonist|Immunosuppressant	NR3C1	-0.81	15.65	-1.91
CPC017_HT29_6H:BRD-K65814004-003-01-1:10	BRD-K65814004	diphenyleneiodonium	HT29	trt_cp	10 uM	6 h	5	307	0.43	0.37	0	0	1	1	0	Nitric oxide synthase inhibitor	ALDH1A2|ALDH2|ALDH5A1|ALDH7A1|NOX3|XDH|NOS2|NOS3	-0.81	15.65	-1.91
CPC013_ASC_24H:BRD-K51967704-001-01-0:10	BRD-K51967704	BIIB-021	ASC	trt_cp	10 uM	24 h	4	549	0.64	0.6	0	0	1	1	0	HSP inhibitor	AOX1|HSP90AA1	-0.81	15.65	-1.91
TAK004_U2OS_96H:TRCN0000072421:1	TRCN0000072421	LMNB2	U2OS	trt_sh	1 uL	96 h	3	255	0.36	0.31	0	0	1	1	0	-666	-666	-0.81	15.65	-1.91
PAC008_U2OS_6H:BRD-K83115435-001-01-4:10.1176	BRD-K83115435	BRD-K83115435	U2OS	trt_cp	10 uM	6 h	3	351	0.43	0.39	0	0	1	1	0	-666	-666	-0.81	15.65	-1.91
PCL001_A549_24H:BRD-K39841531:10	BRD-K39841531	TG-101209	A549	trt_cp	10 uM	24 h	3	503	0.68	0.59	0	0	1	1	0	JAK inhibitor	JAK2|JAK3	-0.81	15.65	-1.91
KDA007_MCF7_96H:C20	TRCN0000338378	CCND3	MCF7	trt_sh		96 h	3	204	0.47	0.31	1	0	1	1	0	-666	-666	-0.81	15.65	-1.91
OEB002_PC3_96H:BRDN0000401685:-666	BRDN0000401685	SNAI3	PC3	trt_oe		96 h	3	528	0.02	0.1	0	0	1	1	0	-666	-666	-0.81	15.65	-1.91
LJP005_MCF7_24H:H14	BRD-K65182930	NVP-AUY922	MCF7	trt_cp	3.33 uM	24 h	3	357	0.71	0.51	1	1	1	1	0	-666	-666	-0.81	15.65	-1.91
PAC010_U2OS_6H:BRD-K54265757-001-01-2:10.2997	BRD-K54265757	BRD-K54265757	U2OS	trt_cp	10 uM	6 h	2	160	0.36	0.24	1	1	1	1	0	-666	-666	-0.81	15.65	-1.91
CPC006_HCC515_24H:M21	BRD-A62025033	temsirolimus	HCC515	trt_cp	10 uM	24 h	5	301	0.47	0.38	1	1	1	1	0	-666	-666	-0.81	15.65	-1.92
DOSVAL005_MCF7_24H:BRD-K01404579:20	BRD-K01404579	BRD-K01404579	MCF7	trt_cp	20 uM	24 h	3	393	0.66	0.51	1	1	1	1	0	-666	-666	-0.81	15.65	-1.92
CPC006_PC3_6H:BRD-K53903639-001-01-3:80	BRD-K53903639	CHEMBL-1222381	PC3	trt_cp	80 uM	6 h	4	487	0.56	0.53	1	1	1	1	0	Neural stem cell inducer	-666	-0.81	15.65	-1.92
CGS001_A549_96H:SRM:1	CGS001-6723	SRM	A549	trt_sh.cgs	1 uL	96 h	3	274	0.32	0.3	1	1	1	1	0	-666	-666	-0.81	15.65	-1.92
KDD007_A549_96H:TRCN0000019626:-666	TRCN0000019626	ZNF277	A549	trt_sh		96 h	2	249	0.59	0.39	0	0	1	1	0	-666	-666	-0.81	15.65	-1.92
CPC005_PC3_24H:BRD-A55946879-001-02-9:10	BRD-A55946879	BW-B70C	PC3	trt_cp	10 uM	24 h	5	327	0.5	0.41	1	1	1	1	0	Lipoxygenase inhibitor	ALOX5	-0.81	15.65	-1.92
XPR035_HT29.311_96H:A23	BRDN0001162353	MAP4K4	HT29	trt_xpr	-666	96 h	3	160	0.35	0.24	1	1	1	1	0	-666	-666	-0.81	15.65	-1.92
CPC014_VCAP_24H:BRD-K14681867-015-01-6:10	BRD-K14681867	somatostatin	VCAP	trt_cp	10 uM	24 h	5	303	0.44	0.37	0	0	1	1	0	Somatostatin receptor agonist	SSTR1|SSTR2|SSTR3|SSTR4|SSTR5|GH1|GHR|OPRD1|OPRM1	-0.81	15.65	-1.92
REP.A018_MCF10A_24H:A14	BRD-K62196610	AVN-944	MCF10A	trt_cp	3.33 uM	24 h	2	375	0.54	0.46	0	0	1	1	0	Inosine monophosphate dehydrogenase inhibitor	IMPDH2|IMPDH1	-0.81	15.65	-1.92
KDC006_HEPG2_96H:TRCN0000045909:-666	TRCN0000045909	CAD	HEPG2	trt_sh		96 h	3	250	0.35	0.3	0	0	1	1	0	-666	-666	-0.81	15.65	-1.92
OEB004_A375_96H:BRDN0000406986:-666	BRDN0000406986	DDIT3	A375	trt_oe		96 h	5	282	0.16	0.21	1	0	1	1	0	-666	-666	-0.81	15.65	-1.92
EMU001_HBL1_24H:L01	BRD-K92428153	mycophenolate-mofetil	HBL1	trt_cp	10 uM	24 h	3	429	0.71	0.56	1	1	1	1	0	Inosine monophosphate dehydrogenase inhibitor|Dehydrogenase inhibitor|Hydroxycarboxylic acid receptor agonist|Immunosuppressant|Inositol monophosphatase inhibitor	IMPDH1|IMPDH2|HCAR2	-0.81	15.65	-1.92
KDA010_HEPG2_96H:TRCN0000299641:-666	TRCN0000299641	EPS8	HEPG2	trt_sh		96 h	3	268	0.59	0.4	1	0	1	1	0	-666	-666	-0.81	15.65	-1.92
DOSVAL002_HA1E_24H:BRD-K98645985:20	BRD-K98645985	BRD-K98645985	HA1E	trt_cp	20 uM	24 h	3	389	0.55	0.47	1	1	1	1	0	-666	-666	-0.81	15.65	-1.92
KDB001_HT29_96H:N11	TRCN0000168796	TCEAL4	HT29	trt_sh		96 h	3	96	0.21	0.14	1	0	1	1	0	-666	-666	-0.81	15.65	-1.92
KDC004_HEPG2_96H:TRCN0000107611:-666	TRCN0000107611	ZBTB49	HEPG2	trt_sh		96 h	3	260	0.66	0.42	1	0	1	1	0	-666	-666	-0.81	15.65	-1.92
CPC017_HT29_6H:BRD-K12906962-001-02-1:10	BRD-K12906962	dichlorobenzamil	HT29	trt_cp	10 uM	6 h	5	285	0.31	0.3	0	0	1	1	0	Sodium channel inhibitor	-666	-0.81	15.65	-1.92
PBIOA018_HT29_24H:A24	BRD-K12343256	trametinib	HT29	trt_cp	0.04 uM	24 h	3	621	0.74	0.69	0	0	1	1	0	MEK inhibitor	MAP2K1|MAP2K2|CYP2C8|CYP3A4	-0.81	15.65	-1.92
PAC043_U2OS_6H:BRD-K17722419-001-01-8:10.4611	BRD-K17722419	BRD-K17722419	U2OS	trt_cp	10 uM	6 h	2	676	0.78	0.73	1	1	1	1	0	-666	-666	-0.81	15.65	-1.92
TA.OE012_A549_96H:BRDN0000560706:-666	BRDN0000560706	ARAF	A549	trt_oe		96 h	3	461	0.61	0.54	1	1	1	1	0	-666	-666	-0.81	15.65	-1.92
KDC002_HCC515_96H:TRCN0000072924:-666	TRCN0000072924	RASGRP4	HCC515	trt_sh		96 h	2	321	0.1	0.18	0	0	1	1	0	-666	-666	-0.81	15.65	-1.92
KDA010_PC3_144H:TRCN0000199189:-666	TRCN0000199189	CLK2	PC3	trt_sh		144 h	3	220	0.63	0.38	1	0	1	1	0	-666	-666	-0.81	15.65	-1.92
ABY001_SKBR3_XH:BRD-K19687926:0.625:24	BRD-K19687926	lapatinib	SKBR3	trt_cp	0.66 uM	24 h	3	314	0.53	0.41	1	1	1	1	0	EGFR inhibitor|ERBB2 inhibitor	EGFR|ERBB2|CYP3A5	-0.81	15.65	-1.92
CPC013_VCAP_24H:BRD-K28115298-001-02-6:10	BRD-K28115298	BRD-K28115298	VCAP	trt_cp	10 uM	24 h	4	327	0.54	0.42	0	0	1	1	0	-666	-666	-0.81	15.65	-1.92
EMU001_K562_24H:M01	BRD-K19295594	gossypol	K562	trt_cp	10 uM	24 h	3	645	0.86	0.76	1	1	1	1	0	BCL inhibitor|MCL1 inhibitor	BCL2|BCL2L1|MCL1|BCL2L2|CTGF|EGF	-0.81	15.65	-1.92
KDA007_VCAP_120H:TRCN0000053612:-666	TRCN0000053612	S100A4	VCAP	trt_sh		120 h	3	246	0.48	0.35	1	0	1	1	0	-666	-666	-0.81	15.65	-1.92
KDA002_HT29_96H:TRCN0000022064:-666	TRCN0000022064	MED7	HT29	trt_sh		96 h	4	239	0.27	0.26	1	0	1	1	0	-666	-666	-0.81	15.65	-1.92
KDD007_A549_96H:TRCN0000038669:-666	TRCN0000038669	CSNK1G2	A549	trt_sh		96 h	3	161	0.51	0.29	0	0	1	1	0	-666	-666	-0.81	15.65	-1.92
OEB005_PC3_96H:BRDN0000410773:-666	BRDN0000410773	SMAD3	PC3	trt_oe		96 h	3	236	0.25	0.25	1	0	1	1	0	-666	-666	-0.81	15.65	-1.92
CPC008_HT29_6H:BRD-K68783079-019-01-1:10	BRD-K68783079	BRD-K68783079	HT29	trt_cp	10 uM	6 h	5	273	0.23	0.25	0	0	1	1	0	-666	-666	-0.81	15.65	-1.92
PAC069_U2OS_6H:BRD-K78062244-001-09-9:20	BRD-K78062244	BRD-K78062244	U2OS	trt_cp	20 uM	6 h	3	468	0.68	0.57	1	1	1	1	0	-666	-666	-0.81	15.65	-1.92
EMU001_TMD8_24H:A07	BRD-K50495309	BRD-K50495309	TMD8	trt_cp	10 uM	24 h	3	503	0.73	0.61	1	1	1	1	0	Src inhibitor	-666	-0.81	15.65	-1.92
AICHI002_MINO_24H:H13	BRD-K68065987	MK-2206	MINO	trt_cp	10 uM	24 h	3	278	0.57	0.4	1	1	1	1	0	AKT inhibitor	AKT1|AKT2|AKT3	-0.81	15.65	-1.92
MUC.CP002_MCF7_6H:BRD-K35424586-001-01-6:10	BRD-K35424586	SA-247714	MCF7	trt_cp	10 uM	6 h	3	163	0.4	0.26	1	1	1	1	0	-666	-666	-0.81	15.65	-1.92
REP.A019_JURKAT_24H:L01	BRD-K49075727	nintedanib	JURKAT	trt_cp	10 uM	24 h	3	395	0.41	0.41	0	0	1	1	0	FGFR inhibitor|PDGFR inhibitor|VEGFR inhibitor	-666	-0.81	15.65	-1.92
CGS001_PC3_144H:RELB:2	CGS001-5971	RELB	PC3	trt_sh.cgs	2 uL	144 h	3	32	0.29	0.1	1	1	1	1	0	-666	-666	-0.81	15.65	-1.92
OEB004_PC3_96H:BRDN0000408496:-666	BRDN0000408496	PCGF3	PC3	trt_oe		96 h	5	372	0.12	0.21	0	0	1	1	0	-666	-666	-0.81	15.65	-1.92
CPC005_HT29_6H:BRD-A76941896-003-02-0:10	BRD-A76941896	doxorubicin	HT29	trt_cp	10 uM	6 h	3	814	0.61	0.71	0	0	1	1	0	-666	-666	-0.81	15.65	-1.92
KDC005_A549_96H:J20	TRCN0000045321	CCNG2	A549	trt_sh		96 h	3	99	0.41	0.2	0	0	1	1	0	-666	-666	-0.81	15.65	-1.92
ERGK007_VCAP_120H:TRCN0000013509:-666	TRCN0000013509	IP6K1	VCAP	trt_sh		120 h	3	255	0.53	0.37	1	0	1	1	0	-666	-666	-0.81	15.65	-1.92
CGS001_A549_96H:DCTN6:1	CGS001-10671	DCTN6	A549	trt_sh.cgs	1 uL	96 h	3	72	0.12	0.09	1	0	1	1	0	-666	-666	-0.81	15.65	-1.92
CPC009_A375_6H:BRD-K01834163-001-04-1:10	BRD-K01834163	BRD-K01834163	A375	trt_cp	10 uM	6 h	4	296	0.1	0.17	0	0	1	1	0	-666	-666	-0.81	15.65	-1.92
KDB010_HT29_96H:TRCN0000010389:-666	TRCN0000010389	MYC	HT29	trt_sh		96 h	4	194	0.23	0.21	1	1	1	1	0	-666	-666	-0.81	15.65	-1.92
CGS001_HCC515_96H:DTYMK:2	CGS001-1841	DTYMK	HCC515	trt_sh.cgs	2 uL	96 h	2	77	0.21	0.13	1	1	1	1	0	-666	-666	-0.81	15.65	-1.92
CPC012_VCAP_24H:BRD-K74761218-001-03-5:10	BRD-K74761218	WT-171	VCAP	trt_cp	10 uM	24 h	5	340	0.51	0.42	0	0	1	1	0	HDAC inhibitor	HDAC6	-0.81	15.65	-1.92
PBIOA016_HEPG2_24H:K07	BRD-A75409952	wortmannin	HEPG2	trt_cp	10 uM	24 h	3	222	0.38	0.29	1	1	1	1	0	-666	-666	-0.81	15.65	-1.92
CPC012_PC3_24H:BRD-K69888333-001-01-7:10	BRD-K69888333	BRD-K69888333	PC3	trt_cp	10 uM	24 h	5	367	0.38	0.38	1	1	1	1	0	-666	-666	-0.81	15.65	-1.92
TAK001_HEKTE_96H:TRCN0000231149:-666	TRCN0000231149	IRS1	HEKTE	trt_sh		96 h	3	557	0.51	0.54	1	0	1	1	0	-666	-666	-0.81	15.65	-1.92
REP.A028_MCF10A_24H:L07	BRD-K63750851	BRD-K63750851	MCF10A	trt_cp	10 uM	24 h	2	537	0.66	0.6	0	0	1	1	0	Dehydrogenase inhibitor|Inositol monophosphatase inhibitor	IMPDH1|IMPDH2	-0.81	15.65	-1.92
CPC010_VCAP_24H:BRD-A61856038-001-05-3:10	BRD-A61856038	tremulacin	VCAP	trt_cp	10 uM	24 h	5	352	0.4	0.38	0	0	1	1	0	Lipoxygenase inhibitor	-666	-0.81	15.65	-1.92
DOS056_HT29_24H:BRD-K84797952-001-01-1:5	BRD-K84797952	BRD-K84797952	HT29	trt_cp	4 uM	24 h	2	142	0.32	0.22	0	0	1	1	0	-666	-666	-0.81	15.65	-1.92
LJP009_HME1_24H:H19	BRD-K79259477	NVP-BHG712	HME1	trt_cp	10 uM	24 h	3	581	0.73	0.66	1	1	1	1	0	Ephrin inhibitor	EPHB4	-0.81	15.65	-1.92
CPC016_A375_6H:BRD-K78122587-300-01-9:10	BRD-K78122587	NNC-55-0396	A375	trt_cp	10 uM	6 h	5	329	0.46	0.39	0	0	1	1	0	Calcium channel blocker	CATSPER1|CATSPER2|CATSPER3|CATSPER4	-0.81	15.65	-1.92
MUC.CP001_MCF7_6H:BRD-K27231781-001-01-8:10.0158	BRD-K27231781	SA-247654	MCF7	trt_cp	10 uM	6 h	3	130	0.27	0.19	1	1	1	1	0	-666	-666	-0.81	15.65	-1.92
PCLB002_HT29_24H:BRD-K68488863:10	BRD-K68488863	ENMD-2076	HT29	trt_cp	10 uM	24 h	3	498	0.62	0.56	0	0	1	1	0	Aurora kinase inhibitor|FLT3 inhibitor|VEGFR inhibitor	AURKA|FLT3|KDR|PDGFRA|SRC|CSF1R|EPHA1|FGFR1|FGFR2|FGFR3|FLT4|KIT|PTK2	-0.81	15.65	-1.92
PAC067_U2OS_6H:BRD-K15977595-001-05-7:10	BRD-K15977595	BRD-K15977595	U2OS	trt_cp	10 uM	6 h	2	69	0.25	0.13	1	1	1	1	0	-666	-666	-0.81	15.65	-1.92
CPC017_PHH_24H:BRD-A58269583-001-02-0:10	BRD-A58269583	deoxyandirobin	PHH	trt_cp	10 uM	24 h	3	229	0.17	0.2	0	0	1	1	0	-666	-666	-0.81	15.65	-1.92
REP.B014_HT29_24H:M03	BRD-K37687095	AZD-8330	HT29	trt_cp	0.25 uM	24 h	2	654	0.85	0.75	1	1	1	1	0	MEK inhibitor	-666	-0.81	15.65	-1.92
KDA006_A375_96H:TRCN0000273942:-666	TRCN0000273942	GATA3	A375	trt_sh		96 h	3	414	0.5	0.46	1	0	1	1	0	-666	-666	-0.81	15.65	-1.92
KDC003_A375_96H:TRCN0000013961:-666	TRCN0000013961	FOXF2	A375	trt_sh		96 h	3	143	0.49	0.27	1	0	1	1	0	-666	-666	-0.81	15.65	-1.92
REP.B018_JURKAT_24H:I19	BRD-K64890080	BI-2536	JURKAT	trt_cp	2.22 uM	24 h	2	472	0.52	0.5	0	0	1	1	0	PLK inhibitor	PLK1|BRD4|PLK2|PLK3	-0.81	15.65	-1.92
KDA006_HT29_96H:TRCN0000008337:-666	TRCN0000008337	FZD5	HT29	trt_sh		96 h	4	292	0.5	0.39	1	0	1	1	0	-666	-666	-0.81	15.65	-1.92
CPC002_HCC515_24H:BRD-K18787491-001-05-2:10	BRD-K18787491	U-0126	HCC515	trt_cp	10 uM	24 h	3	325	0.62	0.45	0	0	1	1	0	MEK inhibitor	MAP2K1|MAP2K2|JAK2|AKT1|CHEK1|GSK3B|LCK|MAP2K7|MAPK1|MAPK11|MAPK12|MAPK14|MAPK8|PRKCA|RAF1|ROCK1|RPS6KB1|SGK1	-0.81	15.65	-1.92
KDD006_PC3_96H:TRCN0000082967:-666	TRCN0000082967	CFTR	PC3	trt_sh		96 h	3	451	0.67	0.56	1	0	1	1	0	-666	-666	-0.81	15.65	-1.92
CPC004_HA1E_24H:BRD-K66296774-001-02-0:10	BRD-K66296774	fluvastatin	HA1E	trt_cp	10 uM	24 h	3	525	0.65	0.59	1	1	1	1	0	HMGCR inhibitor	HMGCR|CYP2C8	-0.81	15.65	-1.92
AICHI001_BJAB_4H:B13	BRD-K85402309	dovitinib	BJAB	trt_cp	10 uM	4 h	3	376	0.38	0.38	0	0	1	1	0	EGFR inhibitor|FGFR inhibitor|FLT3 inhibitor|PDGFR inhibitor|VEGFR inhibitor	FGFR1|FLT1|KDR|EGFR|FGFR3|FLT3|FLT4|KIT|PDGFRB|CSF1R|FGFR2|INSR|PDGFRA	-0.81	15.65	-1.92
TAK001_A375_96H:TRCN0000019469:-666	TRCN0000019469	WWTR1	A375	trt_sh		96 h	3	159	0.47	0.28	1	0	1	1	0	-666	-666	-0.81	15.65	-1.92
PCL001_HT29_24H:BRD-K45962729:10	BRD-K45962729	BRD-K45962729	HT29	trt_cp	10 uM	24 h	3	636	0.75	0.7	1	1	1	1	0	-666	-666	-0.81	15.65	-1.92
PAC013_U2OS_6H:BRD-K26214776-001-01-2:10.0846	BRD-K26214776	BRD-K26214776	U2OS	trt_cp	10 uM	6 h	3	107	0.15	0.13	1	0	1	1	0	-666	-666	-0.81	15.65	-1.92
KDA008_HA1E_96H:TRCN0000006764:-666	TRCN0000006764	CTRB1	HA1E	trt_sh		96 h	3	93	0.45	0.21	0	0	1	1	0	-666	-666	-0.81	15.65	-1.92
CPC006_U937_6H:BRD-A45889380-300-04-8:10	BRD-A45889380	mepacrine	U937	trt_cp	10 uM	6 h	2	293	0.28	0.29	0	0	1	1	0	NFKB inhibitor|Cytokine production inhibitor|p53 activator	TP53|AKT1|MTOR|NFKB1|PLA2G2A|PLA2G2D|PLA2G1B|PLA2G4A|PLA2G6|PLCL1	-0.81	15.65	-1.92
KDA010_HT29_96H:TRCN0000029446:-666	TRCN0000029446	HSPD1	HT29	trt_sh		96 h	4	174	0.44	0.28	1	0	1	1	0	-666	-666	-0.81	15.65	-1.92
LJP008_JURKAT_24H:E13	BRD-K54606188	BRD-K54606188	JURKAT	trt_cp	10 uM	24 h	2	482	0.79	0.62	0	0	1	1	0	Bromodomain inhibitor	-666	-0.81	15.65	-1.92
REP.B022_PC3_24H:A13	BRD-K75958547	pitavastatin	PC3	trt_cp	2.22 uM	24 h	2	498	0.77	0.63	1	1	1	1	0	HMGCR inhibitor	HMGCR|APOA1|CYP2C8	-0.81	15.65	-1.92
KDB001_MCF7_144H:TRCN0000364667:-666	TRCN0000364667	TEX10	MCF7	trt_sh		144 h	2	96	0.36	0.19	1	0	1	1	0	-666	-666	-0.81	15.65	-1.92
CGS001_HEPG2_96H:SQRDL:1.5	CGS001-58472	SQRDL	HEPG2	trt_sh.cgs	1.5 uL	96 h	3	182	0.2	0.19	1	0	1	1	0	-666	-666	-0.81	15.65	-1.92
ERGK002_VCAP_120H:K17	TRCN0000007325	TRCN0000007325	VCAP	trt_sh		120 h	2	181	0.46	0.29	0	0	1	1	0	-666	-666	0.81	2.74	1.99
HSF025_HEK293T_48H:CMAP-HSF-RAG1:200	CMAP-HSF-RAG1	RAG1	HEK293T	trt_oe	200 ng	48 h	4	78	0.17	0.12	1	0	1	1	0	-666	-666	0.81	2.74	1.99
XPR026_U251MG.311_96H:P02	BRDN0001494647	UCHL1	U251MG	trt_xpr	-666	96 h	3	303	0.52	0.4	1	1	1	1	0	-666	-666	0.81	2.74	1.99
PAC058_U2OS_6H:BRD-K50171542-001-01-6:10.0764	BRD-K50171542	BRD-K50171542	U2OS	trt_cp	10 uM	6 h	3	165	0.26	0.21	0	0	1	1	0	-666	-666	0.81	2.74	1.99
CGS001_MCF7_144H:F12:2	CGS001-2161	F12	MCF7	trt_sh.cgs	2 uL	144 h	3	103	0.06	0.08	1	0	1	1	0	-666	-666	0.81	2.74	1.99
KDD001_A549_96H:TRCN0000073607:-666	TRCN0000073607	KNG1	A549	trt_sh		96 h	3	183	0.51	0.31	0	0	1	1	0	-666	-666	0.81	2.74	1.99
CGS001_HT29_96H:BIK:1	CGS001-638	BIK	HT29	trt_sh.cgs	1 uL	96 h	3	111	0.28	0.18	1	1	1	1	0	-666	-666	0.81	2.74	1.99
CGS001_MCF7_96H:ERGIC1:2	CGS001-57222	ERGIC1	MCF7	trt_sh.cgs	2 uL	96 h	3	52	0.05	0.05	1	0	1	1	0	-666	-666	0.81	2.74	1.99
OFL001_A549_96H:P06	BRDN0002991557	C5ORF56	A549	trt_oe		96 h	3	92	0.27	0.16	1	1	1	1	0	-666	-666	0.81	2.74	1.99
KDA008_MCF7_96H:D21	TRCN0000299952	LYPLA1	MCF7	trt_sh		96 h	3	92	0.42	0.2	1	0	1	1	0	-666	-666	0.81	2.73	1.99
LJP006_HME1_24H:P01	BRD-K56751279	Y-39983	HME1	trt_cp	10 uM	24 h	2	53	0.62	0.18	1	1	1	1	0	Rho associated kinase inhibitor	ROCK1|ROCK2	0.81	2.73	1.99
LKCP002_U2OS_48H:B07	BRD-K82746043	navitoclax	U2OS	trt_cp	10 uM	48 h	4	440	0.69	0.56	0	0	1	1	0	BCL inhibitor	BCL2|BCL2L1|BCL2L2	0.81	2.73	1.99
XPR020_U251MG.311_96H:C21	BRDN0001503315	MAD2L1BP	U251MG	trt_xpr	-666	96 h	3	297	0.53	0.4	1	1	1	1	0	-666	-666	0.81	2.73	1.99
KDA006_HT29_96H:TRCN0000372668:-666	TRCN0000372668	IL6	HT29	trt_sh		96 h	4	175	0.39	0.26	1	0	1	1	0	-666	-666	0.81	2.73	1.99
REP.A016_HELA_24H:M07	BRD-A77216878	manumycin-a	HELA	trt_cp	10 uM	24 h	3	711	0.8	0.76	1	1	1	1	0	-666	-666	0.81	2.73	1.99
CPC006_VCAP_6H:BRD-K71799778-001-03-0:80	BRD-K71799778	BML-259	VCAP	trt_cp	80 uM	6 h	4	321	0.55	0.42	1	1	1	1	0	CDK inhibitor	CDK2|CDK5	0.81	2.73	1.99
CPC014_VCAP_6H:BRD-U74615290-000-01-8:10	BRD-U74615290	BRD-U74615290	VCAP	trt_cp	10 uM	6 h	5	260	0.31	0.29	0	0	1	1	0	-666	-666	0.81	2.73	1.99
XPR021_ES2.311_96H:E24	BRDN0001584288	NECTIN3	ES2	trt_xpr	-666	96 h	3	368	0.26	0.31	1	0	1	1	0	-666	-666	0.81	2.73	1.99
CPC016_A549_24H:BRD-K37618799-001-01-4:10	BRD-K37618799	MRS-1220	A549	trt_cp	10 uM	24 h	2	77	0.07	0.07	0	0	1	1	0	Adenosine receptor antagonist	ADORA3|ADORA2B	0.81	2.73	1.99
KDD002_HA1E_96H:TRCN0000017921:-666	TRCN0000017921	HCFC2	HA1E	trt_sh		96 h	2	167	0.56	0.31	0	0	1	1	0	-666	-666	0.81	2.73	1.99
KDA004_A375_96H:TRCN0000013726:-666	TRCN0000013726	CREM	A375	trt_sh		96 h	2	51	0.38	0.14	1	0	1	1	0	-666	-666	0.81	2.73	1.99
DOS057_PC3_24H:BRD-K27398156-001-01-2:5	BRD-K27398156	BRD-K27398156	PC3	trt_cp	4 uM	24 h	2	77	0.2	0.13	0	0	1	1	0	-666	-666	0.81	2.73	1.99
KDB001_HT29_96H:TRCN0000149865:-666	TRCN0000149865	CCT7	HT29	trt_sh		96 h	4	187	0.27	0.23	1	1	1	1	0	-666	-666	0.81	2.73	1.99
KDD009_PC3_96H:TRCN0000010352:-666	TRCN0000010352	POT1	PC3	trt_sh		96 h	3	100	0.55	0.24	1	0	1	1	0	-666	-666	0.81	2.73	1.99
CGS001_A375_96H:ZNF395:1	CGS001-55893	ZNF395	A375	trt_sh.cgs	1 uL	96 h	3	134	0.24	0.18	1	1	1	1	0	-666	-666	0.81	2.73	1.99
XPR021_HT29.311_96H:E23	BRDN0001583107	MXRA8	HT29	trt_xpr	-666	96 h	3	172	0.17	0.17	1	0	1	1	0	-666	-666	0.81	2.73	1.99
CPC004_PC3_24H:BRD-A15415227-003-01-1:10	BRD-A15415227	GW-1929	PC3	trt_cp	10 uM	24 h	5	196	0.44	0.3	0	0	1	1	0	PPAR receptor agonist|Insulin sensitizer	PPARG|INS	0.81	2.73	1.99
REP.A005_PC3_24H:K01	BRD-A10039652	tipranavir	PC3	trt_cp	10 uM	24 h	2	189	0.44	0.29	1	1	1	1	0	HIV inhibitor	-666	0.81	2.73	1.99
MOAR005_A375_24H:N08	BRD-A91658086	FQI-1	A375	trt_cp	3.33 uM	24 h	3	346	0.61	0.46	1	1	1	1	0	-666	-666	0.81	2.73	1.99
KDC003_HT29_96H:TRCN0000044694:-666	TRCN0000044694	CACNA1D	HT29	trt_sh		96 h	3	178	0.45	0.29	1	0	1	1	0	-666	-666	0.81	2.73	1.99
KDC007_VCAP_120H:TRCN0000021775:-666	TRCN0000021775	SIN3A	VCAP	trt_sh		120 h	4	137	0.52	0.27	1	1	1	1	0	-666	-666	0.81	2.73	1.98
CPC006_HCT116_6H:BRD-K88544581-001-03-8:80	BRD-K88544581	CI-976	HCT116	trt_cp	80 uM	6 h	2	148	0.39	0.24	1	0	1	1	0	ACAT inhibitor	SOAT1|ACAT1|CES1	0.81	2.73	1.98
DER001_A549_96H:TRCN0000139262:-666	TRCN0000139262	NDUFAF4	A549	trt_sh		96 h	3	184	0.63	0.34	1	0	1	1	0	-666	-666	0.81	2.73	1.98
CPC005_PC3_6H:BRD-A26787626-001-02-9:10	BRD-A26787626	cyclopiazonic-acid	PC3	trt_cp	10 uM	6 h	4	175	0.11	0.14	1	0	1	1	0	-666	-666	0.81	2.73	1.98
KDA003_HA1E_96H:TRCN0000033458:-666	TRCN0000033458	BAD	HA1E	trt_sh		96 h	3	159	0.6	0.31	1	0	1	1	0	-666	-666	0.81	2.73	1.98
XPR025_ES2.311_96H:I01	BRDN0001500375	STAMBPL1	ES2	trt_xpr	-666	96 h	3	111	0.15	0.13	1	0	1	1	0	-666	-666	0.81	2.73	1.98
CGS001_PC3_96H:LYZ:2	CGS001-4069	LYZ	PC3	trt_sh.cgs	2 uL	96 h	3	76	0.13	0.1	1	0	1	1	0	-666	-666	0.81	2.73	1.98
REP.A016_HELA_24H:L01	BRD-K54847683	equol	HELA	trt_cp	10 uM	24 h	3	403	0.58	0.49	1	1	1	1	0	Estrogen receptor agonist	ESR2|ESR1	0.81	2.73	1.98
CPC007_MCF7_6H:BRD-K12540328-001-05-0:10	BRD-K12540328	BRD-K12540328	MCF7	trt_cp	10 uM	6 h	4	231	0.29	0.26	1	0	1	1	0	-666	-666	0.81	2.73	1.98
CGS001_PC3_96H:TAAR1:2	CGS001-134864	TAAR1	PC3	trt_sh.cgs	2 uL	96 h	2	19	0.14	0.05	1	0	1	1	0	-666	-666	0.81	2.73	1.98
PAC045_U2OS_6H:BRD-K28968484-001-01-4:10.1029	BRD-K28968484	BRD-K28968484	U2OS	trt_cp	10 uM	6 h	3	39	0.14	0.07	1	0	1	1	0	-666	-666	0.81	2.73	1.98
XPR023_PC3.311B_96H:E19	BRDN0001495436	RIT1	PC3	trt_xpr	-666	96 h	3	567	0.66	0.62	1	1	1	1	0	-666	-666	0.81	2.73	1.98
PAC021_U2OS_6H:BRD-K47063692-001-01-9:10.0048	BRD-K47063692	BRD-K47063692	U2OS	trt_cp	10 uM	6 h	3	78	0.17	0.12	0	0	1	1	0	-666	-666	0.81	2.73	1.98
KDB007_ASC_96H:TRCN0000061753:-666	TRCN0000061753	CAT	ASC	trt_sh		96 h	4	152	0.31	0.22	0	0	1	1	0	-666	-666	0.81	2.72	1.98
XPR025_A549.311_96H:E08	BRDN0001907438	SYN1	A549	trt_xpr	-666	96 h	3	177	0.43	0.28	1	1	1	1	0	-666	-666	0.81	2.72	1.98
CGS001_MCF7_144H:EIF2S2:2	CGS001-8894	EIF2S2	MCF7	trt_sh.cgs	2 uL	144 h	3	38	0.34	0.12	1	1	1	1	0	-666	-666	0.81	2.72	1.98
CGS001_A549_96H:EFNB2:1	CGS001-1948	EFNB2	A549	trt_sh.cgs	1 uL	96 h	3	93	0.07	0.08	1	0	1	1	0	-666	-666	0.81	2.72	1.98
CGS001_PC3_144H:TPD52L2:2	CGS001-7165	TPD52L2	PC3	trt_sh.cgs	2 uL	144 h	3	116	0.13	0.12	1	0	1	1	0	-666	-666	0.81	2.72	1.98
LJP004_MCF7_24H:CMAP-L020:100	CMAP-L020	BFGF	MCF7	trt_lig	100 ng/uL	24 h	4	357	0.5	0.43	1	1	1	1	0	-666	-666	0.81	2.72	1.98
PAC051_U2OS_6H:BRD-K18246949-001-01-6:10.2713	BRD-K18246949	BRD-K18246949	U2OS	trt_cp	10 uM	6 h	3	127	0.42	0.23	0	0	1	1	0	-666	-666	0.81	2.72	1.98
KDC006_HA1E_96H:TRCN0000218183:-666	TRCN0000218183	ZNF561	HA1E	trt_sh		96 h	3	173	0.49	0.29	1	0	1	1	0	-666	-666	0.81	2.72	1.98
ERGK002_VCAP_120H:TRCN0000000696:-666	TRCN0000000696	STK16	VCAP	trt_sh		120 h	4	194	0.41	0.29	1	1	1	1	0	-666	-666	0.81	2.72	1.98
XPR024_U251MG.311_96H:H12	BRDN0001495760	SOCS4	U251MG	trt_xpr	-666	96 h	3	99	0.23	0.15	1	0	1	1	0	-666	-666	0.81	2.72	1.98
PAC052_U2OS_6H:BRD-K30151357-001-01-7:10.7731	BRD-K30151357	BRD-K30151357	U2OS	trt_cp	10 uM	6 h	3	178	0.11	0.14	1	0	1	1	0	-666	-666	0.81	2.72	1.98
DOS006_VCAP_6H:BRD-K74504761-001-01-4:5	BRD-K74504761	BRD-K74504761	VCAP	trt_cp	4 uM	6 h	3	43	0.18	0.09	1	1	1	1	0	-666	-666	0.81	2.72	1.98
TA.OE012_SALE_96H:TRCN0000468386:-666	TRCN0000468386	RHEB	SALE	trt_oe		96 h	2	161	0.24	0.2	1	1	1	1	0	-666	-666	0.81	2.72	1.98
KDC001_VCAP_120H:D19	TRCN0000107881	PASD1	VCAP	trt_sh		120 h	2	75	0.29	0.15	1	0	1	1	0	-666	-666	0.81	2.72	1.98
TA.OE012_H1299_96H:BRDN0000553554:-666	BRDN0000553554	MYC	H1299	trt_oe		96 h	3	365	0.59	0.47	1	1	1	1	0	-666	-666	0.81	2.72	1.98
KDB010_PC3_144H:TRCN0000017325:-666	TRCN0000017325	ID4	PC3	trt_sh		144 h	3	154	0.45	0.27	1	0	1	1	0	-666	-666	0.81	2.72	1.98
OEB002_A375_96H:E06	BRDN0000402275	PEX11A	A375	trt_oe		96 h	3	81	0.2	0.13	1	0	1	1	0	-666	-666	0.81	2.72	1.98
KDB003_HCC515_96H:TRCN0000122135:-666	TRCN0000122135	BRP44	HCC515	trt_sh		96 h	3	171	0.46	0.28	1	0	1	1	0	-666	-666	0.81	2.72	1.98
PAC044_U2OS_6H:BRD-K50883617-001-01-6:10.0774	BRD-K50883617	BRD-K50883617	U2OS	trt_cp	10 uM	6 h	3	102	0.43	0.21	1	0	1	1	0	-666	-666	0.81	2.72	1.98
REP.A007_HELA_24H:H19	BRD-K52080565	nandrolone	HELA	trt_cp	10 uM	24 h	3	496	0.76	0.62	1	1	1	1	0	Imidazoline receptor agonist	NISCH|AR|CYP19A1|MAOA|MAOB	0.81	2.72	1.98
KDA007_PC3_144H:TRCN0000300203:-666	TRCN0000300203	RRM1	PC3	trt_sh		144 h	3	258	0.57	0.39	1	0	1	1	0	-666	-666	0.81	2.72	1.98
CPC020_VCAP_6H:BRD-A07780951-001-05-5:10	BRD-A07780951	orciprenaline	VCAP	trt_cp	10 uM	6 h	4	260	0.5	0.36	0	0	1	1	0	Adrenergic receptor agonist	-666	0.81	2.72	1.98
PAC065_U2OS_6H:BRD-K21937603-001-05-3:10	BRD-K21937603	BRD-K21937603	U2OS	trt_cp	10 uM	6 h	3	108	0.2	0.15	1	0	1	1	0	-666	-666	0.81	2.72	1.98
PAC010_U2OS_6H:BRD-K52152765-001-01-4:10.1461	BRD-K52152765	BRD-K52152765	U2OS	trt_cp	10 uM	6 h	2	34	0.16	0.07	1	0	1	1	0	-666	-666	0.81	2.72	1.98
XPR026_BICR6.311_96H:E14	BRDN0001496054	TNFRSF13B	BICR6	trt_xpr	-666	96 h	3	111	0.22	0.16	1	0	1	1	0	-666	-666	0.81	2.72	1.98
CPC019_MCF7_24H:BRD-K00289828-001-05-3:10	BRD-K00289828	BRD-K00289828	MCF7	trt_cp	10 uM	24 h	5	231	0.11	0.16	0	0	1	1	0	-666	-666	0.81	2.72	1.98
KDC006_PC3_96H:TRCN0000218875:-666	TRCN0000218875	ZNF551	PC3	trt_sh		96 h	2	47	0.41	0.14	1	0	1	1	0	-666	-666	0.81	2.72	1.98
MUC.CP002_NKDBA_24H:F14	BRD-K67844266	MLN-4924	NKDBA	trt_cp	0.37 uM	24 h	5	430	0.65	0.53	0	0	1	1	0	Nedd activating enzyme inhibitor	NAE1|UBA3	0.81	2.72	1.98
CGS001_SKL_96H:TXLNA:	CGS001-200081	TXLNA	SKL	trt_sh.cgs	10 uL	96 h	3	123	0.32	0.2	1	0	1	1	0	-666	-666	0.81	2.72	1.98
XPR019_ES2.311_96H:N01	BRDN0001584270	LIFR	ES2	trt_xpr	-666	96 h	3	172	0.37	0.25	1	0	1	1	0	-666	-666	0.81	2.72	1.98
XPR024_YAPC.311_96H:G03	BRDN0001056091	SIN3A	YAPC	trt_xpr	-666	96 h	2	223	0.29	0.26	1	1	1	1	0	-666	-666	0.81	2.72	1.98
TA.KD010_A549_96H:TRCN0000288786:1	TRCN0000288786	AKT1	A549	trt_sh	1.0 uL	96 h	3	156	0.56	0.3	1	0	1	1	0	-666	-666	0.81	2.72	1.98
CPC011_MCF7_24H:BRD-K20482099-001-06-0:10	BRD-K20482099	rutin	MCF7	trt_cp	10 uM	24 h	2	81	0.37	0.18	0	0	1	1	0	Antioxidant|Capillary stabilizing agent|Nitric oxide scavenger	AKR1C3|AKR1B1	0.81	2.72	1.98
KDD006_A549_96H:TRCN0000008941:-666	TRCN0000008941	HCAR1	A549	trt_sh		96 h	2	129	0.57	0.27	0	0	1	1	0	-666	-666	0.81	2.72	1.98
XPR008_ES2.311_96H:M03	BRDN0001057458	HDAC10	ES2	trt_xpr	-666	96 h	3	103	0.1	0.1	1	0	1	1	0	-666	-666	0.81	2.72	1.98
XPR024_ES2.311_96H:P02	BRDN0001502347	SPC25	ES2	trt_xpr	-666	96 h	3	191	0.29	0.24	1	1	1	1	0	-666	-666	0.81	2.72	1.98
CPC006_HCT116_6H:BRD-A41451487-001-06-2:160	BRD-A41451487	PK-11195	HCT116	trt_cp	150 uM	6 h	2	61	0.13	0.09	1	0	1	1	0	Benzodiazepine receptor antagonist	TSPO|NR1I2|NR1I3	0.81	2.72	1.98
KDD009_PC3_96H:TRCN0000039740:-666	TRCN0000039740	DKC1	PC3	trt_sh		96 h	3	95	0.39	0.19	1	0	1	1	0	-666	-666	0.81	2.71	1.98
PAC046_U2OS_6H:BRD-K45723650-001-01-0:10.0456	BRD-K45723650	BRD-K45723650	U2OS	trt_cp	10 uM	6 h	3	109	0.37	0.2	1	1	1	1	0	-666	-666	0.81	2.71	1.98
OEB001_HT29_96H:BRDN0000400633:-666	BRDN0000400633	NR2C1	HT29	trt_oe		96 h	5	226	0.08	0.14	1	0	1	1	0	-666	-666	0.81	2.71	1.98
CPC013_HT29_6H:M20	BRD-A32214171	BRD-A32214171	HT29	trt_cp	10 uM	6 h	5	142	0.12	0.13	1	0	1	1	0	-666	-666	0.81	2.71	1.98
KDB005_A375_96H:TRCN0000005381:-666	TRCN0000005381	SNRPD1	A375	trt_sh		96 h	3	244	0.59	0.38	1	0	1	1	0	-666	-666	0.81	2.71	1.97
KDA003_A375_96H:TRCN0000045873:-666	TRCN0000045873	ASNS	A375	trt_sh		96 h	2	48	0.48	0.15	1	0	1	1	0	-666	-666	0.81	2.71	1.97
XPR008_MCF7.311_96H:P05	BRDN0001485022	HRH4	MCF7	trt_xpr	-666	96 h	3	123	0.36	0.21	1	1	1	1	0	-666	-666	0.81	2.71	1.97
KDA005_A549_96H:TRCN0000007418:-666	TRCN0000007418	SIAH2	A549	trt_sh		96 h	3	233	0.73	0.42	1	0	1	1	0	-666	-666	0.81	2.71	1.97
XPR019_U251MG.311_96H:K06	BRDN0001498669	KLRF1	U251MG	trt_xpr	-666	96 h	3	77	0.2	0.13	1	0	1	1	0	-666	-666	0.81	2.71	1.97
DOS006_VCAP_6H:BRD-K52159901-001-02-2:5	BRD-K52159901	BRD-K52159901	VCAP	trt_cp	4 uM	6 h	3	38	0.18	0.08	1	0	1	1	0	-666	-666	0.81	2.71	1.97
XPR020_HT29.311_96H:B23	BRDN0001585517	MPZ	HT29	trt_xpr	-666	96 h	3	260	0.27	0.27	1	0	1	1	0	-666	-666	0.81	2.71	1.97
CGS001_A375_96H:FOXA1:1	CGS001-3169	FOXA1	A375	trt_sh.cgs	1 uL	96 h	2	28	0.12	0.06	1	0	1	1	0	-666	-666	0.81	2.71	1.97
XPR008_PC3.311B_96H:P02	BRDN0001481962	SCN2A	PC3	trt_xpr	-666	96 h	3	175	0.29	0.23	1	1	1	1	0	-666	-666	0.81	2.71	1.97
KDD010_HCC515_96H:TRCN0000040136:-666	TRCN0000040136	NBN	HCC515	trt_sh		96 h	3	116	0.44	0.23	1	0	1	1	0	-666	-666	0.81	2.71	1.97
CGS001_A549_96H:STAT3:1	CGS001-6774	STAT3	A549	trt_sh.cgs	1 uL	96 h	3	66	0.24	0.13	1	1	1	1	0	-666	-666	0.81	2.71	1.97
DER001_HT29_96H:O22	TRCN0000121253	MST1R	HT29	trt_sh		96 h	3	168	0.42	0.27	0	0	1	1	0	-666	-666	0.81	2.71	1.97
CPC013_MCF7_24H:BRD-A47706533-001-01-8:10	BRD-A47706533	l-bso	MCF7	trt_cp	10 uM	24 h	5	370	0.6	0.48	0	0	1	1	0	Glutathione transferase inhibitor	-666	0.81	2.71	1.97
KDD009_HT29_96H:TRCN0000039583:-666	TRCN0000039583	SMARCB1	HT29	trt_sh		96 h	3	207	0.57	0.35	1	0	1	1	0	-666	-666	0.81	2.71	1.97
XPR026_A549.311_96H:L02	BRDN0001502744	UBE2L3	A549	trt_xpr	-666	96 h	3	156	0.41	0.25	1	0	1	1	0	-666	-666	0.81	2.71	1.97
DER001_A549_96H:TRCN0000370325:-666	TRCN0000370325	HDHD1	A549	trt_sh		96 h	3	111	0.57	0.25	1	0	1	1	0	-666	-666	0.81	2.71	1.97
REP.A004_MCF7_24H:I20	BRD-K23363278	CYT-997	MCF7	trt_cp	3.33 uM	24 h	3	524	0.74	0.63	0	0	1	1	0	Tubulin inhibitor	TUBB	0.81	2.71	1.97
KDB004_A549_96H:TRCN0000036658:-666	TRCN0000036658	HSD17B11	A549	trt_sh		96 h	3	233	0.59	0.37	1	0	1	1	0	-666	-666	0.81	2.71	1.97
KDD008_HCC515_96H:TRCN0000010082:-666	TRCN0000010082	CDK6	HCC515	trt_sh		96 h	3	130	0.42	0.24	1	0	1	1	0	-666	-666	0.81	2.71	1.97
KDB007_A549_96H:TRCN0000058075:-666	TRCN0000058075	PSMD10	A549	trt_sh		96 h	3	305	0.69	0.46	1	0	1	1	0	-666	-666	0.81	2.71	1.97
ERG014_PC3_24H:BRD-A13084692-001-05-8:10	BRD-A13084692	troglitazone	PC3	trt_cp	10 uM	24 h	3	225	0.26	0.24	1	1	1	1	0	PPAR receptor agonist|Insulin sensitizer	PPARG|AKR1B1|CCL2|CYP3A4|INS|ACSL4|ESRRA|ESRRG|SERPINE1|SLC29A1|TRPM3	0.81	2.71	1.97
KDA001_HEPG2_96H:TRCN0000013574:-666	TRCN0000013574	ATF4	HEPG2	trt_sh		96 h	2	64	0.46	0.17	1	0	1	1	0	-666	-666	0.81	2.71	1.97
XPR035_YAPC.311_96H:G01	BRDN0001145462	MARK4	YAPC	trt_xpr	-666	96 h	2	64	0.04	0.05	0	0	1	1	0	-666	-666	0.81	2.7	1.97
CPC012_PC3_24H:BRD-K19300944-001-01-5:10	BRD-K19300944	MW-STK33-2C	PC3	trt_cp	10 uM	24 h	5	185	0.25	0.22	1	0	1	1	0	-666	-666	0.81	2.7	1.97
KDA006_PC3_144H:TRCN0000330400:-666	TRCN0000330400	RAD1	PC3	trt_sh		144 h	3	262	0.6	0.4	1	0	1	1	0	-666	-666	0.81	2.7	1.97
PAC045_U2OS_6H:BRD-K36708799-001-01-4:10.1222	BRD-K36708799	BRD-K36708799	U2OS	trt_cp	10 uM	6 h	3	98	0.38	0.2	1	1	1	1	0	-666	-666	0.81	2.7	1.97
KDB007_VCAP_120H:TRCN0000018539:-666	TRCN0000018539	PER2	VCAP	trt_sh		120 h	2	131	0.31	0.2	0	0	1	1	0	-666	-666	0.81	2.7	1.97
TA.OE008_HA1E_96H:BRDN0000465133:-666	BRDN0000465133	HIST1H1E	HA1E	trt_oe		96 h	3	219	0.51	0.34	1	1	1	1	0	-666	-666	0.81	2.7	1.97
KDA004_A549_96H:TRCN0000003316:-666	TRCN0000003316	TGFB1	A549	trt_sh		96 h	3	236	0.65	0.4	1	0	1	1	0	-666	-666	0.81	2.7	1.97
REP.A024_A375_24H:M13	BRD-K78567475	dolastatin-10	A375	trt_cp	10 uM	24 h	3	635	0.82	0.73	1	1	1	1	0	Tubulin inhibitor|Immunostimulant	TUBB	0.81	2.7	1.97
REP.A009_MDAMB231_24H:I01	BRD-K28115081	apafant	MDAMB231	trt_cp	10 uM	24 h	3	121	0.17	0.14	1	1	1	1	0	Platelet activating factor receptor antagonist	PTAFR	0.81	2.7	1.97
CYT001_A549_4H:CMAP-CYT-E8399:200	CMAP-CYT-E8399	CCL26	A549	trt_lig	200 ng/ml	4 h	3	159	0.34	0.24	1	0	1	1	0	-666	-666	0.81	2.7	1.97
KDB009_A375_96H:TRCN0000052983:-666	TRCN0000052983	POLE2	A375	trt_sh		96 h	2	51	0.43	0.15	1	0	1	1	0	-666	-666	0.81	2.7	1.97
PAC024_U2OS_6H:BRD-K35894044-001-01-6:10.0625	BRD-K35894044	BRD-K35894044	U2OS	trt_cp	10 uM	6 h	2	114	0.18	0.15	0	0	1	1	0	-666	-666	0.81	2.7	1.97
KDC008_HEPG2_96H:TRCN0000007983:-666	TRCN0000007983	CLTC	HEPG2	trt_sh		96 h	3	181	0.45	0.29	0	0	1	1	0	-666	-666	0.81	2.7	1.97
XPR019_U251MG.311_96H:G06	BRDN0001581437	KLHL14	U251MG	trt_xpr	-666	96 h	3	61	0.18	0.11	1	0	1	1	0	-666	-666	0.81	2.7	1.97
KDB010_A375_96H:TRCN0000042830:-666	TRCN0000042830	SLC37A4	A375	trt_sh		96 h	3	169	0.62	0.33	1	0	1	1	0	-666	-666	0.81	2.7	1.97
XPR017_ES2.311_96H:J24	BRDN0001501620	IDI1	ES2	trt_xpr	-666	96 h	3	129	0.14	0.14	1	0	1	1	0	-666	-666	0.81	2.7	1.97
KDA008_HT29_96H:P02	TRCN0000121075	PLK1	HT29	trt_sh		96 h	3	274	0.38	0.33	1	0	1	1	0	-666	-666	0.81	2.7	1.97
LJP006_MCF10A_24H:K24	BRD-K19220233	JNK-9L	MCF10A	trt_cp	0.04 uM	24 h	2	19	0.43	0.09	1	1	1	1	0	JNK inhibitor	MAPK8	0.81	2.7	1.97
KDB002_A549_96H:TRCN0000117035:-666	TRCN0000117035	TBCB	A549	trt_sh		96 h	3	212	0.65	0.38	1	0	1	1	0	-666	-666	0.81	2.7	1.97
TA.KD006_HT29_96H:TRCN0000000455:4	TRCN0000000455	BMPR1B	HT29	trt_sh	4.0 uL	96 h	2	131	0.42	0.24	1	0	1	1	0	-666	-666	0.81	2.7	1.97
XPR016_ES2.311_96H:H22	BRDN0001500846	FAAP24	ES2	trt_xpr	-666	96 h	3	77	0.16	0.11	1	0	1	1	0	-666	-666	0.81	2.7	1.97
ERGK015_VCAP_120H:TRCN0000000663:-666	TRCN0000000663	CDC42BPA	VCAP	trt_sh		120 h	3	97	0.36	0.19	1	0	1	1	0	-666	-666	0.81	2.7	1.97
PAC014_U2OS_6H:BRD-K56375979-001-02-7:10.0393	BRD-K56375979	BRD-K56375979	U2OS	trt_cp	10 uM	6 h	2	74	0.41	0.18	1	1	1	1	0	-666	-666	0.81	2.7	1.97
XPR020_HT29.311_96H:O23	BRDN0001518813	MANSC1	HT29	trt_xpr	-666	96 h	3	138	0.1	0.12	1	0	1	1	0	-666	-666	0.81	2.7	1.97
PAC003_U2OS_6H:BRD-K40742111-001-02-6:10	BRD-K40742111	baeomycesic-acid	U2OS	trt_cp	10 uM	6 h	2	118	0.23	0.17	1	0	1	1	0	Lipoxygenase inhibitor	-666	0.82	2.78	2.02
REP.A002_PC3_24H:M21	BRD-A18043272	phensuximide	PC3	trt_cp	1.11 uM	24 h	3	260	0.43	0.34	1	1	1	1	0	Succinimide antiepileptic	CACNA1G|CACNA1H|CACNA1I	0.82	2.78	2.02
KDA004_HCC515_96H:TRCN0000001254:-666	TRCN0000001254	TCEA1	HCC515	trt_sh		96 h	2	119	0.25	0.17	0	0	1	1	0	-666	-666	0.82	2.78	2.02
TA.OE008_HA1E_96H:CCSBBROAD304_15013:-666	CCSBBROAD304_15013	BRD4	HA1E	trt_oe		96 h	3	297	0.63	0.44	1	1	1	1	0	-666	-666	0.82	2.78	2.01
CGS001_VCAP_120H:AKAP1:5	CGS001-8165	AKAP1	VCAP	trt_sh.cgs	5 uL	120 h	3	143	0.33	0.22	1	1	1	1	0	-666	-666	0.82	2.78	2.01
CGS001_A375_96H:ADNP2:1	CGS001-22850	ADNP2	A375	trt_sh.cgs	1 uL	96 h	3	80	0.08	0.08	1	0	1	1	0	-666	-666	0.82	2.78	2.01
KDD004_VCAP_120H:TRCN0000019228:-666	TRCN0000019228	SP100	VCAP	trt_sh		120 h	3	232	0.48	0.34	1	0	1	1	0	-666	-666	0.82	2.77	2.01
CGS001_PC3_96H:TNFRSF6B:2	CGS001-8771	TNFRSF6B	PC3	trt_sh.cgs	2 uL	96 h	3	43	0.19	0.09	1	0	1	1	0	-666	-666	0.82	2.77	2.01
KDA002_A375_96H:K04	TRCN0000035580	ACAT1	A375	trt_sh		96 h	3	117	0.44	0.23	1	0	1	1	0	-666	-666	0.82	2.77	2.01
PAC040_U2OS_6H:BRD-K47348275-001-01-9:9.96141	BRD-K47348275	BRD-K47348275	U2OS	trt_cp	10 uM	6 h	3	132	0.22	0.17	1	0	1	1	0	-666	-666	0.82	2.77	2.01
XPR016_AGS.311_96H:A23	BRDN0001584407	DTHD1	AGS	trt_xpr	-666	96 h	3	193	0.37	0.27	1	1	1	1	0	-666	-666	0.82	2.77	2.01
KDD001_PC3_96H:TRCN0000012921:-666	TRCN0000012921	ZNF138	PC3	trt_sh		96 h	3	147	0.49	0.27	1	0	1	1	0	-666	-666	0.82	2.77	2.01
TAK003_PC3_96H:TRCN0000057241:-666	TRCN0000057241	HLA-A	PC3	trt_sh		96 h	6	317	0.53	0.41	1	0	1	1	0	-666	-666	0.82	2.77	2.01
PAC017_U2OS_6H:BRD-K20447569-001-01-5:10.0928	BRD-K20447569	BRD-K20447569	U2OS	trt_cp	10 uM	6 h	3	122	0.28	0.19	0	0	1	1	0	-666	-666	0.82	2.77	2.01
XPR009_HT29.311_96H:F06	BRDN0001488402	ALDH1A1	HT29	trt_xpr	-666	96 h	3	425	0.37	0.4	1	0	1	1	0	-666	-666	0.82	2.77	2.01
KDC009_HEPG2_96H:TRCN0000039896:-666	TRCN0000039896	INPP5D	HEPG2	trt_sh		96 h	3	146	0.46	0.26	0	0	1	1	0	-666	-666	0.82	2.77	2.01
CGS001_PC3_144H:MSRB2:2	CGS001-22921	MSRB2	PC3	trt_sh.cgs	2 uL	144 h	3	57	0.22	0.11	1	1	1	1	0	-666	-666	0.82	2.77	2.01
CPC011_MCF7_24H:BRD-K84036904-001-05-4:10	BRD-K84036904	testosterone	MCF7	trt_cp	10 uM	24 h	2	140	0.56	0.28	0	0	1	1	0	Aromatase inhibitor	-666	0.82	2.77	2.01
REP.A011_A549_24H:D01	BRD-A04553218	BRD-A04553218	A549	trt_cp	10 uM	24 h	3	126	0.18	0.15	0	0	1	1	0	Histamine receptor antagonist	HRH1|SLC6A2|SLC6A3|SLC6A4	0.82	2.77	2.01
CPC019_MCF7_24H:BRD-K38340366-001-06-6:10	BRD-K38340366	MW-STK33-1C	MCF7	trt_cp	10 uM	24 h	5	393	0.46	0.43	1	1	1	1	0	-666	-666	0.82	2.77	2.01
XPR022_ES2.311_96H:O01	BRDN0001056814	PRMT6	ES2	trt_xpr	-666	96 h	3	248	0.39	0.32	1	1	1	1	0	-666	-666	0.82	2.77	2.01
CGS001_VCAP_120H:BUD31:5	CGS001-8896	BUD31	VCAP	trt_sh.cgs	5 uL	120 h	2	55	0.46	0.16	1	1	1	1	0	-666	-666	0.82	2.77	2.01
KDB006_VCAP_120H:TRCN0000034255:-666	TRCN0000034255	TRIM13	VCAP	trt_sh		120 h	3	136	0.4	0.24	0	0	1	1	0	-666	-666	0.82	2.77	2.01
CGS001_PC3_96H:SSX3:2	CGS001-10214	SSX3	PC3	trt_sh.cgs	2 uL	96 h	3	78	0.1	0.09	1	0	1	1	0	-666	-666	0.82	2.77	2.01
CPC006_NCIH508_6H:BRD-K53792571-001-02-8:80	BRD-K53792571	inhibitor-BEC	NCIH508	trt_cp	80 uM	6 h	2	34	0.06	0.05	1	0	1	1	0	Arginase inhibitor	ARG2|ARG1	0.82	2.77	2.01
REP.B026_HELA_24H:B22	BRD-K87909389	alvocidib	HELA	trt_cp	0.08 uM	24 h	2	351	0.64	0.48	1	1	1	1	0	CDK inhibitor	CDK2|CDK4|CDK1|CDK6|CDK7|CDK9|CDK5|CDK8|EGFR|PYGM|BCL2|BIRC5|CCNT1|MCL1|XIAP	0.82	2.77	2.01
CGS001_PC3_144H:RPS6:2	CGS001-6194	RPS6	PC3	trt_sh.cgs	2 uL	144 h	3	250	0.69	0.42	1	1	1	1	0	-666	-666	0.82	2.77	2.01
KDD006_A549_96H:TRCN0000107371:-666	TRCN0000107371	BLOC1S1	A549	trt_sh		96 h	2	98	0.54	0.23	0	0	1	1	0	-666	-666	0.82	2.77	2.01
OEB003_A375_96H:BRDN0000404725:-666	BRDN0000404725	HOXA10	A375	trt_oe		96 h	5	171	0.22	0.2	1	0	1	1	0	-666	-666	0.82	2.77	2.01
CPC020_VCAP_6H:BRD-K43887077-003-20-6:10	BRD-K43887077	dopamine	VCAP	trt_cp	10 uM	6 h	5	192	0.31	0.25	1	1	1	1	0	Dopamine receptor agonist	DRD2|DRD1|DRD3|DRD4|DRD5|DBH|HTR1A|HTR7|SLC6A2|SLC6A3|SLC6A4	0.82	2.77	2.01
CPC006_VCAP_6H:BRD-K96354014-001-09-6:10	BRD-K96354014	nifedipine	VCAP	trt_cp	10 uM	6 h	4	121	0.39	0.22	1	1	1	1	0	Calcium channel blocker	CACNA1C|CACNA1D|CACNA1S|CACNA1F|CACNA2D1|CYP3A5|CACNA1H|CACNB2|CALM1|GLRA1|GLRA3|GLRB|KCNA1|KCNA5|NR1I2|TRPM3	0.82	2.77	2.01
KDD009_MCF7_96H:TRCN0000039997:-666	TRCN0000039997	EXT1	MCF7	trt_sh		96 h	3	139	0.58	0.29	1	0	1	1	0	-666	-666	0.82	2.77	2.01
PAC051_U2OS_6H:BRD-K78420710-001-01-1:10.0164	BRD-K78420710	BRD-K78420710	U2OS	trt_cp	10 uM	6 h	3	85	0.23	0.14	1	0	1	1	0	-666	-666	0.82	2.77	2.01
KDC005_HA1E_96H:TRCN0000016063:-666	TRCN0000016063	CREB3L4	HA1E	trt_sh		96 h	3	254	0.61	0.4	0	0	1	1	0	-666	-666	0.82	2.77	2.01
PAC043_U2OS_6H:BRD-K54862370-001-01-3:10.1644	BRD-K54862370	BRD-K54862370	U2OS	trt_cp	10 uM	6 h	3	183	0.44	0.29	1	0	1	1	0	-666	-666	0.82	2.77	2.01
KDB004_ASC_96H:TRCN0000064741:-666	TRCN0000064741	ME2	ASC	trt_sh		96 h	3	158	0.27	0.21	0	0	1	1	0	-666	-666	0.82	2.76	2.01
CPC005_VCAP_24H:BRD-K43796186-001-01-1:10	BRD-K43796186	BRD-K43796186	VCAP	trt_cp	10 uM	24 h	5	220	0.33	0.27	0	0	1	1	0	EGFR inhibitor	-666	0.82	2.76	2.01
CPC006_VCAP_24H:BRD-K49371609-310-01-1:0.09	BRD-K49371609	PIK-75	VCAP	trt_cp	0.08 uM	24 h	5	451	0.63	0.54	1	1	1	1	0	PI3K inhibitor	PIK3CA|PIK3CB|PIK3CD|PIK3CG|PRKDC	0.82	2.76	2.01
KDC008_MCF7_96H:TRCN0000047618:-666	TRCN0000047618	SAR1B	MCF7	trt_sh		96 h	3	63	0.46	0.17	1	0	1	1	0	-666	-666	0.82	2.76	2.01
KDC005_PC3_96H:TRCN0000218954:-666	TRCN0000218954	SF1	PC3	trt_sh		96 h	3	78	0.54	0.21	1	0	1	1	0	-666	-666	0.82	2.76	2.01
OEB003_A375_96H:BRDN0000405043:-666	BRDN0000405043	SIRT5	A375	trt_oe		96 h	5	115	0.24	0.17	1	0	1	1	0	-666	-666	0.82	2.76	2.01
ERGK017_VCAP_168H:TRCN0000000496:-666	TRCN0000000496	CDK9	VCAP	trt_sh		168 h	2	93	0.41	0.2	0	0	1	1	0	-666	-666	0.82	2.76	2.01
KDB008_HEPG2_96H:TRCN0000009973:-666	TRCN0000009973	MAPK13	HEPG2	trt_sh		96 h	4	166	0.51	0.29	1	0	1	1	0	-666	-666	0.82	2.76	2.01
KDB008_HA1E_96H:TRCN0000006672:-666	TRCN0000006672	ADAM10	HA1E	trt_sh		96 h	3	87	0.35	0.18	0	0	1	1	0	-666	-666	0.82	2.76	2
CPC006_HT29_24H:BRD-K47335880-001-01-3:0.08	BRD-K47335880	GMX-1778	HT29	trt_cp	0.08 uM	24 h	4	126	0.18	0.15	1	0	1	1	0	-666	-666	0.82	2.76	2
KDB002_A375_96H:TRCN0000183104:-666	TRCN0000183104	ZNF395	A375	trt_sh		96 h	3	305	0.62	0.44	1	0	1	1	0	-666	-666	0.82	2.76	2
TA.KD006_HT29_96H:TRCN0000013675:4	TRCN0000013675	CCNT1	HT29	trt_sh	4.0 uL	96 h	2	120	0.53	0.25	1	0	1	1	0	-666	-666	0.82	2.76	2
CPC015_ASC_24H:BRD-A77349281-001-02-2:10	BRD-A77349281	RK-682	ASC	trt_cp	10 uM	24 h	4	254	0.15	0.2	0	0	1	1	0	Tyrosine phosphatase inhibitor	-666	0.82	2.76	2
CPC014_MCF7_24H:BRD-K32836707-001-01-8:10	BRD-K32836707	CAY-10577	MCF7	trt_cp	10 uM	24 h	3	60	0.17	0.1	1	0	1	1	0	Casein kinase inhibitor	-666	0.82	2.76	2
CGS001_VCAP_120H:XRCC6BP1:5	CGS001-91419	XRCC6BP1	VCAP	trt_sh.cgs	5 uL	120 h	4	94	0.07	0.08	1	0	1	1	0	-666	-666	0.82	2.76	2
REP.B004_A375_24H:I20	BRD-K23363278	CYT-997	A375	trt_cp	0.74 uM	24 h	3	603	0.85	0.72	1	1	1	1	0	Tubulin inhibitor	TUBB	0.82	2.76	2
XPR020_A375.311_96H:G06	BRDN0001519349	MCUR1	A375	trt_xpr	-666	96 h	3	52	0.17	0.1	1	0	1	1	0	-666	-666	0.82	2.76	2
KDA003_HT29_96H:TRCN0000064369:-666	TRCN0000064369	GFOD2	HT29	trt_sh		96 h	4	153	0.23	0.19	1	1	1	1	0	-666	-666	0.82	2.76	2
KDC006_HA1E_96H:TRCN0000048515:-666	TRCN0000048515	SUCLA2	HA1E	trt_sh		96 h	3	81	0.36	0.17	1	0	1	1	0	-666	-666	0.82	2.76	2
TAK002_A375_96H:TRCN0000297380:-666	TRCN0000297380	YY1	A375	trt_sh		96 h	3	138	0.45	0.25	1	0	1	1	0	-666	-666	0.82	2.76	2
CPC002_VCAP_24H:BRD-K37312348-001-06-9:10	BRD-K37312348	kenpaullone	VCAP	trt_cp	10 uM	24 h	3	361	0.71	0.51	1	1	1	1	0	CDK inhibitor|GSK inhibitor	GSK3B|CDK1|CDK5|CDK2|LCK|CCNB1	0.82	2.76	2
KDD007_HT29_96H:TRCN0000020569:-666	TRCN0000020569	MXD3	HT29	trt_sh		96 h	2	79	0.31	0.16	1	0	1	1	0	-666	-666	0.82	2.75	2
LJP006_BT20_24H:B11	BRD-K23984367	sorafenib	BT20	trt_cp	0.12 uM	24 h	2	53	0.61	0.18	1	1	1	1	0	RAF inhibitor|FLT3 inhibitor|KIT inhibitor|PDGFR inhibitor|RET inhibitor|VEGFR inhibitor	RET|BRAF|FLT3|KDR|RAF1|FLT1|FLT4|KIT|DDR2|PDGFRB|FGFR1|CYP2B6|CYP2C8|CYP3A5|PDGFB|SLCO1B3	0.82	2.75	2
TA.OE007_SALE_96H:BRDN0000465016:-666	BRDN0000465016	MYC	SALE	trt_oe		96 h	2	319	0.65	0.46	1	1	1	1	0	-666	-666	0.82	2.75	2
XPR010_A375.311_96H:G03	BRDN0001064897	ARFGAP1	A375	trt_xpr	-666	96 h	2	84	0.34	0.17	1	0	1	1	0	-666	-666	0.82	2.75	2
CGS001_PC3_144H:MAP4K3:2	CGS001-8491	MAP4K3	PC3	trt_sh.cgs	2 uL	144 h	3	110	0.25	0.17	1	1	1	1	0	-666	-666	0.82	2.75	2
KDB007_HT29_96H:TRCN0000027200:-666	TRCN0000027200	DHRS7	HT29	trt_sh		96 h	4	129	0.15	0.14	1	0	1	1	0	-666	-666	0.82	2.75	2
KDB006_A549_96H:TRCN0000045688:-666	TRCN0000045688	AARS	A549	trt_sh		96 h	3	141	0.71	0.32	1	0	1	1	0	-666	-666	0.82	2.75	2
PAC049_U2OS_6H:BRD-K66432757-001-01-4:9.53049	BRD-K66432757	BRD-K66432757	U2OS	trt_cp	10 uM	6 h	3	68	0.14	0.1	1	0	1	1	0	-666	-666	0.82	2.75	2
REP.A015_HELA_24H:M13	BRD-A51078674	diclofensine	HELA	trt_cp	10 uM	24 h	3	371	0.64	0.49	1	1	1	1	0	Dopamine receptor antagonist	SLC6A3|DRD1|MAOA|MAOB	0.82	2.75	2
KDD006_A549_96H:TRCN0000034520:-666	TRCN0000034520	MAT2B	A549	trt_sh		96 h	2	179	0.54	0.31	0	0	1	1	0	-666	-666	0.82	2.75	2
KDD006_HA1E_96H:TRCN0000083618:-666	TRCN0000083618	PEX13	HA1E	trt_sh		96 h	3	221	0.28	0.25	1	0	1	1	0	-666	-666	0.82	2.75	2
CPC012_PC3_6H:BRD-K16234721-001-02-6:10	BRD-K16234721	ARG-CSC2-23	PC3	trt_cp	10 uM	6 h	4	104	0.22	0.15	1	0	1	1	0	-666	-666	0.82	2.75	2
ERGK003_VCAP_120H:TRCN0000196800:-666	TRCN0000196800	TRPM6	VCAP	trt_sh		120 h	3	120	0.32	0.2	1	0	1	1	0	-666	-666	0.82	2.75	2
KDA003_A549_96H:TRCN0000073299:-666	TRCN0000073299	CDT1	A549	trt_sh		96 h	3	191	0.61	0.35	1	0	1	1	0	-666	-666	0.82	2.75	2
KDB007_HCC515_96H:TRCN0000036037:-666	TRCN0000036037	OXCT1	HCC515	trt_sh		96 h	3	161	0.37	0.25	1	0	1	1	0	-666	-666	0.82	2.75	2
KDD010_HA1E_96H:TRCN0000244984:-666	TRCN0000244984	BRCA1	HA1E	trt_sh		96 h	3	140	0.42	0.25	1	0	1	1	0	-666	-666	0.82	2.75	2
KDA003_A549_96H:TRCN0000020393:-666	TRCN0000020393	PBX1	A549	trt_sh		96 h	3	68	0.55	0.2	1	0	1	1	0	-666	-666	0.82	2.75	2
LJP008_HELA_24H:D19	BRD-K76964878	EX-527	HELA	trt_cp	10 uM	24 h	3	465	0.76	0.6	1	1	1	1	0	-666	-666	0.82	2.75	2
TA.OE012_AALE_96H:BRDN0000553554:-666	BRDN0000553554	MYC	AALE	trt_oe		96 h	3	388	0.73	0.54	1	1	1	1	0	-666	-666	0.82	2.75	2
LJP006_MCF7_3H:C07	BRD-K44100512	KIN001-043	MCF7	trt_cp	10 uM	3 h	3	152	0.34	0.23	1	1	1	1	0	-666	-666	0.82	2.75	2
DOS055_A375_24H:BRD-K74634175-001-01-9:5	BRD-K74634175	BRD-K74634175	A375	trt_cp	4 uM	24 h	2	114	0.06	0.08	0	0	1	1	0	-666	-666	0.82	2.75	2
CPC014_VCAP_24H:BRD-M16762496-001-01-9:10	BRD-M16762496	PIK-75	VCAP	trt_cp	10 uM	24 h	2	271	0.7	0.44	0	0	1	1	0	-666	-666	0.82	2.75	2
CGS001_MCF7_96H:MRGPRD:2	CGS001-116512	MRGPRD	MCF7	trt_sh.cgs	2 uL	96 h	3	48	0.1	0.07	1	0	1	1	0	-666	-666	0.82	2.75	2
KDC008_MCF7_96H:TRCN0000007981:-666	TRCN0000007981	CLTC	MCF7	trt_sh		96 h	3	82	0.47	0.2	1	0	1	1	0	-666	-666	0.82	2.75	2
KDB003_HT29_96H:E22	TRCN0000276409	NAA50	HT29	trt_sh		96 h	3	172	0.51	0.3	1	0	1	1	0	-666	-666	0.82	2.75	2
REP.B005_HELA_24H:G07	BRD-A09349126	norethindrone	HELA	trt_cp	2.22 uM	24 h	3	385	0.68	0.52	1	1	1	1	0	Progesterone receptor agonist	-666	0.82	2.75	2
KDC010_MCF7_96H:TRCN0000003490:-666	TRCN0000003490	C2	MCF7	trt_sh		96 h	3	184	0.58	0.33	1	0	1	1	0	-666	-666	0.82	2.74	2
DER001_A375_96H:TRCN0000144552:-666	TRCN0000144552	PTMS	A375	trt_sh		96 h	3	75	0.28	0.15	1	0	1	1	0	-666	-666	0.82	2.74	2
CPC014_HT29_6H:BRD-U74615290-000-01-8:10	BRD-U74615290	BRD-U74615290	HT29	trt_cp	10 uM	6 h	5	301	0.57	0.42	1	1	1	1	0	-666	-666	0.82	2.74	2
PAC065_U2OS_6H:BRD-K16364953-001-06-1:10	BRD-K16364953	BRD-K16364953	U2OS	trt_cp	10 uM	6 h	3	103	0.23	0.16	1	0	1	1	0	-666	-666	0.82	2.74	1.99
KDB005_PC3_144H:TRCN0000045680:-666	TRCN0000045680	TARS	PC3	trt_sh		144 h	3	319	0.62	0.45	1	0	1	1	0	-666	-666	0.82	2.74	1.99
KDB007_VCAP_120H:TRCN0000107283:-666	TRCN0000107283	PMS2P3	VCAP	trt_sh		120 h	2	186	0.25	0.22	0	0	1	1	0	-666	-666	0.82	2.74	1.99
KDC005_MCF7_96H:TRCN0000053429:-666	TRCN0000053429	UMODL1	MCF7	trt_sh		96 h	3	138	0.55	0.28	1	0	1	1	0	-666	-666	0.82	2.74	1.99
XPR023_U251MG.311_96H:G24	BRDN0001066002	RSL1D1	U251MG	trt_xpr	-666	96 h	3	236	0.4	0.31	1	1	1	1	0	-666	-666	0.82	2.74	1.99
CGS001_A549_96H:PBX1:1	CGS001-5087	PBX1	A549	trt_sh.cgs	1 uL	96 h	3	18	0.21	0.06	1	1	1	1	0	-666	-666	0.82	2.74	1.99
CGS001_HEPG2_96H:NR2C1:1.5	CGS001-7181	NR2C1	HEPG2	trt_sh.cgs	1.5 uL	96 h	3	121	0.18	0.15	1	0	1	1	0	-666	-666	0.82	2.74	1.99
KDB008_VCAP_120H:TRCN0000007831:-666	TRCN0000007831	BNIP3	VCAP	trt_sh		120 h	2	60	0.29	0.13	1	0	1	1	0	-666	-666	0.82	2.74	1.99
XPR017_BICR6.311_96H:L13	BRDN0000734785	HM13	BICR6	trt_xpr	-666	96 h	3	372	0.52	0.44	1	1	1	1	0	-666	-666	0.82	2.74	1.99
KDB004_HA1E_96H:TRCN0000038395:-666	TRCN0000038395	SLC16A6	HA1E	trt_sh		96 h	2	80	0.43	0.19	0	0	1	1	0	-666	-666	0.82	2.74	1.99
KDB004_ASC_96H:TRCN0000034970:-666	TRCN0000034970	SPTLC2	ASC	trt_sh		96 h	3	201	0.09	0.14	1	0	1	1	0	-666	-666	0.82	2.74	1.99
PAC038_U2OS_6H:BRD-K73475697-001-01-7:10.0346	BRD-K73475697	BRD-K73475697	U2OS	trt_cp	10 uM	6 h	3	115	0.2	0.15	1	0	1	1	0	-666	-666	0.82	2.74	1.99
CGS001_A375_96H:ACAT1:1	CGS001-38	ACAT1	A375	trt_sh.cgs	1 uL	96 h	3	22	0.11	0.05	1	0	1	1	0	-666	-666	0.82	2.74	1.99
REP.B028_HELA_24H:A21	BRD-A92537424	danazol	HELA	trt_cp	0.25 uM	24 h	2	479	0.65	0.56	1	1	1	1	0	Estrogen receptor antagonist|Progesterone receptor agonist	GNRHR|ESR1|CYP2C8|TNF|AR|CCL2|GNRHR2|PGR	0.82	2.74	1.99
ASG003_U2OS_48H:I03	BRD-K12539581	nocodazole	U2OS	trt_cp	0.12 uM	48 h	5	385	0.63	0.5	1	1	1	1	0	Tubulin inhibitor	HPGDS	0.82	2.74	1.99
DER001_VCAP_96H:TRCN0000121207:-666	TRCN0000121207	PTK2	VCAP	trt_sh		96 h	3	191	0.5	0.31	1	0	1	1	0	-666	-666	0.82	2.74	1.99
CPC014_VCAP_24H:BRD-K93331255-001-01-2:10	BRD-K93331255	lypressin	VCAP	trt_cp	10 uM	24 h	5	201	0.28	0.24	0	0	1	1	0	Vasopressin receptor agonist	AVPR1A|AVPR1B|AVPR2	0.82	2.74	1.99
KDA001_A549_96H:TRCN0000022181:-666	TRCN0000022181	ESRRA	A549	trt_sh		96 h	3	158	0.59	0.31	1	0	1	1	0	-666	-666	0.82	2.74	1.99
KDA002_HT29_96H:TRCN0000020478:-666	TRCN0000020478	MXI1	HT29	trt_sh		96 h	4	240	0.42	0.32	1	0	1	1	0	-666	-666	0.82	2.74	1.99
REP.B006_MCF7_24H:E06	BRD-K19741547	vernakalant	MCF7	trt_cp	0.01 uM	24 h	2	199	0.4	0.28	0	0	1	1	0	Potassium channel antagonist	KCNA5|KCNJ3|KCNJ5|SCN5A	0.82	2.74	1.99
ERGK001_VCAP_120H:TRCN0000006408:-666	TRCN0000006408	EPHA3	VCAP	trt_sh		120 h	3	147	0.37	0.24	1	0	1	1	0	-666	-666	0.82	2.74	1.99
CPC012_MCF7_6H:BRD-K90090262-001-01-8:10	BRD-K90090262	BRD-K90090262	MCF7	trt_cp	10 uM	6 h	5	98	0.18	0.13	1	0	1	1	0	-666	-666	0.82	2.74	1.99
REP.B006_MCF7_24H:L19	BRD-K22662435	ganciclovir	MCF7	trt_cp	2.22 uM	24 h	2	183	0.33	0.25	0	0	1	1	0	DNA inhibitor	-666	0.82	2.74	1.99
OEB001_A375_96H:BRDN0000399999:-666	BRDN0000399999	WWTR1	A375	trt_oe		96 h	4	369	0.54	0.45	1	1	1	1	0	-666	-666	0.83	2.82	2.04
KDB010_PC3_144H:TRCN0000006290:-666	TRCN0000006290	BRAF	PC3	trt_sh		144 h	3	219	0.43	0.31	1	0	1	1	0	-666	-666	0.83	2.82	2.04
XPR022_ES2.311_96H:J01	BRDN0001145264	GSK3B	ES2	trt_xpr	-666	96 h	3	236	0.11	0.17	1	0	1	1	0	-666	-666	0.83	2.82	2.04
PBIOA022_HCC515_24H:N07	BRD-K16189898	CHIR-99021	HCC515	trt_cp	10 uM	24 h	3	341	0.66	0.48	1	1	1	1	0	GSK inhibitor	CDK1|GSK3A|GSK3B|MAPK1	0.83	2.82	2.04
KDC010_MCF7_96H:TRCN0000029324:-666	TRCN0000029324	ENO1	MCF7	trt_sh		96 h	3	157	0.53	0.29	1	0	1	1	0	-666	-666	0.83	2.82	2.04
KDB003_PC3_144H:TRCN0000002577:-666	TRCN0000002577	PPAP2A	PC3	trt_sh		144 h	3	340	0.53	0.43	1	0	1	1	0	-666	-666	0.83	2.82	2.04
REP.A003_HT29_24H:K19	BRD-K34776109	glimepiride	HT29	trt_cp	10 uM	24 h	3	175	0.25	0.21	0	0	1	1	0	Insulin secretagogue	ABCC8|KCNJ11|KCNJ1	0.83	2.82	2.04
CPC011_VCAP_24H:BRD-A30977374-001-13-1:10	BRD-A30977374	nifedipine	VCAP	trt_cp	10 uM	24 h	5	285	0.36	0.32	0	0	1	1	0	-666	-666	0.83	2.82	2.04
KDB010_PC3_144H:TRCN0000084044:-666	TRCN0000084044	NDRG1	PC3	trt_sh		144 h	3	119	0.5	0.25	1	0	1	1	0	-666	-666	0.83	2.82	2.04
DOS056_PC3_24H:BRD-K33380066-001-01-1:5	BRD-K33380066	BRD-K33380066	PC3	trt_cp	4 uM	24 h	3	199	0.37	0.27	0	0	1	1	0	-666	-666	0.83	2.82	2.04
KDC010_HA1E_96H:TRCN0000029024:-666	TRCN0000029024	ACACA	HA1E	trt_sh		96 h	3	182	0.34	0.25	0	0	1	1	0	-666	-666	0.83	2.82	2.04
PAC021_U2OS_6H:BRD-K81592842-001-01-3:9.98725	BRD-K81592842	BRD-K81592842	U2OS	trt_cp	10 uM	6 h	3	113	0.24	0.17	1	0	1	1	0	-666	-666	0.83	2.82	2.04
PBIOA013_MCF7_24H:A19	BRD-K59385073	BRD-K59385073	MCF7	trt_cp	10 uM	24 h	3	402	0.7	0.54	1	1	1	1	0	-666	-666	0.83	2.81	2.04
OFL002_A375_96H:F06	BRDN0002991655	HOXA10-AS	A375	trt_oe		96 h	2	105	0.12	0.11	0	0	1	1	0	-666	-666	0.83	2.81	2.04
KDC003_HT29_96H:TRCN0000019147:-666	TRCN0000019147	CBX7	HT29	trt_sh		96 h	3	103	0.31	0.18	1	0	1	1	0	-666	-666	0.83	2.81	2.04
TAK001_A375_96H:TRCN0000007347:-666	TRCN0000007347	TRAF5	A375	trt_sh		96 h	3	50	0.39	0.14	1	0	1	1	0	-666	-666	0.83	2.81	2.04
CGS001_HT29_96H:STAT4:1	CGS001-6775	STAT4	HT29	trt_sh.cgs	1 uL	96 h	3	96	0.05	0.07	1	0	1	1	0	-666	-666	0.83	2.81	2.04
TA.KD010_A549_96H:TRCN0000265700:1	TRCN0000265700	CDKN2A	A549	trt_sh	1.0 uL	96 h	3	126	0.51	0.26	0	0	1	1	0	-666	-666	0.83	2.81	2.03
XPR017_A375.311_96H:F24	BRDN0001500063	IFI16	A375	trt_xpr	-666	96 h	3	151	0.13	0.14	1	0	1	1	0	-666	-666	0.83	2.81	2.03
REP.A013_HELA_24H:C13	BRD-A37959677	estrone	HELA	trt_cp	10 uM	24 h	3	551	0.81	0.67	0	0	1	1	0	Estrogen receptor agonist|Estrogenic hormone	ESR1|ESR2	0.83	2.81	2.03
CGS001_A549_96H:PSMD10:1	CGS001-5716	PSMD10	A549	trt_sh.cgs	1 uL	96 h	3	101	0.02	0.05	1	0	1	1	0	-666	-666	0.83	2.81	2.03
CGS001_PC3_144H:KIAA0753:2	CGS001-9851	KIAA0753	PC3	trt_sh.cgs	2 uL	144 h	3	92	0.1	0.1	1	0	1	1	0	-666	-666	0.83	2.81	2.03
TA.OE012_A549_96H:BRDN0000553554:-666	BRDN0000553554	MYC	A549	trt_oe		96 h	3	506	0.76	0.63	1	1	1	1	0	-666	-666	0.83	2.81	2.03
XPR019_HT29.311_96H:H01	BRDN0001581531	LILRA6	HT29	trt_xpr	-666	96 h	3	166	0.29	0.22	1	1	1	1	0	-666	-666	0.83	2.81	2.03
KDC009_HA1E_96H:E13	TRCN0000015224	ZNF785	HA1E	trt_sh		96 h	3	168	0.43	0.27	1	0	1	1	0	-666	-666	0.83	2.81	2.03
KDB003_A375_96H:TRCN0000292271:-666	TRCN0000292271	NSA2	A375	trt_sh		96 h	3	169	0.55	0.31	1	0	1	1	0	-666	-666	0.83	2.81	2.03
KDC008_VCAP_120H:TRCN0000003460:-666	TRCN0000003460	CAND1	VCAP	trt_sh		120 h	4	46	0.41	0.14	1	0	1	1	0	-666	-666	0.83	2.8	2.03
DOSVAL001_HEPG2_24H:BRD-K90382497:5	BRD-K90382497	GW-843682X	HEPG2	trt_cp	4 uM	24 h	3	241	0.51	0.35	1	1	1	1	0	PLK inhibitor	-666	0.83	2.8	2.03
KDA003_HA1E_96H:TRCN0000048145:-666	TRCN0000048145	SOS1	HA1E	trt_sh		96 h	3	129	0.54	0.27	0	0	1	1	0	-666	-666	0.83	2.8	2.03
CGS001_A375_96H:MFAP3:1	CGS001-4238	MFAP3	A375	trt_sh.cgs	1 uL	96 h	2	57	0.23	0.12	1	1	1	1	0	-666	-666	0.83	2.8	2.03
ERGK005_VCAP_120H:TRCN0000194742:-666	TRCN0000194742	PCK1	VCAP	trt_sh		120 h	3	62	0.15	0.1	1	0	1	1	0	-666	-666	0.83	2.8	2.03
DOS003_VCAP_24H:BRD-K34576879-001-01-0:5.04	BRD-K34576879	BRD-K34576879	VCAP	trt_cp	4 uM	24 h	3	205	0.28	0.24	1	0	1	1	0	-666	-666	0.83	2.8	2.03
KDD001_HT29_96H:TRCN0000027292:-666	TRCN0000027292	HSD17B2	HT29	trt_sh		96 h	3	170	0.5	0.29	1	0	1	1	0	-666	-666	0.83	2.8	2.03
PAC021_U2OS_6H:BRD-K96968070-001-01-1:9.97964	BRD-K96968070	BRD-K96968070	U2OS	trt_cp	10 uM	6 h	3	113	0.5	0.24	1	0	1	1	0	-666	-666	0.83	2.8	2.03
TA.OE012_A549_96H:BRDN0000553495:-666	BRDN0000553495	MYC	A549	trt_oe		96 h	2	427	0.81	0.59	1	1	1	1	0	-666	-666	0.83	2.8	2.03
TAK002_HEKTE_96H:TRCN0000072611:-666	TRCN0000072611	MT1F	HEKTE	trt_sh		96 h	3	307	0.7	0.47	1	0	1	1	0	-666	-666	0.83	2.8	2.03
OEB003_A375_96H:BRDN0000406090:-666	BRDN0000406090	PSMA1	A375	trt_oe		96 h	5	217	0.27	0.24	1	0	1	1	0	-666	-666	0.83	2.8	2.03
KDC003_HT29_96H:TRCN0000019083:-666	TRCN0000019083	IFI16	HT29	trt_sh		96 h	3	128	0.31	0.2	1	0	1	1	0	-666	-666	0.83	2.8	2.03
ERGK008_VCAP_120H:TRCN0000006349:-666	TRCN0000006349	RIPK2	VCAP	trt_sh		120 h	3	279	0.48	0.37	1	0	1	1	0	-666	-666	0.83	2.8	2.03
XPR011_MCF7.311_96H:M22	BRDN0000734170	ADCY7	MCF7	trt_xpr	-666	96 h	3	45	0.1	0.07	1	0	1	1	0	-666	-666	0.83	2.8	2.03
KDA005_PC3_144H:TRCN0000059619:-666	TRCN0000059619	FABP4	PC3	trt_sh		144 h	3	163	0.47	0.28	1	0	1	1	0	-666	-666	0.83	2.79	2.02
TA.OE007_HA1E_96H:BRDN0000464929:-666	BRDN0000464929	CASP8	HA1E	trt_oe		96 h	3	287	0.5	0.38	1	1	1	1	0	-666	-666	0.83	2.79	2.02
KDD007_PC3_96H:TRCN0000003338:-666	TRCN0000003338	MMP1	PC3	trt_sh		96 h	3	65	0.51	0.18	1	0	1	1	0	-666	-666	0.83	2.79	2.02
CPC008_PC3_6H:BRD-K55487965-001-04-3:10	BRD-K55487965	BRD-K55487965	PC3	trt_cp	10 uM	6 h	5	205	0.39	0.29	1	1	1	1	0	-666	-666	0.83	2.79	2.02
KDC003_MCF7_96H:TRCN0000059431:-666	TRCN0000059431	ERGIC1	MCF7	trt_sh		96 h	3	91	0.29	0.16	1	0	1	1	0	-666	-666	0.83	2.79	2.02
CPC006_VCAP_6H:BRD-K08478539-001-02-1:10	BRD-K08478539	SMER-28	VCAP	trt_cp	10 uM	6 h	4	112	0.35	0.2	1	1	1	1	0	Autophagy inducer	SNCA	0.83	2.79	2.02
CPC009_VCAP_24H:BRD-K80672993-019-01-3:10	BRD-K80672993	BRD-K80672993	VCAP	trt_cp	10 uM	24 h	4	205	0.36	0.27	1	1	1	1	0	Pyruvate kinase isozyme activator	-666	0.83	2.79	2.02
KDC003_MCF7_96H:TRCN0000010833:-666	TRCN0000010833	PSMB10	MCF7	trt_sh		96 h	3	196	0.54	0.33	1	0	1	1	0	-666	-666	0.83	2.79	2.02
CPC002_VCAP_24H:BRD-K52459643-001-10-2:10	BRD-K52459643	alprostadil	VCAP	trt_cp	10 uM	24 h	3	131	0.39	0.23	1	1	1	1	0	Prostanoid receptor agonist	PTGER1|PTGER2|CATSPER1|CATSPER2|CATSPER3|CATSPER4|PTGDR|PTGER4|PTGIR	0.83	2.79	2.02
ERGK009_VCAP_120H:TRCN0000000737:-666	TRCN0000000737	BRSK2	VCAP	trt_sh		120 h	3	254	0.54	0.37	1	0	1	1	0	-666	-666	0.83	2.79	2.02
XPR037_PC3.311B_96H:L12	BRDN0001497079	GMNN	PC3	trt_xpr	-666	96 h	3	369	0.47	0.42	1	1	1	1	0	-666	-666	0.83	2.79	2.02
CPC007_VCAP_24H:H14	BRD-K04779531	BRD-K04779531	VCAP	trt_cp	10 uM	24 h	5	303	0.31	0.31	0	0	1	1	0	-666	-666	0.83	2.79	2.02
KDB003_HCC515_96H:TRCN0000045285:-666	TRCN0000045285	CCNA2	HCC515	trt_sh		96 h	3	86	0.23	0.14	1	0	1	1	0	-666	-666	0.83	2.79	2.02
KDB010_PC3_144H:TRCN0000055855:-666	TRCN0000055855	PPP2R3C	PC3	trt_sh		144 h	3	172	0.53	0.31	1	0	1	1	0	-666	-666	0.83	2.79	2.02
PAC068_U2OS_6H:BRD-A70167453-001-06-8:10	BRD-A70167453	BRD-A70167453	U2OS	trt_cp	10 uM	6 h	3	72	0.11	0.09	1	0	1	1	0	-666	-666	0.83	2.79	2.02
CGS001_MCF7_96H:PBXIP1:2	CGS001-57326	PBXIP1	MCF7	trt_sh.cgs	2 uL	96 h	3	81	0.24	0.14	1	1	1	1	0	-666	-666	0.83	2.79	2.02
KDB001_A549_96H:TRCN0000343725:-666	TRCN0000343725	GTPBP8	A549	trt_sh		96 h	2	144	0.63	0.3	1	0	1	1	0	-666	-666	0.83	2.79	2.02
KDC007_A549_96H:TRCN0000058424:-666	TRCN0000058424	EFNB2	A549	trt_sh		96 h	2	141	0.28	0.2	0	0	1	1	0	-666	-666	0.83	2.79	2.02
CPC011_HT29_6H:BRD-A30977374-001-13-1:10	BRD-A30977374	nifedipine	HT29	trt_cp	10 uM	6 h	4	138	0.28	0.2	1	0	1	1	0	-666	-666	0.83	2.78	2.02
KDA010_PC3_144H:TRCN0000074765:-666	TRCN0000074765	RPS7	PC3	trt_sh		144 h	3	343	0.72	0.5	1	0	1	1	0	-666	-666	0.83	2.78	2.02
KDC008_A549_96H:TRCN0000057752:-666	TRCN0000057752	ITGA1	A549	trt_sh		96 h	2	82	0.56	0.22	0	0	1	1	0	-666	-666	0.83	2.78	2.02
XPR025_ES2.311_96H:O01	BRDN0001496605	SPTAN1	ES2	trt_xpr	-666	96 h	3	239	0.37	0.3	1	1	1	1	0	-666	-666	0.83	2.78	2.02
REP.A015_MDAMB231_24H:I01	BRD-K77987382	mebendazole	MDAMB231	trt_cp	10 uM	24 h	2	243	0.5	0.35	1	1	1	1	0	Tubulin inhibitor	TUBA1A|TUBB|TUBB4B	0.84	2.87	2.06
OEB002_A375_96H:M02	BRDN0000402157	RAN	A375	trt_oe		96 h	3	151	0.41	0.25	1	0	1	1	0	-666	-666	0.84	2.87	2.06
CPC014_VCAP_24H:BRD-K79404599-001-03-6:10	BRD-K79404599	enzastaurin	VCAP	trt_cp	10 uM	24 h	5	320	0.49	0.4	0	0	1	1	0	PKC inhibitor	PRKCB|AKT1|GSK3B|PRKCA|PRKCD|PRKCG	0.84	2.87	2.06
KDD010_HCC515_96H:TRCN0000000617:-666	TRCN0000000617	DDR1	HCC515	trt_sh		96 h	3	119	0.43	0.23	1	0	1	1	0	-666	-666	0.84	2.87	2.06
CGS001_A375_96H:SLC37A4:1	CGS001-2542	SLC37A4	A375	trt_sh.cgs	1 uL	96 h	3	52	0.32	0.13	1	1	1	1	0	-666	-666	0.84	2.86	2.06
REP.A013_HELA_24H:A22	BRD-K37561857	zardaverine	HELA	trt_cp	0.37 uM	24 h	3	528	0.79	0.65	0	0	1	1	0	Phosphodiesterase inhibitor	PDE4D|PDE3A|PDE4A|PDE4B|PDE4C	0.84	2.86	2.06
KDD007_PC3_96H:TRCN0000016479:-666	TRCN0000016479	BARX1	PC3	trt_sh		96 h	3	52	0.34	0.13	1	0	1	1	0	-666	-666	0.84	2.86	2.06
CPC014_PC3_6H:BRD-K98372770-001-04-1:10	BRD-K98372770	L-2167	PC3	trt_cp	10 uM	6 h	4	154	0.3	0.22	1	1	1	1	0	PPAR receptor agonist	PPARD	0.84	2.86	2.06
AICHI002_OCILY3_24H:I19	BRD-K53734668	PRT-062607	OCILY3	trt_cp	10 uM	24 h	3	208	0.36	0.28	1	1	1	1	0	Syk inhibitor	SYK|FGR|MAP3K9	0.84	2.86	2.06
TA.OE012_H1299_96H:BRDN0000561642:-666	BRDN0000561642	MYC	H1299	trt_oe		96 h	3	386	0.62	0.49	1	1	1	1	0	-666	-666	0.84	2.86	2.06
CPC003_VCAP_6H:BRD-A51820102-008-16-4:10	BRD-A51820102	econazole	VCAP	trt_cp	10 uM	6 h	5	133	0.15	0.14	1	0	1	1	0	Lanosterol demethylase inhibitor|Bacterial cell wall synthesis inhibitor|Sterol demethylase inhibitor	CYP51A1|NPY1R|NPY2R|TRPM2|TRPV5	0.84	2.85	2.05
XPR009_MCF7.311_96H:P21	BRDN0001484228	GPR119	MCF7	trt_xpr	-666	96 h	3	283	0.23	0.26	1	1	1	1	0	-666	-666	0.84	2.85	2.05
KDB003_PC3_144H:TRCN0000072554:-666	TRCN0000072554	HN1L	PC3	trt_sh		144 h	3	298	0.35	0.33	1	0	1	1	0	-666	-666	0.84	2.85	2.05
KDB010_A549_96H:TRCN0000349638:-666	TRCN0000349638	HDAC1	A549	trt_sh		96 h	3	188	0.59	0.34	1	0	1	1	0	-666	-666	0.84	2.85	2.05
XPR014_BICR6.311_96H:D24	BRDN0001499051	CLEC2D	BICR6	trt_xpr	-666	96 h	3	128	0.19	0.16	1	0	1	1	0	-666	-666	0.84	2.85	2.05
PAC068_U2OS_6H:BRD-A97608543-003-05-0:10	BRD-A97608543	BRD-A97608543	U2OS	trt_cp	10 uM	6 h	3	75	0.23	0.13	1	0	1	1	0	-666	-666	0.84	2.84	2.05
KDD003_HEPG2_96H:TRCN0000042946:-666	TRCN0000042946	SLC12A2	HEPG2	trt_sh		96 h	2	99	0.54	0.23	0	0	1	1	0	-666	-666	0.84	2.84	2.05
REP.B024_MCF7_24H:M17	BRD-K78567475	dolastatin-10	MCF7	trt_cp	0.03 uM	24 h	2	334	0.58	0.44	0	0	1	1	0	Tubulin inhibitor|Immunostimulant	TUBB	0.84	2.84	2.05
XPR008_A549.311_96H:B22	BRDN0001486513	ABCG2	A549	trt_xpr	-666	96 h	3	79	0.19	0.12	1	0	1	1	0	-666	-666	0.84	2.84	2.05
KDC008_A375_96H:TRCN0000016940:-666	TRCN0000016940	ZNF449	A375	trt_sh		96 h	3	156	0.39	0.25	1	0	1	1	0	-666	-666	0.84	2.84	2.05
CGS001_PC3_144H:HN1L:2	CGS001-90861	HN1L	PC3	trt_sh.cgs	2 uL	144 h	3	147	0.42	0.25	1	0	1	1	0	-666	-666	0.84	2.84	2.05
KDB009_VCAP_120H:TRCN0000116525:-666	TRCN0000116525	KIF20A	VCAP	trt_sh		120 h	3	84	0.32	0.17	1	0	1	1	0	-666	-666	0.84	2.84	2.05
CGS001_PC3_144H:PPAP2A:2	CGS001-8611	PPAP2A	PC3	trt_sh.cgs	2 uL	144 h	3	103	0.18	0.14	1	0	1	1	0	-666	-666	0.84	2.84	2.05
KDB008_A375_96H:TRCN0000018865:-666	TRCN0000018865	TP53BP1	A375	trt_sh		96 h	3	290	0.7	0.46	1	0	1	1	0	-666	-666	0.84	2.84	2.05
XPR019_U251MG.311_96H:O11	BRDN0001057664	KDM1B	U251MG	trt_xpr	-666	96 h	3	123	0.21	0.16	1	1	1	1	0	-666	-666	0.84	2.83	2.05
KDB003_PC3_144H:TRCN0000151411:-666	TRCN0000151411	SCRN1	PC3	trt_sh		144 h	3	141	0.28	0.2	1	0	1	1	0	-666	-666	0.84	2.83	2.05
CPC011_MCF7_24H:BRD-K71430621-001-02-3:10	BRD-K71430621	clobenpropit	MCF7	trt_cp	10 uM	24 h	2	215	0.49	0.33	0	0	1	1	0	Histamine receptor antagonist	HRH3|HRH4|HRH1|HRH2	0.84	2.83	2.05
KDB009_HEPG2_96H:TRCN0000057546:-666	TRCN0000057546	CD58	HEPG2	trt_sh		96 h	3	185	0.62	0.34	1	0	1	1	0	-666	-666	0.84	2.83	2.05
XPR010_MCF7.311_96H:O01	BRDN0001482473	TRPC1	MCF7	trt_xpr	-666	96 h	3	69	0.14	0.1	1	0	1	1	0	-666	-666	0.84	2.83	2.04
KDD010_HCC515_96H:TRCN0000019905:-666	TRCN0000019905	ZNF114	HCC515	trt_sh		96 h	3	120	0.5	0.25	1	0	1	1	0	-666	-666	0.84	2.83	2.04
KDD007_VCAP_120H:TRCN0000014721:-666	TRCN0000014721	ZBTB48	VCAP	trt_sh		120 h	3	129	0.42	0.24	1	0	1	1	0	-666	-666	0.84	2.83	2.04
TA.KD007_HT29_96H:TRCN0000046488:4	TRCN0000046488	UQCRB	HT29	trt_sh	4.0 uL	96 h	3	79	0.31	0.16	1	0	1	1	0	-666	-666	0.84	2.83	2.04
PAC049_U2OS_6H:BRD-K48145537-001-01-2:10.0027	BRD-K48145537	BRD-K48145537	U2OS	trt_cp	10 uM	6 h	3	111	0.12	0.12	1	0	1	1	0	-666	-666	0.84	2.83	2.04
KDB006_VCAP_120H:TRCN0000049828:-666	TRCN0000049828	TATDN2	VCAP	trt_sh		120 h	3	253	0.6	0.39	1	0	1	1	0	-666	-666	0.84	2.82	2.04
XPR033_U251MG.311_96H:F03	BRDN0001488449	EGLN3	U251MG	trt_xpr	-666	96 h	2	61	0.19	0.11	0	0	1	1	0	-666	-666	0.84	2.82	2.04
TA.OE012_H1299_96H:BRDN0000560927:-666	BRDN0000560927	CTNNB1	H1299	trt_oe		96 h	3	174	0.4	0.27	1	1	1	1	0	-666	-666	0.85	2.92	2.09
PAC055_U2OS_6H:BRD-K64804596-001-01-1:9.99104	BRD-K64804596	BRD-K64804596	U2OS	trt_cp	10 uM	6 h	3	96	0.13	0.11	1	0	1	1	0	-666	-666	0.85	2.92	2.09
PAC069_U2OS_6H:BRD-K86966177-001-08-4:20	BRD-K86966177	BRD-K86966177	U2OS	trt_cp	20 uM	6 h	3	43	0.18	0.09	1	0	1	1	0	-666	-666	0.85	2.92	2.08
KDD010_HCC515_96H:TRCN0000039759:-666	TRCN0000039759	MLST8	HCC515	trt_sh		96 h	3	49	0.36	0.13	1	0	1	1	0	-666	-666	0.85	2.92	2.08
REP.A028_HELA_24H:P01	BRD-K97399794	quercetin	HELA	trt_cp	10 uM	24 h	3	464	0.65	0.56	1	1	1	1	0	Polar auxin transport inhibitor	PIK3CG|AKR1B1|CYP2C8|EGFR|GAA|MAOA|PTPN1|SCN5A|SIRT1|XDH|ATP5A1|ATP5B|ATP5C1|HCK|HIBCH|PIM1|STK17B|UGT3A1	0.85	2.92	2.08
KDC009_A549_96H:TRCN0000016850:-666	TRCN0000016850	ZSCAN4	A549	trt_sh		96 h	3	101	0.33	0.18	0	0	1	1	0	-666	-666	0.85	2.92	2.08
KDA008_VCAP_120H:P06	TRCN0000244221	IKZF1	VCAP	trt_sh		120 h	2	142	0.24	0.19	0	0	1	1	0	-666	-666	0.85	2.91	2.08
KDA006_PC3_144H:TRCN0000012934:-666	TRCN0000012934	ZNF143	PC3	trt_sh		144 h	3	186	0.45	0.29	1	0	1	1	0	-666	-666	0.85	2.91	2.08
REP.B027_HELA_24H:N19	BRD-K99604664	tanaproget	HELA	trt_cp	2.22 uM	24 h	2	483	0.74	0.61	1	1	1	1	0	Progesterone receptor agonist	PGR	0.85	2.91	2.08
KDB008_A549_96H:TRCN0000059369:-666	TRCN0000059369	TM9SF3	A549	trt_sh		96 h	2	126	0.67	0.29	1	0	1	1	0	-666	-666	0.85	2.91	2.08
TA.OE007_HA1E_96H:BRDN0000465020:-666	BRDN0000465020	PIM1	HA1E	trt_oe		96 h	3	396	0.61	0.5	1	1	1	1	0	-666	-666	0.85	2.91	2.08
XPR021_HT29.311_96H:E24	BRDN0001584288	NECTIN3	HT29	trt_xpr	-666	96 h	3	181	0.1	0.14	1	0	1	1	0	-666	-666	0.85	2.9	2.08
KDA010_MCF7_144H:TRCN0000039884:-666	TRCN0000039884	EP300	MCF7	trt_sh		144 h	2	72	0.35	0.16	1	0	1	1	0	-666	-666	0.85	2.9	2.08
KDD007_HCC515_96H:TRCN0000232452:-666	TRCN0000232452	NASP	HCC515	trt_sh		96 h	3	181	0.37	0.26	1	0	1	1	0	-666	-666	0.85	2.9	2.08
CPC006_VCAP_6H:BRD-K53792571-001-02-8:80	BRD-K53792571	inhibitor-BEC	VCAP	trt_cp	80 uM	6 h	4	175	0.43	0.28	1	1	1	1	0	Arginase inhibitor	ARG2|ARG1	0.85	2.9	2.08
REP.A007_HELA_24H:J01	BRD-K52183142	pregnenolone	HELA	trt_cp	10 uM	24 h	3	391	0.71	0.53	1	1	1	1	0	Glutamate receptor modulator	PGR|CYP17A1|SULT2B1	0.85	2.89	2.08
REP.A007_A375_24H:C14	BRD-K44408410	BRD-K44408410	A375	trt_cp	3.33 uM	24 h	3	331	0.58	0.44	1	1	1	1	0	HIF Inhibitor	-666	0.85	2.89	2.07
CPC006_A549_24H:BRD-K59184148-001-04-2:10	BRD-K59184148	SB-216763	A549	trt_cp	10 uM	24 h	3	125	0.46	0.24	1	1	1	1	0	GSK inhibitor	GSK3B|CCNA2|CDK2|GSK3A	0.85	2.89	2.07
PAC019_U2OS_6H:BRD-K02817669-001-01-0:9.96854	BRD-K02817669	BRD-K02817669	U2OS	trt_cp	10 uM	6 h	3	78	0.25	0.14	0	0	1	1	0	-666	-666	0.85	2.89	2.07
XPR010_U251MG.311_96H:L07	BRDN0001488179	RARG	U251MG	trt_xpr	-666	96 h	3	122	0.3	0.19	1	0	1	1	0	-666	-666	0.85	2.88	2.07
KDC002_PC3_96H:TRCN0000029470:-666	TRCN0000029470	PGAM1	PC3	trt_sh		96 h	4	152	0.47	0.27	1	1	1	1	0	-666	-666	0.85	2.88	2.07
KDC006_MCF7_96H:TRCN0000058195:-666	TRCN0000058195	BMP2	MCF7	trt_sh		96 h	3	109	0.49	0.23	1	0	1	1	0	-666	-666	0.85	2.88	2.07
KDC009_VCAP_120H:TRCN0000011657:-666	TRCN0000011657	NPBWR1	VCAP	trt_sh		120 h	6	366	0.48	0.42	1	1	1	1	0	-666	-666	0.85	2.88	2.07
KDD005_HA1E_96H:TRCN0000012984:-666	TRCN0000012984	ZNF174	HA1E	trt_sh		96 h	3	139	0.25	0.19	0	0	1	1	0	-666	-666	0.85	2.88	2.07
KDA006_A549_96H:TRCN0000037735:-666	TRCN0000037735	PANK2	A549	trt_sh		96 h	3	98	0.41	0.2	1	0	1	1	0	-666	-666	0.85	2.88	2.07
ERGK003_VCAP_120H:TRCN0000006121:-666	TRCN0000006121	MPP1	VCAP	trt_sh		120 h	3	151	0.32	0.22	1	0	1	1	0	-666	-666	0.85	2.88	2.07
CGS001_A375_96H:LOXL1:1	CGS001-4016	LOXL1	A375	trt_sh.cgs	1 uL	96 h	3	64	0.09	0.08	1	0	1	1	0	-666	-666	0.85	2.88	2.07
KDB007_VCAP_120H:TRCN0000045999:-666	TRCN0000045999	OXA1L	VCAP	trt_sh		120 h	2	91	0.22	0.14	0	0	1	1	0	-666	-666	0.85	2.88	2.07
CPC006_VCAP_6H:BRD-K89687904-001-01-8:10	BRD-K89687904	PKCbeta-inhibitor	VCAP	trt_cp	10 uM	6 h	4	282	0.54	0.39	1	1	1	1	0	PKC inhibitor	-666	0.86	2.99	2.11
CPC006_HT29_6H:C02	BRD-K59184148	SB-216763	HT29	trt_cp	10 uM	6 h	5	303	0.46	0.38	1	1	1	1	0	GSK inhibitor	GSK3B|CCNA2|CDK2|GSK3A	0.86	2.98	2.11
CYT001_HT29_4H:CMAP-CYT-SRP4137:25	CMAP-CYT-SRP4137	IL4	HT29	trt_lig	25 ng/ml	4 h	3	91	0.11	0.1	1	0	1	1	0	-666	-666	0.86	2.98	2.11
KDB010_A375_96H:TRCN0000218466:-666	TRCN0000218466	STK33	A375	trt_sh		96 h	3	104	0.39	0.2	1	0	1	1	0	-666	-666	0.86	2.97	2.11
REP.B012_HELA_24H:K01	BRD-A02367930	BRD-A02367930	HELA	trt_cp	2.22 uM	24 h	2	505	0.64	0.57	0	0	1	1	0	Estrogen receptor agonist|DNA directed DNA polymerase stimunlant|Estrogenic component in oral contraceptives	ESR1|CYP2C8|ESR2|NR1I2	0.86	2.97	2.11
TA.OE007_SALE_96H:BRDN0000465020:-666	BRDN0000465020	PIM1	SALE	trt_oe		96 h	3	142	0.31	0.21	1	1	1	1	0	-666	-666	0.86	2.97	2.11
CGS001_PC3_144H:TGFBR2:2	CGS001-7048	TGFBR2	PC3	trt_sh.cgs	2 uL	144 h	3	170	0.37	0.25	1	1	1	1	0	-666	-666	0.86	2.97	2.1
OEB006_A375_96H:BRDN0000461613:-666	BRDN0000461613	RELB	A375	trt_oe		96 h	3	267	0.42	0.34	1	1	1	1	0	-666	-666	0.86	2.96	2.1
PAC008_U2OS_6H:BRD-K26263099-001-01-9:10.0924	BRD-K26263099	BRD-K26263099	U2OS	trt_cp	10 uM	6 h	3	38	0.2	0.09	1	0	1	1	0	-666	-666	0.86	2.95	2.1
KDB004_PC3_144H:TRCN0000108302:-666	TRCN0000108302	CENPE	PC3	trt_sh		144 h	3	281	0.58	0.41	1	0	1	1	0	-666	-666	0.86	2.95	2.1
PAC064_U2OS_6H:BRD-K92794990-001-06-1:10	BRD-K92794990	BRD-K92794990	U2OS	trt_cp	10 uM	6 h	3	62	0.26	0.13	1	1	1	1	0	-666	-666	0.86	2.94	2.1
TA.KD008_HT29_96H:TRCN0000063441:4	TRCN0000063441	GPR153	HT29	trt_sh	4.0 uL	96 h	2	140	0.43	0.25	1	0	1	1	0	-666	-666	0.86	2.94	2.09
CPC013_HA1E_6H:BRD-K00390580-001-01-6:10	BRD-K00390580	BRD-K00390580	HA1E	trt_cp	10 uM	6 h	3	57	0.17	0.1	0	0	1	1	0	-666	-666	0.86	2.94	2.09
PAC038_U2OS_6H:BRD-K28314528-001-01-9:9.89147	BRD-K28314528	BRD-K28314528	U2OS	trt_cp	10 uM	6 h	3	95	0.3	0.17	1	0	1	1	0	-666	-666	0.86	2.93	2.09
CGS001_PC3_96H:FBXO5:2	CGS001-26271	FBXO5	PC3	trt_sh.cgs	2 uL	96 h	3	36	0.07	0.05	1	0	1	1	0	-666	-666	0.86	2.93	2.09
MOA001_U2OS_24H:H11	BRD-K01877528	TL-HRAS-61	U2OS	trt_cp	1.11 uM	24 h	3	436	0.71	0.56	1	1	1	1	0	-666	-666	0.86	2.93	2.09
PAC066_U2OS_6H:BRD-K59491389-001-05-6:10	BRD-K59491389	BRD-K59491389	U2OS	trt_cp	10 uM	6 h	3	51	0.09	0.07	1	0	1	1	0	-666	-666	0.86	2.93	2.09
PAC068_U2OS_6H:BRD-K53770426-001-06-2:10	BRD-K53770426	BRD-K53770426	U2OS	trt_cp	10 uM	6 h	3	90	0.22	0.14	1	0	1	1	0	-666	-666	0.86	2.93	2.09
CGS001_A375_96H:FGB:1	CGS001-2244	FGB	A375	trt_sh.cgs	1 uL	96 h	3	47	0.15	0.08	1	0	1	1	0	-666	-666	0.86	2.93	2.09
XPR020_HT29.311_96H:H23	BRDN0001585833	MOG	HT29	trt_xpr	-666	96 h	3	146	0.1	0.12	1	0	1	1	0	-666	-666	0.87	3.05	2.13
KDB007_A375_96H:TRCN0000058075:-666	TRCN0000058075	PSMD10	A375	trt_sh		96 h	3	301	0.68	0.46	1	0	1	1	0	-666	-666	0.87	3.05	2.13
XPR008_U251MG.311_96H:A10	BRDN0000734411	KIF11	U251MG	trt_xpr	-666	96 h	3	251	0.47	0.35	1	1	1	1	0	-666	-666	0.87	3.03	2.13
KDD004_HCC515_96H:TRCN0000011738:-666	TRCN0000011738	MAS1L	HCC515	trt_sh		96 h	3	142	0.51	0.27	0	0	1	1	0	-666	-666	0.87	3.02	2.12
REP.B014_HELA_24H:I07	BRD-A55393291	testosterone	HELA	trt_cp	2.22 uM	24 h	2	429	0.65	0.54	1	1	1	1	0	Androgen receptor agonist	AR|CYP2C19|CYP2C8|CYP3A5|CYP19A1	0.87	3.02	2.12
KDA009_A549_96H:TRCN0000045197:-666	TRCN0000045197	CCNB2	A549	trt_sh		96 h	3	100	0.56	0.24	1	0	1	1	0	-666	-666	0.87	3.02	2.12
REP.A024_A375_24H:M12	BRD-K78485176	olmesartan-medoxomil	A375	trt_cp	0.04 uM	24 h	3	575	0.73	0.65	1	1	1	1	0	Angiotensin receptor antagonist	AGTR1	0.87	3.01	2.12
KDA006_HT29_96H:TRCN0000199443:-666	TRCN0000199443	SCYL3	HT29	trt_sh		96 h	4	103	0.35	0.19	1	0	1	1	0	-666	-666	0.87	3	2.12
KDD002_PC3_96H:TRCN0000083521:-666	TRCN0000083521	LYZ	PC3	trt_sh		96 h	3	133	0.43	0.24	1	0	1	1	0	-666	-666	0.87	3	2.12
REP.A025_HA1E_24H:L12	BRD-K76674262	BRD-K76674262	HA1E	trt_cp	0.04 uM	24 h	3	568	0.83	0.69	1	1	1	1	0	Protein synthesis inhibitor	RPL3	0.88	3.15	2.16
REP.A006_HELA_24H:M01	BRD-K22861715	chrysin	HELA	trt_cp	10 uM	24 h	3	439	0.67	0.55	1	1	1	1	0	Breast cancer resistance protein inhibitor	ABCG2|AKR1B1|CDK6|CYP19A1|CYP1B1	0.88	3.15	2.16
CGS001_VCAP_120H:TRIM13:5	CGS001-10206	TRIM13	VCAP	trt_sh.cgs	5 uL	120 h	2	58	0.26	0.13	1	1	1	1	0	-666	-666	0.88	3.12	2.15
LJP003_SKBR3_24H:CMAP-L157:100	CMAP-L157	HRG	SKBR3	trt_lig	100 ng/uL	24 h	6	476	0.7	0.58	1	1	1	1	0	-666	-666	0.88	3.11	2.15
ERGK005_VCAP_120H:TRCN0000006192:-666	TRCN0000006192	PHKA2	VCAP	trt_sh		120 h	3	299	0.57	0.42	1	0	1	1	0	-666	-666	0.88	3.1	2.15
REP.B018_HELA_24H:B17	BRD-K62200014	anagrelide	HELA	trt_cp	0.03 uM	24 h	2	478	0.8	0.62	1	1	1	1	0	Phosphodiesterase inhibitor	PDE3A	0.88	3.1	2.15
CGS001_A375_96H:TRAF5:1	CGS001-7188	TRAF5	A375	trt_sh.cgs	1 uL	96 h	3	61	0.12	0.09	1	0	1	1	0	-666	-666	0.88	3.1	2.15
CGS001_VCAP_120H:SLC12A7:5	CGS001-10723	SLC12A7	VCAP	trt_sh.cgs	5 uL	120 h	3	83	0.14	0.11	1	0	1	1	0	-666	-666	0.88	3.09	2.15
CGS001_VCAP_120H:SPHK2:5	CGS001-56848	SPHK2	VCAP	trt_sh.cgs	5 uL	120 h	5	100	0.34	0.19	1	1	1	1	0	-666	-666	0.88	3.07	2.14
REP.A006_HELA_24H:B07	BRD-A18917088	estradiol	HELA	trt_cp	10 uM	24 h	3	533	0.76	0.64	1	1	1	1	0	Estrogen receptor agonist	ESR1|ESR2|NR1I2|CYP2B6|CYP2C19|CYP2C8|CYP2E1|CYP3A5|CYP3A7|GPER1|KCNMA1	0.89	3.19	2.17
CPC006_NOMO1_6H:BRD-K89687904-001-01-8:10	BRD-K89687904	PKCbeta-inhibitor	NOMO1	trt_cp	10 uM	6 h	2	42	0.32	0.12	1	1	1	1	0	PKC inhibitor	-666	0.92	3.8	2.24

## Sheet: CMap_COAD
id	pert_id	pert_iname	cell_iname	pert_type	pert_idose	pert_itime	nsample	ss_ngene	cc_q75	tas	qc_pass	is_hiq	is_ncs_sig	is_exemplar_sig	is_null_sig	moa	target_name	raw_cs	fdr_q_nlog10	norm_cs
CPC012_ASC_24H:BRD-K10573841-001-01-0:10	BRD-K10573841	tunicamycin	ASC	trt_cp	10 uM	24 h	4	445	0.62	0.53	1	1	1	1	0	-666	-666	-0.91	15.65	-2.07
REP.B009_THP1_24H:C07	BRD-K28822270	resminostat	THP1	trt_cp	2.22 uM	24 h	2	551	0.77	0.66	0	0	1	1	0	HDAC inhibitor	HDAC1|HDAC2|HDAC3|HDAC6|HDAC8	-0.91	15.65	-2.08
CPC019_VCAP_24H:BRD-K53638321-001-01-8:10	BRD-K53638321	BRD-K53638321	VCAP	trt_cp	10 uM	24 h	5	256	0.38	0.32	0	0	1	1	0	-666	-666	-0.9	15.65	-2.05
ASG003_U2OS_24H:K22	BRD-K20285085	fostamatinib	U2OS	trt_cp	10 uM	24 h	5	375	0.49	0.43	1	1	1	1	0	Syk inhibitor	-666	-0.89	15.65	-2.02
CPC014_MCF7_6H:D06	BRD-K52911425	GDC-0941	MCF7	trt_cp	10 uM	6 h	4	248	0.49	0.35	1	1	1	1	0	PI3K inhibitor	PIK3CG|PIK3CA|PIK3CB|PIK3CD	-0.89	15.65	-2.03
CPC005_VCAP_24H:BRD-K50841342-001-01-6:10	BRD-K50841342	PAC-1	VCAP	trt_cp	10 uM	24 h	4	519	0.49	0.51	0	0	1	1	0	-666	-666	-0.89	15.65	-2.03
DER001_HCC515_96H:TRCN0000072422:-666	TRCN0000072422	LMNB2	HCC515	trt_sh		96 h	3	178	0.24	0.21	0	0	1	1	0	-666	-666	-0.89	15.65	-2.03
AICHI002_THP1_24H:J08	BRD-K07310275	PF-04691502	THP1	trt_cp	2.5 uM	24 h	3	555	0.76	0.66	1	1	1	1	0	MTOR inhibitor|PI3K inhibitor	MTOR|PIK3CA|PIK3CB|PIK3CD|PIK3CG	-0.89	15.65	-2.03
CPC012_MCF7_24H:BRD-K56196992-001-01-2:10	BRD-K56196992	BRD-K56196992	MCF7	trt_cp	10 uM	24 h	4	555	0.73	0.64	0	0	1	1	0	-666	-666	-0.89	15.65	-2.03
CPC010_VCAP_24H:BRD-K78385490-019-02-2:10	BRD-K78385490	BRD-K78385490	VCAP	trt_cp	10 uM	24 h	5	540	0.65	0.6	0	0	1	1	0	-666	-666	-0.89	15.65	-2.04
CPC019_MCF7_24H:BRD-K87387614-001-01-8:10	BRD-K87387614	BRD-K87387614	MCF7	trt_cp	10 uM	24 h	5	250	0.37	0.31	1	1	1	1	0	-666	-666	-0.89	15.65	-2.04
CYT001_PC3_2H:CMAP-CYT-SRP3038:20	CMAP-CYT-SRP3038	FGF16	PC3	trt_lig	20 ng/ml	2 h	3	76	0.13	0.1	1	0	1	1	0	-666	-666	-0.89	15.65	-2.04
ERG015_VCAP_24H:BRD-K36091499-001-01-8:10.1248	BRD-K36091499	BRD-K36091499	VCAP	trt_cp	10 uM	24 h	3	414	0.75	0.56	1	1	1	1	0	-666	-666	-0.89	15.65	-2.04
KMS002_THP1_24H:BRD-K49010888-001-01-2:10.05	BRD-K49010888	BRD-K49010888	THP1	trt_cp	10 uM	24 h	3	546	0.77	0.66	1	1	1	1	0	-666	-666	-0.89	15.65	-2.04
KMS002_NOMO1_24H:I04	BRD-K49010888	BRD-K49010888	NOMO1	trt_cp	3.33 uM	24 h	3	533	0.77	0.65	1	1	1	1	0	-666	-666	-0.88	15.65	-2
CPC019_VCAP_24H:BRD-K03651937-001-01-8:10	BRD-K03651937	BRD-K03651937	VCAP	trt_cp	10 uM	24 h	5	222	0.42	0.31	1	1	1	1	0	-666	-666	-0.88	15.65	-2
CPC006_NCIH508_6H:BRD-A36275421-001-11-1:10	BRD-A36275421	BRD-A36275421	NCIH508	trt_cp	10 uM	6 h	2	291	0.58	0.42	1	1	1	1	0	-666	-666	-0.88	15.65	-2
REP.A013_MCF7_24H:M07	BRD-K43002771	SR-33805	MCF7	trt_cp	10 uM	24 h	3	481	0.71	0.59	1	1	1	1	0	Calcium channel blocker	-666	-0.88	15.65	-2.01
PAC043_U2OS_6H:BRD-K67716105-001-01-8:10.0718	BRD-K67716105	BRD-K67716105	U2OS	trt_cp	10 uM	6 h	3	138	0.44	0.25	1	1	1	1	0	-666	-666	-0.88	15.65	-2.01
GMB001_HL60_2H:BRD-A61304759:10	BRD-A61304759	tanespimycin	HL60	trt_cp	10 uM	2 h	5	832	0.87	0.86	0	0	1	1	0	-666	-666	-0.88	15.65	-2.01
OEB006_MCF7_96H:BRDN0000460471:-666	BRDN0000460471	BPHL	MCF7	trt_oe		96 h	5	275	0.23	0.25	0	0	1	1	0	-666	-666	-0.88	15.65	-2.01
REP.A021_MCF7_24H:O17	BRD-K86797399	SB-939	MCF7	trt_cp	0.125 uM	24 h	3	201	0.38	0.28	1	1	1	1	0	HDAC inhibitor	HDAC1|HDAC2|HDAC10|HDAC3|HDAC4|HDAC5|HDAC9	-0.88	15.65	-2.01
EMU001_BJAB_6H:D13	BRD-K70301465	ibrutinib	BJAB	trt_cp	10 uM	6 h	3	346	0.63	0.47	0	0	1	1	0	BTK inhibitor	BTK|BLK|BMX	-0.88	15.65	-2.01
CPC006_U937_6H:BRD-K69328504-001-01-7:10	BRD-K69328504	L-690488	U937	trt_cp	10 uM	6 h	2	244	0.17	0.21	1	1	1	1	0	Inositol monophosphatase inhibitor	IMPA1	-0.88	15.65	-2.01
CPC013_HEPG2_6H:BRD-K68191783-001-01-2:10	BRD-K68191783	ALW-II-38-3	HEPG2	trt_cp	10 uM	6 h	3	389	0.47	0.43	1	1	1	1	0	Ephrin inhibitor	DDR1	-0.88	15.65	-2.02
CPC019_VCAP_24H:BRD-K37043259-001-01-8:10	BRD-K37043259	BRD-K37043259	VCAP	trt_cp	10 uM	24 h	5	539	0.66	0.6	0	0	1	1	0	-666	-666	-0.88	15.65	-2.02
KDD010_HCC515_96H:TRCN0000217963:-666	TRCN0000217963	PI4K2B	HCC515	trt_sh		96 h	3	209	0.28	0.24	0	0	1	1	0	-666	-666	-0.88	15.65	-2.02
AICHI002_NALM6_24H:G07	BRD-K32972437	BRD-K32972437	NALM6	trt_cp	10 uM	24 h	3	443	0.65	0.54	1	1	1	1	0	-666	-666	-0.88	15.65	-2.02
XPR032_PC3.311B_96H:M23	BRDN0001485361	PHYH	PC3	trt_xpr	-666	96 h	3	97	0.14	0.12	0	0	1	1	0	-666	-666	-0.88	15.65	-2.02
LJP009_HUVEC_24H:O13	BRD-K60219430	serdemetan	HUVEC	trt_cp	10 uM	24 h	3	314	0.58	0.43	1	1	1	1	0	-666	-666	-0.87	15.65	-1.98
ERGK004_VCAP_120H:TRCN0000194682:-666	TRCN0000194682	RIOK2	VCAP	trt_sh		120 h	3	179	0.4	0.27	1	0	1	1	0	-666	-666	-0.87	15.65	-1.98
CPC019_VCAP_24H:BRD-K89451433-001-01-9:10	BRD-K89451433	BRD-K89451433	VCAP	trt_cp	10 uM	24 h	5	358	0.51	0.43	0	0	1	1	0	-666	-666	-0.87	15.65	-1.98
PAC048_U2OS_6H:BRD-K57607987-001-01-4:9.9492	BRD-K57607987	BRD-K57607987	U2OS	trt_cp	10 uM	6 h	3	58	0.06	0.06	1	0	1	1	0	-666	-666	-0.87	15.65	-1.98
DOS048_A549_24H:BRD-K88797027-001-01-8:5.05	BRD-K88797027	BRD-K88797027	A549	trt_cp	4 uM	24 h	3	125	0.12	0.12	0	0	1	1	0	-666	-666	-0.87	15.65	-1.98
TA.OE013_AALE_96H:BRDN0000560353:-666	BRDN0000560353	FBXW7	AALE	trt_oe		96 h	3	468	0.66	0.56	1	1	1	1	0	-666	-666	-0.87	15.65	-1.98
REP.B018_JURKAT_24H:I19	BRD-K64890080	BI-2536	JURKAT	trt_cp	2.22 uM	24 h	2	472	0.52	0.5	0	0	1	1	0	PLK inhibitor	PLK1|BRD4|PLK2|PLK3	-0.87	15.65	-1.98
DOSVAL006_HT29_24H:BRD-K63423329:20	BRD-K63423329	BRD-K63423329	HT29	trt_cp	20 uM	24 h	3	617	0.83	0.72	1	1	1	1	0	-666	-666	-0.87	15.65	-1.98
CPC019_VCAP_6H:BRD-K74486276-001-01-2:10	BRD-K74486276	BRD-K74486276	VCAP	trt_cp	10 uM	6 h	4	224	0.34	0.28	1	1	1	1	0	-666	-666	-0.87	15.65	-1.98
PAC011_U2OS_6H:BRD-K36523261-001-01-6:10.0162	BRD-K36523261	BRD-K36523261	U2OS	trt_cp	10 uM	6 h	3	260	0.18	0.22	1	0	1	1	0	-666	-666	-0.87	15.65	-1.98
KDC002_PC3_96H:F02	TRCN0000060250	AQP12A	PC3	trt_sh		96 h	3	232	0.51	0.35	1	0	1	1	0	-666	-666	-0.87	15.65	-1.98
CPC010_VCAP_24H:BRD-A61856038-001-05-3:10	BRD-A61856038	tremulacin	VCAP	trt_cp	10 uM	24 h	5	352	0.4	0.38	0	0	1	1	0	Lipoxygenase inhibitor	-666	-0.87	15.65	-1.98
CPC019_VCAP_24H:BRD-K10649245-001-01-0:10	BRD-K10649245	BRD-K10649245	VCAP	trt_cp	10 uM	24 h	5	307	0.44	0.37	0	0	1	1	0	-666	-666	-0.87	15.65	-1.98
PAC066_U2OS_6H:BRD-K07350528-001-05-9:10	BRD-K07350528	BRD-K07350528	U2OS	trt_cp	10 uM	6 h	3	263	0.3	0.28	1	0	1	1	0	-666	-666	-0.87	15.65	-1.98
ERG020_VCAP_24H:BRD-K23282736:10	BRD-K23282736	BRD-K23282736	VCAP	trt_cp	10 uM	24 h	3	549	0.71	0.63	1	1	1	1	0	-666	-666	-0.87	15.65	-1.98
CPC009_VCAP_24H:BRD-K14788918-019-01-0:10	BRD-K14788918	BRD-K14788918	VCAP	trt_cp	10 uM	24 h	4	426	0.56	0.49	0	0	1	1	0	-666	-666	-0.87	15.65	-1.98
DOSVAL005_MCF7_24H:BRD-K01404579:20	BRD-K01404579	BRD-K01404579	MCF7	trt_cp	20 uM	24 h	3	393	0.66	0.51	1	1	1	1	0	-666	-666	-0.87	15.65	-1.99
PAC044_U2OS_6H:BRD-K89386994-001-01-8:9.96565	BRD-K89386994	BRD-K89386994	U2OS	trt_cp	10 uM	6 h	3	455	0.58	0.52	1	1	1	1	0	-666	-666	-0.87	15.65	-1.99
CPC014_PC3_24H:BRD-U43867373-000-01-3:10	BRD-U43867373	BRD-U43867373	PC3	trt_cp	10 uM	24 h	5	260	0.34	0.3	1	1	1	1	0	-666	-666	-0.87	15.65	-1.99
LJP007_JURKAT_24H:A07	BRD-K64857848	XMD-885	JURKAT	trt_cp	10 uM	24 h	2	471	0.79	0.62	0	0	1	1	0	MAP kinase inhibitor	MAPK7|LRRK2	-0.87	15.65	-1.99
EMU001_BJAB_6H:N07	BRD-K77503770	PF-06465469	BJAB	trt_cp	10 uM	6 h	3	277	0.62	0.42	0	0	1	1	0	-666	-666	-0.87	15.65	-1.99
XPR018_U251MG.311_96H:C07	BRDN0001499560	IFNL3	U251MG	trt_xpr	-666	96 h	3	142	0.25	0.19	1	0	1	1	0	-666	-666	-0.87	15.65	-1.99
CGS001_PC3_96H:HIF1AN:2	CGS001-55662	HIF1AN	PC3	trt_sh.cgs	2 uL	96 h	3	92	0.17	0.13	1	0	1	1	0	-666	-666	-0.87	15.65	-1.99
PAC043_U2OS_6H:BRD-K32282076-001-01-8:10.0976	BRD-K32282076	BRD-K32282076	U2OS	trt_cp	10 uM	6 h	3	221	0.55	0.35	1	1	1	1	0	-666	-666	-0.87	15.65	-1.99
CPC008_HT29_6H:BRD-K68783079-019-01-1:10	BRD-K68783079	BRD-K68783079	HT29	trt_cp	10 uM	6 h	5	273	0.23	0.25	0	0	1	1	0	-666	-666	-0.87	15.65	-1.99
PAC044_U2OS_6H:BRD-K19677752-001-01-7:10.0343	BRD-K19677752	BRD-K19677752	U2OS	trt_cp	10 uM	6 h	3	490	0.63	0.56	1	1	1	1	0	-666	-666	-0.87	15.65	-1.99
KDD007_HA1E_96H:TRCN0000017697:-666	TRCN0000017697	MLXIP	HA1E	trt_sh		96 h	3	176	0.29	0.23	0	0	1	1	0	-666	-666	-0.87	15.65	-2
CPC020_VCAP_24H:BRD-K53308430-001-02-4:10	BRD-K53308430	SA-1017940	VCAP	trt_cp	10 uM	24 h	5	586	0.78	0.68	1	1	1	1	0	-666	-666	-0.87	15.65	-2
CPC012_MCF7_24H:BRD-A51777634-001-01-0:10	BRD-A51777634	VU-0418933-1	MCF7	trt_cp	10 uM	24 h	4	370	0.59	0.47	1	1	1	1	0	-666	-666	-0.87	15.65	-2
TA.OE012_SALE_96H:BRDN0000552414:-666	BRDN0000552414	MAX	SALE	trt_oe		96 h	3	248	0.31	0.28	1	0	1	1	0	-666	-666	-0.86	15.65	-1.96
CPC006_U937_6H:BRD-A79768653-001-02-1:10	BRD-A79768653	sirolimus	U937	trt_cp	10 uM	6 h	2	194	0.59	0.34	1	1	1	1	0	MTOR inhibitor	MTOR|FKBP1A|CCR5|FGF2	-0.86	15.65	-1.96
KDB005_A375_96H:TRCN0000010084:-666	TRCN0000010084	DDR1	A375	trt_sh		96 h	3	169	0.55	0.31	1	0	1	1	0	-666	-666	-0.86	15.65	-1.96
EMU001_NALM6_24H:K20	BRD-K08109215	I-BET-762	NALM6	trt_cp	2.5 uM	24 h	3	680	0.82	0.75	1	1	1	1	0	Bromodomain inhibitor	BRD2|BRD3|BRD4|APOA1	-0.86	15.65	-1.96
ERG015_VCAP_24H:BRD-K84959002-001-01-7:10.0879	BRD-K84959002	BRD-K84959002	VCAP	trt_cp	10 uM	24 h	3	422	0.69	0.55	1	1	1	1	0	-666	-666	-0.86	15.65	-1.96
REP.B005_HT29_24H:I19	BRD-K09951645	dabrafenib	HT29	trt_cp	2.22 uM	24 h	2	529	0.7	0.62	0	0	1	1	0	RAF inhibitor	BRAF|CYP2B6|CYP2C19|CYP2C8|CYP3A4|LIMK1|NEK11|RAF1|SIK1	-0.86	15.65	-1.96
DOS012_VCAP_24H:BRD-K53467073-001-01-2:5.34	BRD-K53467073	BRD-K53467073	VCAP	trt_cp	6.66 uM	24 h	3	220	0.36	0.28	1	1	1	1	0	-666	-666	-0.86	15.65	-1.96
LJP007_MDAMB231_24H:L13	BRD-K20526256	HG-14-10-04	MDAMB231	trt_cp	10 uM	24 h	2	414	0.7	0.54	1	1	1	1	0	-666	-666	-0.86	15.65	-1.96
CPC013_HEPG2_6H:BRD-K58547240-001-01-4:10	BRD-K58547240	BRD-K58547240	HEPG2	trt_cp	10 uM	6 h	3	343	0.33	0.34	1	1	1	1	0	-666	-666	-0.86	15.65	-1.96
CPC010_A375_6H:H15	BRD-K92317137	BRD-K92317137	A375	trt_cp	10 uM	6 h	3	594	0.61	0.61	1	1	1	1	0	-666	-666	-0.86	15.65	-1.96
XPR025_A549.311_96H:J03	BRDN0001498896	TANK	A549	trt_xpr	-666	96 h	3	242	0.36	0.3	1	1	1	1	0	-666	-666	-0.86	15.65	-1.96
CGS001_PC3_96H:ATF6:2	CGS001-22926	ATF6	PC3	trt_sh.cgs	2 uL	96 h	3	132	0.19	0.16	1	1	1	1	0	-666	-666	-0.86	15.65	-1.96
KDA007_HEPG2_96H:TRCN0000137706:-666	TRCN0000137706	CEP72	HEPG2	trt_sh		96 h	4	241	0.47	0.34	0	0	1	1	0	-666	-666	-0.86	15.65	-1.96
CGS001_HA1E_96H:KCNJ11:1.5	CGS001-3767	KCNJ11	HA1E	trt_sh.cgs	1.5 uL	96 h	3	55	0.15	0.09	1	0	1	1	0	-666	-666	-0.86	15.65	-1.96
KDD005_HT29_96H:TRCN0000073873:-666	TRCN0000073873	CPD	HT29	trt_sh		96 h	3	347	0.23	0.29	1	0	1	1	0	-666	-666	-0.86	15.65	-1.96
DOS012_VCAP_24H:BRD-K60019754-001-01-8:4.99	BRD-K60019754	BRD-K60019754	VCAP	trt_cp	4 uM	24 h	3	285	0.49	0.38	1	1	1	1	0	-666	-666	-0.86	15.65	-1.96
KDD005_PC3_96H:TRCN0000003918:-666	TRCN0000003918	PSMB5	PC3	trt_sh		96 h	3	383	0.61	0.49	1	0	1	1	0	-666	-666	-0.86	15.65	-1.96
PCL001_HT29_24H:BRD-K59023263:3.33	BRD-K59023263	BRD-K59023263	HT29	trt_cp	3.33 uM	24 h	3	646	0.81	0.73	1	1	1	1	0	-666	-666	-0.86	15.65	-1.96
LJP008_THP1_24H:C01	BRD-K36740062	GSK-1070916	THP1	trt_cp	10 uM	24 h	3	653	0.78	0.72	1	1	1	1	0	Aurora kinase inhibitor	AURKB|AURKC|AURKA|CYP2D6|CYP3A4	-0.86	15.65	-1.96
PCL001_HT29_24H:BRD-K45962729:10	BRD-K45962729	BRD-K45962729	HT29	trt_cp	10 uM	24 h	3	636	0.75	0.7	1	1	1	1	0	-666	-666	-0.86	15.65	-1.96
CPC019_VCAP_24H:BRD-K85818861-001-01-4:10	BRD-K85818861	BRD-K85818861	VCAP	trt_cp	10 uM	24 h	5	377	0.53	0.45	0	0	1	1	0	-666	-666	-0.86	15.65	-1.96
KDA004_HEPG2_96H:TRCN0000034947:-666	TRCN0000034947	NAT1	HEPG2	trt_sh		96 h	3	154	0.45	0.27	1	0	1	1	0	-666	-666	-0.86	15.65	-1.96
REP.A016_JURKAT_24H:O11	BRD-K53417444	OTS-167	JURKAT	trt_cp	0.125 uM	24 h	2	452	0.52	0.49	1	1	1	1	0	Maternal embryonic leucine zipper kinase inhibitor	MELK	-0.86	15.65	-1.96
CGS001_VCAP_120H:PPP1R14B:5	CGS001-26472	PPP1R14B	VCAP	trt_sh.cgs	5 uL	120 h	3	194	0.2	0.2	1	1	1	1	0	-666	-666	-0.86	15.65	-1.96
CPC014_MCF7_6H:H01	BRD-K13927029	retinol	MCF7	trt_cp	10 uM	6 h	5	341	0.43	0.39	0	0	1	1	0	-666	-666	-0.86	15.65	-1.96
PAC043_U2OS_6H:BRD-K57346660-001-01-3:9.91685	BRD-K57346660	BRD-K57346660	U2OS	trt_cp	10 uM	6 h	3	276	0.55	0.39	1	1	1	1	0	-666	-666	-0.86	15.65	-1.96
CPC006_U937_6H:BRD-K61033289-001-01-2:10	BRD-K61033289	BRD-K61033289	U937	trt_cp	10 uM	6 h	2	223	0.59	0.37	1	1	1	1	0	PPAR receptor agonist	PPARG	-0.86	15.65	-1.96
ERG014_PC3_6H:BRD-K78496556-001-01-8:10.0279	BRD-K78496556	BRD-K78496556	PC3	trt_cp	10 uM	6 h	2	294	0.21	0.25	1	1	1	1	0	-666	-666	-0.86	15.65	-1.96
AML001_HL60_6H:BRD-K71879491:10	BRD-K71879491	tretinoin	HL60	trt_cp	10 uM	6 h	6	428	0.54	0.49	1	1	1	1	0	Retinoid receptor agonist|Retinoid receptor ligand	RARG|RORB|RARA|RARB|ALDH1A1|ALDH1A2|GPRC5A|NR0B1|NR2C2|PPARD|RARRES1|RORC|RXRB|RXRG	-0.86	15.65	-1.97
CGS001_HT29_96H:RFWD2:1	CGS001-64326	RFWD2	HT29	trt_sh.cgs	1 uL	96 h	3	162	0.1	0.13	1	0	1	1	0	-666	-666	-0.86	15.65	-1.97
PBIOA017_HT29_24H:N01	BRD-K16478699	PLX-4720	HT29	trt_cp	10 uM	24 h	3	651	0.81	0.73	0	0	1	1	0	RAF inhibitor	BRAF|KDR	-0.86	15.65	-1.97
CPC017_HT29_6H:BRD-K62221994-001-01-8:10	BRD-K62221994	T-98475	HT29	trt_cp	10 uM	6 h	5	265	0.29	0.28	0	0	1	1	0	Gonadotropin receptor antagonist	GNRHR	-0.86	15.65	-1.97
AICHI001_OCILY10_24H:D19	BRD-K16761703	sotrastaurin	OCILY10	trt_cp	10 uM	24 h	2	396	0.75	0.55	0	0	1	1	0	PKC inhibitor	PRKCA|PRKCB|PRKCQ|PRKCD|PRKCE|PRKCH	-0.86	15.65	-1.97
CPC006_U937_6H:BRD-K68143200-001-05-9:10	BRD-K68143200	NSC-95397	U937	trt_cp	10 uM	6 h	2	308	0.58	0.43	1	1	1	1	0	CDC inhibitor	CASP3|CDC25A|CDC25B	-0.86	15.65	-1.97
LJP008_THP1_24H:H15	BRD-K77908580	entinostat	THP1	trt_cp	1.11 uM	24 h	2	590	0.87	0.72	1	1	1	1	0	HDAC inhibitor	HDAC1|HDAC2|HDAC3|HDAC9	-0.86	15.65	-1.97
CPC008_MCF7_24H:BRD-K74710236-001-04-8:10	BRD-K74710236	VU-0410183-2	MCF7	trt_cp	10 uM	24 h	2	412	0.7	0.54	1	1	1	1	0	-666	-666	-0.86	15.65	-1.97
CGS001_A549_96H:ASRGL1:1	CGS001-80150	ASRGL1	A549	trt_sh.cgs	1 uL	96 h	3	50	0.09	0.07	1	0	1	1	0	-666	-666	-0.86	15.65	-1.97
OEB003_HA1E_96H:BRDN0000406030:-666	BRDN0000406030	VKORC1	HA1E	trt_oe		96 h	4	132	0.21	0.17	1	0	1	1	0	-666	-666	-0.86	15.65	-1.97
CPC012_HCC515_6H:BRD-K99532291-001-03-1:10	BRD-K99532291	SPB02303	HCC515	trt_cp	10 uM	6 h	3	221	0.26	0.24	1	1	1	1	0	-666	-666	-0.86	15.65	-1.97
REP.B017_THP1_24H:I10	BRD-K64538373	Ro-4987655	THP1	trt_cp	0.08 uM	24 h	2	411	0.69	0.54	1	1	1	1	0	MEK inhibitor	MAP2K1	-0.86	15.65	-1.97
KDA007_A549_96H:TRCN0000338272:-666	TRCN0000338272	RYK	A549	trt_sh		96 h	3	358	0.68	0.5	1	0	1	1	0	-666	-666	-0.86	15.65	-1.97
KDC004_A549_96H:TRCN0000046900:-666	TRCN0000046900	ASRGL1	A549	trt_sh		96 h	5	241	0.57	0.37	0	0	1	1	0	-666	-666	-0.86	15.65	-1.97
CPC019_VCAP_24H:BRD-K57678861-001-01-6:10	BRD-K57678861	BRD-K57678861	VCAP	trt_cp	10 uM	24 h	5	358	0.53	0.44	0	0	1	1	0	-666	-666	-0.86	15.65	-1.97
CPC012_PC3_24H:BRD-K08307026-001-01-4:10	BRD-K08307026	BRD-K08307026	PC3	trt_cp	10 uM	24 h	5	657	0.67	0.67	0	0	1	1	0	-666	-666	-0.86	15.65	-1.97
KDC002_HEPG2_96H:TRCN0000046159:-666	TRCN0000046159	GPX7	HEPG2	trt_sh		96 h	2	191	0.53	0.32	0	0	1	1	0	-666	-666	-0.86	15.65	-1.97
ERG015_VCAP_24H:BRD-K42576592-001-01-6:10.0175	BRD-K42576592	BRD-K42576592	VCAP	trt_cp	10 uM	24 h	3	340	0.65	0.48	1	1	1	1	0	-666	-666	-0.86	15.65	-1.98
DOS059_A549_24H:BRD-K28000085-001-01-9:5	BRD-K28000085	BRD-K28000085	A549	trt_cp	4 uM	24 h	2	72	0.02	0.04	0	0	1	1	0	-666	-666	-0.86	15.65	-1.98
CPC006_HT29_6H:A24	BRD-K04887706	BRD-K04887706	HT29	trt_cp	10 uM	6 h	5	515	0.54	0.53	1	1	1	1	0	AKT inhibitor	-666	-0.86	15.65	-1.98
CPC020_VCAP_24H:BRD-K02562327-001-01-6:10	BRD-K02562327	BRD-K02562327	VCAP	trt_cp	10 uM	24 h	5	553	0.64	0.6	1	1	1	1	0	-666	-666	-0.86	15.65	-1.98
CPC014_VCAP_24H:BRD-K16331660-001-01-5:10	BRD-K16331660	BRD-K16331660	VCAP	trt_cp	10 uM	24 h	5	217	0.38	0.29	0	0	1	1	0	-666	-666	-0.85	15.65	-1.93
PAC043_U2OS_6H:BRD-K75649446-001-01-9:10.2222	BRD-K75649446	BRD-K75649446	U2OS	trt_cp	10 uM	6 h	3	200	0.41	0.29	1	1	1	1	0	-666	-666	-0.85	15.65	-1.93
KDA008_A549_96H:TRCN0000005738:-666	TRCN0000005738	IL18RAP	A549	trt_sh		96 h	3	275	0.71	0.45	1	0	1	1	0	-666	-666	-0.85	15.65	-1.93
CPC012_VCAP_24H:BRD-K56196992-001-01-2:10	BRD-K56196992	BRD-K56196992	VCAP	trt_cp	10 uM	24 h	2	376	0.66	0.5	0	0	1	1	0	-666	-666	-0.85	15.65	-1.93
EMU001_THP1_6H:E01	BRD-A82772293	mepazine	THP1	trt_cp	10 uM	6 h	3	320	0.53	0.42	0	0	1	1	0	Mucus protecting agent	MALT1	-0.85	15.65	-1.93
PAC038_U2OS_6H:BRD-A75409952-001-02-4:20	BRD-A75409952	wortmannin	U2OS	trt_cp	20 uM	6 h	3	248	0.5	0.36	0	0	1	1	0	-666	-666	-0.85	15.65	-1.93
ERGK018_VCAP_168H:TRCN0000007124:-666	TRCN0000007124	SCYL1	VCAP	trt_sh		168 h	2	165	0.57	0.31	0	0	1	1	0	-666	-666	-0.85	15.65	-1.93
XPR033_BICR6.311_96H:C07	BRDN0001487386	HPD	BICR6	trt_xpr	-666	96 h	3	153	0.27	0.21	1	0	1	1	0	-666	-666	-0.85	15.65	-1.93
AML001_HL60_6H:BRD-K19706299:1.11111	BRD-K19706299	MRE-269	HL60	trt_cp	1.11 uM	6 h	6	627	0.75	0.69	1	1	1	1	0	Prostanoid receptor agonist	PTGIR	-0.85	15.65	-1.93
KDD002_PC3_96H:TRCN0000049148:-666	TRCN0000049148	GPI	PC3	trt_sh		96 h	3	315	0.44	0.38	1	0	1	1	0	-666	-666	-0.85	15.65	-1.93
PAC005_U2OS_6H:BRD-A83326220-001-02-6:10	BRD-A83326220	brazilin	U2OS	trt_cp	10 uM	6 h	2	41	0.29	0.11	1	1	1	1	0	Nitric oxide production inhibitor	-666	-0.85	15.65	-1.93
DOS004_VCAP_24H:BRD-K95688283-001-01-9:5.01	BRD-K95688283	BRD-K95688283	VCAP	trt_cp	4 uM	24 h	3	185	0.4	0.28	1	1	1	1	0	-666	-666	-0.85	15.65	-1.93
PAC021_U2OS_6H:BRD-K50140257-001-02-4:10.0419	BRD-K50140257	BRD-K50140257	U2OS	trt_cp	10 uM	6 h	3	85	0.19	0.13	0	0	1	1	0	-666	-666	-0.85	15.65	-1.93
KDB008_PC3_144H:TRCN0000107438:-666	TRCN0000107438	ZBTB24	PC3	trt_sh		144 h	3	267	0.42	0.34	1	0	1	1	0	-666	-666	-0.85	15.65	-1.94
CGS001_PC3_144H:PLXNA2:2	CGS001-5362	PLXNA2	PC3	trt_sh.cgs	2 uL	144 h	3	77	0.19	0.12	1	1	1	1	0	-666	-666	-0.85	15.65	-1.94
PAC064_U2OS_6H:BRD-K57778236-003-05-9:10	BRD-K57778236	BRD-K57778236	U2OS	trt_cp	10 uM	6 h	3	219	0.44	0.31	1	1	1	1	0	-666	-666	-0.85	15.65	-1.94
REP.A019_THP1_24H:M22	BRD-K49865102	PD-0325901	THP1	trt_cp	0.37 uM	24 h	2	574	0.66	0.62	0	0	1	1	0	MEK inhibitor|MAP kinase inhibitor|Protein kinase inhibitor	MAP2K1|MAP2K2	-0.85	15.65	-1.94
DOS039_A375_24H:BRD-K09526594-001-01-0:5.08	BRD-K09526594	BRD-K09526594	A375	trt_cp	4 uM	24 h	2	245	0.27	0.26	0	0	1	1	0	-666	-666	-0.85	15.65	-1.94
CPC012_PC3_24H:BRD-K74710236-001-02-2:10	BRD-K74710236	VU-0410183-2	PC3	trt_cp	10 uM	24 h	5	587	0.7	0.65	0	0	1	1	0	-666	-666	-0.85	15.65	-1.94
CPC015_MCF7_24H:BRD-A06352418-001-15-0:10	BRD-A06352418	terfenadine	MCF7	trt_cp	10 uM	24 h	4	592	0.62	0.61	1	1	1	1	0	Histamine receptor antagonist	HRH1|KCNH2|CHRM1|CHRM2|CHRM3|CHRM4|CHRM5|KCNH1	-0.85	15.65	-1.94
KDC009_A549_96H:TRCN0000013745:-666	TRCN0000013745	CTBP2	A549	trt_sh		96 h	3	148	0.35	0.23	0	0	1	1	0	-666	-666	-0.85	15.65	-1.94
OEB006_MCF7_96H:BRDN0000411034:-666	BRDN0000411034	SRP14	MCF7	trt_oe		96 h	5	185	0.12	0.15	1	0	1	1	0	-666	-666	-0.85	15.65	-1.94
CPC013_VCAP_24H:BRD-K28115298-001-02-6:10	BRD-K28115298	BRD-K28115298	VCAP	trt_cp	10 uM	24 h	4	327	0.54	0.42	0	0	1	1	0	-666	-666	-0.85	15.65	-1.94
ERGK010_VCAP_120H:TRCN0000022357:-666	TRCN0000022357	PRKACG	VCAP	trt_sh		120 h	3	227	0.43	0.32	1	0	1	1	0	-666	-666	-0.85	15.65	-1.94
ERG014_PC3_24H:BRD-K04309313-001-01-6:10.0666	BRD-K04309313	BRD-K04309313	PC3	trt_cp	10 uM	24 h	3	341	0.45	0.4	1	1	1	1	0	-666	-666	-0.85	15.65	-1.94
CPC017_PHH_24H:BRD-A58269583-001-02-0:10	BRD-A58269583	deoxyandirobin	PHH	trt_cp	10 uM	24 h	3	229	0.17	0.2	0	0	1	1	0	-666	-666	-0.85	15.65	-1.94
CGS001_VCAP_120H:CYB5R3:5	CGS001-1727	CYB5R3	VCAP	trt_sh.cgs	5 uL	120 h	3	48	0.14	0.08	1	0	1	1	0	-666	-666	-0.85	15.65	-1.94
CPC017_HT29_6H:BRD-A96820077-008-02-2:10	BRD-A96820077	ungerine	HT29	trt_cp	10 uM	6 h	5	144	0.18	0.16	0	0	1	1	0	-666	-666	-0.85	15.65	-1.94
CPC008_VCAP_24H:BRD-K69097969-001-03-2:10	BRD-K69097969	VU-0418939-2	VCAP	trt_cp	10 uM	24 h	4	448	0.61	0.53	0	0	1	1	0	-666	-666	-0.85	15.65	-1.94
EMU001_OCILY10_24H:H13	BRD-K94199083	BRD-K94199083	OCILY10	trt_cp	10 uM	24 h	3	483	0.61	0.55	1	1	1	1	0	-666	-666	-0.85	15.65	-1.94
REP.A025_THP1_24H:I07	BRD-K74717603	etravirine	THP1	trt_cp	10 uM	24 h	3	294	0.55	0.41	1	1	1	1	0	Non-nucleoside reverse transcriptase inhibitor	CYP2C19|CYP3A4|CYP2C9	-0.85	15.65	-1.94
PAC044_U2OS_6H:BRD-K49290616-001-01-9:10.0645	BRD-K49290616	BRD-K49290616	U2OS	trt_cp	10 uM	6 h	3	228	0.44	0.32	1	0	1	1	0	-666	-666	-0.85	15.65	-1.94
REP.A017_HT29_24H:I11	BRD-K64538373	Ro-4987655	HT29	trt_cp	0.125 uM	24 h	3	660	0.83	0.75	1	1	1	1	0	MEK inhibitor	MAP2K1	-0.85	15.65	-1.94
KDA007_MCF7_96H:C20	TRCN0000338378	CCND3	MCF7	trt_sh		96 h	3	204	0.47	0.31	1	0	1	1	0	-666	-666	-0.85	15.65	-1.94
CPC008_MCF7_24H:BRD-K69097969-001-03-2:10	BRD-K69097969	VU-0418939-2	MCF7	trt_cp	10 uM	24 h	2	529	0.75	0.64	0	0	1	1	0	-666	-666	-0.85	15.65	-1.94
CPC008_MCF7_24H:BRD-K76907295-001-03-8:10	BRD-K76907295	VU-0418947-2	MCF7	trt_cp	10 uM	24 h	2	529	0.7	0.62	0	0	1	1	0	HIF modulator	-666	-0.85	15.65	-1.94
CPC014_VCAP_24H:BRD-K07265709-003-01-5:10	BRD-K07265709	razoxane	VCAP	trt_cp	10 uM	24 h	5	310	0.46	0.38	0	0	1	1	0	Chelating agent|Topoisomerase inhibitor	TOP2A|TOP2B	-0.85	15.65	-1.94
TAK001_PC3_96H:TRCN0000008027:-666	TRCN0000008027	MYD88	PC3	trt_sh		96 h	2	212	0.29	0.25	1	0	1	1	0	-666	-666	-0.85	15.65	-1.94
KDA009_HEPG2_96H:TRCN0000001716:-666	TRCN0000001716	MOK	HEPG2	trt_sh		96 h	3	202	0.44	0.3	0	0	1	1	0	-666	-666	-0.85	15.65	-1.94
CPC011_VCAP_24H:BRD-K08547377-311-11-2:10	BRD-K08547377	irinotecan	VCAP	trt_cp	10 uM	24 h	5	446	0.62	0.53	1	1	1	1	0	Topoisomerase inhibitor	TOP1|CYP3A5|TOP1MT	-0.85	15.65	-1.94
REP.A012_THP1_24H:L01	BRD-K02389548	RG-2833	THP1	trt_cp	10 uM	24 h	3	658	0.82	0.74	1	1	1	1	0	HDAC inhibitor	HDAC1|HDAC3	-0.85	15.65	-1.94
EMU001_BJAB_6H:J07	BRD-K44844162	taselisib	BJAB	trt_cp	10 uM	6 h	3	440	0.61	0.52	0	0	1	1	0	PI3K inhibitor	PIK3CA|PIK3CB|PIK3CD|PIK3CG	-0.85	15.65	-1.94
AICHI002_BJAB_24H:F01	BRD-K01436366	XMD-1150	BJAB	trt_cp	10 uM	24 h	3	465	0.73	0.59	1	1	1	1	0	LRRK inhibitor	LRRK2	-0.85	15.65	-1.94
KDC004_PC3_96H:TRCN0000199321:-666	TRCN0000199321	PFKL	PC3	trt_sh		96 h	3	365	0.75	0.53	1	0	1	1	0	-666	-666	-0.85	15.65	-1.94
PAC058_U2OS_6H:BRD-K63164430-001-01-1:10.0163	BRD-K63164430	BRD-K63164430	U2OS	trt_cp	10 uM	6 h	3	309	0.47	0.39	1	1	1	1	0	-666	-666	-0.85	15.65	-1.94
PAC044_U2OS_6H:BRD-K13860832-001-01-9:10.1204	BRD-K13860832	BRD-K13860832	U2OS	trt_cp	10 uM	6 h	3	80	0.23	0.14	1	0	1	1	0	-666	-666	-0.85	15.65	-1.94
CPC004_VCAP_6H:BRD-K35960502-001-10-1:10	BRD-K35960502	niclosamide	VCAP	trt_cp	10 uM	6 h	4	333	0.5	0.41	1	1	1	1	0	DNA inhibitor|STAT inhibitor	STAT3	-0.85	15.65	-1.94
EMU001_SKMEL5_24H:N02	BRD-K18787491	U-0126	SKMEL5	trt_cp	2.5 uM	24 h	3	452	0.59	0.52	1	1	1	1	0	MEK inhibitor	MAP2K1|MAP2K2|JAK2|AKT1|CHEK1|GSK3B|LCK|MAP2K7|MAPK1|MAPK11|MAPK12|MAPK14|MAPK8|PRKCA|RAF1|ROCK1|RPS6KB1|SGK1	-0.85	15.65	-1.94
XPR018_U251MG.311_96H:I04	BRDN0001584546	IL1RL2	U251MG	trt_xpr	-666	96 h	3	123	0.23	0.17	1	0	1	1	0	-666	-666	-0.85	15.65	-1.94
TA.OE007_HA1E_96H:BRDN0000465048:-666	BRDN0000465048	PASD1	HA1E	trt_oe		96 h	3	329	0.6	0.45	1	1	1	1	0	-666	-666	-0.85	15.65	-1.94
CPC018_ASC_24H:BRD-A14798026-001-01-8:10	BRD-A14798026	mestranol	ASC	trt_cp	10 uM	24 h	3	243	0.08	0.14	1	0	1	1	0	Estrogen receptor agonist	ESR1	-0.85	15.65	-1.95
CPC006_VCAP_24H:BRD-K53903639-001-01-3:80	BRD-K53903639	CHEMBL-1222381	VCAP	trt_cp	80 uM	24 h	5	506	0.63	0.57	0	0	1	1	0	Neural stem cell inducer	-666	-0.85	15.65	-1.95
KDA004_A375_96H:TRCN0000022071:-666	TRCN0000022071	IRF9	A375	trt_sh		96 h	2	272	0.51	0.38	1	0	1	1	0	-666	-666	-0.85	15.65	-1.95
CPC017_HT29_6H:BRD-K82823804-001-01-7:10	BRD-K82823804	PD-407824	HT29	trt_cp	10 uM	6 h	5	468	0.35	0.41	0	0	1	1	0	PKC inhibitor	WEE1	-0.85	15.65	-1.95
ERG014_VCAP_24H:F15	BRD-K09613355	BRD-K09613355	VCAP	trt_cp	10 uM	24 h	2	325	0.55	0.43	1	1	1	1	0	-666	-666	-0.85	15.65	-1.95
EMU001_NALM6_24H:B07	BRD-K54606188	BRD-K54606188	NALM6	trt_cp	10 uM	24 h	3	717	0.87	0.8	1	1	1	1	0	Bromodomain inhibitor	-666	-0.85	15.65	-1.95
XPR009_MCF7.311_96H:G04	BRDN0001487188	ADORA3	MCF7	trt_xpr	-666	96 h	3	134	0.27	0.19	1	1	1	1	0	-666	-666	-0.85	15.65	-1.95
PAC011_U2OS_6H:BRD-K64593260-001-01-5:10.0434	BRD-K64593260	BRD-K64593260	U2OS	trt_cp	10 uM	6 h	3	325	0.26	0.29	1	0	1	1	0	-666	-666	-0.85	15.65	-1.95
PAC044_U2OS_6H:BRD-K34404012-001-01-3:10.1029	BRD-K34404012	BRD-K34404012	U2OS	trt_cp	10 uM	6 h	3	530	0.61	0.57	1	0	1	1	0	-666	-666	-0.85	15.65	-1.95
LJP008_THP1_24H:I11	BRD-K16485616	mocetinostat	THP1	trt_cp	0.12 uM	24 h	3	610	0.83	0.72	1	1	1	1	0	HDAC inhibitor	HDAC1|HDAC2|HDAC3|HDAC11	-0.85	15.65	-1.95
CPC019_VCAP_24H:BRD-K55116708-001-01-6:10	BRD-K55116708	BRD-K55116708	VCAP	trt_cp	10 uM	24 h	4	500	0.61	0.56	0	0	1	1	0	-666	-666	-0.85	15.65	-1.95
KDC004_A549_96H:A17	TRCN0000038459	ATP6AP1	A549	trt_sh		96 h	3	152	0.57	0.3	0	0	1	1	0	-666	-666	-0.85	15.65	-1.95
MOAR002_PC3_24H:N16	BRD-K05444225	E-7449	PC3	trt_cp	10 uM	24 h	3	277	0.45	0.36	1	1	1	1	0	PARP inhibitor	PARP1|PARP2|TNKS|TNKS2	-0.85	15.65	-1.95
PAC043_U2OS_6H:BRD-K16852474-001-01-6:10.2663	BRD-K16852474	BRD-K16852474	U2OS	trt_cp	10 uM	6 h	3	163	0.38	0.25	1	0	1	1	0	-666	-666	-0.85	15.65	-1.95
PAC044_U2OS_6H:BRD-K24199200-001-01-3:10.0696	BRD-K24199200	BRD-K24199200	U2OS	trt_cp	10 uM	6 h	3	633	0.66	0.65	1	1	1	1	0	-666	-666	-0.85	15.65	-1.95
CGS001_PC3_144H:LIPA:2	CGS001-3988	LIPA	PC3	trt_sh.cgs	2 uL	144 h	3	95	0.26	0.16	1	1	1	1	0	-666	-666	-0.85	15.65	-1.95
CGS001_PC3_96H:AQP12A:2	CGS001-375318	AQP12A	PC3	trt_sh.cgs	2 uL	96 h	3	81	0.44	0.19	1	0	1	1	0	-666	-666	-0.85	15.65	-1.95
PAC044_U2OS_6H:BRD-K64864583-001-01-0:10.0774	BRD-K64864583	BRD-K64864583	U2OS	trt_cp	10 uM	6 h	2	679	0.77	0.73	1	1	1	1	0	-666	-666	-0.85	15.65	-1.95
CPC006_HT29_24H:BRD-K03618428-001-01-3:22.2	BRD-K03618428	PP-110	HT29	trt_cp	20 uM	24 h	4	693	0.85	0.78	1	1	1	1	0	-666	-666	-0.85	15.65	-1.95
KDD001_A549_96H:TRCN0000045534:-666	TRCN0000045534	PTGS2	A549	trt_sh		96 h	3	112	0.45	0.23	0	0	1	1	0	-666	-666	-0.85	15.65	-1.95
LJP005_HCC515_24H:G21	BRD-K37687095	AZD-8330	HCC515	trt_cp	1.11 uM	24 h	3	460	0.71	0.58	1	1	1	1	0	MEK inhibitor	-666	-0.85	15.65	-1.95
CPC019_VCAP_24H:BRD-K43226598-001-01-1:10	BRD-K43226598	BRD-K43226598	VCAP	trt_cp	10 uM	24 h	5	294	0.45	0.37	1	1	1	1	0	-666	-666	-0.85	15.65	-1.95
CGS001_HEPG2_96H:AKR1A1:1.5	CGS001-10327	AKR1A1	HEPG2	trt_sh.cgs	1.5 uL	96 h	3	195	0.38	0.27	1	1	1	1	0	-666	-666	-0.85	15.65	-1.95
CPC014_A549_24H:BRD-K39944607-001-03-0:10	BRD-K39944607	ochratoxin-a	A549	trt_cp	10 uM	24 h	3	192	0.5	0.31	0	0	1	1	0	Phenylalanyl tRNA synthetase inhibitor	-666	-0.85	15.65	-1.95
XPR021_U251MG.311_96H:O21	BRDN0000986626	MYC	U251MG	trt_xpr	-666	96 h	3	437	0.66	0.54	1	1	1	1	0	-666	-666	-0.85	15.65	-1.95
KDD008_A549_96H:TRCN0000195645:-666	TRCN0000195645	PI4KAP2	A549	trt_sh		96 h	3	322	0.59	0.44	0	0	1	1	0	-666	-666	-0.85	15.65	-1.95
DOS058_PC3_24H:BRD-K67857349-019-01-8:5	BRD-K67857349	BRD-K67857349	PC3	trt_cp	4 uM	24 h	2	154	0.08	0.11	0	0	1	1	0	-666	-666	-0.85	15.65	-1.95
XPR008_PC3.311B_96H:J14	BRDN0001482030	MLNR	PC3	trt_xpr	-666	96 h	3	78	0.09	0.08	1	0	1	1	0	-666	-666	-0.85	15.65	-1.95
REP.A021_THP1_24H:E13	BRD-K82244583	MEK-162	THP1	trt_cp	10 uM	24 h	3	590	0.63	0.62	0	0	1	1	0	MEK inhibitor	MAP2K1|MAP2K2|IL1R2|IL6R|TNFRSF1A	-0.85	15.65	-1.95
KDA004_HA1E_96H:TRCN0000051136:-666	TRCN0000051136	GLS	HA1E	trt_sh		96 h	3	103	0.51	0.23	0	0	1	1	0	-666	-666	-0.85	15.65	-1.95
CPC018_MCF7_24H:BRD-A64290322-001-01-6:10	BRD-A64290322	cyclosporin-a	MCF7	trt_cp	10 uM	24 h	3	571	0.64	0.61	1	1	1	1	0	-666	-666	-0.85	15.65	-1.95
AICHI002_BJAB_24H:A20	BRD-K12502280	TG-101348	BJAB	trt_cp	2.5 uM	24 h	3	392	0.72	0.54	1	0	1	1	0	JAK inhibitor|FLT3 inhibitor	JAK2|FLT3|RET|BRD4|JAK1|JAK3|TYK2	-0.85	15.65	-1.95
PAC043_U2OS_6H:BRD-K17722419-001-01-8:10.4611	BRD-K17722419	BRD-K17722419	U2OS	trt_cp	10 uM	6 h	2	676	0.78	0.73	1	1	1	1	0	-666	-666	-0.85	15.65	-1.95
XPR017_U251MG.311_96H:M07	BRDN0001493956	GRB2	U251MG	trt_xpr	-666	96 h	3	158	0.35	0.24	1	1	1	1	0	-666	-666	-0.85	15.65	-1.95
PAC044_U2OS_6H:BRD-K45711268-001-01-9:10.0345	BRD-K45711268	BRD-K45711268	U2OS	trt_cp	10 uM	6 h	3	571	0.69	0.63	1	1	1	1	0	-666	-666	-0.85	15.65	-1.95
LJP009_HT29_24H:B19	BRD-U70626184	BI-2536	HT29	trt_cp	10 uM	24 h	2	343	0.63	0.47	1	1	1	1	0	-666	-666	-0.85	15.65	-1.95
XPR018_HT29.311_96H:C23	BRDN0001494761	IGLL1	HT29	trt_xpr	-666	96 h	3	237	0.4	0.31	1	1	1	1	0	-666	-666	-0.85	15.65	-1.95
PAC065_U2OS_6H:BRD-A52475911-001-05-5:10	BRD-A52475911	BRD-A52475911	U2OS	trt_cp	10 uM	6 h	2	88	0.16	0.12	0	0	1	1	0	-666	-666	-0.85	15.65	-1.95
KDA002_HEPG2_96H:TRCN0000005099:-666	TRCN0000005099	NR2F2	HEPG2	trt_sh		96 h	3	209	0.48	0.32	1	0	1	1	0	-666	-666	-0.84	15.65	-1.91
CGS001_SW480_96H:CTNNB1:-666	CGS001-1499	CTNNB1	SW480	trt_sh.cgs		96 h	2	66	0.31	0.14	1	0	1	1	0	-666	-666	-0.84	15.65	-1.91
REP.B021_HT29_24H:E13	BRD-K82244583	MEK-162	HT29	trt_cp	2.22 uM	24 h	2	659	0.85	0.76	1	1	1	1	0	MEK inhibitor	MAP2K1|MAP2K2|IL1R2|IL6R|TNFRSF1A	-0.84	15.65	-1.91
XPR009_U251MG.311_96H:K24	BRDN0001487815	CA14	U251MG	trt_xpr	-666	96 h	3	358	0.53	0.44	1	1	1	1	0	-666	-666	-0.84	15.65	-1.91
DOSVAL001_MCF7_24H:BRD-K44252324:10	BRD-K44252324	BRD-K44252324	MCF7	trt_cp	10 uM	24 h	3	317	0.58	0.43	1	1	1	1	0	-666	-666	-0.84	15.65	-1.91
PAC004_U2OS_6H:BRD-K07079548-001-01-9:10	BRD-K07079548	BRD-K07079548	U2OS	trt_cp	10 uM	6 h	2	93	0.32	0.17	0	0	1	1	0	-666	-666	-0.84	15.65	-1.91
ERGK004_VCAP_120H:TRCN0000194685:-666	TRCN0000194685	CAMK2A	VCAP	trt_sh		120 h	3	427	0.66	0.54	1	0	1	1	0	-666	-666	-0.84	15.65	-1.91
XPR016_MCF7.311_96H:C08	BRDN0001057735	EED	MCF7	trt_xpr	-666	96 h	3	100	0.17	0.13	1	0	1	1	0	-666	-666	-0.84	15.65	-1.91
KDC009_HT29_96H:TRCN0000008868:-666	TRCN0000008868	GPR26	HT29	trt_sh		96 h	2	363	0.37	0.37	0	0	1	1	0	-666	-666	-0.84	15.65	-1.91
CPC003_PC3_24H:BRD-K09416995-001-21-7:10	BRD-K09416995	lovastatin	PC3	trt_cp	10 uM	24 h	5	519	0.6	0.56	0	0	1	1	0	HMGCR inhibitor	HMGCR|CYP3A5|HDAC2|ITGAL|NR1I2	-0.84	15.65	-1.91
KDA007_PC3_144H:TRCN0000300399:-666	TRCN0000300399	TFRC	PC3	trt_sh		144 h	3	128	0.51	0.26	1	0	1	1	0	-666	-666	-0.84	15.65	-1.91
LJP005_HT29_24H:K19	BRD-A18328003	GDC-0980	HT29	trt_cp	10 uM	24 h	3	510	0.77	0.63	1	1	1	1	0	-666	-666	-0.84	15.65	-1.91
KDD007_HT29_96H:TRCN0000073679:-666	TRCN0000073679	WFDC2	HT29	trt_sh		96 h	2	199	0.54	0.33	1	0	1	1	0	-666	-666	-0.84	15.65	-1.91
AICHI001_THP1_24H:F19	BRD-K13646352	midostaurin	THP1	trt_cp	10 uM	24 h	3	542	0.65	0.6	1	1	1	1	0	FLT3 inhibitor|KIT inhibitor|PKC inhibitor	FLT3|KIT|CCNB1|FLT1|KDR|PDGFRB|PRKCA|VEGFA|PRKCG	-0.84	15.65	-1.91
CPC010_VCAP_24H:BRD-A89049230-001-03-4:10	BRD-A89049230	BRD-A89049230	VCAP	trt_cp	10 uM	24 h	5	337	0.19	0.26	0	0	1	1	0	-666	-666	-0.84	15.65	-1.91
DOSVAL002_MCF7_24H:BRD-K71387353:5	BRD-K71387353	BRD-K71387353	MCF7	trt_cp	4 uM	24 h	2	397	0.57	0.48	1	1	1	1	0	-666	-666	-0.84	15.65	-1.91
XPR025_A549.311_96H:J24	BRDN0000733161	TET1	A549	trt_xpr	-666	96 h	3	215	0.42	0.3	1	0	1	1	0	-666	-666	-0.84	15.65	-1.91
KDB010_VCAP_120H:TRCN0000312579:-666	TRCN0000312579	MYC	VCAP	trt_sh		120 h	3	197	0.44	0.3	1	0	1	1	0	-666	-666	-0.84	15.65	-1.91
KDC005_VCAP_120H:TRCN0000008331:-666	TRCN0000008331	FZD4	VCAP	trt_sh		120 h	6	267	0.41	0.33	1	1	1	1	0	-666	-666	-0.84	15.65	-1.91
KDA002_MCF7_144H:TRCN0000029247:-666	TRCN0000029247	LIPA	MCF7	trt_sh		144 h	3	238	0.43	0.32	1	0	1	1	0	-666	-666	-0.84	15.65	-1.91
ERGK014_VCAP_120H:TRCN0000039636:-666	TRCN0000039636	EGFR	VCAP	trt_sh		120 h	3	354	0.25	0.3	1	0	1	1	0	-666	-666	-0.84	15.65	-1.91
CPC013_VCAP_24H:BRD-K48950795-001-01-2:10	BRD-K48950795	BRD-K48950795	VCAP	trt_cp	10 uM	24 h	3	466	0.55	0.51	0	0	1	1	0	-666	-666	-0.84	15.65	-1.91
PBIOA019_PC3_24H:H19	BRD-K97651142	BRD-K97651142	PC3	trt_cp	10 uM	24 h	3	431	0.67	0.54	1	1	1	1	0	-666	-666	-0.84	15.65	-1.91
TA.OE013_AALE_96H:BRDN0000553144:-666	BRDN0000553144	FBXW7	AALE	trt_oe		96 h	3	537	0.75	0.64	1	1	1	1	0	-666	-666	-0.84	15.65	-1.91
ERGK010_VCAP_120H:TRCN0000199994:-666	TRCN0000199994	GRK6	VCAP	trt_sh		120 h	3	298	0.39	0.34	1	0	1	1	0	-666	-666	-0.84	15.65	-1.91
KDA004_HEPG2_96H:TRCN0000043282:-666	TRCN0000043282	ATP2C1	HEPG2	trt_sh		96 h	3	288	0.51	0.39	0	0	1	1	0	-666	-666	-0.84	15.65	-1.91
TAK001_HEKTE_96H:TRCN0000425238:-666	TRCN0000425238	VEGFC	HEKTE	trt_sh		96 h	3	123	0.58	0.27	1	0	1	1	0	-666	-666	-0.84	15.65	-1.91
CGS001_HEPG2_96H:ADC:1.5	CGS001-113451	ADC	HEPG2	trt_sh.cgs	1.5 uL	96 h	2	50	0.02	0.03	1	0	1	1	0	-666	-666	-0.84	15.65	-1.91
CPC006_NCIH2073_6H:BRD-M86331534-373-01-5:10	BRD-M86331534	pyrvinium-pamoate	NCIH2073	trt_cp	10 uM	6 h	2	255	0.31	0.28	0	0	1	1	0	Androgen receptor antagonist|AKT inhibitor	AR	-0.84	15.65	-1.91
CPC006_MCF7_6H:BRD-K99818283-001-01-8:10	BRD-K99818283	PIK-90	MCF7	trt_cp	10 uM	6 h	5	311	0.5	0.4	1	1	1	1	0	PI3K inhibitor	-666	-0.84	15.65	-1.92
ERG014_VCAP_24H:J07	BRD-K75051049	BRD-K75051049	VCAP	trt_cp	10 uM	24 h	2	348	0.72	0.51	1	1	1	1	0	-666	-666	-0.84	15.65	-1.92
CPC006_NCIH508_6H:BRD-K56411643-001-02-6:10	BRD-K56411643	BRD-K56411643	NCIH508	trt_cp	10 uM	6 h	2	338	0.33	0.34	0	0	1	1	0	-666	-666	-0.84	15.65	-1.92
PAC068_U2OS_6H:BRD-K14203360-001-05-2:10	BRD-K14203360	BRD-K14203360	U2OS	trt_cp	10 uM	6 h	3	209	0.22	0.22	1	0	1	1	0	-666	-666	-0.84	15.65	-1.92
CPC019_MCF7_6H:BRD-K89451433-001-01-9:10	BRD-K89451433	BRD-K89451433	MCF7	trt_cp	10 uM	6 h	3	359	0.6	0.47	1	1	1	1	0	-666	-666	-0.84	15.65	-1.92
PAC043_U2OS_6H:BRD-K60069399-001-01-4:10.1284	BRD-K60069399	BRD-K60069399	U2OS	trt_cp	10 uM	6 h	3	496	0.68	0.59	1	1	1	1	0	-666	-666	-0.84	15.65	-1.92
CPC010_PC3_24H:BRD-K60965159-019-03-1:10	BRD-K60965159	BRD-K60965159	PC3	trt_cp	10 uM	24 h	5	226	0.16	0.19	1	0	1	1	0	-666	-666	-0.84	15.65	-1.92
AICHI002_HBL1_4H:N02	BRD-K07955840	PF-05212384	HBL1	trt_cp	2.5 uM	4 h	3	251	0.48	0.35	0	0	1	1	0	MTOR inhibitor|PI3K inhibitor	MTOR|PIK3CA|PIK3CG	-0.84	15.65	-1.92
ERGK018_VCAP_120H:TRCN0000052585:-666	TRCN0000052585	ADPGK	VCAP	trt_sh		120 h	2	279	0.63	0.42	0	0	1	1	0	-666	-666	-0.84	15.65	-1.92
LJP008_THP1_24H:K05	BRD-K36363294	I-BET-151	THP1	trt_cp	0.12 uM	24 h	3	556	0.78	0.67	1	1	1	1	0	Bromodomain inhibitor	-666	-0.84	15.65	-1.92
PAC046_U2OS_6H:BRD-K30436233-001-01-2:9.99168	BRD-K30436233	BRD-K30436233	U2OS	trt_cp	10 uM	6 h	3	279	0.18	0.23	1	0	1	1	0	-666	-666	-0.84	15.65	-1.92
TA.OE007_AALE_96H:CCSBBROAD304_06864:-666	CCSBBROAD304_06864	RHEB	AALE	trt_oe		96 h	3	232	0.16	0.19	1	0	1	1	0	-666	-666	-0.84	15.65	-1.92
AICHI001_TMD8_24H:D19	BRD-K16761703	sotrastaurin	TMD8	trt_cp	10 uM	24 h	3	562	0.76	0.66	1	1	1	1	0	PKC inhibitor	PRKCA|PRKCB|PRKCQ|PRKCD|PRKCE|PRKCH	-0.84	15.65	-1.92
LJP008_JURKAT_24H:M14	BRD-K79254416	decitabine	JURKAT	trt_cp	3.33 uM	24 h	2	389	0.73	0.54	0	0	1	1	0	DNA inhibitor	DNMT1|DNMT3A	-0.84	15.65	-1.92
T1D.KD001_JURKAT_120H:TRCN0000000777:-666	TRCN0000000777	AURKB	JURKAT	trt_sh		120 h	3	413	0.42	0.42	1	0	1	1	0	-666	-666	-0.84	15.65	-1.92
KDB006_HT29_96H:TRCN0000043652:-666	TRCN0000043652	SLC2A6	HT29	trt_sh		96 h	4	323	0.59	0.44	1	0	1	1	0	-666	-666	-0.84	15.65	-1.92
PAC043_U2OS_6H:BRD-K88140437-001-01-5:10.1304	BRD-K88140437	BRD-K88140437	U2OS	trt_cp	10 uM	6 h	3	438	0.61	0.52	1	1	1	1	0	-666	-666	-0.84	15.65	-1.92
AICHI002_MINO_24H:H13	BRD-K68065987	MK-2206	MINO	trt_cp	10 uM	24 h	3	278	0.57	0.4	1	1	1	1	0	AKT inhibitor	AKT1|AKT2|AKT3	-0.84	15.65	-1.92
CPC007_PC3_24H:BRD-K60870698-001-08-8:10	BRD-K60870698	BRD-K60870698	PC3	trt_cp	10 uM	24 h	4	479	0.57	0.53	0	0	1	1	0	-666	-666	-0.84	15.65	-1.92
PAC044_U2OS_6H:BRD-K32233845-001-01-1:10.0338	BRD-K32233845	BRD-K32233845	U2OS	trt_cp	10 uM	6 h	3	359	0.52	0.44	1	0	1	1	0	-666	-666	-0.84	15.65	-1.92
TA.OE012_A549_96H:BRDN0000553586:-666	BRDN0000553586	ARAF	A549	trt_oe		96 h	3	338	0.41	0.38	1	1	1	1	0	-666	-666	-0.84	15.65	-1.92
EMU001_TMD8_24H:A07	BRD-K50495309	BRD-K50495309	TMD8	trt_cp	10 uM	24 h	3	503	0.73	0.61	1	1	1	1	0	Src inhibitor	-666	-0.84	15.65	-1.92
CYT001_A549_2H:INS:8300	INS	INS	A549	trt_lig	8300 ng/ml	2 h	3	395	0.17	0.26	1	0	1	1	0	-666	-666	-0.84	15.65	-1.92
KDB009_HEPG2_96H:TRCN0000039004:-666	TRCN0000039004	SQRDL	HEPG2	trt_sh		96 h	3	246	0.61	0.39	1	0	1	1	0	-666	-666	-0.84	15.65	-1.92
OEB003_PC3_96H:BRDN0000403506:-666	BRDN0000403506	CSNK1E	PC3	trt_oe		96 h	5	316	0.03	0.1	0	0	1	1	0	-666	-666	-0.84	15.65	-1.92
EMU001_NALM6_24H:L01	BRD-K92428153	mycophenolate-mofetil	NALM6	trt_cp	10 uM	24 h	3	531	0.74	0.63	1	1	1	1	0	Inosine monophosphate dehydrogenase inhibitor|Dehydrogenase inhibitor|Hydroxycarboxylic acid receptor agonist|Immunosuppressant|Inositol monophosphatase inhibitor	IMPDH1|IMPDH2|HCAR2	-0.84	15.65	-1.92
PAC048_U2OS_6H:BRD-K63091163-001-01-9:10.2382	BRD-K63091163	BRD-K63091163	U2OS	trt_cp	10 uM	6 h	3	141	0.14	0.14	1	0	1	1	0	-666	-666	-0.84	15.65	-1.92
DOSVAL004_HT29_24H:BRD-K31380618:20	BRD-K31380618	BRD-K31380618	HT29	trt_cp	20 uM	24 h	3	494	0.7	0.59	1	1	1	1	0	-666	-666	-0.84	15.65	-1.92
KDB010_PC3_144H:TRCN0000199959:-666	TRCN0000199959	ZAP70	PC3	trt_sh		144 h	3	193	0.48	0.31	1	0	1	1	0	-666	-666	-0.84	15.65	-1.92
CPC018_HT29_6H:BRD-K46419649-001-01-8:10	BRD-K46419649	U-0126	HT29	trt_cp	10 uM	6 h	5	548	0.55	0.56	1	1	1	1	0	-666	-666	-0.84	15.65	-1.92
CPC008_A375_24H:BRD-K24156250-001-06-1:10	BRD-K24156250	BRD-K24156250	A375	trt_cp	10 uM	24 h	2	530	0.62	0.58	0	0	1	1	0	-666	-666	-0.84	15.65	-1.92
TAK002_PC3_96H:TRCN0000232673:-666	TRCN0000232673	TNFRSF13B	PC3	trt_sh		96 h	3	214	0.53	0.34	1	0	1	1	0	-666	-666	-0.84	15.65	-1.92
KDC001_A549_96H:TRCN0000011632:-666	TRCN0000011632	GPR62	A549	trt_sh		96 h	2	78	0.38	0.17	0	0	1	1	0	-666	-666	-0.84	15.65	-1.92
AICHI002_BJAB_24H:N13	BRD-K60866521	idelalisib	BJAB	trt_cp	10 uM	24 h	3	453	0.7	0.57	1	0	1	1	0	PI3K inhibitor	PIK3CD|PIK3CG|CCL3|CCL4|PIK3CA|PIK3CB	-0.84	15.65	-1.92
EMU001_THP1_24H:K21	BRD-K08109215	I-BET-762	THP1	trt_cp	0.66 uM	24 h	3	492	0.76	0.62	1	1	1	1	0	Bromodomain inhibitor	BRD2|BRD3|BRD4|APOA1	-0.84	15.65	-1.92
ISO002_HCT116.WT_24H:J19	BRD-K01253243	SB-590885	HCT116	trt_cp	10 uM	24 h	3	364	0.67	0.5	1	1	1	1	0	RAF inhibitor	BRAF	-0.84	15.65	-1.92
CPC020_MCF7_6H:BRD-A48631911-001-01-9:10	BRD-A48631911	mibefradil	MCF7	trt_cp	10 uM	6 h	4	279	0.2	0.24	1	1	1	1	0	-666	-666	-0.84	15.65	-1.92
LJP007_MDAMB231_24H:M13	BRD-K21025364	NVP-TAE226	MDAMB231	trt_cp	10 uM	24 h	2	464	0.72	0.58	1	1	1	1	0	Protein tyrosine kinase inhibitor	IGF1R|PTK2	-0.84	15.65	-1.92
OEB002_HT29_96H:BRDN0000401501:-666	BRDN0000401501	DAXX	HT29	trt_oe		96 h	4	411	0.14	0.24	1	0	1	1	0	-666	-666	-0.84	15.65	-1.92
LJP009_HME1_24H:E19	BRD-K44227013	ponatinib	HME1	trt_cp	10 uM	24 h	3	610	0.78	0.7	1	1	1	1	0	Bcr-Abl inhibitor|FLT3 inhibitor|PDGFR inhibitor	ABL1|BCR|FLT3|RET|FGFR1|FGFR2|FGFR3|FGFR4|KIT|TEK|CYP2C8|CYP3A5|FGF2|FLT1|KDR|LCK|LYN|PDGFRA|SRC	-0.84	15.65	-1.92
CPC012_MCF7_24H:BRD-K72615639-001-01-0:10	BRD-K72615639	BRD-K72615639	MCF7	trt_cp	10 uM	24 h	4	383	0.63	0.5	1	1	1	1	0	-666	-666	-0.84	15.65	-1.92
CPC007_PC3_6H:BRD-K95352812-019-02-2:10	BRD-K95352812	BRD-K95352812	PC3	trt_cp	10 uM	6 h	5	418	0.64	0.52	1	1	1	1	0	-666	-666	-0.84	15.65	-1.92
KDC004_PC3_96H:TRCN0000113874:-666	TRCN0000113874	KIF5B	PC3	trt_sh		96 h	3	264	0.63	0.41	1	0	1	1	0	-666	-666	-0.84	15.65	-1.92
CPC005_PC3_24H:BRD-A81772229-001-01-6:10	BRD-A81772229	simvastatin	PC3	trt_cp	10 uM	24 h	5	596	0.77	0.69	1	1	1	1	0	-666	-666	-0.84	15.65	-1.92
KDD005_HT29_96H:TRCN0000036774:-666	TRCN0000036774	GNAZ	HT29	trt_sh		96 h	3	401	0.36	0.38	1	0	1	1	0	-666	-666	-0.84	15.65	-1.92
CGS001_PC3_96H:LTA4H:2	CGS001-4048	LTA4H	PC3	trt_sh.cgs	2 uL	96 h	3	278	0.21	0.24	1	1	1	1	0	-666	-666	-0.84	15.65	-1.92
AICHI001_THP1_24H:P14	BRD-K93468883	IPI-145	THP1	trt_cp	2.5 uM	24 h	3	529	0.73	0.63	1	1	1	1	0	PI3K inhibitor	PIK3CD|PIK3CG|PIK3CA|PIK3CB	-0.84	15.65	-1.92
KDC010_A549_96H:TRCN0000002179:-666	TRCN0000002179	TYRO3	A549	trt_sh		96 h	3	263	0.57	0.39	0	0	1	1	0	-666	-666	-0.84	15.65	-1.92
CPC011_PC3_24H:BRD-K81169441-236-06-6:10	BRD-K81169441	cerivastatin	PC3	trt_cp	10 uM	24 h	4	473	0.64	0.56	1	1	1	1	0	HMGCR inhibitor	HMGCR	-0.84	15.65	-1.92
KDD001_HCC515_96H:TRCN0000006394:-666	TRCN0000006394	DTYMK	HCC515	trt_sh		96 h	2	154	0.29	0.21	1	0	1	1	0	-666	-666	-0.84	15.65	-1.93
KDA009_A549_96H:TRCN0000004487:-666	TRCN0000004487	UBASH3A	A549	trt_sh		96 h	3	237	0.45	0.33	0	0	1	1	0	-666	-666	-0.84	15.65	-1.93
CPC017_MCF7_24H:BRD-K67298865-001-03-3:10	BRD-K67298865	SB-431542	MCF7	trt_cp	10 uM	24 h	5	328	0.39	0.36	1	1	1	1	0	TGF-beta receptor inhibitor	TGFBR1|ACVR1C|ACVR1B	-0.84	15.65	-1.93
CGS001_VCAP_120H:FZD5:5	CGS001-7855	FZD5	VCAP	trt_sh.cgs	5 uL	120 h	4	115	0.11	0.12	1	0	1	1	0	-666	-666	-0.84	15.65	-1.93
KDC005_HEPG2_96H:TRCN0000001043:-666	TRCN0000001043	EGLN1	HEPG2	trt_sh		96 h	3	310	0.7	0.47	0	0	1	1	0	-666	-666	-0.84	15.65	-1.93
PAC069_U2OS_6H:BRD-K65258912-001-07-3:20	BRD-K65258912	BRD-K65258912	U2OS	trt_cp	20 uM	6 h	3	85	0.2	0.13	1	0	1	1	0	-666	-666	-0.84	15.65	-1.93
KDA002_VCAP_120H:TRCN0000052682:-666	TRCN0000052682	PPP1R14B	VCAP	trt_sh		120 h	3	267	0.46	0.35	1	0	1	1	0	-666	-666	-0.84	15.65	-1.93
LJP008_THP1_24H:G01	BRD-K13094524	PFI-1	THP1	trt_cp	10 uM	24 h	3	677	0.84	0.76	1	1	1	1	0	Bromodomain inhibitor	BRD4	-0.84	15.65	-1.93
DOS055_MCF7_24H:BRD-K41651095-001-01-0:5	BRD-K41651095	BRD-K41651095	MCF7	trt_cp	4 uM	24 h	3	114	0.13	0.12	0	0	1	1	0	-666	-666	-0.84	15.65	-1.93
CPC019_MCF7_24H:BRD-K85818861-001-01-4:10	BRD-K85818861	BRD-K85818861	MCF7	trt_cp	10 uM	24 h	5	525	0.66	0.6	0	0	1	1	0	-666	-666	-0.84	15.65	-1.93
CPC018_HT29_6H:BRD-K12244279-001-02-5:10	BRD-K12244279	BRD-K12244279	HT29	trt_cp	10 uM	6 h	5	456	0.63	0.54	1	1	1	1	0	MEK inhibitor	-666	-0.84	15.65	-1.93
REP.A009_THP1_24H:D14	BRD-K28965160	BVD-523	THP1	trt_cp	3.33 uM	24 h	2	385	0.7	0.52	1	1	1	1	0	MAP kinase inhibitor	-666	-0.84	15.65	-1.93
CPC004_PC3_24H:BRD-K22134346-001-11-6:10	BRD-K22134346	simvastatin	PC3	trt_cp	10 uM	24 h	5	439	0.59	0.51	0	0	1	1	0	HMGCR inhibitor	HMGCR|CYP2C8|CYP3A4|CYP3A5|ITGB2	-0.84	15.65	-1.93
OEB002_MCF7_96H:BRDN0000400849:-666	BRDN0000400849	MEIS2	MCF7	trt_oe		96 h	4	521	0.62	0.57	1	1	1	1	0	-666	-666	-0.84	15.65	-1.93
KDA001_HEPG2_96H:TRCN0000059404:-666	TRCN0000059404	ABCC3	HEPG2	trt_sh		96 h	2	105	0.44	0.22	0	0	1	1	0	-666	-666	-0.84	15.65	-1.93
TAK001_A375_96H:TRCN0000019469:-666	TRCN0000019469	WWTR1	A375	trt_sh		96 h	3	159	0.47	0.28	1	0	1	1	0	-666	-666	-0.84	15.65	-1.93
DOS046_A375_24H:BRD-K45889441-001-01-3:5	BRD-K45889441	BRD-K45889441	A375	trt_cp	4 uM	24 h	3	157	0.12	0.14	0	0	1	1	0	-666	-666	-0.84	15.65	-1.93
DOS055_MCF7_24H:BRD-K95716640-001-01-6:5	BRD-K95716640	BRD-K95716640	MCF7	trt_cp	4 uM	24 h	3	224	0.25	0.24	0	0	1	1	0	-666	-666	-0.84	15.65	-1.93
CPC014_HCC515_6H:BRD-K73293050-001-01-5:10	BRD-K73293050	WZ-3146	HCC515	trt_cp	10 uM	6 h	3	363	0.13	0.22	1	0	1	1	0	EGFR inhibitor	EGFR	-0.84	15.65	-1.93
CPC017_HT29_6H:BRD-A62336480-001-02-5:10	BRD-A62336480	niguldipine	HT29	trt_cp	10 uM	6 h	5	313	0.44	0.38	0	0	1	1	0	-666	-666	-0.84	15.65	-1.93
CPC019_VCAP_24H:BRD-K20000640-001-01-5:10	BRD-K20000640	SA-247384	VCAP	trt_cp	10 uM	24 h	5	444	0.52	0.49	0	0	1	1	0	-666	-666	-0.84	15.65	-1.93
CVD001_HUH7_6H:BRD-A14014306-001-01-1:16.4	BRD-A14014306	BRD-A14014306	HUH7	trt_cp	15 uM	6 h	3	247	0.47	0.34	0	0	1	1	0	-666	-666	-0.84	15.65	-1.93
KDD010_A549_96H:TRCN0000255468:-666	TRCN0000255468	IGF2BP2	A549	trt_sh		96 h	3	187	0.44	0.29	0	0	1	1	0	-666	-666	-0.84	15.65	-1.93
PAC027_U2OS_6H:BRD-K35617935-001-01-3:10.1005	BRD-K35617935	BRD-K35617935	U2OS	trt_cp	10 uM	6 h	3	132	0.38	0.23	1	0	1	1	0	-666	-666	-0.84	15.65	-1.93
OEB004_HT29_96H:BRDN0000408613:-666	BRDN0000408613	NR5A2	HT29	trt_oe		96 h	4	298	0.18	0.23	1	0	1	1	0	-666	-666	-0.84	15.65	-1.93
CPC009_VCAP_24H:BRD-K14027855-019-01-8:10	BRD-K14027855	BRD-K14027855	VCAP	trt_cp	10 uM	24 h	4	556	0.64	0.6	0	0	1	1	0	-666	-666	-0.83	15.65	-1.89
CPC006_U937_6H:BRD-A45889380-300-04-8:10	BRD-A45889380	mepacrine	U937	trt_cp	10 uM	6 h	2	293	0.28	0.29	0	0	1	1	0	NFKB inhibitor|Cytokine production inhibitor|p53 activator	TP53|AKT1|MTOR|NFKB1|PLA2G2A|PLA2G2D|PLA2G1B|PLA2G4A|PLA2G6|PLCL1	-0.83	15.65	-1.89
ASG002_PC3_24H:E17	BRD-K15600710	obatoclax	PC3	trt_cp	1.11 uM	24 h	3	493	0.7	0.59	1	1	1	1	0	BCL inhibitor	BCL2|BCL2L1|MCL1	-0.83	15.65	-1.89
KDD004_HEPG2_96H:TRCN0000045730:-666	TRCN0000045730	SRM	HEPG2	trt_sh		96 h	2	97	0.42	0.2	0	0	1	1	0	-666	-666	-0.83	15.65	-1.89
KDA001_HEPG2_96H:TRCN0000013810:-666	TRCN0000013810	E2F4	HEPG2	trt_sh		96 h	2	147	0.57	0.29	1	0	1	1	0	-666	-666	-0.83	15.65	-1.89
LJP005_MCF7_24H:H14	BRD-K65182930	NVP-AUY922	MCF7	trt_cp	3.33 uM	24 h	3	357	0.71	0.51	1	1	1	1	0	-666	-666	-0.83	15.65	-1.89
REP.B011_HUVEC.A_24H:H16	BRD-A05821830	docetaxel	HUVEC	trt_cp	0.08 uM	24 h	2	366	0.52	0.44	0	0	1	1	0	Tubulin inhibitor	TUBB|BCL2|MAP2|MAP4|MAPT|NR1I2|TUBB1	-0.83	15.65	-1.89
OEB004_A375_96H:BRDN0000406594:-666	BRDN0000406594	ANXA1	A375	trt_oe		96 h	5	379	0.12	0.22	0	0	1	1	0	-666	-666	-0.83	15.65	-1.89
ERGK010_VCAP_120H:TRCN0000001472:-666	TRCN0000001472	NEK3	VCAP	trt_sh		120 h	3	315	0.12	0.2	1	0	1	1	0	-666	-666	-0.83	15.65	-1.89
CPC008_PC3_24H:BRD-K89093471-001-03-8:10	BRD-K89093471	VU-0418934-2	PC3	trt_cp	10 uM	24 h	3	589	0.54	0.57	0	0	1	1	0	-666	-666	-0.83	15.65	-1.89
ERGK002_VCAP_120H:TRCN0000001510:-666	TRCN0000001510	TRCN0000001510	VCAP	trt_sh		120 h	4	219	0.5	0.33	1	0	1	1	0	-666	-666	-0.83	15.65	-1.89
CPC016_HEPG2_6H:BRD-A58207013-001-01-2:10	BRD-A58207013	pinacidil	HEPG2	trt_cp	10 uM	6 h	3	131	0.12	0.13	1	0	1	1	0	-666	-666	-0.83	15.65	-1.89
PAC032_U2OS_6H:BRD-K85456600-001-01-9:9.80102	BRD-K85456600	BRD-K85456600	U2OS	trt_cp	10 uM	6 h	2	23	0.23	0.07	0	0	1	1	0	-666	-666	-0.83	15.65	-1.89
XPR036_PC3.311B_96H:B11	BRDN0001147238	TRIM24	PC3	trt_xpr	-666	96 h	3	93	0.19	0.13	1	0	1	1	0	-666	-666	-0.83	15.65	-1.89
CPC020_VCAP_24H:BRD-K41775742-001-01-4:10	BRD-K41775742	BRD-K41775742	VCAP	trt_cp	10 uM	24 h	5	305	0.49	0.39	1	1	1	1	0	-666	-666	-0.83	15.65	-1.89
CGS001_HA1E_96H:GATA1:1.5	CGS001-2623	GATA1	HA1E	trt_sh.cgs	1.5 uL	96 h	6	74	0.3	0.15	1	0	1	1	0	-666	-666	-0.83	15.65	-1.89
TA.OE013_H1299_96H:BRDN0000553674:-666	BRDN0000553674	RAF1	H1299	trt_oe		96 h	3	323	0.53	0.42	1	1	1	1	0	-666	-666	-0.83	15.65	-1.89
CPC010_VCAP_24H:BRD-A54632525-001-03-2:10	BRD-A54632525	BRD-A54632525	VCAP	trt_cp	10 uM	24 h	5	342	0.44	0.39	0	0	1	1	0	-666	-666	-0.83	15.65	-1.89
CPC008_A549_6H:BRD-K96072942-001-01-8:10	BRD-K96072942	BRD-K96072942	A549	trt_cp	10 uM	6 h	3	235	0.22	0.23	1	0	1	1	0	-666	-666	-0.83	15.65	-1.89
CPC012_A375_6H:P24	BRD-A62200266	BRD-A62200266	A375	trt_cp	10 uM	6 h	5	691	0.2	0.37	1	0	1	1	0	-666	-666	-0.83	15.65	-1.89
REP.B016_THP1_24H:D20	BRD-K51967704	BIIB-021	THP1	trt_cp	0.74 uM	24 h	2	572	0.83	0.7	1	1	1	1	0	HSP inhibitor	AOX1|HSP90AA1	-0.83	15.65	-1.89
CPC019_VCAP_24H:BRD-K86027709-001-01-7:10	BRD-K86027709	BRD-K86027709	VCAP	trt_cp	10 uM	24 h	5	466	0.6	0.53	0	0	1	1	0	-666	-666	-0.83	15.65	-1.89
PAC066_U2OS_6H:BRD-K05261060-001-07-0:10	BRD-K05261060	BRD-K05261060	U2OS	trt_cp	10 uM	6 h	3	161	0.25	0.2	1	0	1	1	0	-666	-666	-0.83	15.65	-1.89
KDC002_MCF7_96H:TRCN0000007568:-666	TRCN0000007568	USP15	MCF7	trt_sh		96 h	3	269	0.55	0.39	1	0	1	1	0	-666	-666	-0.83	15.65	-1.89
CGS001_A549_96H:SLC25A4:1	CGS001-291	SLC25A4	A549	trt_sh.cgs	1 uL	96 h	3	108	0.33	0.19	1	1	1	1	0	-666	-666	-0.83	15.65	-1.89
CPC019_MCF7_24H:BRD-K07005393-001-01-0:10	BRD-K07005393	BRD-K07005393	MCF7	trt_cp	10 uM	24 h	5	525	0.72	0.62	0	0	1	1	0	-666	-666	-0.83	15.65	-1.89
KDD003_PC3_96H:TRCN0000116038:-666	TRCN0000116038	C19ORF6	PC3	trt_sh		96 h	3	186	0.39	0.27	1	0	1	1	0	-666	-666	-0.83	15.65	-1.89
REP.A020_HT29_24H:F19	BRD-K86930074	cediranib	HT29	trt_cp	10 uM	24 h	3	488	0.74	0.61	1	1	1	1	0	VEGFR inhibitor|KIT inhibitor	KDR|FLT1|FLT4|KIT|PDGFRB|CSF1R|FLT3|PDGFRA	-0.83	15.65	-1.89
PAC064_U2OS_6H:BRD-K83952475-001-06-0:10	BRD-K83952475	BRD-K83952475	U2OS	trt_cp	10 uM	6 h	3	82	0.05	0.06	1	0	1	1	0	-666	-666	-0.83	15.65	-1.89
CPD003_PC3_24H:BRD-K39716612-236-01-1:10	BRD-K39716612	fluvastatin	PC3	trt_cp	10 uM	24 h	2	320	0.52	0.41	0	0	1	1	0	-666	-666	-0.83	15.65	-1.89
PAC044_U2OS_6H:BRD-K35060817-001-01-9:10.1148	BRD-K35060817	BRD-K35060817	U2OS	trt_cp	10 uM	6 h	3	325	0.46	0.39	1	1	1	1	0	-666	-666	-0.83	15.65	-1.89
CPC011_VCAP_24H:BRD-K35189033-001-21-2:10	BRD-K35189033	levonorgestrel	VCAP	trt_cp	10 uM	24 h	5	536	0.7	0.62	1	1	1	1	0	Estrogen receptor agonist|Glucocorticoid receptor antagonist|Progesterone receptor agonist|Progesterone receptor antagonist	PGR|CYP2E1|AR|ESR1|SRD5A1	-0.83	15.65	-1.89
KDA007_MCF7_144H:TRCN0000358440:-666	TRCN0000358440	GATA1	MCF7	trt_sh		144 h	3	123	0.29	0.19	1	0	1	1	0	-666	-666	-0.83	15.65	-1.89
PBIOA017_MCF7_24H:A13	BRD-K81473043	tanespimycin	MCF7	trt_cp	10 uM	24 h	3	607	0.79	0.7	1	1	1	1	0	HSP inhibitor	HSP90AA1|CHEK1	-0.83	15.65	-1.89
PAC044_U2OS_6H:BRD-K79944151-001-01-5:10.0441	BRD-K79944151	BRD-K79944151	U2OS	trt_cp	10 uM	6 h	3	250	0.5	0.36	1	0	1	1	0	-666	-666	-0.83	15.65	-1.89
CGS001_HT29_96H:RNASE4:1	CGS001-6038	RNASE4	HT29	trt_sh.cgs	1 uL	96 h	3	106	0.14	0.12	1	0	1	1	0	-666	-666	-0.83	15.65	-1.89
XPR030_ES2.311_96H:D17	BRDN0001480579	GANAB	ES2	trt_xpr	-666	96 h	3	79	0.15	0.11	0	0	1	1	0	-666	-666	-0.83	15.65	-1.89
CPC020_A549_6H:BRD-A87606379-001-19-0:10	BRD-A87606379	nadolol	A549	trt_cp	10 uM	6 h	2	266	0.44	0.35	0	0	1	1	0	Adrenergic receptor antagonist	ADRB1|ADRB2|ADRB3	-0.83	15.65	-1.89
XPR010_MCF7.311_96H:E06	BRDN0001490344	ADIPOR2	MCF7	trt_xpr	-666	96 h	3	150	0.05	0.09	1	0	1	1	0	-666	-666	-0.83	15.65	-1.89
CPC019_MCF7_24H:BRD-K84450674-001-01-4:10	BRD-K84450674	BRD-K84450674	MCF7	trt_cp	10 uM	24 h	5	487	0.65	0.57	1	1	1	1	0	-666	-666	-0.83	15.65	-1.89
LPROT003_NPC_6H:BRD-K25412176:2.5	BRD-K25412176	GSK-2110183	NPC	trt_cp	2.5 uM	6 h	3	110	0.33	0.19	1	1	1	1	0	AKT inhibitor	-666	-0.83	15.65	-1.89
LJP002_MDAMB231_24H:BRD-K44227013-001-01-5:10	BRD-K44227013	ponatinib	MDAMB231	trt_cp	10 uM	24 h	3	435	0.57	0.5	0	0	1	1	0	Bcr-Abl inhibitor|FLT3 inhibitor|PDGFR inhibitor	ABL1|BCR|FLT3|RET|FGFR1|FGFR2|FGFR3|FGFR4|KIT|TEK|CYP2C8|CYP3A5|FGF2|FLT1|KDR|LCK|LYN|PDGFRA|SRC	-0.83	15.65	-1.89
KDA003_HA1E_96H:TRCN0000043662:-666	TRCN0000043662	SLC29A2	HA1E	trt_sh		96 h	3	284	0.69	0.45	1	0	1	1	0	-666	-666	-0.83	15.65	-1.89
PAC051_U2OS_6H:BRD-K27305650-003-01-4:20	BRD-K27305650	LY-294002	U2OS	trt_cp	20 uM	6 h	3	190	0.4	0.28	0	0	1	1	0	MTOR inhibitor|DNA dependent protein kinase inhibitor|Phosphodiesterase inhibitor|PLK inhibitor	MTOR|PIK3CD|PIK3CG|PIK3CA|PLK1|PRKDC|PIK3CB|PDE2A|AKT1|CHEK1|GSK3B|LCK|MAPK1|MAPK11|MAPK12|MAPK14|MAPK8|PRKCA|ROCK1|RPS6KB1|SGK1	-0.83	15.65	-1.89
PAC038_U2OS_6H:BRD-K91998226-001-01-6:10.0968	BRD-K91998226	BRD-K91998226	U2OS	trt_cp	10 uM	6 h	3	242	0.45	0.33	1	0	1	1	0	-666	-666	-0.83	15.65	-1.89
ERG015_VCAP_24H:BRD-K84450674-001-01-4:10.0045	BRD-K84450674	BRD-K84450674	VCAP	trt_cp	10 uM	24 h	2	427	0.74	0.57	0	0	1	1	0	-666	-666	-0.83	15.65	-1.89
LJP009_HME1_24H:A04	BRD-A61304759	tanespimycin	HME1	trt_cp	10 uM	24 h	3	697	0.85	0.78	1	1	1	1	0	-666	-666	-0.83	15.65	-1.89
XPR020_HT29.311_96H:G08	BRDN0001060493	MED12	HT29	trt_xpr	-666	96 h	3	278	0.6	0.41	1	1	1	1	0	-666	-666	-0.83	15.65	-1.89
ERG014_VCAP_24H:L16	BRD-K68007270	BRD-K68007270	VCAP	trt_cp	10 uM	24 h	2	382	0.75	0.54	1	1	1	1	0	-666	-666	-0.83	15.65	-1.89
CGS001_PC3_144H:UBR7:2	CGS001-55148	UBR7	PC3	trt_sh.cgs	2 uL	144 h	3	47	0.28	0.12	1	1	1	1	0	-666	-666	-0.83	15.65	-1.89
REP.A002_PC3_24H:C07	BRD-K16037980	Z160	PC3	trt_cp	10 uM	24 h	3	343	0.63	0.47	1	1	1	1	0	Calcium channel blocker	-666	-0.83	15.65	-1.89
CPC004_VCAP_6H:BRD-K20742498-003-01-1:10	BRD-K20742498	RS-39604	VCAP	trt_cp	10 uM	6 h	4	179	0.24	0.21	1	1	1	1	0	Serotonin receptor antagonist	HTR4	-0.83	15.65	-1.89
PAC061_U2OS_6H:BRD-K21082546-001-01-7:9.94588	BRD-K21082546	BRD-K21082546	U2OS	trt_cp	10 uM	6 h	3	73	0.17	0.11	0	0	1	1	0	-666	-666	-0.83	15.65	-1.89
LJP005_MCF10A_24H:H16	BRD-K65182930	NVP-AUY922	MCF10A	trt_cp	0.37 uM	24 h	2	451	0.75	0.59	1	1	1	1	0	-666	-666	-0.83	15.65	-1.89
CPC013_HT29_6H:K10	BRD-K49810818	sorafenib	HT29	trt_cp	10 uM	6 h	5	285	0.42	0.35	1	1	1	1	0	-666	-666	-0.83	15.65	-1.89
DOSVAL001_HT29_24H:BRD-K09050080:5.06915	BRD-K09050080	BRD-K09050080	HT29	trt_cp	4 uM	24 h	3	260	0.58	0.39	1	1	1	1	0	-666	-666	-0.83	15.65	-1.89
CPC014_PC3_24H:BRD-K89085489-001-11-7:10	BRD-K89085489	fenretinide	PC3	trt_cp	10 uM	24 h	5	414	0.64	0.52	0	0	1	1	0	Apoptosis stimulant|Retinoid receptor agonist	RARA|CYP2C8|CYP3A5|RARG	-0.83	15.65	-1.89
KDA007_VCAP_120H:TRCN0000293995:-666	TRCN0000293995	GNPDA1	VCAP	trt_sh		120 h	3	106	0.17	0.14	1	0	1	1	0	-666	-666	-0.83	15.65	-1.89
KDA006_A375_96H:TRCN0000119116:-666	TRCN0000119116	TSPAN8	A375	trt_sh		96 h	3	232	0.58	0.37	1	0	1	1	0	-666	-666	-0.83	15.65	-1.89
REP.A009_HUVEC.A_24H:D14	BRD-K28965160	BVD-523	HUVEC	trt_cp	3.33 uM	24 h	3	491	0.75	0.61	1	1	1	1	0	MAP kinase inhibitor	-666	-0.83	15.65	-1.89
KDC007_A549_96H:TRCN0000078060:-666	TRCN0000078060	TBL3	A549	trt_sh		96 h	2	146	0.43	0.25	0	0	1	1	0	-666	-666	-0.83	15.65	-1.89
CPC006_HCC515_24H:D04	BRD-K57080016	selumetinib	HCC515	trt_cp	80 uM	24 h	5	596	0.72	0.66	1	1	1	1	0	MEK inhibitor	MAP2K1|MAP2K2	-0.83	15.65	-1.89
PAC044_U2OS_6H:BRD-K63376220-001-01-5:10.0708	BRD-K63376220	BRD-K63376220	U2OS	trt_cp	10 uM	6 h	3	584	0.72	0.66	1	1	1	1	0	-666	-666	-0.83	15.65	-1.89
CPC006_VCAP_6H:BRD-K12184916-001-03-0:0.63	BRD-K12184916	NVP-BEZ235	VCAP	trt_cp	0.66 uM	6 h	4	342	0.58	0.45	1	1	1	1	0	MTOR inhibitor|PI3K inhibitor	-666	-0.83	15.65	-1.89
KDA010_A375_96H:TRCN0000003838:-666	TRCN0000003838	CEBPG	A375	trt_sh		96 h	3	312	0.48	0.39	1	1	1	1	0	-666	-666	-0.83	15.65	-1.89
CGS001_HA1E_96H:DHRS3:1.5	CGS001-9249	DHRS3	HA1E	trt_sh.cgs	1.5 uL	96 h	3	140	0.26	0.19	1	0	1	1	0	-666	-666	-0.83	15.65	-1.89
PBIOA022_A549_24H:E20	BRD-K13049116	BMS-754807	A549	trt_cp	3.33 uM	24 h	3	395	0.6	0.49	1	1	1	1	0	IGF-1 inhibitor	IGF1R|AKT1	-0.83	15.65	-1.89
KDA008_A375_96H:TRCN0000245337:-666	TRCN0000245337	HADHB	A375	trt_sh		96 h	5	290	0.54	0.4	1	0	1	1	0	-666	-666	-0.83	15.65	-1.89
OEB002_PC3_96H:BRDN0000403168:-666	BRDN0000403168	PRMT2	PC3	trt_oe		96 h	4	218	0.16	0.19	0	0	1	1	0	-666	-666	-0.83	15.65	-1.89
CPC016_NPC_24H:BRD-K87990216-001-03-7:10	BRD-K87990216	piretanide	NPC	trt_cp	10 uM	24 h	4	181	0.12	0.15	0	0	1	1	0	Glucocorticoid receptor agonist	SLC12A1|SLC12A2	-0.83	15.65	-1.9
REP.A019_JURKAT_24H:L01	BRD-K49075727	nintedanib	JURKAT	trt_cp	10 uM	24 h	3	395	0.41	0.41	0	0	1	1	0	FGFR inhibitor|PDGFR inhibitor|VEGFR inhibitor	-666	-0.83	15.65	-1.9
MOAR004_PC3_24H:H16	BRD-K72264770	QW-BI-011	PC3	trt_cp	10 uM	24 h	3	456	0.73	0.58	1	1	1	1	0	Histone lysine methyltransferase inhibitor	EHMT2	-0.83	15.65	-1.9
XPR031_A549.311_96H:K23	BRDN0001480131	CDC25B	A549	trt_xpr	-666	96 h	3	189	0.38	0.27	1	1	1	1	0	-666	-666	-0.83	15.65	-1.9
PAC064_U2OS_6H:BRD-K98408839-001-05-9:10	BRD-K98408839	BRD-K98408839	U2OS	trt_cp	10 uM	6 h	3	212	0.41	0.3	1	1	1	1	0	-666	-666	-0.83	15.65	-1.9
CGS001_A549_96H:ALB:1	CGS001-213	ALB	A549	trt_sh.cgs	1 uL	96 h	3	56	0.35	0.14	1	1	1	1	0	-666	-666	-0.83	15.65	-1.9
CPC012_VCAP_24H:BRD-K69888333-001-01-7:10	BRD-K69888333	BRD-K69888333	VCAP	trt_cp	10 uM	24 h	5	403	0.55	0.48	0	0	1	1	0	-666	-666	-0.83	15.65	-1.9
ERG020_VCAP_24H:BRD-K46373671:10.4	BRD-K46373671	BRD-K46373671	VCAP	trt_cp	10 uM	24 h	2	484	0.6	0.54	0	0	1	1	0	-666	-666	-0.83	15.65	-1.9
LJP005_HT29_24H:O08	BRD-U60236422	WH-4-025	HT29	trt_cp	3.33 uM	24 h	3	422	0.73	0.56	1	1	1	1	0	-666	-666	-0.83	15.65	-1.9
KDB005_PC3_144H:TRCN0000061500:-666	TRCN0000061500	PLXNA2	PC3	trt_sh		144 h	3	222	0.45	0.32	1	0	1	1	0	-666	-666	-0.83	15.65	-1.9
KDA006_HA1E_96H:TRCN0000036078:-666	TRCN0000036078	FUT1	HA1E	trt_sh		96 h	3	207	0.6	0.36	0	0	1	1	0	-666	-666	-0.83	15.65	-1.9
CGS001_VCAP_120H:MED15:5	CGS001-51586	MED15	VCAP	trt_sh.cgs	5 uL	120 h	3	58	0.06	0.06	1	0	1	1	0	-666	-666	-0.83	15.65	-1.9
CPC017_HEPG2_6H:BRD-K76274772-001-02-7:10	BRD-K76274772	BRD-K76274772	HEPG2	trt_cp	10 uM	6 h	2	167	0.33	0.24	1	1	1	1	0	Ceramidase inhibitor	-666	-0.83	15.65	-1.9
XPR010_BICR6.311_96H:K12	BRDN0001488033	RNPEP	BICR6	trt_xpr	-666	96 h	3	127	0.23	0.17	1	0	1	1	0	-666	-666	-0.83	15.65	-1.9
KDA004_A549_96H:TRCN0000043464:-666	TRCN0000043464	ATP5D	A549	trt_sh		96 h	2	204	0.67	0.37	1	0	1	1	0	-666	-666	-0.83	15.65	-1.9
PAC065_U2OS_6H:BRD-K45190659-001-06-2:10	BRD-K45190659	BRD-K45190659	U2OS	trt_cp	10 uM	6 h	3	265	0.31	0.29	1	0	1	1	0	-666	-666	-0.83	15.65	-1.9
DOSBIO002_HT29_24H:BRD-K87125912:9.98177	BRD-K87125912	BRD-K87125912	HT29	trt_cp	10 uM	24 h	2	414	0.75	0.56	1	1	1	1	0	-666	-666	-0.83	15.65	-1.9
PAC003_U2OS_6H:BRD-K33260002-001-02-0:10	BRD-K33260002	BRD-K33260002	U2OS	trt_cp	10 uM	6 h	2	24	0.33	0.09	0	0	1	1	0	-666	-666	-0.83	15.65	-1.9
KDB006_A549_96H:TRCN0000006378:-666	TRCN0000006378	CRKL	A549	trt_sh		96 h	3	377	0.73	0.53	1	0	1	1	0	-666	-666	-0.83	15.65	-1.9
CPC009_VCAP_24H:BRD-K95138506-019-01-8:10	BRD-K95138506	BRD-K95138506	VCAP	trt_cp	10 uM	24 h	4	524	0.55	0.54	0	0	1	1	0	-666	-666	-0.83	15.65	-1.9
DOSBIO002_MCF7_24H:BRD-K39647256:10	BRD-K39647256	BRD-K39647256	MCF7	trt_cp	10 uM	24 h	3	181	0.36	0.26	1	1	1	1	0	-666	-666	-0.83	15.65	-1.9
KDC010_HA1E_96H:TRCN0000035104:-666	TRCN0000035104	AGPAT2	HA1E	trt_sh		96 h	3	225	0.23	0.23	1	0	1	1	0	-666	-666	-0.83	15.65	-1.9
KDC003_HEPG2_96H:TRCN0000073811:-666	TRCN0000073811	ATG4D	HEPG2	trt_sh		96 h	3	268	0.61	0.41	0	0	1	1	0	-666	-666	-0.83	15.65	-1.9
TA.OE012_A549_96H:BRDN0000560696:-666	BRDN0000560696	ARAF	A549	trt_oe		96 h	3	362	0.64	0.49	1	1	1	1	0	-666	-666	-0.83	15.65	-1.9
REP.B014_HA1E_24H:I23	BRD-K56851771	enzalutamide	HA1E	trt_cp	0.03 uM	24 h	2	468	0.36	0.41	1	1	1	1	0	Androgen receptor antagonist	AR|CYP2C19|CYP2C8|CYP3A4	-0.83	15.65	-1.9
KDA005_HEPG2_96H:TRCN0000038929:-666	TRCN0000038929	NCF2	HEPG2	trt_sh		96 h	2	108	0.53	0.24	0	0	1	1	0	-666	-666	-0.83	15.65	-1.9
AICHI002_THP1_24H:A20	BRD-K12502280	TG-101348	THP1	trt_cp	2.5 uM	24 h	3	607	0.82	0.71	1	1	1	1	0	JAK inhibitor|FLT3 inhibitor	JAK2|FLT3|RET|BRD4|JAK1|JAK3|TYK2	-0.83	15.65	-1.9
CPD002_PC3_24H:BRD-K32403583-001-01-6:10	BRD-K32403583	mevastatin	PC3	trt_cp	10 uM	24 h	3	448	0.67	0.55	1	1	1	1	0	-666	-666	-0.83	15.65	-1.9
CPC007_VCAP_24H:J09	BRD-A47816767	BRD-A47816767	VCAP	trt_cp	10 uM	24 h	5	501	0.69	0.59	1	1	1	1	0	-666	-666	-0.83	15.65	-1.9
CGS001_HEPG2_96H:PMF1:1.5	CGS001-11243	PMF1	HEPG2	trt_sh.cgs	1.5 uL	96 h	3	64	0.03	0.05	1	0	1	1	0	-666	-666	-0.83	15.65	-1.9
XPR021_A375.311_96H:M19	BRDN0001484736	PAICS	A375	trt_xpr	-666	96 h	3	225	0.39	0.3	1	1	1	1	0	-666	-666	-0.83	15.65	-1.9
ERG021_PC3_24H:BRD-K43579410:10.01	BRD-K43579410	BRD-K43579410	PC3	trt_cp	10 uM	24 h	2	465	0.64	0.55	1	1	1	1	0	-666	-666	-0.83	15.65	-1.9
KDB010_PC3_144H:TRCN0000001673:-666	TRCN0000001673	PPARG	PC3	trt_sh		144 h	3	141	0.47	0.26	1	0	1	1	0	-666	-666	-0.83	15.65	-1.9
XPR037_A375.311_96H:O02	BRDN0001496103	FIBP	A375	trt_xpr	-666	96 h	3	121	0.29	0.08	0	0	1	1	0	-666	-666	-0.83	15.65	-1.9
CGS001_PC3_96H:ATP5O:2	CGS001-539	ATP5O	PC3	trt_sh.cgs	2 uL	96 h	3	78	0.26	0.14	1	1	1	1	0	-666	-666	-0.83	15.65	-1.9
KDB005_HT29_96H:TRCN0000053611:-666	TRCN0000053611	S100A4	HT29	trt_sh		96 h	4	196	0.34	0.26	1	1	1	1	0	-666	-666	-0.83	15.65	-1.9
KDB009_HT29_96H:TRCN0000008876:-666	TRCN0000008876	GPER	HT29	trt_sh		96 h	3	221	0.44	0.32	1	0	1	1	0	-666	-666	-0.83	15.65	-1.9
PAC041_U2OS_6H:BRD-K42696220-001-01-2:10.215	BRD-K42696220	BRD-K42696220	U2OS	trt_cp	10 uM	6 h	3	87	0.33	0.17	1	1	1	1	0	-666	-666	-0.83	15.65	-1.9
DER001_MCF7_96H:C03	TRCN0000006168	GNE	MCF7	trt_sh		96 h	3	121	0.37	0.21	0	0	1	1	0	-666	-666	-0.83	15.65	-1.9
CGS001_VCAP_120H:FLT4:5	CGS001-2324	FLT4	VCAP	trt_sh.cgs	5 uL	120 h	6	86	0.11	0.1	1	0	1	1	0	-666	-666	-0.83	15.65	-1.9
PAC023_U2OS_6H:BRD-K53839527-001-02-2:10.0434	BRD-K53839527	BRD-K53839527	U2OS	trt_cp	10 uM	6 h	2	91	0.28	0.16	0	0	1	1	0	-666	-666	-0.83	15.65	-1.9
PCL001_HT29_24H:BRD-K77620628:10	BRD-K77620628	BRD-K77620628	HT29	trt_cp	10 uM	24 h	3	462	0.74	0.59	1	1	1	1	0	-666	-666	-0.83	15.65	-1.9
CPC014_MCF7_6H:I05	BRD-U25771771	WZ-4-145	MCF7	trt_cp	10 uM	6 h	5	296	0.51	0.39	1	1	1	1	0	EGFR inhibitor	-666	-0.83	15.65	-1.9
CPC019_VCAP_24H:BRD-K99502566-001-01-6:10	BRD-K99502566	BRD-K99502566	VCAP	trt_cp	10 uM	24 h	5	397	0.38	0.39	0	0	1	1	0	-666	-666	-0.83	15.65	-1.9
CPC006_SW480_6H:BRD-K87947369-001-01-6:10	BRD-K87947369	tozasertib	SW480	trt_cp	10 uM	6 h	2	121	0.15	0.14	0	0	1	1	0	-666	-666	-0.83	15.65	-1.9
CPC004_VCAP_6H:BRD-K87343924-001-02-4:10	BRD-K87343924	wortmannin	VCAP	trt_cp	10 uM	6 h	4	186	0.35	0.26	1	1	1	1	0	PI3K inhibitor	PLK1|PIK3CA|PIK3CG|ATM|ATR|MTOR|PLK3|PI4KA|PI4KB|PIK3CD|PIK3R1|PRKDC	-0.83	15.65	-1.9
DOS019_VCAP_6H:BRD-K74211371-001-01-8:4.97	BRD-K74211371	BRD-K74211371	VCAP	trt_cp	4 uM	6 h	2	249	0.21	0.23	0	0	1	1	0	-666	-666	-0.83	15.65	-1.9
LJP007_THP1_24H:K08	BRD-K02708799	GSK-1059615	THP1	trt_cp	3.33 uM	24 h	3	678	0.83	0.76	0	0	1	1	0	-666	-666	-0.83	15.65	-1.9
PAC043_U2OS_6H:BRD-K02781692-001-01-9:9.97543	BRD-K02781692	BRD-K02781692	U2OS	trt_cp	10 uM	6 h	3	359	0.56	0.45	1	1	1	1	0	-666	-666	-0.83	15.65	-1.9
CPC008_VCAP_24H:BRD-K74710236-001-04-8:10	BRD-K74710236	VU-0410183-2	VCAP	trt_cp	10 uM	24 h	5	377	0.56	0.46	0	0	1	1	0	-666	-666	-0.83	15.65	-1.9
LJP007_A549_24H:N13	BRD-K42805893	AZD-9291	A549	trt_cp	10 uM	24 h	4	442	0.58	0.51	1	1	1	1	0	EGFR inhibitor	EGFR	-0.83	15.65	-1.9
CPC019_VCAP_24H:BRD-K55827386-001-01-7:10	BRD-K55827386	BRD-K55827386	VCAP	trt_cp	10 uM	24 h	5	347	0.42	0.39	1	0	1	1	0	-666	-666	-0.83	15.65	-1.9
CPC012_HT29_6H:BRD-K74710236-001-02-2:10	BRD-K74710236	VU-0410183-2	HT29	trt_cp	10 uM	6 h	5	477	0.51	0.5	0	0	1	1	0	-666	-666	-0.83	15.65	-1.9
ERG015_VCAP_24H:BRD-K13960193-001-01-0:10.007	BRD-K13960193	BRD-K13960193	VCAP	trt_cp	10 uM	24 h	3	612	0.78	0.7	1	1	1	1	0	-666	-666	-0.83	15.65	-1.9
OEB006_A375_96H:BRDN0000461457:-666	BRDN0000461457	HMGCS2	A375	trt_oe		96 h	4	274	0.2	0.24	1	0	1	1	0	-666	-666	-0.83	15.65	-1.9
LJP007_THP1_24H:N13	BRD-K42805893	AZD-9291	THP1	trt_cp	10 uM	24 h	3	717	0.83	0.78	0	0	1	1	0	EGFR inhibitor	EGFR	-0.83	15.65	-1.9
CRCGN015_MCF10A_48H:BRD-K62248526:11.255	BRD-K62248526	tetranitromethane	MCF10A	trt_cp	12 uM	48 h	3	200	0.37	0.28	1	1	1	1	0	-666	-666	-0.83	15.65	-1.9
XPR024_A549.311_96H:B21	BRDN0001585985	SLC4A1	A549	trt_xpr	-666	96 h	3	122	0.32	0.2	1	0	1	1	0	-666	-666	-0.83	15.65	-1.9
REP.B022_PC3_24H:A13	BRD-K75958547	pitavastatin	PC3	trt_cp	2.22 uM	24 h	2	498	0.77	0.63	1	1	1	1	0	HMGCR inhibitor	HMGCR|APOA1|CYP2C8	-0.83	15.65	-1.9
DER001_HA1E_96H:TRCN0000365266:-666	TRCN0000365266	MPI	HA1E	trt_sh		96 h	3	292	0.32	0.31	0	0	1	1	0	-666	-666	-0.83	15.65	-1.9
PAC051_U2OS_6H:BRD-K51088127-001-01-4:10.007	BRD-K51088127	BRD-K51088127	U2OS	trt_cp	10 uM	6 h	3	71	0.24	0.13	1	1	1	1	0	-666	-666	-0.83	15.65	-1.9
CPC006_VCAP_6H:BRD-K67868012-003-01-5:11.1	BRD-K67868012	PI-103	VCAP	trt_cp	12 uM	6 h	4	451	0.61	0.53	1	1	1	1	0	PI3K inhibitor|MTOR inhibitor	PIK3CA|PIK3CG|MTOR|PIK3CB|PIK3CD|PRKDC	-0.83	15.65	-1.9
PAC057_U2OS_6H:BRD-K88903268-001-01-0:9.98887	BRD-K88903268	BRD-K88903268	U2OS	trt_cp	10 uM	6 h	3	305	0.5	0.39	1	1	1	1	0	-666	-666	-0.83	15.65	-1.9
CPC013_VCAP_24H:BRD-K76938712-001-01-2:10	BRD-K76938712	BRD-K76938712	VCAP	trt_cp	10 uM	24 h	4	296	0.44	0.36	0	0	1	1	0	-666	-666	-0.83	15.65	-1.9
KDC004_A549_96H:TRCN0000047595:-666	TRCN0000047595	ARHGEF7	A549	trt_sh		96 h	5	229	0.45	0.32	0	0	1	1	0	-666	-666	-0.83	15.65	-1.9
PAC030_U2OS_6H:BRD-K14763154-001-01-4:10.0914	BRD-K14763154	BRD-K14763154	U2OS	trt_cp	10 uM	6 h	3	119	0.36	0.21	1	1	1	1	0	-666	-666	-0.83	15.65	-1.91
TA.OE012_A549_96H:BRDN0000560706:-666	BRDN0000560706	ARAF	A549	trt_oe		96 h	3	461	0.61	0.54	1	1	1	1	0	-666	-666	-0.83	15.65	-1.91
PCL001_A549_24H:BRD-K39841531:10	BRD-K39841531	TG-101209	A549	trt_cp	10 uM	24 h	3	503	0.68	0.59	0	0	1	1	0	JAK inhibitor	JAK2|JAK3	-0.83	15.65	-1.91
KDD005_HCC515_96H:TRCN0000050693:-666	TRCN0000050693	TDRD9	HCC515	trt_sh		96 h	3	173	0.34	0.25	0	0	1	1	0	-666	-666	-0.83	15.65	-1.91
LKCP002_MCF7_6H:I01	BRD-K63828191	raloxifene	MCF7	trt_cp	10 uM	6 h	5	321	0.48	0.4	1	1	1	1	0	Estrogen receptor antagonist|Selective estrogen receptor modulator (SERM)	ESR1|ESR2|ACVRL1|ENG	-0.83	15.65	-1.91
CPC010_A375_6H:J08	BRD-K75302809	BRD-K75302809	A375	trt_cp	10 uM	6 h	2	296	0.14	0.2	1	0	1	1	0	-666	-666	-0.83	15.65	-1.91
PAC038_U2OS_6H:BRD-K09863466-001-01-2:10.0608	BRD-K09863466	BRD-K09863466	U2OS	trt_cp	10 uM	6 h	3	72	0.28	0.14	1	0	1	1	0	-666	-666	-0.83	15.65	-1.91
PAC043_U2OS_6H:BRD-K84821804-001-01-9:10.1072	BRD-K84821804	BRD-K84821804	U2OS	trt_cp	10 uM	6 h	3	127	0.34	0.21	1	0	1	1	0	-666	-666	-0.83	15.65	-1.91
KDA001_HEPG2_96H:TRCN0000000657:-666	TRCN0000000657	AURKA	HEPG2	trt_sh		96 h	2	132	0.55	0.27	1	0	1	1	0	-666	-666	-0.83	15.65	-1.91
CPC012_VCAP_24H:BRD-K74761218-001-03-5:10	BRD-K74761218	WT-171	VCAP	trt_cp	10 uM	24 h	5	340	0.51	0.42	0	0	1	1	0	HDAC inhibitor	HDAC6	-0.83	15.65	-1.91
PBIOA015_HT29_24H:I02	BRD-K71847383	cytarabine	HT29	trt_cp	3.33 uM	24 h	3	523	0.69	0.61	1	1	1	1	0	Ribonucleoside reductase inhibitor	POLA1|POLB|POLD1|POLE	-0.83	15.65	-1.91
AML001_CD34_24H:BRD-K03439359:1.11111	BRD-K03439359	BRD-K03439359	CD34	trt_cp	1.11 uM	24 h	2	260	0.42	0.33	0	0	1	1	0	-666	-666	-0.83	15.65	-1.91
KDD001_A549_96H:TRCN0000007866:-666	TRCN0000007866	EIF2C2	A549	trt_sh		96 h	3	171	0.47	0.29	0	0	1	1	0	-666	-666	-0.83	15.65	-1.91
KDA001_HEPG2_96H:TRCN0000000734:-666	TRCN0000000734	MAP3K14	HEPG2	trt_sh		96 h	2	226	0.62	0.38	0	0	1	1	0	-666	-666	-0.83	15.65	-1.91
LJP001_BT20_6H:BRD-K63068307-001-04-8:10	BRD-K63068307	ZSTK-474	BT20	trt_cp	10 uM	6 h	4	346	0.5	0.42	1	1	1	1	0	PI3K inhibitor	PIK3CG|PIK3CA|PIK3CB|PIK3CD	-0.83	15.65	-1.91
CGS001_A375_96H:ZNF662:1	CGS001-389114	ZNF662	A375	trt_sh.cgs	1 uL	96 h	3	69	0.16	0.11	1	0	1	1	0	-666	-666	-0.83	15.65	-1.91
ERGK018_VCAP_168H:TRCN0000037443:-666	TRCN0000037443	PEAK1	VCAP	trt_sh		168 h	2	48	0.19	0.1	0	0	1	1	0	-666	-666	-0.83	15.65	-1.91
CPC008_A549_6H:BRD-K59470558-003-02-8:10	BRD-K59470558	BRD-K59470558	A549	trt_cp	10 uM	6 h	3	383	0.61	0.49	1	1	1	1	0	-666	-666	-0.83	15.65	-1.91
KDC005_PC3_96H:TRCN0000021810:-666	TRCN0000021810	SCMH1	PC3	trt_sh		96 h	2	168	0.59	0.32	1	0	1	1	0	-666	-666	-0.82	15.65	-1.86
CPD001_MCF7_24H:BRD-K52256627-001-17-7:10	BRD-K52256627	chlorhexidine	MCF7	trt_cp	10 uM	24 h	3	368	0.51	0.44	1	1	1	1	0	Bacterial membrane integrity inhibitor	-666	-0.82	15.65	-1.86
DOSVAL006_MCF7_24H:BRD-K75781834:20	BRD-K75781834	BRD-K75781834	MCF7	trt_cp	20 uM	24 h	3	210	0.36	0.28	1	1	1	1	0	-666	-666	-0.82	15.65	-1.86
KDD004_HCC515_96H:TRCN0000056157:-666	TRCN0000056157	SCUBE1	HCC515	trt_sh		96 h	3	76	0.11	0.09	0	0	1	1	0	-666	-666	-0.82	15.65	-1.86
REP.A013_MCF7_24H:O19	BRD-K44309363	dexniguldipine	MCF7	trt_cp	10 uM	24 h	3	407	0.67	0.53	1	1	1	1	0	Calmodulin inhibitor	CALM1|PRKCA|ADORA3	-0.82	15.65	-1.86
CPC014_VCAP_24H:BRD-K99616396-001-01-0:10	BRD-K99616396	motesanib	VCAP	trt_cp	10 uM	24 h	5	349	0.38	0.37	0	0	1	1	0	KIT inhibitor|PDGFR inhibitor|VEGFR inhibitor	FLT1|FLT4|KDR|KIT|PDGFRA|RET	-0.82	15.65	-1.86
CGS001_VCAP_120H:MAP2K6:5	CGS001-5608	MAP2K6	VCAP	trt_sh.cgs	5 uL	120 h	6	98	0.07	0.08	1	0	1	1	0	-666	-666	-0.82	15.65	-1.86
PAC064_U2OS_6H:BRD-K07383982-001-05-9:10	BRD-K07383982	BRD-K07383982	U2OS	trt_cp	10 uM	6 h	3	125	0.21	0.16	1	0	1	1	0	-666	-666	-0.82	15.65	-1.86
TA.OE003_PC3_72H:CCSBBROAD304_14682:-666	CCSBBROAD304_14682	JUN	PC3	trt_oe		72 h	3	408	0.61	0.5	1	1	1	1	0	-666	-666	-0.82	15.65	-1.86
CPC014_A549_6H:BRD-K68174511-001-01-7:10	BRD-K68174511	torin-2	A549	trt_cp	10 uM	6 h	3	418	0.66	0.53	1	1	1	1	0	MTOR inhibitor	MTOR	-0.82	15.65	-1.86
AICHI001_THP1_24H:A08	BRD-K52911425	GDC-0941	THP1	trt_cp	2.5 uM	24 h	3	510	0.7	0.6	1	1	1	1	0	PI3K inhibitor	PIK3CG|PIK3CA|PIK3CB|PIK3CD	-0.82	15.65	-1.86
REP.B017_A375_24H:I09	BRD-K64538373	Ro-4987655	A375	trt_cp	0.25 uM	24 h	2	681	0.84	0.77	1	1	1	1	0	MEK inhibitor	MAP2K1	-0.82	15.65	-1.86
CPC011_VCAP_24H:BRD-A23637604-001-02-5:10	BRD-A23637604	oxymetholone	VCAP	trt_cp	10 uM	24 h	5	474	0.71	0.59	1	1	1	1	0	-666	-666	-0.82	15.65	-1.86
CGS001_A549_96H:GPR64:1	CGS001-10149	GPR64	A549	trt_sh.cgs	1 uL	96 h	2	62	0.21	0.11	1	0	1	1	0	-666	-666	-0.82	15.65	-1.86
KDC004_PC3_96H:TRCN0000314641:-666	TRCN0000314641	TOLLIP	PC3	trt_sh		96 h	3	284	0.6	0.42	1	0	1	1	0	-666	-666	-0.82	15.65	-1.86
REP.A009_THP1_24H:G19	BRD-K26667523	TAK-733	THP1	trt_cp	10 uM	24 h	2	596	0.81	0.7	1	1	1	1	0	MEK inhibitor	MAP2K1	-0.82	15.65	-1.86
EMU001_NALM6_24H:I19	BRD-K49328571	dasatinib	NALM6	trt_cp	10 uM	24 h	3	583	0.72	0.66	1	1	1	1	0	KIT inhibitor|Bcr-Abl inhibitor|Ephrin inhibitor|PDGFR inhibitor|Src inhibitor|Tyrosine kinase inhibitor	ABL1|FYN|LCK|SRC|KIT|YES1|EPHA2|LYN|PDGFRB|BCR|BTK|DDR1|DDR2|PDGFRA|ABL2|BLK|FGR|FRK|HCK|SRMS|STAT5B	-0.82	15.65	-1.86
TA.OE012_A549_96H:BRDN0000552296:-666	BRDN0000552296	MAX	A549	trt_oe		96 h	3	258	0.59	0.39	1	1	1	1	0	-666	-666	-0.82	15.65	-1.86
PAC067_U2OS_6H:BRD-A21891180-001-05-5:10	BRD-A21891180	BRD-A21891180	U2OS	trt_cp	10 uM	6 h	2	75	0.28	0.15	1	1	1	1	0	-666	-666	-0.82	15.65	-1.86
PAC019_U2OS_6H:BRD-K32380790-001-01-5:10.029	BRD-K32380790	BRD-K32380790	U2OS	trt_cp	10 uM	6 h	2	87	0.27	0.15	0	0	1	1	0	-666	-666	-0.82	15.65	-1.86
KDD004_PC3_96H:TRCN0000000494:-666	TRCN0000000494	CDK9	PC3	trt_sh		96 h	3	219	0.54	0.35	1	0	1	1	0	-666	-666	-0.82	15.65	-1.86
CPC013_MCF7_24H:BRD-K51967704-001-01-0:10	BRD-K51967704	BIIB-021	MCF7	trt_cp	10 uM	24 h	5	444	0.62	0.53	0	0	1	1	0	HSP inhibitor	AOX1|HSP90AA1	-0.82	15.65	-1.86
PAC065_U2OS_6H:BRD-A68865339-001-05-3:10	BRD-A68865339	BRD-A68865339	U2OS	trt_cp	10 uM	6 h	2	464	0.33	0.4	1	1	1	1	0	-666	-666	-0.82	15.65	-1.86
PAC059_U2OS_6H:BRD-K75693278-001-01-0:9.54858	BRD-K75693278	SA-1458985	U2OS	trt_cp	10 uM	6 h	3	241	0.34	0.29	1	0	1	1	0	-666	-666	-0.82	15.65	-1.86
KDC009_PC3_96H:TRCN0000231642:-666	TRCN0000231642	SOX2	PC3	trt_sh		96 h	3	362	0.59	0.47	1	0	1	1	0	-666	-666	-0.82	15.65	-1.86
KDD007_HT29_96H:TRCN0000029456:-666	TRCN0000029456	HSPA2	HT29	trt_sh		96 h	2	139	0.45	0.25	0	0	1	1	0	-666	-666	-0.82	15.65	-1.87
KDA005_MCF7_96H:TRCN0000004265:-666	TRCN0000004265	STAT1	MCF7	trt_sh		96 h	3	456	0.55	0.51	1	0	1	1	0	-666	-666	-0.82	15.65	-1.87
CPC001_PC3_6H:BRD-K81209159-001-03-7:10	BRD-K81209159	herniarin	PC3	trt_cp	10 uM	6 h	4	265	0.23	0.25	1	0	1	1	0	Acetylcholinesterase inhibitor	-666	-0.82	15.65	-1.87
XPR008_YAPC.311_96H:M21	BRDN0000735469	ACLY	YAPC	trt_xpr	-666	96 h	3	158	0.32	0.23	1	1	1	1	0	-666	-666	-0.82	15.65	-1.87
KDB010_VCAP_120H:TRCN0000013131:-666	TRCN0000013131	LHX3	VCAP	trt_sh		120 h	3	162	0.36	0.24	1	0	1	1	0	-666	-666	-0.82	15.65	-1.87
LJP007_HUVEC_24H:K14	BRD-K26760349	HG-9-91-01	HUVEC	trt_cp	3.33 uM	24 h	3	321	0.54	0.42	1	1	1	1	0	-666	-666	-0.82	15.65	-1.87
REP.A001_HT29_24H:G03	BRD-A27376179	lestaurtinib	HT29	trt_cp	1.11 uM	24 h	3	559	0.61	0.59	0	0	1	1	0	FLT3 inhibitor|Growth factor receptor inhibitor|JAK inhibitor	FLT3|NTRK1|JAK2|NTRK2|NTRK3	-0.82	15.65	-1.87
EMU001_HBL1_24H:K19	BRD-K08109215	I-BET-762	HBL1	trt_cp	10 uM	24 h	3	515	0.75	0.63	1	1	1	1	0	Bromodomain inhibitor	BRD2|BRD3|BRD4|APOA1	-0.82	15.65	-1.87
CPC004_VCAP_24H:I19	BRD-K31542390	BRD-K31542390	VCAP	trt_cp	10 uM	24 h	5	384	0.53	0.46	0	0	1	1	0	-666	-666	-0.82	15.65	-1.87
PAC060_U2OS_6H:BRD-K99808872-001-01-6:9.97394	BRD-K99808872	BRD-K99808872	U2OS	trt_cp	10 uM	6 h	3	100	0.23	0.15	1	0	1	1	0	-666	-666	-0.82	15.65	-1.87
CPC019_MCF7_24H:BRD-K98834634-001-01-2:10	BRD-K98834634	BRD-K98834634	MCF7	trt_cp	10 uM	24 h	5	465	0.52	0.5	1	1	1	1	0	-666	-666	-0.82	15.65	-1.87
CPC005_PC3_24H:BRD-A52660433-066-01-3:10	BRD-A52660433	tetrindole	PC3	trt_cp	10 uM	24 h	5	209	0.31	0.26	1	1	1	1	0	Monoamine oxidase inhibitor	MAOA	-0.82	15.65	-1.87
REP.B022_HA1E_24H:A15	BRD-K75958547	pitavastatin	HA1E	trt_cp	0.25 uM	24 h	2	340	0.63	0.47	1	1	1	1	0	HMGCR inhibitor	HMGCR|APOA1|CYP2C8	-0.82	15.65	-1.87
KDB009_VCAP_120H:TRCN0000074397:-666	TRCN0000074397	INTS3	VCAP	trt_sh		120 h	3	165	0.38	0.25	1	0	1	1	0	-666	-666	-0.82	15.65	-1.87
CGS001_PC3_144H:IFIH1:2	CGS001-64135	IFIH1	PC3	trt_sh.cgs	2 uL	144 h	3	75	0.22	0.13	1	1	1	1	0	-666	-666	-0.82	15.65	-1.87
PAC001_U2OS_6H:BRD-K72135530-001-02-7:10	BRD-K72135530	BRD-K72135530	U2OS	trt_cp	10 uM	6 h	2	28	0.06	0.04	0	0	1	1	0	-666	-666	-0.82	15.65	-1.87
CPC014_ASC_24H:BRD-K87730440-001-01-9:10	BRD-K87730440	BRD-K87730440	ASC	trt_cp	10 uM	24 h	3	331	0.13	0.21	1	0	1	1	0	-666	-666	-0.82	15.65	-1.87
REP.B014_A375_24H:A23	BRD-A56085258	LGX-818	A375	trt_cp	0.03 uM	24 h	2	650	0.86	0.75	1	1	1	1	0	RAF inhibitor	BRAF	-0.82	15.65	-1.87
PBIOA015_HT29_24H:D09	BRD-K43389675	daunorubicin	HT29	trt_cp	1.11 uM	24 h	3	649	0.8	0.73	1	1	1	1	0	RNA synthesis inhibitor|Topoisomerase inhibitor	TOP2A|TOP2B	-0.82	15.65	-1.87
KDC003_PC3_96H:TRCN0000245303:-666	TRCN0000245303	TRPS1	PC3	trt_sh		96 h	2	101	0.08	0.09	1	0	1	1	0	-666	-666	-0.82	15.65	-1.87
PAC019_U2OS_6H:BRD-K01547088-001-01-7:10.0624	BRD-K01547088	BRD-K01547088	U2OS	trt_cp	10 uM	6 h	3	103	0.25	0.16	1	0	1	1	0	-666	-666	-0.82	15.65	-1.87
KDD007_A549_96H:TRCN0000078228:-666	TRCN0000078228	PLA2G12B	A549	trt_sh		96 h	3	257	0.39	0.32	0	0	1	1	0	-666	-666	-0.82	15.65	-1.87
KDA004_HCC515_96H:TRCN0000050548:-666	TRCN0000050548	ADAM15	HCC515	trt_sh		96 h	2	127	0.2	0.16	0	0	1	1	0	-666	-666	-0.82	15.65	-1.87
CGS001_PC3_96H:MCM2:2	CGS001-4171	MCM2	PC3	trt_sh.cgs	2 uL	96 h	3	148	0.12	0.13	1	0	1	1	0	-666	-666	-0.82	15.65	-1.87
CGS001_A549_96H:THRAP3:1	CGS001-9967	THRAP3	A549	trt_sh.cgs	1 uL	96 h	3	33	0.05	0.04	1	0	1	1	0	-666	-666	-0.82	15.65	-1.87
KDA002_HT29_96H:TRCN0000029247:-666	TRCN0000029247	LIPA	HT29	trt_sh		96 h	4	239	0.43	0.32	1	0	1	1	0	-666	-666	-0.82	15.65	-1.87
CGS001_VCAP_120H:IGFBP2:5	CGS001-3485	IGFBP2	VCAP	trt_sh.cgs	5 uL	120 h	3	75	0.18	0.12	1	0	1	1	0	-666	-666	-0.82	15.65	-1.87
PAC038_U2OS_6H:BRD-K47217000-001-01-8:10.0109	BRD-K47217000	BRD-K47217000	U2OS	trt_cp	10 uM	6 h	3	189	0.15	0.17	1	0	1	1	0	-666	-666	-0.82	15.65	-1.87
CPC010_VCAP_24H:BRD-K05331696-001-02-4:10	BRD-K05331696	BRD-K05331696	VCAP	trt_cp	10 uM	24 h	5	476	0.44	0.46	0	0	1	1	0	-666	-666	-0.82	15.65	-1.87
CPC006_VCAP_6H:BRD-K68143200-001-05-9:10	BRD-K68143200	NSC-95397	VCAP	trt_cp	10 uM	6 h	4	355	0.46	0.41	1	1	1	1	0	CDC inhibitor	CASP3|CDC25A|CDC25B	-0.82	15.65	-1.87
PCL001_HT29_24H:BRD-K39841531:10	BRD-K39841531	TG-101209	HT29	trt_cp	10 uM	24 h	2	514	0.74	0.62	1	1	1	1	0	JAK inhibitor	JAK2|JAK3	-0.82	15.65	-1.87
REP.A023_HT29_24H:E19	BRD-K69116396	sertindole	HT29	trt_cp	10 uM	24 h	3	486	0.73	0.6	1	1	1	1	0	Dopamine receptor antagonist|Serotonin receptor antagonist	DRD2|HTR2A|HTR2C|ADRA1A|ADRA1B|ADRA1D|DRD3|DRD4|HRH1|HTR1A|HTR1B|HTR1D|HTR1E|HTR1F|HTR6|KCNH2	-0.82	15.65	-1.87
XPR034_BICR6.311_96H:F23	BRDN0001146193	NEK2	BICR6	trt_xpr	-666	96 h	3	161	0.34	0.24	1	1	1	1	0	-666	-666	-0.82	15.65	-1.87
CYT001_MCF7_2H:NPPA:1	NPPA	NPPA	MCF7	trt_lig	1 ng/ml	2 h	3	284	0.13	0.19	1	0	1	1	0	-666	-666	-0.82	15.65	-1.87
CPC019_VCAP_24H:BRD-K60297835-001-01-3:10	BRD-K60297835	BRD-K60297835	VCAP	trt_cp	10 uM	24 h	5	381	0.48	0.43	1	1	1	1	0	-666	-666	-0.82	15.65	-1.87
CPC006_U937_6H:BRD-K30707190-001-02-5:80	BRD-K30707190	PNU-74654	U937	trt_cp	80 uM	6 h	2	141	0.44	0.25	1	1	1	1	0	Beta catenin inhibitor	CTNNB1|TCF4	-0.82	15.65	-1.87
XPR011_U251MG.311_96H:B22	BRDN0001501955	AP3B1	U251MG	trt_xpr	-666	96 h	3	325	0.53	0.42	1	1	1	1	0	-666	-666	-0.82	15.65	-1.87
KDC004_A549_96H:I16	TRCN0000010111	PFKL	A549	trt_sh		96 h	3	117	0.45	0.23	0	0	1	1	0	-666	-666	-0.82	15.65	-1.87
CYT001_HT29_4H:CMAP-CYT-A1479:50	CMAP-CYT-A1479	ANGPT4	HT29	trt_lig	50 ng/ml	4 h	2	432	0.06	0.16	0	0	1	1	0	-666	-666	-0.82	15.65	-1.87
KDB001_HT29_96H:I02	TRCN0000147480	STXBP1	HT29	trt_sh		96 h	3	165	0.33	0.24	1	0	1	1	0	-666	-666	-0.82	15.65	-1.87
CPC006_THP1_6H:O15	BRD-A28105619	BRD-A28105619	THP1	trt_cp	10 uM	6 h	2	311	0.53	0.41	1	1	1	1	0	-666	-666	-0.82	15.65	-1.87
CPC017_NPC_24H:BRD-K60184833-001-03-1:10	BRD-K60184833	TYRPHOSTIN-46	NPC	trt_cp	10 uM	24 h	4	148	0.29	0.21	1	1	1	1	0	Tyrosine kinase inhibitor	EGFR	-0.82	15.65	-1.87
REP.A024_THP1_24H:H08	BRD-K75911534	SU-014813	THP1	trt_cp	3.33 uM	24 h	2	152	0.29	0.21	1	1	1	1	0	PDGFR inhibitor|VEGFR inhibitor	KDR|FLT3|PDGFRA|PDGFRB	-0.82	15.65	-1.87
CPC014_VCAP_24H:BRD-A75931230-001-01-3:10	BRD-A75931230	F-1061-0166	VCAP	trt_cp	10 uM	24 h	5	508	0.64	0.58	0	0	1	1	0	-666	-666	-0.82	15.65	-1.87
PAC065_U2OS_6H:BRD-K60847609-001-05-0:10	BRD-K60847609	BRD-K60847609	U2OS	trt_cp	10 uM	6 h	2	60	0.22	0.12	0	0	1	1	0	-666	-666	-0.82	15.65	-1.87
ERG010_VCAP_24H:BRD-K77172154-001-01-2:10.083	BRD-K77172154	BRD-K77172154	VCAP	trt_cp	10 uM	24 h	3	422	0.65	0.53	1	1	1	1	0	-666	-666	-0.82	15.65	-1.87
KDB007_PC3_144H:TRCN0000037685:-666	TRCN0000037685	CERK	PC3	trt_sh		144 h	3	326	0.6	0.45	1	0	1	1	0	-666	-666	-0.82	15.65	-1.87
CPC016_MCF7_6H:BRD-A11678676-001-03-4:10	BRD-A11678676	wortmannin	MCF7	trt_cp	10 uM	6 h	3	250	0.52	0.36	1	1	1	1	0	-666	-666	-0.82	15.65	-1.87
KTOX002_HPTEC_6H:BRD-K19925945:31.6	BRD-K19925945	arsenic-trioxide	HPTEC	trt_cp	30 uM	6 h	3	428	0.65	0.53	1	1	1	1	0	-666	-666	-0.82	15.65	-1.87
CGS001_HT29_96H:DHFR:1	CGS001-1719	DHFR	HT29	trt_sh.cgs	1 uL	96 h	2	46	0.15	0.08	1	0	1	1	0	-666	-666	-0.82	15.65	-1.87
OEB006_HT29_96H:BRDN0000461876:-666	BRDN0000461876	KISS1R	HT29	trt_oe		96 h	4	322	0.13	0.21	1	0	1	1	0	-666	-666	-0.82	15.65	-1.87
DOSVAL005_HCC515_24H:BRD-K63000292:20	BRD-K63000292	BRD-K63000292	HCC515	trt_cp	20 uM	24 h	2	321	0.5	0.41	1	1	1	1	0	-666	-666	-0.82	15.65	-1.87
CGS001_HT29_96H:MACF1:1	CGS001-23499	MACF1	HT29	trt_sh.cgs	1 uL	96 h	2	125	0.11	0.12	1	0	1	1	0	-666	-666	-0.82	15.65	-1.87
KDA004_HT29_96H:TRCN0000036322:-666	TRCN0000036322	B4GALT4	HT29	trt_sh		96 h	3	204	0.43	0.3	1	0	1	1	0	-666	-666	-0.82	15.65	-1.87
LJP005_SKBR3_3H:K22	BRD-A18328003	GDC-0980	SKBR3	trt_cp	0.37 uM	3 h	2	249	0.42	0.33	1	1	1	1	0	-666	-666	-0.82	15.65	-1.87
CPC004_VCAP_24H:L16	BRD-A73741725	exemestane	VCAP	trt_cp	10 uM	24 h	6	412	0.56	0.49	0	0	1	1	0	Aromatase inhibitor	CYP19A1	-0.82	15.65	-1.87
CPC006_U937_6H:BRD-K30677119-001-01-0:11.1	BRD-K30677119	PP-30	U937	trt_cp	12 uM	6 h	2	182	0.34	0.25	1	1	1	1	0	RAF inhibitor	RAF1	-0.82	15.65	-1.87
DOSBIO002_A549_24H:BRD-K40185230:9.66806	BRD-K40185230	BRD-K40185230	A549	trt_cp	10 uM	24 h	3	349	0.02	0.08	1	0	1	1	0	-666	-666	-0.82	15.65	-1.87
KDC009_HT29_96H:TRCN0000039894:-666	TRCN0000039894	INPP5D	HT29	trt_sh		96 h	2	155	0.46	0.27	0	0	1	1	0	-666	-666	-0.82	15.65	-1.87
CGS001_PC3_96H:PRDX5:2	CGS001-25824	PRDX5	PC3	trt_sh.cgs	2 uL	96 h	3	84	0.08	0.08	1	0	1	1	0	-666	-666	-0.82	15.65	-1.87
OEB003_PC3_96H:BRDN0000405984:-666	BRDN0000405984	COX5B	PC3	trt_oe		96 h	5	443	0.21	0.31	0	0	1	1	0	-666	-666	-0.82	15.65	-1.87
CPC019_VCAP_24H:BRD-K65904652-001-01-9:10	BRD-K65904652	BRD-K65904652	VCAP	trt_cp	10 uM	24 h	5	448	0.58	0.52	1	1	1	1	0	-666	-666	-0.82	15.65	-1.87
DOSBIO001_HT29_24H:BRD-K39597586:9.9142	BRD-K39597586	BRD-K39597586	HT29	trt_cp	10 uM	24 h	3	490	0.7	0.59	1	1	1	1	0	-666	-666	-0.82	15.65	-1.87
AICHI002_OCILY19_4H:F21	BRD-K12184916	NVP-BEZ235	OCILY19	trt_cp	0.66 uM	4 h	2	229	0.61	0.38	1	1	1	1	0	MTOR inhibitor|PI3K inhibitor	-666	-0.82	15.65	-1.87
AICHI001_K562_4H:N01	BRD-K03390685	cobimetinib	K562	trt_cp	10 uM	4 h	3	270	0.42	0.34	0	0	1	1	0	MEK inhibitor	-666	-0.82	15.65	-1.87
PBIOA013_HT29_24H:G13	BRD-K11528507	geldanamycin	HT29	trt_cp	10 uM	24 h	3	400	0.52	0.46	1	1	1	1	0	-666	-666	-0.82	15.65	-1.87
DOSVAL002_HT29_24H:BRD-K71387353:5	BRD-K71387353	BRD-K71387353	HT29	trt_cp	4 uM	24 h	3	415	0.53	0.47	1	1	1	1	0	-666	-666	-0.82	15.65	-1.87
XPR036_MCF7.311_96H:B19	BRDN0001149056	ALDH18A1	MCF7	trt_xpr	-666	96 h	3	212	0.33	0.27	1	1	1	1	0	-666	-666	-0.82	15.65	-1.87
CPC019_VCAP_24H:BRD-K60067222-001-01-1:10	BRD-K60067222	BRD-K60067222	VCAP	trt_cp	10 uM	24 h	5	535	0.56	0.55	0	0	1	1	0	-666	-666	-0.82	15.65	-1.87
CPC013_VCAP_24H:BRD-K35638681-001-01-5:10	BRD-K35638681	BRD-K35638681	VCAP	trt_cp	10 uM	24 h	3	336	0.41	0.38	0	0	1	1	0	-666	-666	-0.82	15.65	-1.87
KDC006_MCF7_96H:TRCN0000015536:-666	TRCN0000015536	GATAD2A	MCF7	trt_sh		96 h	3	240	0.58	0.38	0	0	1	1	0	-666	-666	-0.82	15.65	-1.87
KDC002_PC3_96H:TRCN0000038494:-666	TRCN0000038494	ATP5O	PC3	trt_sh		96 h	4	262	0.45	0.35	1	0	1	1	0	-666	-666	-0.82	15.65	-1.87
KDC004_A549_96H:J07	TRCN0000002433	CDC25C	A549	trt_sh		96 h	3	68	0.33	0.15	0	0	1	1	0	-666	-666	-0.82	15.65	-1.87
ERGK009_VCAP_120H:TRCN0000197252:-666	TRCN0000197252	CKMT1B	VCAP	trt_sh		120 h	3	324	0.45	0.39	1	0	1	1	0	-666	-666	-0.82	15.65	-1.87
REP.A024_HT29_24H:E09	BRD-A74914197	pralatrexate	HT29	trt_cp	1.11 uM	24 h	3	526	0.75	0.63	1	1	1	1	0	Dihydrofolate reductase inhibitor	DHFR|SLC19A1|TYMS	-0.82	15.65	-1.87
KDD001_A549_96H:TRCN0000043090:-666	TRCN0000043090	SLC25A32	A549	trt_sh		96 h	3	180	0.44	0.28	0	0	1	1	0	-666	-666	-0.82	15.65	-1.87
KDD006_A549_96H:TRCN0000107847:-666	TRCN0000107847	ZNF621	A549	trt_sh		96 h	2	117	0.5	0.24	0	0	1	1	0	-666	-666	-0.82	15.65	-1.87
CPC014_VCAP_24H:BRD-U25771771-000-01-7:10	BRD-U25771771	WZ-4-145	VCAP	trt_cp	10 uM	24 h	5	380	0.58	0.47	0	0	1	1	0	EGFR inhibitor	-666	-0.82	15.65	-1.87
CPC012_MCF7_24H:BRD-K56001384-001-03-6:10	BRD-K56001384	antimycin-a	MCF7	trt_cp	10 uM	24 h	4	419	0.66	0.53	0	0	1	1	0	-666	-666	-0.82	15.65	-1.87
XPR015_HT29.311_96H:M15	BRDN0001144952	CMPK2	HT29	trt_xpr	-666	96 h	3	261	0.35	0.3	1	0	1	1	0	-666	-666	-0.82	15.65	-1.87
KDB002_PC3_96H:TRCN0000142431:-666	TRCN0000142431	TCTA	PC3	trt_sh		96 h	2	97	0.14	0.12	1	0	1	1	0	-666	-666	-0.82	15.65	-1.87
KDA008_HA1E_96H:TRCN0000007574:-666	TRCN0000007574	TRIM38	HA1E	trt_sh		96 h	3	133	0.48	0.26	0	0	1	1	0	-666	-666	-0.82	15.65	-1.87
CGS001_HT29_96H:PTGFR:1	CGS001-5737	PTGFR	HT29	trt_sh.cgs	1 uL	96 h	3	158	0.1	0.13	1	0	1	1	0	-666	-666	-0.82	15.65	-1.87
OEB006_A375_96H:BRDN0000410946:-666	BRDN0000410946	MSRA	A375	trt_oe		96 h	4	379	0.22	0.29	0	0	1	1	0	-666	-666	-0.82	15.65	-1.87
XPR010_U251MG.311_96H:A15	BRDN0001485774	ABCB1	U251MG	trt_xpr	-666	96 h	3	124	0.34	0.21	1	1	1	1	0	-666	-666	-0.82	15.65	-1.87
CGS001_VCAP_120H:PRKACG:5	CGS001-5568	PRKACG	VCAP	trt_sh.cgs	5 uL	120 h	5	127	0.25	0.18	1	1	1	1	0	-666	-666	-0.82	15.65	-1.87
POL001_PC3_24H:M13	BRD-A81541225	oligomycin-a	PC3	trt_cp	10 uM	24 h	3	535	0.78	0.65	1	1	1	1	0	ATP synthase inhibitor|ATPase inhibitor	ATP5A1	-0.82	15.65	-1.87
OEB003_PC3_96H:BRDN0000405901:-666	BRDN0000405901	ERH	PC3	trt_oe		96 h	5	408	0.11	0.21	0	0	1	1	0	-666	-666	-0.82	15.65	-1.87
CPC006_HA1E_6H:BRD-A23770159-001-02-3:11.1	BRD-A23770159	sirolimus	HA1E	trt_cp	12 uM	6 h	5	226	0.33	0.28	1	1	1	1	0	-666	-666	-0.82	15.65	-1.87
DOSVAL004_HA1E_24H:BRD-K67269534:20	BRD-K67269534	BRD-K67269534	HA1E	trt_cp	20 uM	24 h	3	125	0.16	0.14	1	0	1	1	0	-666	-666	-0.82	15.65	-1.87
CGS001_A549_96H:SLC25A32:1	CGS001-81034	SLC25A32	A549	trt_sh.cgs	1 uL	96 h	3	79	0.2	0.13	1	1	1	1	0	-666	-666	-0.82	15.65	-1.87
KDB007_HA1E_96H:TRCN0000050365:-666	TRCN0000050365	PNKP	HA1E	trt_sh		96 h	3	166	0.54	0.3	0	0	1	1	0	-666	-666	-0.82	15.65	-1.87
KDA006_VCAP_120H:TRCN0000013605:-666	TRCN0000013605	BCL6	VCAP	trt_sh		120 h	3	204	0.45	0.31	1	0	1	1	0	-666	-666	-0.82	15.65	-1.87
CPC002_VCAP_24H:BRD-K12079898-001-01-8:10	BRD-K12079898	PD-160170	VCAP	trt_cp	10 uM	24 h	3	345	0.65	0.48	1	1	1	1	0	Neuropeptide receptor antagonist	NPY1R	-0.82	15.65	-1.87
LJP007_MDAMB231_24H:I01	BRD-K42828737	sunitinib	MDAMB231	trt_cp	10 uM	24 h	2	452	0.68	0.56	1	1	1	1	0	FLT3 inhibitor|KIT inhibitor|PDGFR inhibitor|RET inhibitor|VEGFR inhibitor	PDGFRB|FLT1|FLT3|FLT4|KDR|KIT|PDGFRA|RET	-0.82	15.65	-1.87
KDA005_HEPG2_96H:TRCN0000196659:-666	TRCN0000196659	RBKS	HEPG2	trt_sh		96 h	2	225	0.45	0.32	0	0	1	1	0	-666	-666	-0.82	15.65	-1.87
XPR019_ES2.311_96H:I23	BRDN0001501449	KIF3A	ES2	trt_xpr	-666	96 h	3	192	0.47	0.31	1	1	1	1	0	-666	-666	-0.82	15.65	-1.87
XPR031_ES2.311_96H:H22	BRDN0001484652	GABRA2	ES2	trt_xpr	-666	96 h	2	57	0.08	0.07	0	0	1	1	0	-666	-666	-0.82	15.65	-1.87
CPC010_PC3_24H:BRD-A61825514-001-06-9:10	BRD-A61825514	BRD-A61825514	PC3	trt_cp	10 uM	24 h	5	451	0.49	0.48	1	1	1	1	0	-666	-666	-0.82	15.65	-1.87
DOS051_MCF7_24H:BRD-K80666761-001-01-3:5.05	BRD-K80666761	BRD-K80666761	MCF7	trt_cp	4 uM	24 h	2	239	0.35	0.29	0	0	1	1	0	-666	-666	-0.82	15.65	-1.87
TA.OE003_A375_72H:BRDN0000464841:-666	BRDN0000464841	ERBB2	A375	trt_oe		72 h	3	181	0.29	0.23	1	0	1	1	0	-666	-666	-0.82	15.65	-1.87
PAC044_U2OS_6H:BRD-K42743267-001-01-6:10.1652	BRD-K42743267	BRD-K42743267	U2OS	trt_cp	10 uM	6 h	3	322	0.64	0.46	1	1	1	1	0	-666	-666	-0.82	15.65	-1.87
KDD007_HA1E_96H:TRCN0000108167:-666	TRCN0000108167	ZNF317	HA1E	trt_sh		96 h	3	154	0.22	0.19	0	0	1	1	0	-666	-666	-0.82	15.65	-1.87
KDC005_PC3_96H:TRCN0000035476:-666	TRCN0000035476	PEMT	PC3	trt_sh		96 h	3	142	0.36	0.23	1	0	1	1	0	-666	-666	-0.82	15.65	-1.87
PAC063_U2OS_6H:BRD-K99331869-001-07-1:10	BRD-K99331869	BRD-K99331869	U2OS	trt_cp	10 uM	6 h	3	167	0.37	0.25	1	1	1	1	0	-666	-666	-0.82	15.65	-1.87
PAC058_U2OS_6H:BRD-K68780601-001-01-2:10.0349	BRD-K68780601	BRD-K68780601	U2OS	trt_cp	10 uM	6 h	3	416	0.51	0.47	1	1	1	1	0	-666	-666	-0.82	15.65	-1.87
CPC019_HCC515_6H:BRD-K86027709-001-01-7:10	BRD-K86027709	BRD-K86027709	HCC515	trt_cp	10 uM	6 h	3	124	0.14	0.13	1	0	1	1	0	-666	-666	-0.82	15.65	-1.87
REP.A021_THP1_24H:J11	BRD-K83837640	JNJ-26481585	THP1	trt_cp	0.125 uM	24 h	3	582	0.66	0.63	0	0	1	1	0	HDAC inhibitor	HDAC1|HDAC10|HDAC11|HDAC2|HDAC3|HDAC4|HDAC5|HDAC6|HDAC7|HDAC8|HDAC9|MDM2	-0.82	15.65	-1.87
PAC057_U2OS_6H:BRD-K08799867-001-01-4:10.2771	BRD-K08799867	BRD-K08799867	U2OS	trt_cp	10 uM	6 h	3	407	0.59	0.5	1	1	1	1	0	-666	-666	-0.82	15.65	-1.87
PAC048_U2OS_6H:BRD-K45090628-001-01-3:9.93366	BRD-K45090628	BRD-K45090628	U2OS	trt_cp	10 uM	6 h	3	433	0.33	0.38	1	0	1	1	0	-666	-666	-0.82	15.65	-1.87
PAC058_U2OS_6H:BRD-K43283393-001-01-9:9.94847	BRD-K43283393	BRD-K43283393	U2OS	trt_cp	10 uM	6 h	3	353	0.33	0.35	1	0	1	1	0	-666	-666	-0.82	15.65	-1.87
CPC012_A549_24H:BRD-A62200266-001-01-5:10	BRD-A62200266	BRD-A62200266	A549	trt_cp	10 uM	24 h	2	500	0.46	0.48	0	0	1	1	0	-666	-666	-0.82	15.65	-1.87
KDA006_A549_96H:TRCN0000018886:-666	TRCN0000018886	HUS1	A549	trt_sh		96 h	3	114	0.38	0.21	1	0	1	1	0	-666	-666	-0.82	15.65	-1.87
XPR031_U251MG.311_96H:D16	BRDN0001501283	POLR1B	U251MG	trt_xpr	-666	96 h	3	223	0.48	0.33	1	1	1	1	0	-666	-666	-0.82	15.65	-1.87
PAC061_U2OS_6H:BRD-K43438744-001-02-3:10	BRD-K43438744	BRD-K43438744	U2OS	trt_cp	10 uM	6 h	3	85	0.15	0.11	0	0	1	1	0	-666	-666	-0.82	15.65	-1.87
DOSVAL005_HT29_24H:BRD-K91663486:20	BRD-K91663486	BRD-K91663486	HT29	trt_cp	20 uM	24 h	3	561	0.8	0.68	1	1	1	1	0	-666	-666	-0.82	15.65	-1.87
EMU001_K562_24H:H01	BRD-K10916705	RN-486	K562	trt_cp	10 uM	24 h	3	521	0.82	0.66	1	1	1	1	0	-666	-666	-0.82	15.65	-1.87
AML001_HL60_6H:BRD-A19500257:10	BRD-A19500257	geldanamycin	HL60	trt_cp	10 uM	6 h	6	656	0.79	0.73	1	1	1	1	0	-666	-666	-0.82	15.65	-1.88
MUC.CP002_NKDBA_24H:K03	BRD-K63841267	SA-247582	NKDBA	trt_cp	10 uM	24 h	6	262	0.31	0.29	0	0	1	1	0	-666	-666	-0.82	15.65	-1.88
CPC013_HEPG2_6H:BRD-K33164466-001-01-5:10	BRD-K33164466	BRD-K33164466	HEPG2	trt_cp	10 uM	6 h	3	344	0.54	0.44	1	1	1	1	0	-666	-666	-0.82	15.65	-1.88
AICHI002_NALM6_24H:E14	BRD-K30520487	BRD-K30520487	NALM6	trt_cp	2.5 uM	24 h	3	481	0.75	0.61	1	1	1	1	0	-666	-666	-0.82	15.65	-1.88
EMU001_BJAB_6H:F02	BRD-A79768653	sirolimus	BJAB	trt_cp	2.5 uM	6 h	3	289	0.61	0.43	0	0	1	1	0	MTOR inhibitor	MTOR|FKBP1A|CCR5|FGF2	-0.82	15.65	-1.88
KDD007_A549_96H:TRCN0000046860:-666	TRCN0000046860	CLPP	A549	trt_sh		96 h	3	227	0.6	0.37	0	0	1	1	0	-666	-666	-0.82	15.65	-1.88
XPR024_YAPC.311_96H:C20	BRDN0001496033	SLC27A2	YAPC	trt_xpr	-666	96 h	2	101	0.14	0.12	1	0	1	1	0	-666	-666	-0.82	15.65	-1.88
CPC014_HT29_6H:BRD-A50454580-001-01-1:10	BRD-A50454580	PD-0325901	HT29	trt_cp	10 uM	6 h	5	410	0.44	0.43	0	0	1	1	0	-666	-666	-0.82	15.65	-1.88
OEB005_A549_96H:BRDN0000409248:-666	BRDN0000409248	PRKAG1	A549	trt_oe		96 h	5	358	0.19	0.26	1	0	1	1	0	-666	-666	-0.82	15.65	-1.88
PAC068_U2OS_6H:BRD-K07011015-001-06-5:10	BRD-K07011015	BRD-K07011015	U2OS	trt_cp	10 uM	6 h	3	134	0.26	0.19	1	1	1	1	0	-666	-666	-0.82	15.65	-1.88
CPC007_PC3_24H:BRD-K37940862-004-03-4:10	BRD-K37940862	BRD-K37940862	PC3	trt_cp	10 uM	24 h	4	400	0.53	0.47	0	0	1	1	0	-666	-666	-0.82	15.65	-1.88
CGS001_PC3_144H:MRPL12:2	CGS001-6182	MRPL12	PC3	trt_sh.cgs	2 uL	144 h	2	82	0.34	0.17	1	1	1	1	0	-666	-666	-0.82	15.65	-1.88
CPC012_VCAP_24H:BRD-A50388635-001-01-6:10	BRD-A50388635	BRD-A50388635	VCAP	trt_cp	10 uM	24 h	5	299	0.4	0.35	0	0	1	1	0	-666	-666	-0.82	15.65	-1.88
CPC016_A549_24H:BRD-K78122587-300-01-9:10	BRD-K78122587	NNC-55-0396	A549	trt_cp	10 uM	24 h	3	258	0.47	0.35	0	0	1	1	0	Calcium channel blocker	CATSPER1|CATSPER2|CATSPER3|CATSPER4	-0.82	15.65	-1.88
ERG015_PC3_24H:P19	BRD-K85211514	BRD-K85211514	PC3	trt_cp	10 uM	24 h	2	316	0.58	0.43	1	1	1	1	0	-666	-666	-0.82	15.65	-1.88
DOSVAL006_HT29_24H:BRD-K90805324:20	BRD-K90805324	BRD-K90805324	HT29	trt_cp	20 uM	24 h	3	436	0.66	0.54	1	1	1	1	0	-666	-666	-0.82	15.65	-1.88
CPC008_PC3_24H:BRD-K44432556-001-03-0:10	BRD-K44432556	VU-0418946-1	PC3	trt_cp	10 uM	24 h	3	636	0.76	0.7	1	1	1	1	0	Hypoxia inducible factor activator	-666	-0.82	15.65	-1.88
TA.OE013_AALE_96H:BRDN0000553024:-666	BRDN0000553024	ATF2	AALE	trt_oe		96 h	2	233	0.1	0.15	1	0	1	1	0	-666	-666	-0.82	15.65	-1.88
LJP002_SKBR3_24H:BRD-K67868012-001-02-7:10	BRD-K67868012	PI-103	SKBR3	trt_cp	10 uM	24 h	3	319	0.54	0.42	0	0	1	1	0	PI3K inhibitor|MTOR inhibitor	PIK3CA|PIK3CG|MTOR|PIK3CB|PIK3CD|PRKDC	-0.82	15.65	-1.88
DOS046_A375_24H:BRD-K02223457-001-01-7:5	BRD-K02223457	BRD-K02223457	A375	trt_cp	4 uM	24 h	3	220	0.07	0.13	0	0	1	1	0	-666	-666	-0.82	15.65	-1.88
KDB004_A375_96H:TRCN0000046584:-666	TRCN0000046584	SPR	A375	trt_sh		96 h	3	277	0.73	0.45	1	0	1	1	0	-666	-666	-0.82	15.65	-1.88
PAC060_U2OS_6H:BRD-K88058683-001-01-0:9.92708	BRD-K88058683	BRD-K88058683	U2OS	trt_cp	10 uM	6 h	3	133	0.31	0.21	1	1	1	1	0	-666	-666	-0.82	15.65	-1.88
PAC043_U2OS_6H:BRD-K65597286-001-01-5:9.79286	BRD-K65597286	BRD-K65597286	U2OS	trt_cp	10 uM	6 h	3	168	0.45	0.28	1	0	1	1	0	-666	-666	-0.82	15.65	-1.88
CGS001_PC3_144H:ZAP70:2	CGS001-7535	ZAP70	PC3	trt_sh.cgs	2 uL	144 h	3	122	0.35	0.21	1	1	1	1	0	-666	-666	-0.82	15.65	-1.88
LJP009_NPC_24H:C13	BRD-K24515980	QL-XI-92	NPC	trt_cp	10 uM	24 h	3	332	0.44	0.38	1	1	1	1	0	-666	-666	-0.82	15.65	-1.88
KDC010_A549_96H:TRCN0000003109:-666	TRCN0000003109	MST1R	A549	trt_sh		96 h	3	196	0.6	0.35	0	0	1	1	0	-666	-666	-0.82	15.65	-1.88
CPC012_ASC_24H:BRD-K69888333-001-01-7:10	BRD-K69888333	BRD-K69888333	ASC	trt_cp	10 uM	24 h	4	372	0.45	0.41	1	1	1	1	0	-666	-666	-0.82	15.65	-1.88
REP.B027_JURKAT_24H:D22	BRD-K93779381	ingenol-mebutate	JURKAT	trt_cp	0.08 uM	24 h	2	556	0.64	0.61	0	0	1	1	0	PKC activator	PRKCD|PRKCA|PRKCB|PRKCE|PRKCG	-0.82	15.65	-1.88
KDC004_A549_96H:O01	TRCN0000036492	RGS19	A549	trt_sh		96 h	3	98	0.36	0.19	0	0	1	1	0	-666	-666	-0.82	15.65	-1.88
REP.A014_HT29_24H:F01	BRD-K58435339	AT-13387	HT29	trt_cp	10 uM	24 h	3	584	0.75	0.67	1	1	1	1	0	HSP inhibitor	HSP90AA1	-0.82	15.65	-1.88
CGS001_SW480_96H:MYD88:-666	CGS001-4615	MYD88	SW480	trt_sh.cgs		96 h	3	211	0.3	0.26	1	0	1	1	0	-666	-666	-0.82	15.65	-1.88
CPD001_MCF7_24H:BRD-K81091703-003-01-0:10	BRD-K81091703	BRD-K81091703	MCF7	trt_cp	10 uM	24 h	3	280	0.52	0.39	1	0	1	1	0	-666	-666	-0.82	15.65	-1.88
PAC011_U2OS_6H:BRD-K38553273-001-01-7:9.90199	BRD-K38553273	BRD-K38553273	U2OS	trt_cp	10 uM	6 h	3	183	0.34	0.25	1	0	1	1	0	-666	-666	-0.82	15.65	-1.88
CGS001_MCF7_96H:RPS16:2	CGS001-6217	RPS16	MCF7	trt_sh.cgs	2 uL	96 h	2	276	0.56	0.4	1	1	1	1	0	-666	-666	-0.82	15.65	-1.88
KDA008_HA1E_96H:TRCN0000004504:-666	TRCN0000004504	RNF186	HA1E	trt_sh		96 h	3	277	0.62	0.42	0	0	1	1	0	-666	-666	-0.82	15.65	-1.88
CPC003_PC3_24H:BRD-K15616905-001-01-5:10	BRD-K15616905	CCCP	PC3	trt_cp	10 uM	24 h	5	562	0.59	0.58	0	0	1	1	0	Mitochondrial oxidative phosphorylation uncoupler	-666	-0.82	15.65	-1.88
PCL001_HEPG2_24H:BRD-K59023263:3.33	BRD-K59023263	BRD-K59023263	HEPG2	trt_cp	3.33 uM	24 h	3	317	0.64	0.46	1	1	1	1	0	-666	-666	-0.82	15.65	-1.88
CPC017_HT29_6H:BRD-A71262238-001-04-3:10	BRD-A71262238	nafadotride	HT29	trt_cp	10 uM	6 h	5	176	0.2	0.19	0	0	1	1	0	Dopamine receptor antagonist	DRD3|DRD2|HTR1A	-0.82	15.65	-1.88
CPC014_HEPG2_6H:BRD-U25771771-000-01-7:10	BRD-U25771771	WZ-4-145	HEPG2	trt_cp	10 uM	6 h	3	362	0.55	0.45	0	0	1	1	0	EGFR inhibitor	-666	-0.82	15.65	-1.88
KDC001_VCAP_120H:TRCN0000015190:-666	TRCN0000015190	MAFG	VCAP	trt_sh		120 h	3	376	0.64	0.5	0	0	1	1	0	-666	-666	-0.82	15.65	-1.88
KDD005_PC3_96H:TRCN0000073355:-666	TRCN0000073355	HPN	PC3	trt_sh		96 h	3	161	0.42	0.26	1	0	1	1	0	-666	-666	-0.82	15.65	-1.88
XPR024_A549.311_96H:D24	BRDN0001062181	SNAI1	A549	trt_xpr	-666	96 h	3	215	0.43	0.31	1	1	1	1	0	-666	-666	-0.82	15.65	-1.88
PAC043_U2OS_6H:BRD-K96977520-001-01-8:10.1954	BRD-K96977520	BRD-K96977520	U2OS	trt_cp	10 uM	6 h	3	672	0.76	0.72	1	1	1	1	0	-666	-666	-0.82	15.65	-1.88
PAC044_U2OS_6H:BRD-K99115033-001-01-2:10.0275	BRD-K99115033	BRD-K99115033	U2OS	trt_cp	10 uM	6 h	3	327	0.43	0.38	1	0	1	1	0	-666	-666	-0.82	15.65	-1.88
OEB001_HT29_96H:BRDN0000400321:-666	BRDN0000400321	TRIM2	HT29	trt_oe		96 h	5	140	0.15	0.15	1	0	1	1	0	-666	-666	-0.82	15.65	-1.88
OEC001_PC3_96H:CCSBBROAD304_08494:-666	CCSBBROAD304_08494	TRIM62	PC3	trt_oe		96 h	2	552	0.53	0.55	0	0	1	1	0	-666	-666	-0.82	15.65	-1.88
PBIOA014_HT29_24H:I01	BRD-K51575138	TPCA-1	HT29	trt_cp	10 uM	24 h	2	477	0.75	0.6	1	1	1	1	0	IKK inhibitor	IKBKB	-0.82	15.65	-1.88
LJP005_HCC515_24H:P19	BRD-K12343256	trametinib	HCC515	trt_cp	10 uM	24 h	3	445	0.71	0.57	1	1	1	1	0	MEK inhibitor	MAP2K1|MAP2K2|CYP2C8|CYP3A4	-0.82	15.65	-1.88
PAC017_U2OS_6H:BRD-K36241360-001-01-5:10.105	BRD-K36241360	BRD-K36241360	U2OS	trt_cp	10 uM	6 h	3	180	0.45	0.29	0	0	1	1	0	-666	-666	-0.82	15.65	-1.88
TA.OE011_HA1E_96H:BRDN0000553177:3	BRDN0000553177	FBXW7	HA1E	trt_oe	3.0 uL	96 h	2	293	0.52	0.39	1	1	1	1	0	-666	-666	-0.82	15.65	-1.88
CPC004_VCAP_6H:BRD-A04756508-001-01-5:10	BRD-A04756508	norgestimate	VCAP	trt_cp	10 uM	6 h	4	186	0.32	0.25	1	1	1	1	0	-666	-666	-0.82	15.65	-1.88
KDA004_HA1E_96H:TRCN0000050552:-666	TRCN0000050552	ADAM15	HA1E	trt_sh		96 h	3	209	0.56	0.35	0	0	1	1	0	-666	-666	-0.82	15.65	-1.88
CPC006_NOMO1_6H:BRD-K92301463-001-03-0:10	BRD-K92301463	BRD-K92301463	NOMO1	trt_cp	10 uM	6 h	2	189	0.56	0.33	1	1	1	1	0	Prostanoid receptor agonist	-666	-0.82	15.65	-1.88
KDB005_HCC515_96H:TRCN0000053611:-666	TRCN0000053611	S100A4	HCC515	trt_sh		96 h	3	230	0.31	0.27	1	0	1	1	0	-666	-666	-0.82	15.65	-1.88
EMU001_THP1_6H:M19	BRD-K19540840	saracatinib	THP1	trt_cp	10 uM	6 h	3	285	0.5	0.38	0	0	1	1	0	Src inhibitor	SRC|ABL1|LCK|YES1	-0.82	15.65	-1.88
DOS055_MCF7_24H:BRD-K60863614-001-01-9:5	BRD-K60863614	BRD-K60863614	MCF7	trt_cp	4 uM	24 h	3	156	0.11	0.13	0	0	1	1	0	-666	-666	-0.82	15.65	-1.88
KDC004_HA1E_96H:TRCN0000016075:-666	TRCN0000016075	SOX3	HA1E	trt_sh		96 h	3	154	0.44	0.26	1	0	1	1	0	-666	-666	-0.82	15.65	-1.88
DOSVAL005_HT29_24H:BRD-K41335306:10	BRD-K41335306	BRD-K41335306	HT29	trt_cp	10 uM	24 h	3	597	0.77	0.69	1	1	1	1	0	-666	-666	-0.82	15.65	-1.88
CPC013_ASC_24H:BRD-K77908580-001-04-7:10	BRD-K77908580	entinostat	ASC	trt_cp	10 uM	24 h	4	422	0.61	0.51	1	1	1	1	0	HDAC inhibitor	HDAC1|HDAC2|HDAC3|HDAC9	-0.82	15.65	-1.88
CPC006_THP1_6H:A19	BRD-K09499853	KU-0060648	THP1	trt_cp	10 uM	6 h	2	321	0.49	0.4	1	1	1	1	0	DNA inhibitor|PI3K inhibitor	PIK3CA|PIK3CB|PIK3CD|PRKDC	-0.82	15.65	-1.88
AICHI002_TMD8_24H:J07	BRD-K07310275	PF-04691502	TMD8	trt_cp	10 uM	24 h	3	647	0.83	0.74	0	0	1	1	0	MTOR inhibitor|PI3K inhibitor	MTOR|PIK3CA|PIK3CB|PIK3CD|PIK3CG	-0.82	15.65	-1.88
CPC001_HCC515_24H:BRD-K68336408-001-03-4:10	BRD-K68336408	BRD-K68336408	HCC515	trt_cp	10 uM	24 h	3	431	0.68	0.55	1	1	1	1	0	EGFR inhibitor	EGFR|MAPK14	-0.82	15.65	-1.88
CGS001_A549_96H:PLA2G12B:1	CGS001-84647	PLA2G12B	A549	trt_sh.cgs	1 uL	96 h	3	84	0.14	0.11	1	0	1	1	0	-666	-666	-0.82	15.65	-1.88
CPC019_A375_6H:BRD-K46373671-001-01-8:10	BRD-K46373671	BRD-K46373671	A375	trt_cp	10 uM	6 h	4	266	0.43	0.34	1	1	1	1	0	-666	-666	-0.82	15.65	-1.88
CPC012_A549_24H:BRD-A50388635-001-01-6:10	BRD-A50388635	BRD-A50388635	A549	trt_cp	10 uM	24 h	2	138	0.27	0.2	0	0	1	1	0	-666	-666	-0.82	15.65	-1.88
ERG012_PC3_6H:O24	BRD-K75907833	BRD-K75907833	PC3	trt_cp	10 uM	6 h	3	460	0.31	0.38	1	0	1	1	0	-666	-666	-0.82	15.65	-1.88
PCL001_HT29_24H:BRD-K25167492:10	BRD-K25167492	BRD-K25167492	HT29	trt_cp	10 uM	24 h	3	385	0.68	0.52	1	1	1	1	0	-666	-666	-0.82	15.65	-1.88
REP.A011_HT29_24H:H07	BRD-K05804044	AZ-628	HT29	trt_cp	10 uM	24 h	3	524	0.78	0.65	0	0	1	1	0	RAF inhibitor	BRAF|RAF1	-0.82	15.65	-1.88
REP.A025_YAPC_24H:K19	BRD-K77625799	vandetanib	YAPC	trt_cp	10 uM	24 h	3	430	0.7	0.56	1	1	1	1	0	EGFR inhibitor|RET tyrosine kinase inhibitor|VEGFR inhibitor	EGFR|KDR|RET|FLT1|FLT4|PTK6|TEK|FLT3|KIT|EPHA1|EPHA10|EPHA2|EPHA3|EPHA4|EPHA5|EPHA6|EPHA7|EPHA8|EPHB1|EPHB2|EPHB3|EPHB4|EPHB6|ERBB2|ERBB3|ERBB4|SRC|VEGFA	-0.82	15.65	-1.88
PAC063_U2OS_6H:BRD-K56054222-001-09-8:10	BRD-K56054222	BRD-K56054222	U2OS	trt_cp	10 uM	6 h	3	77	0.14	0.1	1	0	1	1	0	-666	-666	-0.82	15.65	-1.88
PCL001_A375_24H:BRD-K77620628:10	BRD-K77620628	BRD-K77620628	A375	trt_cp	10 uM	24 h	2	339	0.33	0.34	1	1	1	1	0	-666	-666	-0.82	15.65	-1.88
XPR023_MCF7.311_96H:C20	BRDN0001498481	RRP15	MCF7	trt_xpr	-666	96 h	3	195	0.27	0.23	1	0	1	1	0	-666	-666	-0.82	15.65	-1.88
KDC004_A549_96H:TRCN0000036504:-666	TRCN0000036504	ARPC3	A549	trt_sh		96 h	4	361	0.73	0.52	0	0	1	1	0	-666	-666	-0.82	15.65	-1.88
CPC012_VCAP_24H:BRD-K08307026-001-01-4:10	BRD-K08307026	BRD-K08307026	VCAP	trt_cp	10 uM	24 h	5	492	0.69	0.59	0	0	1	1	0	-666	-666	-0.82	15.65	-1.88
CGS001_A375_96H:ZNF324:1	CGS001-25799	ZNF324	A375	trt_sh.cgs	1 uL	96 h	2	44	0.33	0.12	1	1	1	1	0	-666	-666	-0.82	15.65	-1.88
CGS001_A549_96H:LPXN:1	CGS001-9404	LPXN	A549	trt_sh.cgs	1 uL	96 h	3	59	0.16	0.1	1	0	1	1	0	-666	-666	-0.82	15.65	-1.88
CPC010_VCAP_24H:BRD-A61825514-001-06-9:10	BRD-A61825514	BRD-A61825514	VCAP	trt_cp	10 uM	24 h	5	422	0.39	0.41	0	0	1	1	0	-666	-666	-0.82	15.65	-1.88
KDB007_HT29_96H:TRCN0000000220:-666	TRCN0000000220	RGS2	HT29	trt_sh		96 h	4	260	0.37	0.31	1	0	1	1	0	-666	-666	-0.82	15.65	-1.88
KDD001_A375_96H:TRCN0000043088:-666	TRCN0000043088	SLC25A32	A375	trt_sh		96 h	3	293	0.49	0.38	0	0	1	1	0	-666	-666	-0.82	15.65	-1.88
LJP009_HME1_24H:H19	BRD-K79259477	NVP-BHG712	HME1	trt_cp	10 uM	24 h	3	581	0.73	0.66	1	1	1	1	0	Ephrin inhibitor	EPHB4	-0.82	15.65	-1.88
PBIOA020_HT29_24H:A07	BRD-K06750613	GSK-1059615	HT29	trt_cp	10 uM	24 h	3	602	0.65	0.63	1	1	1	1	0	PI3K inhibitor	PIK3CA|PIK3CG	-0.82	15.65	-1.88
LJP009_HT29_24H:O07	BRD-A29901043	KIN001-127	HT29	trt_cp	10 uM	24 h	2	273	0.6	0.41	1	1	1	1	0	ITK inhibitor	ITK	-0.82	15.65	-1.88
KMS002_NOMO1_24H:E03	BRD-K51556300	BRD-K51556300	NOMO1	trt_cp	10 uM	24 h	2	605	0.78	0.69	0	0	1	1	0	-666	-666	-0.82	15.65	-1.88
CPC006_HT29_6H:P19	BRD-K34581968	BMS-536924	HT29	trt_cp	12 uM	6 h	5	387	0.56	0.47	1	1	1	1	0	IGF-1 inhibitor	IGF1R|INSR|AKT1|CCNE1|CDK2|CYP3A4|ERBB2|KDR|LCK|MAPK1|MET|PDGFRA|PDGFRB	-0.82	15.65	-1.89
KDD009_A549_96H:TRCN0000039790:-666	TRCN0000039790	EXO1	A549	trt_sh		96 h	2	102	0.53	0.24	0	0	1	1	0	-666	-666	-0.82	15.65	-1.89
ERG021_VCAP_24H:BRD-K12502280:1.11	BRD-K12502280	TG-101348	VCAP	trt_cp	1.11 uM	24 h	2	584	0.81	0.7	1	1	1	1	0	JAK inhibitor|FLT3 inhibitor	JAK2|FLT3|RET|BRD4|JAK1|JAK3|TYK2	-0.82	15.65	-1.89
CPC019_VCAP_24H:BRD-K00007652-001-01-9:10	BRD-K00007652	BRD-K00007652	VCAP	trt_cp	10 uM	24 h	5	360	0.4	0.38	0	0	1	1	0	-666	-666	-0.82	15.65	-1.89
EMU001_HBL1_24H:L01	BRD-K92428153	mycophenolate-mofetil	HBL1	trt_cp	10 uM	24 h	3	429	0.71	0.56	1	1	1	1	0	Inosine monophosphate dehydrogenase inhibitor|Dehydrogenase inhibitor|Hydroxycarboxylic acid receptor agonist|Immunosuppressant|Inositol monophosphatase inhibitor	IMPDH1|IMPDH2|HCAR2	-0.82	15.65	-1.89
KDA003_MCF7_96H:TRCN0000003799:-666	TRCN0000003799	DAXX	MCF7	trt_sh		96 h	3	207	0.42	0.3	0	0	1	1	0	-666	-666	-0.81	15.65	-1.84
PBIOA020_PC3_24H:B13	BRD-K61314889	endo-IWR-1	PC3	trt_cp	10 uM	24 h	3	147	0.28	0.21	1	1	1	1	0	PARP inhibitor	TNKS|TNKS2	-0.81	15.65	-1.84
DOS046_PC3_24H:BRD-K69500068-001-01-9:5	BRD-K69500068	BRD-K69500068	PC3	trt_cp	4 uM	24 h	3	587	0.63	0.61	0	0	1	1	0	-666	-666	-0.81	15.65	-1.84
KDC003_MCF7_96H:TRCN0000028487:-666	TRCN0000028487	ACADS	MCF7	trt_sh		96 h	3	384	0.61	0.49	0	0	1	1	0	-666	-666	-0.81	15.65	-1.84
KDD005_HA1E_96H:TRCN0000036531:-666	TRCN0000036531	DHRS3	HA1E	trt_sh		96 h	3	453	0.67	0.56	0	0	1	1	0	-666	-666	-0.81	15.65	-1.84
CPC019_MCF7_6H:BRD-K46373671-001-01-8:10	BRD-K46373671	BRD-K46373671	MCF7	trt_cp	10 uM	6 h	3	180	0.36	0.26	1	1	1	1	0	-666	-666	-0.81	15.65	-1.84
CPC020_VCAP_24H:BRD-K06009608-001-01-4:10	BRD-K06009608	BRD-K06009608	VCAP	trt_cp	10 uM	24 h	5	535	0.69	0.61	1	1	1	1	0	-666	-666	-0.81	15.65	-1.84
LJP005_HT29_24H:E13	BRD-K20696416	NVP-AEW541	HT29	trt_cp	10 uM	24 h	3	545	0.77	0.66	1	1	1	1	0	-666	-666	-0.81	15.65	-1.84
KDA007_HEPG2_96H:TRCN0000074170:-666	TRCN0000074170	NUMA1	HEPG2	trt_sh		96 h	4	265	0.53	0.38	0	0	1	1	0	-666	-666	-0.81	15.65	-1.84
EKW001_PC3_120H:TRCN0000005994:2	TRCN0000005994	CSMD1	PC3	trt_sh	2 uL	120 h	3	207	0.48	0.32	1	0	1	1	0	-666	-666	-0.81	15.65	-1.84
CPC002_VCAP_24H:BRD-K60640630-001-03-7:10	BRD-K60640630	mometasone	VCAP	trt_cp	10 uM	24 h	3	329	0.22	0.27	1	0	1	1	0	Glucocorticoid receptor agonist|Immunosuppressant	NR3C1	-0.81	15.65	-1.84
PAC055_U2OS_6H:BRD-K91905575-001-01-8:10.101	BRD-K91905575	BRD-K91905575	U2OS	trt_cp	10 uM	6 h	2	508	0.41	0.46	1	0	1	1	0	-666	-666	-0.81	15.65	-1.84
KDD006_HEPG2_96H:TRCN0000044498:-666	TRCN0000044498	KCNJ11	HEPG2	trt_sh		96 h	2	88	0.17	0.12	0	0	1	1	0	-666	-666	-0.81	15.65	-1.84
CGS001_A549_96H:GNG5:1	CGS001-2787	GNG5	A549	trt_sh.cgs	1 uL	96 h	3	125	0.37	0.22	1	1	1	1	0	-666	-666	-0.81	15.65	-1.84
KDC005_A549_96H:TRCN0000021250:-666	TRCN0000021250	ZMYND11	A549	trt_sh		96 h	5	375	0.65	0.5	0	0	1	1	0	-666	-666	-0.81	15.65	-1.84
OEB006_A375_96H:BRDN0000460708:-666	BRDN0000460708	DCK	A375	trt_oe		96 h	4	208	0.34	0.27	1	0	1	1	0	-666	-666	-0.81	15.65	-1.84
CGS001_HCC515_96H:MAP4K4:2	CGS001-9448	MAP4K4	HCC515	trt_sh.cgs	2 uL	96 h	3	21	0.11	0.05	1	0	1	1	0	-666	-666	-0.81	15.65	-1.84
KDB010_PC3_144H:TRCN0000055917:-666	TRCN0000055917	CRELD2	PC3	trt_sh		144 h	3	164	0.43	0.27	1	0	1	1	0	-666	-666	-0.81	15.65	-1.84
KDA002_HT29_96H:TRCN0000014957:-666	TRCN0000014957	NFYB	HT29	trt_sh		96 h	4	199	0.4	0.29	1	0	1	1	0	-666	-666	-0.81	15.65	-1.84
KDD008_HEPG2_96H:TRCN0000039970:-666	TRCN0000039970	AKT2	HEPG2	trt_sh		96 h	3	107	0.36	0.2	0	0	1	1	0	-666	-666	-0.81	15.65	-1.84
REP.A004_HT29_24H:D13	BRD-A19633847	perhexiline	HT29	trt_cp	10 uM	24 h	3	584	0.72	0.65	0	0	1	1	0	Carnitine palmitoyltransferase inhibitor	CPT1A|CPT2	-0.81	15.65	-1.84
PAC064_U2OS_6H:BRD-K35098144-001-05-4:10	BRD-K35098144	BRD-K35098144	U2OS	trt_cp	10 uM	6 h	3	246	0.37	0.31	1	1	1	1	0	-666	-666	-0.81	15.65	-1.84
PBIOA017_HT29_24H:M01	BRD-K67578145	GDC-0879	HT29	trt_cp	10 uM	24 h	3	629	0.79	0.71	0	0	1	1	0	RAF inhibitor	BRAF	-0.81	15.65	-1.84
XPR015_AGS.311_96H:I06	BRDN0001065549	CTNNB1	AGS	trt_xpr	-666	96 h	3	366	0.69	0.51	1	1	1	1	0	-666	-666	-0.81	15.65	-1.84
XPR021_HT29.311_96H:D09	BRDN0001481001	RRM1	HT29	trt_xpr	-666	96 h	3	416	0.68	0.54	1	1	1	1	0	-666	-666	-0.81	15.65	-1.84
PAC063_U2OS_6H:BRD-A64849281-001-06-7:10	BRD-A64849281	BRD-A64849281	U2OS	trt_cp	10 uM	6 h	3	244	0.37	0.3	1	1	1	1	0	-666	-666	-0.81	15.65	-1.84
DER001_VCAP_96H:TRCN0000139989:-666	TRCN0000139989	FAM104A	VCAP	trt_sh		96 h	3	82	0.26	0.15	1	0	1	1	0	-666	-666	-0.81	15.65	-1.84
CPC011_MCF7_6H:BRD-K32398298-001-02-2:10	BRD-K32398298	alprazolam	MCF7	trt_cp	10 uM	6 h	2	591	0.6	0.6	1	0	1	1	0	Benzodiazepine receptor agonist	GABRA1|GABRA2|GABRA3|GABRA5|GABRA4|GABRA6|GABRB1|GABRB2|GABRB3|GABRD|GABRE|GABRG1|GABRG2|GABRG3|GABRP|GABRQ	-0.81	15.65	-1.84
DOS044_A375_24H:BRD-K30106607-001-01-9:5	BRD-K30106607	BRD-K30106607	A375	trt_cp	4 uM	24 h	2	60	0.1	0.08	0	0	1	1	0	-666	-666	-0.81	15.65	-1.84
DOS054_PC3_24H:BRD-K76779710-001-01-2:5	BRD-K76779710	BRD-K76779710	PC3	trt_cp	4 uM	24 h	2	123	0.25	0.18	0	0	1	1	0	-666	-666	-0.81	15.65	-1.84
KDA006_HA1E_96H:TRCN0000003940:-666	TRCN0000003940	PSMD4	HA1E	trt_sh		96 h	3	178	0.49	0.3	0	0	1	1	0	-666	-666	-0.81	15.65	-1.84
DOS032_PC3_24H:BRD-K63406873-001-01-0:4.96	BRD-K63406873	BRD-K63406873	PC3	trt_cp	4 uM	24 h	2	182	0.17	0.18	0	0	1	1	0	-666	-666	-0.81	15.65	-1.84
EMU001_K562_24H:M01	BRD-K19295594	gossypol	K562	trt_cp	10 uM	24 h	3	645	0.86	0.76	1	1	1	1	0	BCL inhibitor|MCL1 inhibitor	BCL2|BCL2L1|MCL1|BCL2L2|CTGF|EGF	-0.81	15.65	-1.84
REP.B011_HT29_24H:E01	BRD-K05104363	PD-184352	HT29	trt_cp	2.22 uM	24 h	2	565	0.81	0.68	1	1	1	1	0	MEK inhibitor	MAP2K1|MAP2K2|MAP3K1|MAP3K2	-0.81	15.65	-1.84
KDB008_A549_96H:TRCN0000019238:-666	TRCN0000019238	PHF2	A549	trt_sh		96 h	2	202	0.53	0.33	0	0	1	1	0	-666	-666	-0.81	15.65	-1.84
KDA008_HCC515_96H:TRCN0000219681:-666	TRCN0000219681	MAP4K4	HCC515	trt_sh		96 h	3	136	0.33	0.21	0	0	1	1	0	-666	-666	-0.81	15.65	-1.84
KDD002_A375_96H:TRCN0000053247:-666	TRCN0000053247	DMD	A375	trt_sh		96 h	2	122	0.43	0.23	0	0	1	1	0	-666	-666	-0.81	15.65	-1.84
CGS001_HEPG2_96H:SQRDL:1.5	CGS001-58472	SQRDL	HEPG2	trt_sh.cgs	1.5 uL	96 h	3	182	0.2	0.19	1	0	1	1	0	-666	-666	-0.81	15.65	-1.84
LJP005_SKBR3_24H:I17	BRD-K08799216	pelitinib	SKBR3	trt_cp	0.12 uM	24 h	3	290	0.58	0.41	1	1	1	1	0	EGFR inhibitor	EGFR|ERBB2	-0.81	15.65	-1.84
PAC032_U2OS_6H:BRD-K85307083-001-01-0:10.0506	BRD-K85307083	BRD-K85307083	U2OS	trt_cp	10 uM	6 h	3	144	0.4	0.24	1	1	1	1	0	-666	-666	-0.81	15.65	-1.84
XPR014_AGS.311_96H:J06	BRDN0001480257	TOP2A	AGS	trt_xpr	-666	96 h	3	303	0.49	0.39	1	1	1	1	0	-666	-666	-0.81	15.65	-1.84
CPC006_PC3_24H:E11	BRD-K10882151	BRD-K10882151	PC3	trt_cp	40 uM	24 h	5	482	0.6	0.54	1	1	1	1	0	-666	-666	-0.81	15.65	-1.84
EMU001_HBL1_24H:O02	BRD-K81418486	vorinostat	HBL1	trt_cp	2.5 uM	24 h	3	487	0.54	0.52	1	1	1	1	0	HDAC inhibitor	HDAC1|HDAC2|HDAC3|HDAC6|HDAC8|HDAC10|HDAC11|HDAC5|HDAC9	-0.81	15.65	-1.84
XPR015_ES2.311_96H:C01	BRDN0001581342	COL8A1	ES2	trt_xpr	-666	96 h	3	228	0.29	0.26	1	1	1	1	0	-666	-666	-0.81	15.65	-1.84
KDA009_HT29_96H:TRCN0000373750:-666	TRCN0000373750	TFF1	HT29	trt_sh		96 h	4	177	0.24	0.21	1	0	1	1	0	-666	-666	-0.81	15.65	-1.84
XPR024_BICR6.311_96H:D24	BRDN0001062181	SNAI1	BICR6	trt_xpr	-666	96 h	2	322	0.44	0.38	0	0	1	1	0	-666	-666	-0.81	15.65	-1.84
CPC014_HCC515_6H:BRD-K29582115-311-02-0:10	BRD-K29582115	ziprasidone	HCC515	trt_cp	10 uM	6 h	3	449	0.49	0.47	0	0	1	1	0	Dopamine receptor antagonist|Serotonin receptor antagonist	DRD2|HTR2A|HTR1A|HTR1D|HRH1|HTR1B|HTR1E|HTR2C|HTR7|ADRA1A|ADRA1B|ADRA2A|ADRA2B|ADRA2C|CHRM1|CHRM2|CHRM3|CHRM4|CHRM5|DRD1|DRD3|DRD4|DRD5|HTR3A|HTR6|SLC6A4	-0.81	15.65	-1.84
AICHI002_BJAB_24H:L13	BRD-K78431006	crizotinib	BJAB	trt_cp	10 uM	24 h	3	488	0.8	0.63	1	0	1	1	0	ALK inhibitor	ALK|MET|CYP2B6|CYP3A5|MST1R|ROS1	-0.81	15.65	-1.84
XPR026_U251MG.311_96H:F23	BRDN0001583057	TRAF3IP3	U251MG	trt_xpr	-666	96 h	3	109	0.2	0.15	1	0	1	1	0	-666	-666	-0.81	15.65	-1.84
CPD002_PC3_24H:BRD-K17113870-001-01-2:10	BRD-K17113870	lovastatin	PC3	trt_cp	10 uM	24 h	3	442	0.71	0.57	1	1	1	1	0	-666	-666	-0.81	15.65	-1.84
XPR022_BICR6.311_96H:G18	BRDN0001501453	PSMA5	BICR6	trt_xpr	-666	96 h	3	214	0.36	0.28	1	1	1	1	0	-666	-666	-0.81	15.65	-1.84
CGS001_PC3_144H:PANK2:2	CGS001-80025	PANK2	PC3	trt_sh.cgs	2 uL	144 h	3	54	0.38	0.15	1	1	1	1	0	-666	-666	-0.81	15.65	-1.84
KDD007_A375_96H:TRCN0000108167:-666	TRCN0000108167	ZNF317	A375	trt_sh		96 h	3	127	0.48	0.25	0	0	1	1	0	-666	-666	-0.81	15.65	-1.84
REP.B002_PC3_24H:O13	BRD-K12184916	NVP-BEZ235	PC3	trt_cp	2.22 uM	24 h	3	556	0.69	0.63	1	1	1	1	0	MTOR inhibitor|PI3K inhibitor	-666	-0.81	15.65	-1.84
EMU001_OCILY10_24H:P02	BRD-K70301465	ibrutinib	OCILY10	trt_cp	2.5 uM	24 h	3	526	0.73	0.63	1	1	1	1	0	BTK inhibitor	BTK|BLK|BMX	-0.81	15.65	-1.84
ERGK003_VCAP_120H:TRCN0000199927:-666	TRCN0000199927	BRSK1	VCAP	trt_sh		120 h	3	342	0.56	0.44	1	0	1	1	0	-666	-666	-0.81	15.65	-1.84
CPC016_ASC_24H:BRD-K06926592-001-01-7:10	BRD-K06926592	tretinoin	ASC	trt_cp	10 uM	24 h	3	374	0.28	0.33	1	0	1	1	0	-666	-666	-0.81	15.65	-1.84
CGS001_VCAP_120H:ZNF263:5	CGS001-10127	ZNF263	VCAP	trt_sh.cgs	5 uL	120 h	3	65	0.14	0.1	1	0	1	1	0	-666	-666	-0.81	15.65	-1.84
XPR033_HT29.311_96H:A19	BRDN0001480639	HAO2	HT29	trt_xpr	-666	96 h	3	185	0.25	0.22	0	0	1	1	0	-666	-666	-0.81	15.65	-1.84
XPR014_BICR6.311_96H:J04	BRDN0001582314	CLECL1	BICR6	trt_xpr	-666	96 h	3	102	0.32	0.18	1	0	1	1	0	-666	-666	-0.81	15.65	-1.84
KDB001_PC3_96H:TRCN0000333460:-666	TRCN0000333460	COPS7A	PC3	trt_sh		96 h	2	357	0.12	0.21	1	0	1	1	0	-666	-666	-0.81	15.65	-1.85
KDB010_A375_96H:TRCN0000039641:-666	TRCN0000039641	MYC	A375	trt_sh		96 h	3	316	0.72	0.48	1	0	1	1	0	-666	-666	-0.81	15.65	-1.85
CPC019_MCF7_24H:BRD-K58288048-001-01-9:10	BRD-K58288048	BRD-K58288048	MCF7	trt_cp	10 uM	24 h	5	592	0.69	0.65	0	0	1	1	0	-666	-666	-0.81	15.65	-1.85
XPR015_HT29.311_96H:D22	BRDN0001496216	DNASE1L3	HT29	trt_xpr	-666	96 h	3	180	0.3	0.23	1	0	1	1	0	-666	-666	-0.81	15.65	-1.85
PAC043_U2OS_6H:BRD-K47618355-001-01-8:10.1026	BRD-K47618355	BRD-K47618355	U2OS	trt_cp	10 uM	6 h	3	271	0.59	0.4	1	1	1	1	0	-666	-666	-0.81	15.65	-1.85
KDD008_HCC515_96H:TRCN0000040063:-666	TRCN0000040063	WT1	HCC515	trt_sh		96 h	3	189	0.52	0.32	1	0	1	1	0	-666	-666	-0.81	15.65	-1.85
PAC004_U2OS_6H:BRD-K05901394-001-01-1:10	BRD-K05901394	terguride	U2OS	trt_cp	10 uM	6 h	2	83	0.5	0.21	0	0	1	1	0	-666	-666	-0.81	15.65	-1.85
PAC044_U2OS_6H:BRD-K97748079-001-01-7:9.99526	BRD-K97748079	BRD-K97748079	U2OS	trt_cp	10 uM	6 h	3	268	0.47	0.36	1	0	1	1	0	-666	-666	-0.81	15.65	-1.85
XPR027_ES2.311_96H:I23	BRDN0001480542	GLRX	ES2	trt_xpr	-666	96 h	3	147	0.23	0.19	1	0	1	1	0	-666	-666	-0.81	15.65	-1.85
PAC045_U2OS_6H:BRD-K35660899-001-01-7:10.0108	BRD-K35660899	BRD-K35660899	U2OS	trt_cp	10 uM	6 h	3	169	0.37	0.25	1	1	1	1	0	-666	-666	-0.81	15.65	-1.85
CPC005_HT29_24H:BRD-K49294207-300-01-2:10	BRD-K49294207	BIBU-1361	HT29	trt_cp	10 uM	24 h	3	340	0.59	0.45	1	1	1	1	0	EGFR inhibitor	EGFR	-0.81	15.65	-1.85
CPC011_HT29_6H:BRD-K66896231-001-04-0:10	BRD-K66896231	ipidacrine	HT29	trt_cp	10 uM	6 h	4	572	0.43	0.5	0	0	1	1	0	Acetylcholinesterase inhibitor	ACHE	-0.81	15.65	-1.85
ERG004_VCAP_24H:BRD-K78716413:10	BRD-K78716413	BRD-K78716413	VCAP	trt_cp	10 uM	24 h	4	281	0.57	0.4	1	1	1	1	0	-666	-666	-0.81	15.65	-1.85
PBIOA015_MCF7_24H:K19	BRD-K70301465	ibrutinib	MCF7	trt_cp	10 uM	24 h	3	206	0.23	0.22	1	1	1	1	0	BTK inhibitor	BTK|BLK|BMX	-0.81	15.65	-1.85
KDD003_A549_96H:TRCN0000018195:-666	TRCN0000018195	ZNF689	A549	trt_sh		96 h	3	162	0.44	0.27	0	0	1	1	0	-666	-666	-0.81	15.65	-1.85
REP.B022_HUVEC.A_24H:A13	BRD-K75958547	pitavastatin	HUVEC	trt_cp	2.22 uM	24 h	2	383	0.47	0.43	0	0	1	1	0	HMGCR inhibitor	HMGCR|APOA1|CYP2C8	-0.81	15.65	-1.85
KDC003_HT29_96H:TRCN0000017856:-666	TRCN0000017856	ATF6	HT29	trt_sh		96 h	3	243	0.53	0.36	1	0	1	1	0	-666	-666	-0.81	15.65	-1.85
XPR015_U251MG.311_96H:K19	BRDN0001501691	COPA	U251MG	trt_xpr	-666	96 h	3	453	0.69	0.57	1	1	1	1	0	-666	-666	-0.81	15.65	-1.85
AICHI002_BJAB_24H:H14	BRD-K68065987	MK-2206	BJAB	trt_cp	2.5 uM	24 h	3	442	0.66	0.55	1	0	1	1	0	AKT inhibitor	AKT1|AKT2|AKT3	-0.81	15.65	-1.85
CPC009_VCAP_6H:BRD-K30649484-015-07-3:10	BRD-K30649484	mafenide	VCAP	trt_cp	10 uM	6 h	4	315	0.26	0.29	1	1	1	1	0	Carbonic anhydrase inhibitor	CA6|CA12|CA14|CA2|CA4|CA9	-0.81	15.65	-1.85
KDC009_A375_96H:TRCN0000107566:-666	TRCN0000107566	ZNF662	A375	trt_sh		96 h	3	170	0.25	0.21	1	1	1	1	0	-666	-666	-0.81	15.65	-1.85
KDB002_PC3_144H:TRCN0000158827:-666	TRCN0000158827	IFIT5	PC3	trt_sh		144 h	2	105	0.41	0.21	1	0	1	1	0	-666	-666	-0.81	15.65	-1.85
CGS001_PC3_144H:GLTSCR1:2	CGS001-29998	GLTSCR1	PC3	trt_sh.cgs	2 uL	144 h	2	26	0.02	0.02	1	0	1	1	0	-666	-666	-0.81	15.65	-1.85
XPR026_ES2.311_96H:N18	BRDN0000583664	TTI1	ES2	trt_xpr	-666	96 h	3	116	0.17	0.14	1	0	1	1	0	-666	-666	-0.81	15.65	-1.85
XPR037_YAPC.311_96H:D19	BRDN0001586421	GCSAML	YAPC	trt_xpr	-666	96 h	3	93	0.13	0.11	1	0	1	1	0	-666	-666	-0.81	15.65	-1.85
CPC008_A549_6H:BRD-K36153907-001-03-8:10	BRD-K36153907	KU-C103885	A549	trt_cp	10 uM	6 h	3	353	0.32	0.34	1	1	1	1	0	Cystic fibrosis transmembrane conductance regulator inhibitor	-666	-0.81	15.65	-1.85
REP.A013_THP1_24H:J02	BRD-K41213548	KW-2478	THP1	trt_cp	3.33 uM	24 h	3	688	0.81	0.75	1	1	1	1	0	HSP inhibitor	-666	-0.81	15.65	-1.85
KDB003_HT29_96H:TRCN0000051599:-666	TRCN0000051599	INPP1	HT29	trt_sh		96 h	4	177	0.29	0.23	1	1	1	1	0	-666	-666	-0.81	15.65	-1.85
KDD001_HEPG2_96H:TRCN0000038318:-666	TRCN0000038318	SLC30A2	HEPG2	trt_sh		96 h	2	100	0.38	0.2	0	0	1	1	0	-666	-666	-0.81	15.65	-1.85
TA.OE012_SALE_96H:BRDN0000560706:-666	BRDN0000560706	ARAF	SALE	trt_oe		96 h	3	331	0.48	0.4	1	1	1	1	0	-666	-666	-0.81	15.65	-1.85
CGS001_A375_96H:BTBD3:1	CGS001-22903	BTBD3	A375	trt_sh.cgs	1 uL	96 h	3	69	0.23	0.13	1	1	1	1	0	-666	-666	-0.81	15.65	-1.85
KDD003_HT29_96H:TRCN0000002529:-666	TRCN0000002529	MECOM	HT29	trt_sh		96 h	2	214	0.49	0.33	1	0	1	1	0	-666	-666	-0.81	15.65	-1.85
KDD010_HCC515_96H:TRCN0000010492:-666	TRCN0000010492	EXT2	HCC515	trt_sh		96 h	3	345	0.5	0.42	0	0	1	1	0	-666	-666	-0.81	15.65	-1.85
CPC009_PC3_24H:BRD-K14027855-019-01-8:10	BRD-K14027855	BRD-K14027855	PC3	trt_cp	10 uM	24 h	5	463	0.58	0.52	1	1	1	1	0	-666	-666	-0.81	15.65	-1.85
CPC009_PC3_24H:BRD-K14788918-019-01-0:10	BRD-K14788918	BRD-K14788918	PC3	trt_cp	10 uM	24 h	5	484	0.73	0.6	1	1	1	1	0	-666	-666	-0.81	15.65	-1.85
CGS001_HCC515_96H:FANCF:2	CGS001-2188	FANCF	HCC515	trt_sh.cgs	2 uL	96 h	3	69	0.1	0.08	1	0	1	1	0	-666	-666	-0.81	15.65	-1.85
REP.A023_MCF7_24H:O14	BRD-K72951360	valrubicin	MCF7	trt_cp	3.33 uM	24 h	3	494	0.75	0.62	1	1	1	1	0	DNA inhibitor|Topoisomerase inhibitor	TOP2A	-0.81	15.65	-1.85
TA.KD009_A549_96H:TRCN0000020453:1	TRCN0000020453	NKX2-1	A549	trt_sh	1.0 uL	96 h	3	137	0.48	0.26	1	0	1	1	0	-666	-666	-0.81	15.65	-1.85
CGS001_HA1E_96H:JAZF1:1.5	CGS001-221895	JAZF1	HA1E	trt_sh.cgs	1.5 uL	96 h	3	147	0.22	0.18	1	0	1	1	0	-666	-666	-0.81	15.65	-1.85
XPR026_MCF7.311_96H:F04	BRDN0001500591	TSPAN2	MCF7	trt_xpr	-666	96 h	3	141	0.23	0.18	1	0	1	1	0	-666	-666	-0.81	15.65	-1.85
PAC059_U2OS_6H:BRD-K10327449-001-01-7:10.1399	BRD-K10327449	SA-1457945	U2OS	trt_cp	10 uM	6 h	3	234	0.42	0.32	1	1	1	1	0	-666	-666	-0.81	15.65	-1.85
CGS001_PC3_144H:EPN2:2	CGS001-22905	EPN2	PC3	trt_sh.cgs	2 uL	144 h	3	82	0.6	0.22	1	1	1	1	0	-666	-666	-0.81	15.65	-1.85
CPC020_HT29_6H:BRD-K40645748-003-11-9:10	BRD-K40645748	mefloquine	HT29	trt_cp	10 uM	6 h	4	276	0.16	0.21	1	1	1	1	0	Adenosine receptor antagonist|Hemoglobin antagonist	PANX1|ADORA2A|HBA1	-0.81	15.65	-1.85
OEB001_MCF7_96H:BRDN0000399583:-666	BRDN0000399583	SORBS3	MCF7	trt_oe		96 h	4	216	0.16	0.19	0	0	1	1	0	-666	-666	-0.81	15.65	-1.85
KDA008_HT29_96H:E05	TRCN0000004504	RNF186	HT29	trt_sh		96 h	3	384	0.52	0.45	1	0	1	1	0	-666	-666	-0.81	15.65	-1.85
DOSVAL005_HT29_24H:BRD-K49477330:10	BRD-K49477330	BRD-K49477330	HT29	trt_cp	10 uM	24 h	3	450	0.75	0.59	1	1	1	1	0	-666	-666	-0.81	15.65	-1.85
CPC009_A549_24H:BRD-K14788918-019-01-0:10	BRD-K14788918	BRD-K14788918	A549	trt_cp	10 uM	24 h	2	103	0.31	0.18	0	0	1	1	0	-666	-666	-0.81	15.65	-1.85
KDD006_HT29_96H:TRCN0000073745:-666	TRCN0000073745	PSEN2	HT29	trt_sh		96 h	3	133	0.35	0.22	1	0	1	1	0	-666	-666	-0.81	15.65	-1.85
AICHI002_K562_24H:E19	BRD-K28372487	BRD-K28372487	K562	trt_cp	10 uM	24 h	3	670	0.83	0.75	1	1	1	1	0	-666	-666	-0.81	15.65	-1.85
CPC014_VCAP_24H:BRD-K09191212-001-01-5:10	BRD-K09191212	BRD-K09191212	VCAP	trt_cp	10 uM	24 h	5	237	0.4	0.31	0	0	1	1	0	-666	-666	-0.81	15.65	-1.85
AML001_U937_24H:BRD-K64877338:3.33333	BRD-K64877338	BRD-K64877338	U937	trt_cp	3.33 uM	24 h	2	665	0.7	0.69	0	0	1	1	0	-666	-666	-0.81	15.65	-1.85
XPR018_AGS.311_96H:N09	BRDN0001497609	ITGA1	AGS	trt_xpr	-666	96 h	3	115	0.31	0.19	1	1	1	1	0	-666	-666	-0.81	15.65	-1.85
KDD008_MCF7_96H:TRCN0000195645:-666	TRCN0000195645	PI4KAP2	MCF7	trt_sh		96 h	3	427	0.72	0.56	1	0	1	1	0	-666	-666	-0.81	15.65	-1.85
CPC014_VCAP_24H:BRD-K77175907-001-03-1:10	BRD-K77175907	calcifediol	VCAP	trt_cp	10 uM	24 h	5	142	0.28	0.2	0	0	1	1	0	Vitamin D receptor agonist	VDR	-0.81	15.65	-1.85
CPC008_MCF7_24H:BRD-K89093471-001-03-8:10	BRD-K89093471	VU-0418934-2	MCF7	trt_cp	10 uM	24 h	2	520	0.69	0.61	0	0	1	1	0	-666	-666	-0.81	15.65	-1.85
CGS001_MCF7_96H:NDUFS6:2	CGS001-4726	NDUFS6	MCF7	trt_sh.cgs	2 uL	96 h	3	73	0.24	0.13	1	1	1	1	0	-666	-666	-0.81	15.65	-1.85
AICHI001_NALM6_24H:D01	BRD-A81370665	BI-D1870	NALM6	trt_cp	10 uM	24 h	3	647	0.7	0.68	0	0	1	1	0	Ribosomal protein inhibitor	RPS6KA1|RPS6KA2|RPS6KA3|RPS6KA6	-0.81	15.65	-1.85
DOS002_VCAP_24H:BRD-K32975941-001-01-0:4.9	BRD-K32975941	SA-242443	VCAP	trt_cp	4 uM	24 h	3	304	0.55	0.41	1	1	1	1	0	-666	-666	-0.81	15.65	-1.85
CPC013_HEPG2_6H:BRD-K84677391-001-01-4:10	BRD-K84677391	BRD-K84677391	HEPG2	trt_cp	10 uM	6 h	3	181	0.32	0.24	1	1	1	1	0	-666	-666	-0.81	15.65	-1.85
PAC036_U2OS_6H:BRD-K62456065-001-01-4:10.1385	BRD-K62456065	BRD-K62456065	U2OS	trt_cp	10 uM	6 h	3	87	0.09	0.09	1	0	1	1	0	-666	-666	-0.81	15.65	-1.85
PAC026_U2OS_6H:BRD-K63996931-001-01-0:10.002	BRD-K63996931	BRD-K63996931	U2OS	trt_cp	10 uM	6 h	3	89	0.22	0.14	1	0	1	1	0	-666	-666	-0.81	15.65	-1.85
KDC008_HA1E_96H:TRCN0000014724:-666	TRCN0000014724	TAL2	HA1E	trt_sh		96 h	2	426	0.06	0.16	0	0	1	1	0	-666	-666	-0.81	15.65	-1.85
CGS001_PC3_144H:SPRED2:2	CGS001-200734	SPRED2	PC3	trt_sh.cgs	2 uL	144 h	3	100	0.54	0.23	1	1	1	1	0	-666	-666	-0.81	15.65	-1.85
OEB002_PC3_96H:BRDN0000401685:-666	BRDN0000401685	SNAI3	PC3	trt_oe		96 h	3	528	0.02	0.1	0	0	1	1	0	-666	-666	-0.81	15.65	-1.85
CPC003_PC3_24H:BRD-K31912990-003-01-0:10	BRD-K31912990	CGP-71683	PC3	trt_cp	10 uM	24 h	5	527	0.67	0.6	0	0	1	1	0	-666	-666	-0.81	15.65	-1.85
OEB003_HCC515_96H:BRDN0000403702:-666	BRDN0000403702	RPS13	HCC515	trt_oe		96 h	3	305	0.38	0.34	0	0	1	1	0	-666	-666	-0.81	15.65	-1.85
CPC019_PC3_24H:J20	BRD-K85818861	BRD-K85818861	PC3	trt_cp	10 uM	24 h	4	301	0.5	0.39	0	0	1	1	0	-666	-666	-0.81	15.65	-1.85
EMU001_OCILY19_24H:L02	BRD-K92428153	mycophenolate-mofetil	OCILY19	trt_cp	2.5 uM	24 h	2	58	0.03	0.04	1	1	1	1	0	Inosine monophosphate dehydrogenase inhibitor|Dehydrogenase inhibitor|Hydroxycarboxylic acid receptor agonist|Immunosuppressant|Inositol monophosphatase inhibitor	IMPDH1|IMPDH2|HCAR2	-0.81	15.65	-1.85
KDC005_A549_96H:G23	TRCN0000058295	IL15RA	A549	trt_sh		96 h	3	108	0.38	0.21	0	0	1	1	0	-666	-666	-0.81	15.65	-1.85
KDA008_HEPG2_96H:TRCN0000004576:-666	TRCN0000004576	SENP2	HEPG2	trt_sh		96 h	3	211	0.55	0.34	1	0	1	1	0	-666	-666	-0.81	15.65	-1.85
DOSVAL003_HT29_24H:BRD-K33218708:20	BRD-K33218708	BRD-K33218708	HT29	trt_cp	20 uM	24 h	3	541	0.75	0.64	1	1	1	1	0	-666	-666	-0.81	15.65	-1.85
DOSBIO001_A375_24H:BRD-K03006541:10.6002	BRD-K03006541	BRD-K03006541	A375	trt_cp	10 uM	24 h	3	223	0.41	0.31	1	1	1	1	0	-666	-666	-0.81	15.65	-1.85
XPR016_HT29.311_96H:M06	BRDN0001518638	EFNA3	HT29	trt_xpr	-666	96 h	3	203	0.25	0.23	1	0	1	1	0	-666	-666	-0.81	15.65	-1.85
CPC009_PC3_24H:BRD-K52321331-019-01-2:10	BRD-K52321331	BRD-K52321331	PC3	trt_cp	10 uM	24 h	5	478	0.66	0.57	1	1	1	1	0	-666	-666	-0.81	15.65	-1.85
KDA007_A375_96H:TRCN0000020695:-666	TRCN0000020695	MYCN	A375	trt_sh		96 h	2	222	0.2	0.21	0	0	1	1	0	-666	-666	-0.81	15.65	-1.85
REP.A009_HT29_24H:D14	BRD-K28965160	BVD-523	HT29	trt_cp	3.33 uM	24 h	3	537	0.81	0.67	0	0	1	1	0	MAP kinase inhibitor	-666	-0.81	15.65	-1.85
REP.A020_HT29_24H:O13	BRD-K49456274	pilaralisib	HT29	trt_cp	10 uM	24 h	3	194	0.35	0.26	1	1	1	1	0	PI3K inhibitor	-666	-0.81	15.65	-1.85
CPC008_HT29_6H:BRD-K00910650-001-01-6:10	BRD-K00910650	BRD-K00910650	HT29	trt_cp	10 uM	6 h	5	313	0.36	0.34	0	0	1	1	0	-666	-666	-0.81	15.65	-1.85
PBIOA022_HT29_24H:E19	BRD-K13049116	BMS-754807	HT29	trt_cp	10 uM	24 h	3	557	0.77	0.66	1	1	1	1	0	IGF-1 inhibitor	IGF1R|AKT1	-0.81	15.65	-1.85
KDB010_PC3_144H:TRCN0000055914:-666	TRCN0000055914	CRELD2	PC3	trt_sh		144 h	3	140	0.47	0.26	1	0	1	1	0	-666	-666	-0.81	15.65	-1.85
PAC023_U2OS_6H:BRD-K69343050-001-02-2:10.0484	BRD-K69343050	BRD-K69343050	U2OS	trt_cp	10 uM	6 h	3	416	0.36	0.39	0	0	1	1	0	-666	-666	-0.81	15.65	-1.85
KDD008_HEPG2_96H:TRCN0000039892:-666	TRCN0000039892	AKT3	HEPG2	trt_sh		96 h	3	148	0.4	0.25	0	0	1	1	0	-666	-666	-0.81	15.65	-1.85
XPR028_ES2.311_96H:D09	BRDN0001485694	KCNA7	ES2	trt_xpr	-666	96 h	3	140	0.26	0.19	1	0	1	1	0	-666	-666	-0.81	15.65	-1.85
DOS007_VCAP_24H:BRD-K26653603-001-01-0:5.06	BRD-K26653603	BRD-K26653603	VCAP	trt_cp	4 uM	24 h	2	249	0.38	0.31	1	1	1	1	0	-666	-666	-0.81	15.65	-1.85
XPR011_BICR6.311_96H:A17	BRDN0001147906	DDR2	BICR6	trt_xpr	-666	96 h	3	170	0.41	0.27	1	0	1	1	0	-666	-666	-0.81	15.65	-1.85
XPR012_BICR6.311_96H:N08	BRDN0001065113	BUD31	BICR6	trt_xpr	-666	96 h	3	285	0.53	0.39	1	1	1	1	0	-666	-666	-0.81	15.65	-1.85
CPC006_HCC515_24H:G21	BRD-A45889380	mepacrine	HCC515	trt_cp	10 uM	24 h	5	460	0.63	0.55	1	1	1	1	0	NFKB inhibitor|Cytokine production inhibitor|p53 activator	TP53|AKT1|MTOR|NFKB1|PLA2G2A|PLA2G2D|PLA2G1B|PLA2G4A|PLA2G6|PLCL1	-0.81	15.65	-1.85
PCL001_HT29_24H:BRD-K21532219:10	BRD-K21532219	UMB-32	HT29	trt_cp	10 uM	24 h	3	395	0.56	0.48	1	1	1	1	0	-666	-666	-0.81	15.65	-1.85
CPC020_VCAP_6H:BRD-K60996261-001-01-3:10	BRD-K60996261	BRD-K60996261	VCAP	trt_cp	10 uM	6 h	5	129	0.17	0.15	1	0	1	1	0	-666	-666	-0.81	15.65	-1.85
PCL001_A549_24H:BRD-K73255294:10	BRD-K73255294	nutlin-3	A549	trt_cp	10 uM	24 h	3	312	0.58	0.43	1	1	1	1	0	MDM inhibitor	MDM2|TP53	-0.81	15.65	-1.85
REP.B010_HT29_24H:N13	BRD-K15108141	gemcitabine	HT29	trt_cp	2.22 uM	24 h	2	416	0.69	0.54	1	1	1	1	0	Ribonucleoside reductase inhibitor	RRM1|CMPK1|RRM2|TYMS	-0.81	15.65	-1.85
ENR001_NPC_24H:G17	BRD-U54183415	PEN-20	NPC	trt_cp	0.06 uM	24 h	2	118	0.31	0.19	1	1	1	1	0	-666	-666	-0.81	15.65	-1.85
XPR023_A549.311_96H:D14	BRDN0001061258	SHARPIN	A549	trt_xpr	-666	96 h	3	98	0.37	0.19	1	1	1	1	0	-666	-666	-0.81	15.65	-1.85
PAC058_U2OS_6H:BRD-K65418120-001-01-4:10.0021	BRD-K65418120	BRD-K65418120	U2OS	trt_cp	10 uM	6 h	3	295	0.51	0.39	1	1	1	1	0	-666	-666	-0.81	15.65	-1.85
KDC001_A549_96H:TRCN0000083870:-666	TRCN0000083870	APOH	A549	trt_sh		96 h	2	160	0.43	0.27	0	0	1	1	0	-666	-666	-0.81	15.65	-1.85
DOSVAL006_PC3_24H:BRD-K00328666:20	BRD-K00328666	BRD-K00328666	PC3	trt_cp	20 uM	24 h	3	281	0.23	0.26	1	0	1	1	0	-666	-666	-0.81	15.65	-1.85
CPC013_VCAP_24H:BRD-K46056750-001-01-3:10	BRD-K46056750	AZD-7762	VCAP	trt_cp	10 uM	24 h	4	422	0.71	0.55	0	0	1	1	0	-666	-666	-0.81	15.65	-1.85
CPC006_AGS_6H:BRD-K07303502-001-02-5:80	BRD-K07303502	BRD-K07303502	AGS	trt_cp	80 uM	6 h	2	341	0.61	0.46	1	1	1	1	0	Cytosolic phospholipase inhibitor	PLA2G4A	-0.81	15.65	-1.85
REP.B016_MDAMB231_24H:E07	BRD-K52313696	tacedinaline	MDAMB231	trt_cp	2.22 uM	24 h	2	154	0.27	0.21	1	1	1	1	0	HDAC inhibitor	HDAC1	-0.81	15.65	-1.85
DOSVAL006_MCF7_24H:BRD-K05748221:20	BRD-K05748221	BRD-K05748221	MCF7	trt_cp	20 uM	24 h	3	215	0.35	0.28	1	1	1	1	0	-666	-666	-0.81	15.65	-1.85
KDC004_A549_96H:E06	TRCN0000007065	KSR2	A549	trt_sh		96 h	3	156	0.42	0.26	0	0	1	1	0	-666	-666	-0.81	15.65	-1.85
XPR019_U251MG.311_96H:N21	BRDN0001581706	LILRB5	U251MG	trt_xpr	-666	96 h	3	147	0.35	0.23	1	1	1	1	0	-666	-666	-0.81	15.65	-1.85
DOS055_A549_24H:BRD-K31558029-001-01-0:5	BRD-K31558029	BRD-K31558029	A549	trt_cp	4 uM	24 h	2	120	0.18	0.15	0	0	1	1	0	-666	-666	-0.81	15.65	-1.85
OEB004_VCAP_96H:BRDN0000406505:-666	BRDN0000406505	MAP2K6	VCAP	trt_oe		96 h	5	271	0.16	0.21	1	0	1	1	0	-666	-666	-0.81	15.65	-1.85
ISO002_HCT116.TP53.HR_24H:M14	BRD-K61314889	endo-IWR-1	HCT116	trt_cp	3.33 uM	24 h	3	476	0.75	0.61	1	1	1	1	0	PARP inhibitor	TNKS|TNKS2	-0.81	15.65	-1.85
KDA006_HT29_96H:TRCN0000197017:-666	TRCN0000197017	PIK3R4	HT29	trt_sh		96 h	4	267	0.35	0.31	1	0	1	1	0	-666	-666	-0.81	15.65	-1.85
ERG014_VCAP_24H:D02	BRD-K44968548	BRD-K44968548	VCAP	trt_cp	10 uM	24 h	2	259	0.47	0.35	1	1	1	1	0	-666	-666	-0.81	15.65	-1.85
KDD004_A549_96H:TRCN0000107750:-666	TRCN0000107750	ZNF517	A549	trt_sh		96 h	2	270	0.62	0.41	0	0	1	1	0	-666	-666	-0.81	15.65	-1.85
CPC006_PC3_24H:F22	BRD-K68185022	ursolic-acid	PC3	trt_cp	70 uM	24 h	5	407	0.56	0.48	1	1	1	1	0	11-beta-HSD1 inhibitor|Acetylcholinesterase inhibitor|ATPase inhibitor|Caspase inhibitor|HIV protease inhibitor|Lipid peroxidase inhibitor|NFKB inhibitor|Quorum sensing signaling modulator|STAT inhibitor|Steryl sulfatase inhibitor|Tyrosine phosphatase inhibitor	HSD11B1|PTPN1|ACHE|CASP3|STS|PLA2G1B|PYGM	-0.81	15.65	-1.85
KDD007_HT29_96H:TRCN0000232451:-666	TRCN0000232451	NASP	HT29	trt_sh		96 h	2	209	0.45	0.31	1	0	1	1	0	-666	-666	-0.81	15.65	-1.85
KDB007_SKL_96H:TRCN0000029247:-666	TRCN0000029247	LIPA	SKL	trt_sh		96 h	3	195	0.56	0.33	0	0	1	1	0	-666	-666	-0.81	15.65	-1.85
XPR022_BICR6.311_96H:D09	BRDN0001583228	RAB31	BICR6	trt_xpr	-666	96 h	3	104	0.19	0.14	1	1	1	1	0	-666	-666	-0.81	15.65	-1.85
CPC008_VCAP_24H:BRD-K87726525-001-05-6:10	BRD-K87726525	BRD-K87726525	VCAP	trt_cp	10 uM	24 h	5	345	0.41	0.38	0	0	1	1	0	-666	-666	-0.81	15.65	-1.85
PAC052_U2OS_6H:BRD-K32434708-001-01-1:10.4772	BRD-K32434708	BRD-K32434708	U2OS	trt_cp	10 uM	6 h	3	120	0.21	0.16	1	1	1	1	0	-666	-666	-0.81	15.65	-1.85
CPC008_HT29_6H:BRD-K59470558-003-02-8:10	BRD-K59470558	BRD-K59470558	HT29	trt_cp	10 uM	6 h	5	419	0.49	0.46	0	0	1	1	0	-666	-666	-0.81	15.65	-1.85
KDA005_A549_96H:TRCN0000016127:-666	TRCN0000016127	PAX6	A549	trt_sh		96 h	3	243	0.69	0.41	1	0	1	1	0	-666	-666	-0.81	15.65	-1.85
KDB003_VCAP_120H:TRCN0000330002:-666	TRCN0000330002	TES	VCAP	trt_sh		120 h	2	146	0.14	0.14	0	0	1	1	0	-666	-666	-0.81	15.65	-1.85
PAC030_U2OS_6H:BRD-K22725588-001-01-9:9.92882	BRD-K22725588	BRD-K22725588	U2OS	trt_cp	10 uM	6 h	3	133	0.31	0.21	1	0	1	1	0	-666	-666	-0.81	15.65	-1.85
KDD004_A549_96H:TRCN0000006117:-666	TRCN0000006117	GUK1	A549	trt_sh		96 h	2	230	0.64	0.39	0	0	1	1	0	-666	-666	-0.81	15.65	-1.85
GMB001_HL60_2H:BRD-A20106178:50	BRD-A20106178	BRD-A20106178	HL60	trt_cp	50 uM	2 h	6	721	0.8	0.77	0	0	1	1	0	-666	-666	-0.81	15.65	-1.85
KDD007_A549_96H:TRCN0000015400:-666	TRCN0000015400	PTF1A	A549	trt_sh		96 h	3	146	0.54	0.28	0	0	1	1	0	-666	-666	-0.81	15.65	-1.85
KDB002_PC3_144H:TRCN0000165992:-666	TRCN0000165992	TMEM127	PC3	trt_sh		144 h	2	170	0.39	0.26	1	0	1	1	0	-666	-666	-0.81	15.65	-1.85
REP.A023_THP1_24H:H01	BRD-K69726342	atorvastatin	THP1	trt_cp	10 uM	24 h	2	421	0.47	0.45	0	0	1	1	0	HMGCR inhibitor	HMGCR|DPP4|CYP3A5|FASLG|AHR	-0.81	15.65	-1.85
CGS001_VCAP_120H:MAFG:5	CGS001-4097	MAFG	VCAP	trt_sh.cgs	5 uL	120 h	3	207	0.31	0.26	1	1	1	1	0	-666	-666	-0.81	15.65	-1.85
KDA007_A375_96H:TRCN0000078430:-666	TRCN0000078430	PCCB	A375	trt_sh		96 h	2	62	0.42	0.16	1	0	1	1	0	-666	-666	-0.81	15.65	-1.85
DOSVAL003_HCC515_24H:BRD-K21528100:5	BRD-K21528100	BRD-K21528100	HCC515	trt_cp	4 uM	24 h	3	400	0.16	0.26	1	0	1	1	0	-666	-666	-0.81	15.65	-1.85
CPC006_VCAP_24H:BRD-A71390734-001-01-7:0.08	BRD-A71390734	idarubicin	VCAP	trt_cp	0.08 uM	24 h	5	365	0.53	0.44	0	0	1	1	0	Topoisomerase inhibitor	TOP2A	-0.81	15.65	-1.85
CPC014_VCAP_6H:BRD-K36740062-001-01-7:10	BRD-K36740062	GSK-1070916	VCAP	trt_cp	10 uM	6 h	5	261	0.41	0.33	0	0	1	1	0	Aurora kinase inhibitor	AURKB|AURKC|AURKA|CYP2D6|CYP3A4	-0.81	15.65	-1.85
CPC020_A549_6H:BRD-K52111234-001-01-3:10	BRD-K52111234	BRD-K52111234	A549	trt_cp	10 uM	6 h	2	187	0.23	0.21	0	0	1	1	0	-666	-666	-0.81	15.65	-1.85
CPC009_VCAP_6H:BRD-K49577446-001-09-8:10	BRD-K49577446	flunisolide	VCAP	trt_cp	10 uM	6 h	4	460	0.5	0.48	1	1	1	1	0	Cytochrome P450 inhibitor	NR3C1	-0.81	15.65	-1.85
CPC017_A549_6H:BRD-K40919711-001-02-4:10	BRD-K40919711	BAPTA-AM	A549	trt_cp	10 uM	6 h	3	314	0.56	0.42	1	1	1	1	0	Potassium channel antagonist	-666	-0.81	15.65	-1.85
CPC009_A375_6H:BRD-K55722623-001-01-3:10	BRD-K55722623	BRD-K55722623	A375	trt_cp	10 uM	6 h	4	307	0.39	0.35	1	1	1	1	0	-666	-666	-0.81	15.65	-1.85
CPC002_PC3_24H:BRD-K21064560-001-01-6:10	BRD-K21064560	BRD-K21064560	PC3	trt_cp	10 uM	24 h	5	496	0.57	0.54	0	0	1	1	0	-666	-666	-0.81	15.65	-1.85
KDD007_A375_96H:TRCN0000078228:-666	TRCN0000078228	PLA2G12B	A375	trt_sh		96 h	3	102	0.48	0.22	0	0	1	1	0	-666	-666	-0.81	15.65	-1.85
PAC064_U2OS_6H:BRD-K34377350-001-07-8:10	BRD-K34377350	BRD-K34377350	U2OS	trt_cp	10 uM	6 h	3	139	0.24	0.18	1	0	1	1	0	-666	-666	-0.81	15.65	-1.85
REP.B022_YAPC_24H:A13	BRD-K75958547	pitavastatin	YAPC	trt_cp	2.22 uM	24 h	2	368	0.48	0.42	1	1	1	1	0	HMGCR inhibitor	HMGCR|APOA1|CYP2C8	-0.81	15.65	-1.85
CPC012_VCAP_24H:BRD-K72615639-001-01-0:10	BRD-K72615639	BRD-K72615639	VCAP	trt_cp	10 uM	24 h	5	382	0.51	0.45	0	0	1	1	0	-666	-666	-0.81	15.65	-1.85
AML001_HL60_6H:BRD-A75409952:10	BRD-A75409952	wortmannin	HL60	trt_cp	10 uM	6 h	6	515	0.57	0.55	1	1	1	1	0	-666	-666	-0.81	15.65	-1.85
PAC044_U2OS_6H:BRD-K71752918-001-01-4:10.027	BRD-K71752918	BRD-K71752918	U2OS	trt_cp	10 uM	6 h	3	425	0.65	0.53	1	1	1	1	0	-666	-666	-0.81	15.65	-1.85
KDC003_PC3_96H:TRCN0000028487:-666	TRCN0000028487	ACADS	PC3	trt_sh		96 h	3	290	0.35	0.32	0	0	1	1	0	-666	-666	-0.81	15.65	-1.85
DOS057_HT29_24H:BRD-K81614512-001-01-4:5	BRD-K81614512	BRD-K81614512	HT29	trt_cp	4 uM	24 h	3	184	0.11	0.14	0	0	1	1	0	-666	-666	-0.81	15.65	-1.85
CGS001_HEPG2_96H:ASL:1.5	CGS001-435	ASL	HEPG2	trt_sh.cgs	1.5 uL	96 h	3	29	0.12	0.06	1	0	1	1	0	-666	-666	-0.81	15.65	-1.85
ERG017_VCAP_24H:BRD-K30231186:9.87	BRD-K30231186	BRD-K30231186	VCAP	trt_cp	10 uM	24 h	3	610	0.72	0.67	0	0	1	1	0	-666	-666	-0.81	15.65	-1.85
KDC002_HT29_96H:TRCN0000064349:-666	TRCN0000064349	CYB5B	HT29	trt_sh		96 h	3	459	0.64	0.55	1	0	1	1	0	-666	-666	-0.81	15.65	-1.86
KDC009_PC3_96H:TRCN0000027260:-666	TRCN0000027260	IDH3B	PC3	trt_sh		96 h	3	316	0.59	0.44	1	0	1	1	0	-666	-666	-0.81	15.65	-1.86
DOSVAL002_HT29_24H:BRD-K08318631:20	BRD-K08318631	BRD-K08318631	HT29	trt_cp	20 uM	24 h	3	434	0.49	0.47	1	1	1	1	0	-666	-666	-0.81	15.65	-1.86
PBIOA022_A549_24H:E14	BRD-K44432556	VU-0418946-1	A549	trt_cp	3.33 uM	24 h	3	555	0.72	0.64	1	1	1	1	0	Hypoxia inducible factor activator	-666	-0.81	15.65	-1.86
OEB002_MCF7_96H:BRDN0000403418:-666	BRDN0000403418	NSFL1C	MCF7	trt_oe		96 h	3	314	0.46	0.38	1	1	1	1	0	-666	-666	-0.81	15.65	-1.86
CPC003_PC3_24H:BRD-K92428153-001-01-0:10	BRD-K92428153	mycophenolate-mofetil	PC3	trt_cp	10 uM	24 h	5	457	0.55	0.51	1	1	1	1	0	Inosine monophosphate dehydrogenase inhibitor|Dehydrogenase inhibitor|Hydroxycarboxylic acid receptor agonist|Immunosuppressant|Inositol monophosphatase inhibitor	IMPDH1|IMPDH2|HCAR2	-0.81	15.65	-1.86
PAC012_U2OS_6H:BRD-K16480639-001-01-8:10.0306	BRD-K16480639	BRD-K16480639	U2OS	trt_cp	10 uM	6 h	3	219	0.31	0.26	0	0	1	1	0	-666	-666	-0.81	15.65	-1.86
CPC009_A375_6H:BRD-K76896292-001-04-4:10	BRD-K76896292	BRD-K76896292	A375	trt_cp	10 uM	6 h	4	98	0.16	0.13	1	0	1	1	0	-666	-666	-0.81	15.65	-1.86
KDB006_HT29_96H:TRCN0000059767:-666	TRCN0000059767	YKT6	HT29	trt_sh		96 h	4	215	0.42	0.3	1	0	1	1	0	-666	-666	-0.81	15.65	-1.86
XPR013_BICR6.311_96H:D07	BRDN0001581262	CCL4L2	BICR6	trt_xpr	-666	96 h	3	137	0.3	0.21	1	0	1	1	0	-666	-666	-0.81	15.65	-1.86
REP.B009_HT29_24H:G22	BRD-K26667523	TAK-733	HT29	trt_cp	0.08 uM	24 h	2	430	0.66	0.54	0	0	1	1	0	MEK inhibitor	MAP2K1	-0.81	15.65	-1.86
CPC019_MCF7_6H:BRD-K49010888-001-01-2:10	BRD-K49010888	BRD-K49010888	MCF7	trt_cp	10 uM	6 h	3	330	0.56	0.43	1	1	1	1	0	-666	-666	-0.81	15.65	-1.86
DOSVAL001_PC3_24H:BRD-K00573290:10	BRD-K00573290	BRD-K00573290	PC3	trt_cp	10 uM	24 h	3	291	0.54	0.4	1	1	1	1	0	-666	-666	-0.81	15.65	-1.86
REP.A017_A549_24H:I08	BRD-K64538373	Ro-4987655	A549	trt_cp	3.33 uM	24 h	3	515	0.67	0.59	0	0	1	1	0	MEK inhibitor	MAP2K1	-0.81	15.65	-1.86
KDA010_PC3_96H:TRCN0000013636:-666	TRCN0000013636	KLF5	PC3	trt_sh		96 h	3	197	0.44	0.3	1	0	1	1	0	-666	-666	-0.81	15.65	-1.86
CPC004_VCAP_24H:I23	BRD-K67439147	SIB-1893	VCAP	trt_cp	10 uM	24 h	6	440	0.55	0.5	0	0	1	1	0	-666	-666	-0.81	15.65	-1.86
CPC015_HT29_6H:BRD-A36074203-003-03-5:10	BRD-A36074203	remacemide	HT29	trt_cp	10 uM	6 h	3	242	0.26	0.25	1	0	1	1	0	Glutamate receptor antagonist	GRIN1	-0.81	15.65	-1.86
PAC036_U2OS_6H:BRD-K76285876-001-01-0:9.94792	BRD-K76285876	BRD-K76285876	U2OS	trt_cp	10 uM	6 h	3	100	0.1	0.1	1	0	1	1	0	-666	-666	-0.81	15.65	-1.86
CGS001_HEPG2_96H:GATA1:1.5	CGS001-2623	GATA1	HEPG2	trt_sh.cgs	1.5 uL	96 h	6	121	0.09	0.11	1	0	1	1	0	-666	-666	-0.81	15.65	-1.86
HAHN001_ES2_96H:A12	HAHN-000125	MYC	ES2	trt_xpr		96 h	2	416	0.6	0.51	0	0	1	1	0	-666	-666	-0.81	15.65	-1.86
ERGK002_VCAP_120H:A10	TRCN0000039775	TGFBR1	VCAP	trt_sh		120 h	3	151	0.26	0.2	1	0	1	1	0	-666	-666	-0.81	15.65	-1.86
KDA006_PC3_144H:TRCN0000049850:-666	TRCN0000049850	RNASET2	PC3	trt_sh		144 h	3	73	0.39	0.17	1	0	1	1	0	-666	-666	-0.81	15.65	-1.86
XPR035_PC3.311B_96H:N24	BRDN0001147017	PSKH2	PC3	trt_xpr	-666	96 h	3	241	0.09	0.15	0	0	1	1	0	-666	-666	-0.81	15.65	-1.86
CPC014_A549_24H:BRD-K35128472-001-05-1:10	BRD-K35128472	2-aminopurine	A549	trt_cp	10 uM	24 h	3	119	0.39	0.22	0	0	1	1	0	Serine/threonine kinase inhibitor	-666	-0.81	15.65	-1.86
CPC020_MCF7_24H:BRD-K91601245-001-09-6:10	BRD-K91601245	mercaptopurine	MCF7	trt_cp	10 uM	24 h	5	357	0.47	0.41	1	1	1	1	0	Immunosuppressant|Protein synthesis inhibitor|Purine antagonist	HPRT1|IMPDH1|IMPDH2|PPAT	-0.81	15.65	-1.86
CGS001_PC3_96H:PSMB5:2	CGS001-5693	PSMB5	PC3	trt_sh.cgs	2 uL	96 h	3	322	0.24	0.28	1	1	1	1	0	-666	-666	-0.81	15.65	-1.86
KDB007_NPC_96H:TRCN0000078284:-666	TRCN0000078284	ACLY	NPC	trt_sh		96 h	3	222	0.63	0.38	0	0	1	1	0	-666	-666	-0.81	15.65	-1.86
XPR012_MCF7.311_96H:N11	BRDN0001066327	BOP1	MCF7	trt_xpr	-666	96 h	3	181	0.35	0.26	1	1	1	1	0	-666	-666	-0.81	15.65	-1.86
KDA001_MCF7_96H:TRCN0000038985:-666	TRCN0000038985	AKR7A2	MCF7	trt_sh		96 h	3	174	0.46	0.29	1	0	1	1	0	-666	-666	-0.81	15.65	-1.86
ABY001_NCIH508_XH:BRD-A61304759:10:24	BRD-A61304759	tanespimycin	NCIH508	trt_cp	10 uM	24 h	3	429	0.71	0.56	1	1	1	1	0	-666	-666	-0.81	15.65	-1.86
XPR009_A549.311_96H:M05	BRDN0001065250	PPP2CA	A549	trt_xpr	-666	96 h	3	89	0.27	0.16	1	0	1	1	0	-666	-666	-0.81	15.65	-1.86
CGS001_A549_96H:AHR:1	CGS001-196	AHR	A549	trt_sh.cgs	1 uL	96 h	3	139	0.36	0.23	1	1	1	1	0	-666	-666	-0.81	15.65	-1.86
DOS046_MCF7_24H:BRD-K65927019-001-01-8:5	BRD-K65927019	BRD-K65927019	MCF7	trt_cp	4 uM	24 h	2	179	0.08	0.12	0	0	1	1	0	-666	-666	-0.81	15.65	-1.86
DOS057_HT29_24H:BRD-K54588025-001-01-3:5	BRD-K54588025	BRD-K54588025	HT29	trt_cp	4 uM	24 h	3	97	0.13	0.11	0	0	1	1	0	-666	-666	-0.81	15.65	-1.86
MOAR002_PC3_24H:B22	BRD-A84327315	calcitriol	PC3	trt_cp	10 uM	24 h	3	250	0.48	0.35	1	1	1	1	0	-666	-666	-0.81	15.65	-1.86
PAC043_U2OS_6H:BRD-K10748141-001-01-5:10.2598	BRD-K10748141	BRD-K10748141	U2OS	trt_cp	10 uM	6 h	3	202	0.54	0.33	1	1	1	1	0	-666	-666	-0.81	15.65	-1.86
CPC012_PC3_24H:BRD-K81795824-001-01-4:10	BRD-K81795824	BRD-K81795824	PC3	trt_cp	10 uM	24 h	5	559	0.7	0.63	0	0	1	1	0	-666	-666	-0.81	15.65	-1.86
CPC010_MCF7_24H:BRD-K53335770-001-03-3:10	BRD-K53335770	BRD-K53335770	MCF7	trt_cp	10 uM	24 h	4	356	0.22	0.28	1	0	1	1	0	-666	-666	-0.81	15.65	-1.86
KDC004_A549_96H:TRCN0000006515:-666	TRCN0000006515	NFKB2	A549	trt_sh		96 h	5	288	0.55	0.4	0	0	1	1	0	-666	-666	-0.81	15.65	-1.86
DOS001_VCAP_6H:BRD-K77264557-001-01-0:5.02	BRD-K77264557	BRD-K77264557	VCAP	trt_cp	4 uM	6 h	3	122	0.17	0.15	1	0	1	1	0	-666	-666	-0.81	15.65	-1.86
KDD001_A549_96H:TRCN0000262148:-666	TRCN0000262148	LDLR	A549	trt_sh		96 h	3	208	0.45	0.31	0	0	1	1	0	-666	-666	-0.81	15.65	-1.86
CGS001_PC3_96H:TYRO3:2	CGS001-7301	TYRO3	PC3	trt_sh.cgs	2 uL	96 h	3	183	0.17	0.18	1	0	1	1	0	-666	-666	-0.81	15.65	-1.86
REP.B022_MCF7_24H:I03	BRD-K71281111	SNX-2112	MCF7	trt_cp	0.25 uM	24 h	2	469	0.68	0.57	1	1	1	1	0	HSP inhibitor	-666	-0.81	15.65	-1.86
TA.OE007_H1299_96H:BRDN0000464926:-666	BRDN0000464926	JUN	H1299	trt_oe		96 h	3	531	0.81	0.66	1	1	1	1	0	-666	-666	-0.81	15.65	-1.86
LJP008_CD34_24H:F01	BRD-K82928847	ACY-1215	CD34	trt_cp	10 uM	24 h	3	439	0.69	0.56	1	1	1	1	0	HDAC inhibitor	HDAC6|HDAC1|HDAC2|HDAC3|HDAC8	-0.81	15.65	-1.86
CPC004_PC3_6H:BRD-A11678676-001-03-4:10	BRD-A11678676	wortmannin	PC3	trt_cp	10 uM	6 h	5	572	0.52	0.55	1	1	1	1	0	-666	-666	-0.81	15.65	-1.86
CGS001_A375_96H:DUSP11:1	CGS001-8446	DUSP11	A375	trt_sh.cgs	1 uL	96 h	3	120	0.26	0.18	1	1	1	1	0	-666	-666	-0.81	15.65	-1.86
CPC012_A375_6H:I08	BRD-K56196992	BRD-K56196992	A375	trt_cp	10 uM	6 h	5	360	0.46	0.41	1	1	1	1	0	-666	-666	-0.81	15.65	-1.86
XPR035_BICR6.311_96H:F19	BRDN0001145327	PLXNA3	BICR6	trt_xpr	-666	96 h	3	82	0.03	0.05	0	0	1	1	0	-666	-666	-0.81	15.65	-1.86
OEB005_A375_96H:BRDN0000409049:-666	BRDN0000409049	TCIRG1	A375	trt_oe		96 h	5	302	0.43	0.36	1	1	1	1	0	-666	-666	-0.81	15.65	-1.86
CGS001_A549_96H:FOSL2:1	CGS001-2355	FOSL2	A549	trt_sh.cgs	1 uL	96 h	3	153	0.16	0.16	1	0	1	1	0	-666	-666	-0.81	15.65	-1.86
PAC045_U2OS_6H:BRD-K22433696-001-01-9:10.0093	BRD-K22433696	BRD-K22433696	U2OS	trt_cp	10 uM	6 h	3	132	0.17	0.15	1	0	1	1	0	-666	-666	-0.81	15.65	-1.86
CGS001_PC3_96H:HSPB1:2	CGS001-3315	HSPB1	PC3	trt_sh.cgs	2 uL	96 h	3	55	0.1	0.08	1	0	1	1	0	-666	-666	-0.81	15.65	-1.86
XPR018_A375.311_96H:J02	BRDN0001585879	JAM2	A375	trt_xpr	-666	96 h	3	114	0.33	0.19	1	1	1	1	0	-666	-666	-0.81	15.65	-1.86
KDB008_PC3_144H:TRCN0000077916:-666	TRCN0000077916	EPN2	PC3	trt_sh		144 h	3	159	0.54	0.3	1	0	1	1	0	-666	-666	-0.81	15.65	-1.86
CPC008_MCF7_24H:BRD-K30836161-019-01-1:10	BRD-K30836161	BRD-K30836161	MCF7	trt_cp	10 uM	24 h	2	322	0.49	0.4	0	0	1	1	0	-666	-666	-0.81	15.65	-1.86
ERGK002_VCAP_120H:A24	TRCN0000010642	TRCN0000010642	VCAP	trt_sh		120 h	2	228	0.25	0.24	0	0	1	1	0	-666	-666	-0.81	15.65	-1.86
PAC018_U2OS_6H:BRD-K12955049-001-01-7:10.0432	BRD-K12955049	BRD-K12955049	U2OS	trt_cp	10 uM	6 h	3	81	0.15	0.11	0	0	1	1	0	-666	-666	-0.81	15.65	-1.86
REP.B011_HUVEC.A_24H:A08	BRD-A03506276	XL-888	HUVEC	trt_cp	0.74 uM	24 h	2	544	0.54	0.55	0	0	1	1	0	HSP inhibitor	-666	-0.81	15.65	-1.86
AICHI001_SKMEL5_24H:M15	BRD-K05804044	AZ-628	SKMEL5	trt_cp	0.66 uM	24 h	3	414	0.73	0.56	1	1	1	1	0	RAF inhibitor	BRAF|RAF1	-0.81	15.65	-1.86
CGS001_HT29_96H:SMC1A:1	CGS001-8243	SMC1A	HT29	trt_sh.cgs	1 uL	96 h	3	105	0.37	0.2	1	1	1	1	0	-666	-666	-0.81	15.65	-1.86
LJP007_CD34_24H:M13	BRD-K21025364	NVP-TAE226	CD34	trt_cp	10 uM	24 h	3	413	0.55	0.48	0	0	1	1	0	Protein tyrosine kinase inhibitor	IGF1R|PTK2	-0.81	15.65	-1.86
CPC019_VCAP_24H:BRD-K35424586-001-02-4:10	BRD-K35424586	SA-247714	VCAP	trt_cp	10 uM	24 h	5	464	0.58	0.52	0	0	1	1	0	-666	-666	-0.81	15.65	-1.86
LJP007_MDAMB231_24H:G01	BRD-K21718444	KW-2449	MDAMB231	trt_cp	10 uM	24 h	2	358	0.66	0.49	1	1	1	1	0	Abl inhibitor|Aurora kinase inhibitor|FLT3 inhibitor	FLT3|ABL1|AURKA|FGFR1|AURKB	-0.81	15.65	-1.86
CPC013_HEPG2_6H:BRD-K28120222-001-05-0:10	BRD-K28120222	BRD-K28120222	HEPG2	trt_cp	10 uM	6 h	3	487	0.59	0.54	1	0	1	1	0	NFKB inhibitor	IKBKB|RELA	-0.81	15.65	-1.86
TAK001_SW480_96H:TRCN0000007263:-666	TRCN0000007263	DDIT3	SW480	trt_sh		96 h	4	191	0.37	0.27	0	0	1	1	0	-666	-666	-0.81	15.65	-1.86
ERGK004_VCAP_120H:TRCN0000010177:-666	TRCN0000010177	LCK	VCAP	trt_sh		120 h	3	92	0.37	0.19	1	0	1	1	0	-666	-666	-0.81	15.65	-1.86
DOSVAL004_PC3_24H:BRD-K59333713:20	BRD-K59333713	BRD-K59333713	PC3	trt_cp	20 uM	24 h	3	640	0.63	0.64	1	1	1	1	0	Adrenergic receptor antagonist	-666	-0.81	15.65	-1.86
PBIOA016_HT29_24H:F19	BRD-K42828737	sunitinib	HT29	trt_cp	10 uM	24 h	3	595	0.76	0.68	1	1	1	1	0	FLT3 inhibitor|KIT inhibitor|PDGFR inhibitor|RET inhibitor|VEGFR inhibitor	PDGFRB|FLT1|FLT3|FLT4|KDR|KIT|PDGFRA|RET	-0.81	15.65	-1.86
CPC019_PC3_24H:K12	BRD-K07005393	BRD-K07005393	PC3	trt_cp	10 uM	24 h	5	331	0.44	0.39	0	0	1	1	0	-666	-666	-0.81	15.65	-1.86
ERGK002_VCAP_120H:A21	TRCN0000010580	MAPK8	VCAP	trt_sh		120 h	3	119	0.21	0.16	1	0	1	1	0	-666	-666	-0.81	15.65	-1.86
XPR008_HT29.311_96H:F11	BRDN0001483919	KCNK9	HT29	trt_xpr	-666	96 h	3	68	0.11	0.09	1	0	1	1	0	-666	-666	-0.81	15.65	-1.86
KDB006_MCF7_96H:TRCN0000006378:-666	TRCN0000006378	CRKL	MCF7	trt_sh		96 h	2	273	0.42	0.34	0	0	1	1	0	-666	-666	-0.81	15.65	-1.86
KDD008_HEPG2_96H:TRCN0000039875:-666	TRCN0000039875	ARF1	HEPG2	trt_sh		96 h	3	144	0.31	0.21	0	0	1	1	0	-666	-666	-0.81	15.65	-1.86
LJP005_MDAMB231_24H:E13	BRD-K20696416	NVP-AEW541	MDAMB231	trt_cp	10 uM	24 h	2	247	0.51	0.36	1	1	1	1	0	-666	-666	-0.81	15.65	-1.86
PAC044_U2OS_6H:BRD-K67399667-001-01-3:9.87364	BRD-K67399667	BRD-K67399667	U2OS	trt_cp	10 uM	6 h	3	354	0.54	0.44	1	0	1	1	0	-666	-666	-0.81	15.65	-1.86
KDD006_VCAP_120H:TRCN0000064927:-666	TRCN0000064927	HPD	VCAP	trt_sh		120 h	3	187	0.45	0.29	0	0	1	1	0	-666	-666	-0.81	15.65	-1.86
CPC008_HT29_6H:BRD-K76907295-001-03-8:10	BRD-K76907295	VU-0418947-2	HT29	trt_cp	10 uM	6 h	5	409	0.63	0.51	0	0	1	1	0	HIF modulator	-666	-0.81	15.65	-1.86
AICHI002_BJAB_24H:E01	BRD-K50168500	canertinib	BJAB	trt_cp	10 uM	24 h	3	705	0.84	0.78	1	1	1	1	0	EGFR inhibitor	EGFR|ERBB2|ERBB4|AKT1	-0.81	15.65	-1.86
KDD006_A549_96H:TRCN0000003088:-666	TRCN0000003088	CPT2	A549	trt_sh		96 h	2	86	0.14	0.11	0	0	1	1	0	-666	-666	-0.81	15.65	-1.86
CPC011_VCAP_24H:BRD-K33425534-001-06-7:10	BRD-K33425534	exemestane	VCAP	trt_cp	10 uM	24 h	5	517	0.67	0.6	1	1	1	1	0	Aromatase inhibitor	CYP19A1	-0.81	15.65	-1.86
EMU001_MINO_24H:B09	BRD-K54606188	BRD-K54606188	MINO	trt_cp	0.66 uM	24 h	3	402	0.71	0.54	1	1	1	1	0	Bromodomain inhibitor	-666	-0.81	15.65	-1.86
KMS002_NOMO1_24H:O16	BRD-A75409952	wortmannin	NOMO1	trt_cp	10 uM	24 h	3	635	0.82	0.73	0	0	1	1	0	-666	-666	-0.81	15.65	-1.86
OEB005_HA1E_96H:BRDN0000410186:-666	BRDN0000410186	CLK2	HA1E	trt_oe		96 h	4	145	0.25	0.19	0	0	1	1	0	-666	-666	-0.81	15.65	-1.86
KDA009_A375_96H:TRCN0000299773:-666	TRCN0000299773	RALB	A375	trt_sh		96 h	2	131	0.45	0.25	1	0	1	1	0	-666	-666	-0.81	15.65	-1.86
CGS001_A549_96H:OR10Z1:1	CGS001-128368	OR10Z1	A549	trt_sh.cgs	1 uL	96 h	3	46	0.07	0.06	1	0	1	1	0	-666	-666	-0.81	15.65	-1.86
LJP007_HEPG2_24H:F13	BRD-K28392481	AZD-4547	HEPG2	trt_cp	10 uM	24 h	2	201	0.58	0.34	0	0	1	1	0	FGFR inhibitor	FGF2|FGFR1|FGFR2|FGFR3|FGFR4|IGF1R|KDR	-0.81	15.65	-1.86
CPC014_PC3_24H:BRD-K16331660-001-01-5:10	BRD-K16331660	BRD-K16331660	PC3	trt_cp	10 uM	24 h	5	432	0.64	0.53	1	1	1	1	0	-666	-666	-0.81	15.65	-1.86
KDC006_A549_96H:TRCN0000015536:-666	TRCN0000015536	GATAD2A	A549	trt_sh		96 h	3	201	0.54	0.33	0	0	1	1	0	-666	-666	-0.81	15.65	-1.86
KDC002_VCAP_120H:TRCN0000049194:-666	TRCN0000049194	P4HB	VCAP	trt_sh		120 h	4	299	0.45	0.37	0	0	1	1	0	-666	-666	-0.81	15.65	-1.86
KDA001_A549_96H:TRCN0000036295:-666	TRCN0000036295	FDPS	A549	trt_sh		96 h	3	377	0.69	0.52	0	0	1	1	0	-666	-666	-0.81	15.65	-1.86
XPR018_A375.311_96H:J05	BRDN0001582122	ITGAD	A375	trt_xpr	-666	96 h	3	119	0.28	0.18	1	1	1	1	0	-666	-666	-0.81	15.65	-1.86
XPRJJ002_A375_96H:BRDN0001056944:-666	BRDN0001056944	SETD2	A375	trt_xpr		96 h	3	224	0.3	0.26	1	1	1	1	0	-666	-666	-0.81	15.65	-1.86
KDA009_HEPG2_96H:TRCN0000310559:-666	TRCN0000310559	ASL	HEPG2	trt_sh		96 h	3	109	0.46	0.23	0	0	1	1	0	-666	-666	-0.81	15.65	-1.86
CPC014_HT29_6H:BRD-M64432851-001-01-9:10	BRD-M64432851	sunitinib	HT29	trt_cp	10 uM	6 h	5	357	0.38	0.37	1	1	1	1	0	-666	-666	-0.81	15.65	-1.86
KDC004_A549_96H:TRCN0000078536:-666	TRCN0000078536	JAZF1	A549	trt_sh		96 h	4	253	0.66	0.41	0	0	1	1	0	-666	-666	-0.81	15.65	-1.86
LJP009_THP1_24H:H19	BRD-K79259477	NVP-BHG712	THP1	trt_cp	10 uM	24 h	2	603	0.85	0.72	1	1	1	1	0	Ephrin inhibitor	EPHB4	-0.81	15.65	-1.86
CPC007_VCAP_24H:M15	BRD-K73610817	BRD-K73610817	VCAP	trt_cp	10 uM	24 h	4	578	0.66	0.63	0	0	1	1	0	XIAP inhibitor	-666	-0.81	15.65	-1.86
XPR034_PC3.311B_96H:B24	BRDN0001147963	NME3	PC3	trt_xpr	-666	96 h	3	159	0.17	0.17	1	0	1	1	0	-666	-666	-0.81	15.65	-1.86
XPR010_MCF7.311_96H:D18	BRDN0001485286	NOS2	MCF7	trt_xpr	-666	96 h	3	229	0.4	0.31	1	1	1	1	0	-666	-666	-0.81	15.65	-1.86
ERG014_VCAP_24H:C18	BRD-K94544211	BRD-K94544211	VCAP	trt_cp	10 uM	24 h	2	345	0.26	0.3	1	1	1	1	0	-666	-666	-0.81	15.65	-1.86
CPC014_A549_24H:BRD-K13566078-003-01-1:10	BRD-K13566078	BMS-345541	A549	trt_cp	10 uM	24 h	3	409	0.63	0.51	0	0	1	1	0	IKK inhibitor	IKBKB|CHUK	-0.81	15.65	-1.86
DOSVAL006_HT29_24H:BRD-A61304759:20	BRD-A61304759	tanespimycin	HT29	trt_cp	20 uM	24 h	3	588	0.65	0.63	1	1	1	1	0	-666	-666	-0.81	15.65	-1.86
PAC045_U2OS_6H:BRD-K92810472-001-01-3:10.0173	BRD-K92810472	BRD-K92810472	U2OS	trt_cp	10 uM	6 h	3	175	0.35	0.25	1	1	1	1	0	-666	-666	-0.81	15.65	-1.86
KDD002_A549_96H:TRCN0000011640:-666	TRCN0000011640	GPR64	A549	trt_sh		96 h	3	284	0.43	0.35	0	0	1	1	0	-666	-666	-0.81	15.65	-1.86
LJP009_THP1_24H:E19	BRD-K44227013	ponatinib	THP1	trt_cp	10 uM	24 h	2	596	0.84	0.72	1	1	1	1	0	Bcr-Abl inhibitor|FLT3 inhibitor|PDGFR inhibitor	ABL1|BCR|FLT3|RET|FGFR1|FGFR2|FGFR3|FGFR4|KIT|TEK|CYP2C8|CYP3A5|FGF2|FLT1|KDR|LCK|LYN|PDGFRA|SRC	-0.81	15.65	-1.86
KDB010_ASC_96H:L06	TRCN0000083297	MCOLN1	ASC	trt_sh		96 h	2	53	0.06	0.06	0	0	1	1	0	-666	-666	-0.81	15.65	-1.86
REP.B027_HELA_24H:N19	BRD-K99604664	tanaproget	HELA	trt_cp	2.22 uM	24 h	2	483	0.74	0.61	1	1	1	1	0	Progesterone receptor agonist	PGR	0.81	3	1.97
CGS001_MCF7_96H:MRGPRD:2	CGS001-116512	MRGPRD	MCF7	trt_sh.cgs	2 uL	96 h	3	48	0.1	0.07	1	0	1	1	0	-666	-666	0.81	3	1.97
KDD004_A375_96H:TRCN0000051908:-666	TRCN0000051908	KLK6	A375	trt_sh		96 h	3	227	0.66	0.39	0	0	1	1	0	-666	-666	0.81	3	1.97
XPR030_PC3.311B_96H:M17	BRDN0001487729	PDE6A	PC3	trt_xpr	-666	96 h	3	45	0.02	0.03	1	0	1	1	0	-666	-666	0.81	3	1.97
ERGK002_VCAP_120H:L15	TRCN0000000364	CDK4	VCAP	trt_sh		120 h	3	110	0.31	0.19	1	0	1	1	0	-666	-666	0.81	3	1.97
XPR021_HT29.311_96H:E24	BRDN0001584288	NECTIN3	HT29	trt_xpr	-666	96 h	3	181	0.1	0.14	1	0	1	1	0	-666	-666	0.81	3	1.97
LJP007_HELA_24H:J03	BRD-K50000283	PHA-767491	HELA	trt_cp	1.11 uM	24 h	3	290	0.64	0.44	1	1	1	1	0	CDC inhibitor	CDK1|RPS6KB1	0.81	3	1.97
PAC043_U2OS_6H:BRD-K14671808-001-01-9:10.0582	BRD-K14671808	BRD-K14671808	U2OS	trt_cp	10 uM	6 h	3	159	0.5	0.29	1	0	1	1	0	-666	-666	0.81	3	1.97
REP.A003_HT29_24H:K19	BRD-K34776109	glimepiride	HT29	trt_cp	10 uM	24 h	3	175	0.25	0.21	0	0	1	1	0	Insulin secretagogue	ABCC8|KCNJ11|KCNJ1	0.81	3	1.97
CPC006_VCAP_24H:BRD-K49371609-310-01-1:0.09	BRD-K49371609	PIK-75	VCAP	trt_cp	0.08 uM	24 h	5	451	0.63	0.54	1	1	1	1	0	PI3K inhibitor	PIK3CA|PIK3CB|PIK3CD|PIK3CG|PRKDC	0.81	3	1.97
XPR019_A375.311_96H:P01	BRDN0001581938	LILRA1	A375	trt_xpr	-666	96 h	3	196	0.3	0.24	1	0	1	1	0	-666	-666	0.81	3	1.97
XPR037_A375.311_96H:I06	BRDN0001497048	FRMD6	A375	trt_xpr	-666	96 h	3	153	0.05	0.09	0	0	1	1	0	-666	-666	0.81	3	1.97
PBIOA020_HA1E_24H:K01	BRD-K83072125	BRD-K83072125	HA1E	trt_cp	10 uM	24 h	3	181	0.29	0.23	1	1	1	1	0	-666	-666	0.81	3	1.97
PAC052_U2OS_6H:BRD-K15418616-001-01-6:10.0211	BRD-K15418616	BRD-K15418616	U2OS	trt_cp	10 uM	6 h	3	53	0.2	0.1	0	0	1	1	0	-666	-666	0.81	3	1.97
DOS057_PC3_24H:BRD-K27398156-001-01-2:5	BRD-K27398156	BRD-K27398156	PC3	trt_cp	4 uM	24 h	2	77	0.2	0.13	0	0	1	1	0	-666	-666	0.81	2.99	1.96
PAC040_U2OS_6H:BRD-K41451401-001-01-4:10.0723	BRD-K41451401	BRD-K41451401	U2OS	trt_cp	10 uM	6 h	3	90	0.33	0.17	1	0	1	1	0	-666	-666	0.81	2.99	1.96
KDA008_HT29_96H:P02	TRCN0000121075	PLK1	HT29	trt_sh		96 h	3	274	0.38	0.33	1	0	1	1	0	-666	-666	0.81	2.99	1.96
KDC010_MCF7_96H:TRCN0000077973:-666	TRCN0000077973	MRGPRD	MCF7	trt_sh		96 h	3	99	0.47	0.22	1	0	1	1	0	-666	-666	0.81	2.99	1.96
CGS001_PC3_96H:ACO2:2	CGS001-50	ACO2	PC3	trt_sh.cgs	2 uL	96 h	2	39	0.11	0.07	1	0	1	1	0	-666	-666	0.81	2.99	1.96
XPR014_BICR6.311_96H:P22	BRDN0001586387	CLNK	BICR6	trt_xpr	-666	96 h	3	234	0.3	0.27	1	0	1	1	0	-666	-666	0.81	2.99	1.96
KDA008_MCF7_144H:TRCN0000134034:-666	TRCN0000134034	LACC1	MCF7	trt_sh		144 h	3	130	0.32	0.21	1	0	1	1	0	-666	-666	0.81	2.99	1.96
KDB002_PC3_144H:TRCN0000138303:-666	TRCN0000138303	GPR125	PC3	trt_sh		144 h	2	276	0.54	0.39	1	0	1	1	0	-666	-666	0.81	2.99	1.96
KDB001_A549_96H:TRCN0000343725:-666	TRCN0000343725	GTPBP8	A549	trt_sh		96 h	2	144	0.63	0.3	1	0	1	1	0	-666	-666	0.81	2.99	1.96
REP.A013_HELA_24H:A22	BRD-K37561857	zardaverine	HELA	trt_cp	0.37 uM	24 h	3	528	0.79	0.65	0	0	1	1	0	Phosphodiesterase inhibitor	PDE4D|PDE3A|PDE4A|PDE4B|PDE4C	0.81	2.99	1.96
XPR009_ES2.311_96H:L15	BRDN0001485332	CDH5	ES2	trt_xpr	-666	96 h	3	101	0.34	0.19	1	0	1	1	0	-666	-666	0.81	2.99	1.96
XPR014_BICR6.311_96H:L13	BRDN0001503530	CEP170	BICR6	trt_xpr	-666	96 h	3	406	0.63	0.51	1	1	1	1	0	-666	-666	0.81	2.99	1.96
KDB005_PC3_144H:TRCN0000063186:-666	TRCN0000063186	TRIP10	PC3	trt_sh		144 h	3	65	0.31	0.14	1	0	1	1	0	-666	-666	0.81	2.99	1.96
KDB005_PC3_144H:TRCN0000006273:-666	TRCN0000006273	STK25	PC3	trt_sh		144 h	3	205	0.45	0.31	1	0	1	1	0	-666	-666	0.81	2.99	1.96
DOS003_VCAP_24H:BRD-K48918933-001-01-2:5.04	BRD-K48918933	BRD-K48918933	VCAP	trt_cp	4 uM	24 h	3	82	0.34	0.17	1	0	1	1	0	-666	-666	0.81	2.99	1.96
DOS006_VCAP_6H:BRD-K76825413-001-01-3:5.19	BRD-K76825413	BRD-K76825413	VCAP	trt_cp	4 uM	6 h	3	48	0.25	0.11	1	1	1	1	0	-666	-666	0.81	2.99	1.96
KDD010_HCC515_96H:TRCN0000039759:-666	TRCN0000039759	MLST8	HCC515	trt_sh		96 h	3	49	0.36	0.13	1	0	1	1	0	-666	-666	0.81	2.99	1.96
CPC015_MCF7_24H:BRD-A27554692-001-01-3:10	BRD-A27554692	altrenogest	MCF7	trt_cp	10 uM	24 h	5	254	0.4	0.32	1	1	1	1	0	-666	-666	0.81	2.99	1.96
XPR019_ES2.311_96H:H01	BRDN0001581531	LILRA6	ES2	trt_xpr	-666	96 h	3	286	0.53	0.39	1	1	1	1	0	-666	-666	0.81	2.99	1.96
PBIOA018_HT29_24H:M06	BRD-K69776681	volasertib	HT29	trt_cp	0.04 uM	24 h	3	373	0.56	0.46	1	1	1	1	0	PLK inhibitor	PLK1	0.81	2.99	1.96
XPR020_BICR6.311_96H:H23	BRDN0001585833	MOG	BICR6	trt_xpr	-666	96 h	3	157	0.39	0.25	1	1	1	1	0	-666	-666	0.81	2.99	1.96
CPC001_VCAP_6H:A16	BRD-A59943784	fluticasone	VCAP	trt_cp	10 uM	6 h	5	122	0.24	0.17	1	1	1	1	0	Glucocorticoid receptor agonist	NR3C1|PGR	0.81	2.99	1.96
TAK002_PC3_96H:TRCN0000108010:-666	TRCN0000108010	ZNF273	PC3	trt_sh		96 h	3	98	0.37	0.19	1	0	1	1	0	-666	-666	0.81	2.99	1.96
KDA003_HT29_96H:L01	TRCN0000006150	MAPK3	HT29	trt_sh		96 h	3	118	0.3	0.19	1	0	1	1	0	-666	-666	0.81	2.98	1.96
KDC005_MCF7_96H:TRCN0000003795:-666	TRCN0000003795	CSNK2B	MCF7	trt_sh		96 h	3	197	0.62	0.35	1	0	1	1	0	-666	-666	0.81	2.98	1.96
XPR010_U251MG.311_96H:L13	BRDN0001484562	SLC6A4	U251MG	trt_xpr	-666	96 h	3	144	0.34	0.23	1	0	1	1	0	-666	-666	0.81	2.98	1.96
XPR016_ES2.311_96H:E23	BRDN0001498729	DUSP16	ES2	trt_xpr	-666	96 h	3	128	0.23	0.17	1	0	1	1	0	-666	-666	0.81	2.98	1.96
AICHI001_SKMEL5_24H:E10	BRD-K08565465	BRD-K08565465	SKMEL5	trt_cp	0.125 uM	24 h	3	73	0.28	0.14	1	0	1	1	0	-666	-666	0.81	2.98	1.96
REP.B028_HELA_24H:A21	BRD-A92537424	danazol	HELA	trt_cp	0.25 uM	24 h	2	479	0.65	0.56	1	1	1	1	0	Estrogen receptor antagonist|Progesterone receptor agonist	GNRHR|ESR1|CYP2C8|TNF|AR|CCL2|GNRHR2|PGR	0.81	2.98	1.96
PAC019_U2OS_6H:BRD-K02003138-001-01-0:10.0689	BRD-K02003138	BRD-K02003138	U2OS	trt_cp	10 uM	6 h	3	41	0.28	0.11	1	0	1	1	0	-666	-666	0.81	2.98	1.96
NMH001_NPC_6H:BRD-K76894938-001-01-5:10	BRD-K76894938	CHIR-99021	NPC	trt_cp	10 uM	6 h	3	244	0.47	0.34	1	1	1	1	0	-666	-666	0.81	2.98	1.96
KDB010_PC3_144H:TRCN0000049874:-666	TRCN0000049874	RPP38	PC3	trt_sh		144 h	3	212	0.4	0.29	1	0	1	1	0	-666	-666	0.81	2.98	1.96
PAC030_U2OS_6H:BRD-K78124620-001-01-8:9.98219	BRD-K78124620	BRD-K78124620	U2OS	trt_cp	10 uM	6 h	3	89	0.34	0.18	1	1	1	1	0	-666	-666	0.81	2.98	1.96
XPR010_A549.311_96H:N22	BRDN0001488433	GRIA2	A549	trt_xpr	-666	96 h	2	47	0.03	0.04	0	0	1	1	0	-666	-666	0.81	2.98	1.96
KDA001_PC3_144H:TRCN0000040082:-666	TRCN0000040082	RPS6	PC3	trt_sh		144 h	3	257	0.35	0.3	1	0	1	1	0	-666	-666	0.81	2.98	1.96
PAC069_U2OS_6H:BRD-K21640605-001-06-9:20	BRD-K21640605	BRD-K21640605	U2OS	trt_cp	20 uM	6 h	3	213	0.48	0.32	1	0	1	1	0	-666	-666	0.81	2.98	1.96
XPR014_AGS.311_96H:J23	BRDN0001502971	CFAP46	AGS	trt_xpr	-666	96 h	3	118	0.26	0.18	1	1	1	1	0	-666	-666	0.81	2.98	1.96
XPR023_ES2.311_96H:O24	BRDN0001584502	SAMD8	ES2	trt_xpr	-666	96 h	3	202	0.34	0.27	1	0	1	1	0	-666	-666	0.81	2.98	1.96
XPR019_A549.311_96H:A24	BRDN0001502576	KRTCAP2	A549	trt_xpr	-666	96 h	2	193	0.33	0.25	0	0	1	1	0	-666	-666	0.81	2.98	1.96
CPC012_A549_24H:BRD-A61858259-001-01-0:10	BRD-A61858259	CAY-10415	A549	trt_cp	10 uM	24 h	2	102	0.29	0.17	0	0	1	1	0	Insulin sensitizer	INS	0.81	2.98	1.96
CGS001_HT29_96H:PARP4:1	CGS001-143	PARP4	HT29	trt_sh.cgs	1 uL	96 h	3	102	0.22	0.15	1	1	1	1	0	-666	-666	0.81	2.98	1.95
KDC010_HT29_96H:TRCN0000019119:-666	TRCN0000019119	MITF	HT29	trt_sh		96 h	3	102	0.5	0.23	1	0	1	1	0	-666	-666	0.81	2.98	1.95
PAC003_U2OS_6H:BRD-K40742111-001-02-6:10	BRD-K40742111	baeomycesic-acid	U2OS	trt_cp	10 uM	6 h	2	118	0.23	0.17	1	0	1	1	0	Lipoxygenase inhibitor	-666	0.81	2.98	1.95
TA.OE013_A549_96H:BRDN0000552637:-666	BRDN0000552637	TP53	A549	trt_oe		96 h	3	114	0.19	0.15	1	0	1	1	0	-666	-666	0.81	2.98	1.95
TAK001_A375_96H:TRCN0000004513:-666	TRCN0000004513	DIABLO	A375	trt_sh		96 h	3	200	0.62	0.36	1	0	1	1	0	-666	-666	0.81	2.98	1.95
TAK002_A375_96H:TRCN0000057541:-666	TRCN0000057541	CD1C	A375	trt_sh		96 h	3	120	0.41	0.22	1	0	1	1	0	-666	-666	0.81	2.98	1.95
XPR025_BICR6.311_96H:L13	BRDN0001586640	TARM1	BICR6	trt_xpr	-666	96 h	2	158	0.33	0.23	1	1	1	1	0	-666	-666	0.81	2.98	1.95
KDA006_A549_96H:TRCN0000007284:-666	TRCN0000007284	UBE2L6	A549	trt_sh		96 h	3	82	0.54	0.21	1	0	1	1	0	-666	-666	0.81	2.97	1.95
XPR012_YAPC.311_96H:L13	BRDN0001060652	BPIFA1	YAPC	trt_xpr	-666	96 h	3	174	0.3	0.23	1	1	1	1	0	-666	-666	0.81	2.97	1.95
KDD010_MCF7_96H:TRCN0000140331:-666	TRCN0000140331	GGCT	MCF7	trt_sh		96 h	2	55	0.05	0.05	0	0	1	1	0	-666	-666	0.81	2.97	1.95
XPR023_AGS.311_96H:F23	BRDN0001501953	SELENOI	AGS	trt_xpr	-666	96 h	3	397	0.54	0.47	1	1	1	1	0	-666	-666	0.81	2.97	1.95
XPR008_MCF7.311_96H:P05	BRDN0001485022	HRH4	MCF7	trt_xpr	-666	96 h	3	123	0.36	0.21	1	1	1	1	0	-666	-666	0.81	2.97	1.95
TA.OE007_SALE_96H:BRDN0000465016:-666	BRDN0000465016	MYC	SALE	trt_oe		96 h	2	319	0.65	0.46	1	1	1	1	0	-666	-666	0.81	2.97	1.95
KDC007_MCF7_96H:TRCN0000011061:-666	TRCN0000011061	PLCB1	MCF7	trt_sh		96 h	3	117	0.52	0.25	1	0	1	1	0	-666	-666	0.81	2.97	1.95
XPR018_U251MG.311_96H:J23	BRDN0001499965	IQSEC3	U251MG	trt_xpr	-666	96 h	3	80	0.17	0.12	1	0	1	1	0	-666	-666	0.81	2.97	1.95
XPR019_ES2.311_96H:O01	BRDN0001495602	KIR3DL1	ES2	trt_xpr	-666	96 h	3	255	0.44	0.34	1	1	1	1	0	-666	-666	0.81	2.97	1.95
PAC063_U2OS_6H:BRD-K78983822-001-05-4:10	BRD-K78983822	BRD-K78983822	U2OS	trt_cp	10 uM	6 h	3	91	0.16	0.12	1	0	1	1	0	-666	-666	0.81	2.97	1.95
LJP007_ASC_24H:J03	BRD-K50000283	PHA-767491	ASC	trt_cp	1.11 uM	24 h	3	202	0.48	0.31	0	0	1	1	0	CDC inhibitor	CDK1|RPS6KB1	0.81	2.97	1.95
XPR011_U251MG.311_96H:H22	BRDN0001496171	APBA2	U251MG	trt_xpr	-666	96 h	3	100	0.35	0.19	1	1	1	1	0	-666	-666	0.81	2.97	1.95
KDB006_HT29_96H:TRCN0000051242:-666	TRCN0000051242	DHX29	HT29	trt_sh		96 h	4	317	0.66	0.46	1	0	1	1	0	-666	-666	0.81	2.97	1.95
TA.KD006_HT29_96H:TRCN0000013675:4	TRCN0000013675	CCNT1	HT29	trt_sh	4.0 uL	96 h	2	120	0.53	0.25	1	0	1	1	0	-666	-666	0.81	2.97	1.95
XPR008_BICR6.311_96H:O03	BRDN0000563492	CASP8	BICR6	trt_xpr	-666	96 h	3	207	0.17	0.19	1	0	1	1	0	-666	-666	0.81	2.97	1.95
KDD004_A375_96H:TRCN0000083887:-666	TRCN0000083887	FGB	A375	trt_sh		96 h	3	107	0.35	0.2	0	0	1	1	0	-666	-666	0.81	2.97	1.95
AML001_HL60_24H:BRD-K57391913:1.11111	BRD-K57391913	iloprost	HL60	trt_cp	1.11 uM	24 h	6	108	0.57	0.25	1	0	1	1	0	-666	-666	0.81	2.97	1.95
XPR012_PC3.311B_96H:H17	BRDN0001499714	BLNK	PC3	trt_xpr	-666	96 h	2	67	0.14	0.1	0	0	1	1	0	-666	-666	0.81	2.97	1.95
EKW001_PC3_120H:TRCN0000020159:2	TRCN0000020159	LEF1	PC3	trt_sh	2 uL	120 h	3	65	0.34	0.15	1	0	1	1	0	-666	-666	0.81	2.97	1.95
TA.KD008_HT29_96H:TRCN0000063441:4	TRCN0000063441	GPR153	HT29	trt_sh	4.0 uL	96 h	2	140	0.43	0.25	1	0	1	1	0	-666	-666	0.81	2.97	1.95
ERGK007_VCAP_120H:TRCN0000196385:-666	TRCN0000196385	MAST1	VCAP	trt_sh		120 h	3	215	0.45	0.31	1	0	1	1	0	-666	-666	0.81	2.97	1.95
CPC005_PC3_6H:BRD-A26787626-001-02-9:10	BRD-A26787626	cyclopiazonic-acid	PC3	trt_cp	10 uM	6 h	4	175	0.11	0.14	1	0	1	1	0	-666	-666	0.81	2.97	1.95
CGS001_HEPG2_96H:NR2C1:1.5	CGS001-7181	NR2C1	HEPG2	trt_sh.cgs	1.5 uL	96 h	3	121	0.18	0.15	1	0	1	1	0	-666	-666	0.81	2.97	1.95
XPR023_AGS.311_96H:P20	BRDN0001497586	SHC4	AGS	trt_xpr	-666	96 h	3	564	0.74	0.65	1	1	1	1	0	-666	-666	0.81	2.97	1.95
OEB003_A375_96H:BRDN0000405835:-666	BRDN0000405835	RPS19	A375	trt_oe		96 h	5	96	0.17	0.13	1	0	1	1	0	-666	-666	0.81	2.97	1.95
KDA006_A549_96H:TRCN0000015548:-666	TRCN0000015548	SMARCA4	A549	trt_sh		96 h	3	159	0.57	0.3	1	0	1	1	0	-666	-666	0.81	2.97	1.95
OEB003_A375_96H:BRDN0000404725:-666	BRDN0000404725	HOXA10	A375	trt_oe		96 h	5	171	0.22	0.2	1	0	1	1	0	-666	-666	0.81	2.97	1.95
REP.B014_HELA_24H:N13	BRD-A39415247	BRD-A39415247	HELA	trt_cp	2.22 uM	24 h	2	508	0.81	0.65	1	1	1	1	0	Progesterone receptor agonist	-666	0.81	2.97	1.95
CPC016_NEU_24H:BRD-K15868788-003-02-8:10	BRD-K15868788	SDZ-205-557	NEU	trt_cp	10 uM	24 h	3	77	0.02	0.04	0	0	1	1	0	Serotonin receptor antagonist	HTR4|HTR3A|HTR3B	0.81	2.97	1.95
KDC003_HEPG2_96H:TRCN0000010410:-666	TRCN0000010410	RBL2	HEPG2	trt_sh		96 h	3	224	0.59	0.37	0	0	1	1	0	-666	-666	0.81	2.97	1.95
CGS001_PC3_144H:KIAA0753:2	CGS001-9851	KIAA0753	PC3	trt_sh.cgs	2 uL	144 h	3	92	0.1	0.1	1	0	1	1	0	-666	-666	0.81	2.97	1.95
KDA010_PC3_144H:TRCN0000050873:-666	TRCN0000050873	DUT	PC3	trt_sh		144 h	3	143	0.6	0.3	1	0	1	1	0	-666	-666	0.81	2.97	1.95
TAK001_A375_96H:TRCN0000000529:-666	TRCN0000000529	ERN1	A375	trt_sh		96 h	3	129	0.58	0.28	1	0	1	1	0	-666	-666	0.81	2.97	1.95
KDD007_PC3_96H:TRCN0000003338:-666	TRCN0000003338	MMP1	PC3	trt_sh		96 h	3	65	0.51	0.18	1	0	1	1	0	-666	-666	0.81	2.97	1.95
XPR015_PC3.311B_96H:F06	BRDN0001146276	DMPK	PC3	trt_xpr	-666	96 h	3	263	0.24	0.25	1	1	1	1	0	-666	-666	0.81	2.97	1.95
KDA010_PC3_96H:TRCN0000051872:-666	TRCN0000051872	EIF4A2	PC3	trt_sh		96 h	3	161	0.52	0.29	1	0	1	1	0	-666	-666	0.81	2.97	1.95
KDC005_HA1E_96H:TRCN0000016063:-666	TRCN0000016063	CREB3L4	HA1E	trt_sh		96 h	3	254	0.61	0.4	0	0	1	1	0	-666	-666	0.81	2.97	1.95
KDC010_PC3_96H:TRCN0000060764:-666	TRCN0000060764	GABARAPL1	PC3	trt_sh		96 h	2	188	0.64	0.35	1	0	1	1	0	-666	-666	0.81	2.97	1.95
KDC004_MCF7_96H:TRCN0000036465:-666	TRCN0000036465	GNA15	MCF7	trt_sh		96 h	3	98	0.31	0.18	0	0	1	1	0	-666	-666	0.81	2.96	1.95
ERGK009_VCAP_120H:TRCN0000000737:-666	TRCN0000000737	BRSK2	VCAP	trt_sh		120 h	3	254	0.54	0.37	1	0	1	1	0	-666	-666	0.81	2.96	1.95
PAC017_U2OS_6H:BRD-K21933068-001-01-9:10.0451	BRD-K21933068	BRD-K21933068	U2OS	trt_cp	10 uM	6 h	3	41	0.26	0.1	0	0	1	1	0	-666	-666	0.81	2.96	1.95
KDD007_PC3_96H:TRCN0000016479:-666	TRCN0000016479	BARX1	PC3	trt_sh		96 h	3	52	0.34	0.13	1	0	1	1	0	-666	-666	0.81	2.96	1.95
KDD002_VCAP_120H:TRCN0000050950:-666	TRCN0000050950	NT5C2	VCAP	trt_sh		120 h	2	95	0.11	0.1	1	0	1	1	0	-666	-666	0.81	2.96	1.95
KDB006_HA1E_96H:TRCN0000004105:-666	TRCN0000004105	SENP6	HA1E	trt_sh		96 h	3	101	0.37	0.2	0	0	1	1	0	-666	-666	0.81	2.96	1.95
KDA008_HA1E_96H:TRCN0000279826:-666	TRCN0000279826	TNFRSF10B	HA1E	trt_sh		96 h	3	132	0.37	0.22	0	0	1	1	0	-666	-666	0.81	2.96	1.95
KDA005_PC3_144H:TRCN0000010296:-666	TRCN0000010296	APC	PC3	trt_sh		144 h	3	236	0.56	0.37	1	0	1	1	0	-666	-666	0.81	2.96	1.95
KDB006_VCAP_120H:TRCN0000034255:-666	TRCN0000034255	TRIM13	VCAP	trt_sh		120 h	3	136	0.4	0.24	0	0	1	1	0	-666	-666	0.81	2.96	1.95
XPR009_MCF7.311_96H:P21	BRDN0001484228	GPR119	MCF7	trt_xpr	-666	96 h	3	283	0.23	0.26	1	1	1	1	0	-666	-666	0.81	2.96	1.95
CGS001_PC3_144H:BCL2L13:2	CGS001-23786	BCL2L13	PC3	trt_sh.cgs	2 uL	144 h	3	69	0.11	0.09	1	0	1	1	0	-666	-666	0.81	2.96	1.95
XPR035_ES2.311_96H:K18	BRDN0001145560	NEK8	ES2	trt_xpr	-666	96 h	3	434	0.57	0.5	1	1	1	1	0	-666	-666	0.81	2.96	1.95
KDA003_VCAP_120H:TRCN0000050093:-666	TRCN0000050093	HINT1	VCAP	trt_sh		120 h	3	69	0.11	0.09	1	0	1	1	0	-666	-666	0.81	2.96	1.95
REP.A012_HELA_24H:E07	BRD-A00938334	drospirenone	HELA	trt_cp	10 uM	24 h	2	440	0.7	0.56	1	1	1	1	0	Mineralocorticoid receptor antagonist	NR3C2|PGR|AR	0.81	2.96	1.95
PAC051_U2OS_6H:BRD-K18246949-001-01-6:10.2713	BRD-K18246949	BRD-K18246949	U2OS	trt_cp	10 uM	6 h	3	127	0.42	0.23	0	0	1	1	0	-666	-666	0.81	2.96	1.95
PAC044_U2OS_6H:BRD-K69886508-001-01-0:9.87622	BRD-K69886508	BRD-K69886508	U2OS	trt_cp	10 uM	6 h	3	36	0.18	0.08	1	0	1	1	0	-666	-666	0.81	2.96	1.95
KDD005_HT29_96H:TRCN0000234690:-666	TRCN0000234690	CCNL1	HT29	trt_sh		96 h	3	122	0.39	0.22	1	0	1	1	0	-666	-666	0.81	2.96	1.95
KDA003_PC3_144H:B14	TRCN0000064563	CYB5A	PC3	trt_sh		144 h	3	246	0.63	0.4	1	0	1	1	0	-666	-666	0.82	3.05	1.99
CPC008_A375_24H:BRD-K70917163-001-04-0:10	BRD-K70917163	BRD-K70917163	A375	trt_cp	10 uM	24 h	2	137	0.21	0.17	0	0	1	1	0	-666	-666	0.82	3.05	1.99
CGS001_PC3_144H:HSD17B11:2	CGS001-51170	HSD17B11	PC3	trt_sh.cgs	2 uL	144 h	3	56	0.14	0.09	1	0	1	1	0	-666	-666	0.82	3.05	1.99
CPC014_HT29_6H:BRD-U74615290-000-01-8:10	BRD-U74615290	BRD-U74615290	HT29	trt_cp	10 uM	6 h	5	301	0.57	0.42	1	1	1	1	0	-666	-666	0.82	3.05	1.99
PAC004_U2OS_6H:BRD-K18149487-001-02-8:10	BRD-K18149487	BRD-K18149487	U2OS	trt_cp	10 uM	6 h	2	45	0.23	0.1	0	0	1	1	0	-666	-666	0.82	3.04	1.99
OEB006_HA1E_96H:BRDN0000411062:-666	BRDN0000411062	LIAS	HA1E	trt_oe		96 h	5	224	0.15	0.19	0	0	1	1	0	-666	-666	0.82	3.04	1.99
DOSVAL002_MCF7_24H:BRD-K60069399:5	BRD-K60069399	BRD-K60069399	MCF7	trt_cp	4 uM	24 h	3	163	0.27	0.21	1	0	1	1	0	-666	-666	0.82	3.04	1.99
REP.A014_HELA_24H:H07	BRD-K59573506	BRD-K59573506	HELA	trt_cp	10 uM	24 h	3	408	0.7	0.54	1	1	1	1	0	Androgen receptor antagonist|Progesterone receptor agonist|Testosterone receptor antagonist	AR|ADORA1	0.82	3.04	1.99
CYT001_A549_4H:CMAP-CYT-M246:200	CMAP-CYT-M246	CCL13	A549	trt_lig	200 ng/ml	4 h	3	60	0.08	0.07	1	0	1	1	0	-666	-666	0.82	3.04	1.99
CPC006_VCAP_6H:BRD-K08478539-001-02-1:10	BRD-K08478539	SMER-28	VCAP	trt_cp	10 uM	6 h	4	112	0.35	0.2	1	1	1	1	0	Autophagy inducer	SNCA	0.82	3.04	1.99
XPR029_BICR6.311_96H:G01	BRDN0001486252	KYAT3	BICR6	trt_xpr	-666	96 h	3	162	0.29	0.01	1	1	1	1	0	-666	-666	0.82	3.04	1.99
ERGK010_VCAP_120H:TRCN0000045617:-666	TRCN0000045617	COASY	VCAP	trt_sh		120 h	3	152	0.22	0.18	1	0	1	1	0	-666	-666	0.82	3.04	1.99
KDA007_A375_96H:TRCN0000294013:-666	TRCN0000294013	PLOD3	A375	trt_sh		96 h	2	120	0.64	0.28	1	0	1	1	0	-666	-666	0.82	3.04	1.99
CPC020_VCAP_6H:BRD-A07780951-001-05-5:10	BRD-A07780951	orciprenaline	VCAP	trt_cp	10 uM	6 h	4	260	0.5	0.36	0	0	1	1	0	Adrenergic receptor agonist	-666	0.82	3.04	1.99
CPD001_MCF7_6H:E22	BRD-K43544024	oxandrolone	MCF7	trt_cp	10 uM	6 h	3	238	0.21	0.22	1	0	1	1	0	-666	-666	0.82	3.04	1.99
CGS001_PC3_144H:ZNF143:2	CGS001-7702	ZNF143	PC3	trt_sh.cgs	2 uL	144 h	3	93	0.31	0.17	1	0	1	1	0	-666	-666	0.82	3.04	1.99
CPC006_AGS_6H:BRD-K64970062-001-01-5:10	BRD-K64970062	BRD-K64970062	AGS	trt_cp	10 uM	6 h	2	51	0.19	0.1	1	0	1	1	0	-666	-666	0.82	3.04	1.99
PAC021_U2OS_6H:BRD-K14681218-001-01-2:10.0061	BRD-K14681218	BRD-K14681218	U2OS	trt_cp	10 uM	6 h	3	80	0.27	0.15	1	0	1	1	0	-666	-666	0.82	3.04	1.99
TA.OE012_A549_96H:BRDN0000553495:-666	BRDN0000553495	MYC	A549	trt_oe		96 h	2	427	0.81	0.59	1	1	1	1	0	-666	-666	0.82	3.04	1.99
PAC019_U2OS_6H:BRD-K22944564-001-01-4:10.0282	BRD-K22944564	BRD-K22944564	U2OS	trt_cp	10 uM	6 h	3	82	0.2	0.13	1	0	1	1	0	-666	-666	0.82	3.04	1.99
XPR014_A375.311_96H:G24	BRDN0001496428	CDKAL1	A375	trt_xpr	-666	96 h	3	108	0.27	0.17	1	1	1	1	0	-666	-666	0.82	3.04	1.99
PAC065_U2OS_6H:BRD-A20018680-001-05-1:10	BRD-A20018680	BRD-A20018680	U2OS	trt_cp	10 uM	6 h	2	67	0.35	0.15	1	1	1	1	0	-666	-666	0.82	3.04	1.99
REP.A020_HELA_24H:L07	BRD-K45924332	amrinone	HELA	trt_cp	10 uM	24 h	3	440	0.63	0.53	0	0	1	1	0	Phosphodiesterase inhibitor	PDE3A|PDE3B|PDE4B|TNF	0.82	3.04	1.99
CGS001_A549_96H:EIF4E:1	CGS001-1977	EIF4E	A549	trt_sh.cgs	1 uL	96 h	3	52	0.16	0.09	1	0	1	1	0	-666	-666	0.82	3.04	1.99
PAC017_U2OS_6H:BRD-K38977317-001-01-6:10.1537	BRD-K38977317	BRD-K38977317	U2OS	trt_cp	10 uM	6 h	3	81	0.25	0.14	0	0	1	1	0	-666	-666	0.82	3.04	1.99
XPR026_MCF7.311_96H:B24	BRDN0001585224	UBD	MCF7	trt_xpr	-666	96 h	3	276	0.45	0.36	1	1	1	1	0	-666	-666	0.82	3.03	1.99
CPC003_VCAP_6H:BRD-A51820102-008-16-4:10	BRD-A51820102	econazole	VCAP	trt_cp	10 uM	6 h	5	133	0.15	0.14	1	0	1	1	0	Lanosterol demethylase inhibitor|Bacterial cell wall synthesis inhibitor|Sterol demethylase inhibitor	CYP51A1|NPY1R|NPY2R|TRPM2|TRPV5	0.82	3.03	1.99
KDA008_HT29_96H:A14	TRCN0000009934	DCK	HT29	trt_sh		96 h	3	147	0.26	0.2	1	0	1	1	0	-666	-666	0.82	3.03	1.99
PAC019_U2OS_6H:BRD-K22451143-001-01-0:9.97203	BRD-K22451143	BRD-K22451143	U2OS	trt_cp	10 uM	6 h	2	23	0.09	0.05	0	0	1	1	0	-666	-666	0.82	3.03	1.99
KDA006_MCF7_144H:TRCN0000000896:-666	TRCN0000000896	SLK	MCF7	trt_sh		144 h	3	112	0.37	0.21	1	0	1	1	0	-666	-666	0.82	3.03	1.98
KDC003_HT29_96H:TRCN0000019083:-666	TRCN0000019083	IFI16	HT29	trt_sh		96 h	3	128	0.31	0.2	1	0	1	1	0	-666	-666	0.82	3.03	1.98
PBIOA015_HEPG2_24H:L09	BRD-K17516382	alsterpaullone	HEPG2	trt_cp	1.11 uM	24 h	3	242	0.56	0.37	1	1	1	1	0	-666	-666	0.82	3.03	1.98
DOS014_VCAP_24H:BRD-K75111717-001-01-2:5.08	BRD-K75111717	BRD-K75111717	VCAP	trt_cp	4 uM	24 h	3	94	0.21	0.14	1	0	1	1	0	-666	-666	0.82	3.03	1.98
OFL002_A375_96H:F06	BRDN0002991655	HOXA10-AS	A375	trt_oe		96 h	2	105	0.12	0.11	0	0	1	1	0	-666	-666	0.82	3.03	1.98
AICHI002_MINO_24H:K13	BRD-K55575531	BRD-K55575531	MINO	trt_cp	10 uM	24 h	3	221	0.52	0.34	1	1	1	1	0	-666	-666	0.82	3.03	1.98
KDD005_HT29_96H:TRCN0000057049:-666	TRCN0000057049	SMAD5	HT29	trt_sh		96 h	3	123	0.32	0.2	1	0	1	1	0	-666	-666	0.82	3.03	1.98
LJP006_BT20_24H:C09	BRD-K44100512	KIN001-043	BT20	trt_cp	1.11 uM	24 h	2	115	0.65	0.28	1	1	1	1	0	-666	-666	0.82	3.03	1.98
KDB006_VCAP_120H:TRCN0000049828:-666	TRCN0000049828	TATDN2	VCAP	trt_sh		120 h	3	253	0.6	0.39	1	0	1	1	0	-666	-666	0.82	3.03	1.98
LJP009_JURKAT_24H:B15	BRD-U07805514	saracatinib	JURKAT	trt_cp	1.11 uM	24 h	3	277	0.56	0.4	1	1	1	1	0	-666	-666	0.82	3.03	1.98
CPD001_PC3_24H:BRD-A48430263-001-04-4:10	BRD-A48430263	pioglitazone	PC3	trt_cp	10 uM	24 h	3	202	0.34	0.27	1	1	1	1	0	PPAR receptor agonist|Insulin sensitizer	PPARG|INS|TRPM3	0.82	3.03	1.98
ERGK017_VCAP_120H:TRCN0000001041:-666	TRCN0000001041	AXL	VCAP	trt_sh		120 h	2	210	0.51	0.33	0	0	1	1	0	-666	-666	0.82	3.03	1.98
XPR021_ES2.311_96H:P22	BRDN0001497984	NUSAP1	ES2	trt_xpr	-666	96 h	3	249	0.47	0.35	1	0	1	1	0	-666	-666	0.82	3.03	1.98
CGS001_SW480_96H:ETV1:-666	CGS001-2115	ETV1	SW480	trt_sh.cgs		96 h	2	74	0.32	0.16	1	0	1	1	0	-666	-666	0.82	3.03	1.98
CGS001_PC3_144H:RAD1:2	CGS001-5810	RAD1	PC3	trt_sh.cgs	2 uL	144 h	3	207	0.43	0.3	1	1	1	1	0	-666	-666	0.82	3.02	1.98
CPC006_NCIH2073_6H:BRD-K59470558-003-01-0:10	BRD-K59470558	BRD-K59470558	NCIH2073	trt_cp	10 uM	6 h	2	96	0.15	0.12	0	0	1	1	0	-666	-666	0.82	3.02	1.98
XPR010_MCF7.311_96H:O01	BRDN0001482473	TRPC1	MCF7	trt_xpr	-666	96 h	3	69	0.14	0.1	1	0	1	1	0	-666	-666	0.82	3.02	1.98
CGS001_PC3_144H:MAP4K3:2	CGS001-8491	MAP4K3	PC3	trt_sh.cgs	2 uL	144 h	3	110	0.25	0.17	1	1	1	1	0	-666	-666	0.82	3.02	1.98
KDC002_PC3_96H:TRCN0000029470:-666	TRCN0000029470	PGAM1	PC3	trt_sh		96 h	4	152	0.47	0.27	1	1	1	1	0	-666	-666	0.82	3.02	1.98
KDB005_HCC515_96H:TRCN0000005295:-666	TRCN0000005295	RAB27A	HCC515	trt_sh		96 h	3	156	0.11	0.13	1	0	1	1	0	-666	-666	0.82	3.02	1.98
ERGK002_VCAP_120H:TRCN0000001832:-666	TRCN0000001832	MAP4K4	VCAP	trt_sh		120 h	4	177	0.46	0.29	1	1	1	1	0	-666	-666	0.82	3.02	1.98
KDA006_HT29_96H:TRCN0000372668:-666	TRCN0000372668	IL6	HT29	trt_sh		96 h	4	175	0.39	0.26	1	0	1	1	0	-666	-666	0.82	3.02	1.98
PAC042_U2OS_6H:BRD-K13515789-001-01-2:10.0013	BRD-K13515789	BRD-K13515789	U2OS	trt_cp	10 uM	6 h	3	196	0.39	0.28	0	0	1	1	0	-666	-666	0.82	3.02	1.98
CGS001_PC3_144H:RPS6:2	CGS001-6194	RPS6	PC3	trt_sh.cgs	2 uL	144 h	3	250	0.69	0.42	1	1	1	1	0	-666	-666	0.82	3.02	1.98
KDD008_A375_96H:H23	TRCN0000010298	ARF1	A375	trt_sh		96 h	2	72	0.06	0.07	0	0	1	1	0	-666	-666	0.82	3.02	1.98
PAC058_U2OS_6H:BRD-K95328825-001-01-7:10.5269	BRD-K95328825	BRD-K95328825	U2OS	trt_cp	10 uM	6 h	3	92	0.24	0.15	1	0	1	1	0	-666	-666	0.82	3.02	1.98
OEB003_A375_96H:BRDN0000405917:-666	BRDN0000405917	PHF5A	A375	trt_oe		96 h	5	153	0.29	0.21	1	1	1	1	0	-666	-666	0.82	3.02	1.98
XPR022_ES2.311_96H:J01	BRDN0001145264	GSK3B	ES2	trt_xpr	-666	96 h	3	236	0.11	0.17	1	0	1	1	0	-666	-666	0.82	3.02	1.98
DER001_A549_96H:TRCN0000370325:-666	TRCN0000370325	HDHD1	A549	trt_sh		96 h	3	111	0.57	0.25	1	0	1	1	0	-666	-666	0.82	3.02	1.98
CPC003_PC3_24H:BRD-K03440695-001-02-6:10	BRD-K03440695	boldine	PC3	trt_cp	10 uM	24 h	5	132	0.19	0.16	1	0	1	1	0	Acetylcholine receptor antagonist|Dopamine receptor antagonist	-666	0.82	3.02	1.98
CPC010_MCF7_24H:BRD-K43913647-001-07-2:10	BRD-K43913647	BRD-K43913647	MCF7	trt_cp	10 uM	24 h	4	139	0.42	0.24	1	1	1	1	0	-666	-666	0.82	3.02	1.98
DER001_A549_96H:TRCN0000262676:-666	TRCN0000262676	NUDT5	A549	trt_sh		96 h	3	217	0.65	0.38	1	0	1	1	0	-666	-666	0.82	3.02	1.98
OEB003_PC3_96H:BRDN0000405085:-666	BRDN0000405085	KIF20A	PC3	trt_oe		96 h	5	73	0.08	0.08	0	0	1	1	0	-666	-666	0.82	3.02	1.98
PAC055_U2OS_6H:BRD-K80715600-001-01-3:10.2461	BRD-K80715600	BRD-K80715600	U2OS	trt_cp	10 uM	6 h	3	55	0.24	0.12	1	0	1	1	0	-666	-666	0.82	3.02	1.98
XPR035_A549.311_96H:K18	BRDN0001145560	NEK8	A549	trt_xpr	-666	96 h	3	396	0.66	0.28	1	1	1	1	0	-666	-666	0.82	3.02	1.98
CPC008_MCF7_24H:BRD-K55487965-001-04-3:10	BRD-K55487965	BRD-K55487965	MCF7	trt_cp	10 uM	24 h	2	199	0.38	0.28	1	1	1	1	0	-666	-666	0.82	3.02	1.98
KDB008_ASC_96H:N07	TRCN0000038696	FAS	ASC	trt_sh		96 h	2	203	0.4	0.29	0	0	1	1	0	-666	-666	0.82	3.02	1.98
XPR025_BICR6.311_96H:L10	BRDN0001496379	TIRAP	BICR6	trt_xpr	-666	96 h	2	278	0.56	0.4	1	1	1	1	0	-666	-666	0.82	3.02	1.98
CPC012_MCF7_6H:BRD-K90090262-001-01-8:10	BRD-K90090262	BRD-K90090262	MCF7	trt_cp	10 uM	6 h	5	98	0.18	0.13	1	0	1	1	0	-666	-666	0.82	3.01	1.98
CGS001_PC3_144H:UBQLN2:2	CGS001-29978	UBQLN2	PC3	trt_sh.cgs	2 uL	144 h	2	51	0.09	0.07	1	0	1	1	0	-666	-666	0.82	3.01	1.97
PAC040_U2OS_6H:BRD-K69901388-001-01-2:9.97593	BRD-K69901388	BRD-K69901388	U2OS	trt_cp	10 uM	6 h	3	108	0.26	0.17	1	1	1	1	0	-666	-666	0.82	3.01	1.97
KDD004_A375_96H:TRCN0000074810:-666	TRCN0000074810	RPS10	A375	trt_sh		96 h	3	237	0.66	0.4	0	0	1	1	0	-666	-666	0.82	3.01	1.97
KDB002_A375_96H:TRCN0000349727:-666	TRCN0000349727	HEATR1	A375	trt_sh		96 h	3	127	0.35	0.21	1	0	1	1	0	-666	-666	0.82	3.01	1.97
REP.B018_HELA_24H:B17	BRD-K62200014	anagrelide	HELA	trt_cp	0.03 uM	24 h	2	478	0.8	0.62	1	1	1	1	0	Phosphodiesterase inhibitor	PDE3A	0.82	3.01	1.97
KDA003_PC3_144H:K02	TRCN0000033501	BCL2L1	PC3	trt_sh		144 h	3	244	0.63	0.4	1	0	1	1	0	-666	-666	0.82	3.01	1.97
XPR020_HT29.311_96H:B23	BRDN0001585517	MPZ	HT29	trt_xpr	-666	96 h	3	260	0.27	0.27	1	0	1	1	0	-666	-666	0.82	3.01	1.97
KDB010_PC3_144H:TRCN0000021695:-666	TRCN0000021695	ADNP2	PC3	trt_sh		144 h	3	149	0.45	0.26	1	0	1	1	0	-666	-666	0.82	3.01	1.97
CGS001_MCF7_144H:SPAG7:2	CGS001-9552	SPAG7	MCF7	trt_sh.cgs	2 uL	144 h	2	29	0.06	0.04	1	0	1	1	0	-666	-666	0.82	3.01	1.97
KDB010_A375_96H:TRCN0000218466:-666	TRCN0000218466	STK33	A375	trt_sh		96 h	3	104	0.39	0.2	1	0	1	1	0	-666	-666	0.82	3.01	1.97
ERGK001_VCAP_120H:TRCN0000006100:-666	TRCN0000006100	MKNK2	VCAP	trt_sh		120 h	3	160	0.5	0.29	1	0	1	1	0	-666	-666	0.82	3.01	1.97
DOSVAL001_HEPG2_24H:BRD-K90382497:5	BRD-K90382497	GW-843682X	HEPG2	trt_cp	4 uM	24 h	3	241	0.51	0.35	1	1	1	1	0	PLK inhibitor	-666	0.82	3.01	1.97
CGS001_MCF7_96H:DUSP6:2	CGS001-1848	DUSP6	MCF7	trt_sh.cgs	2 uL	96 h	3	62	0.08	0.07	1	0	1	1	0	-666	-666	0.82	3.01	1.97
HSF002_HEK293T_48H:CMAP-HSF-NEK2:200	CMAP-HSF-NEK2	NEK2	HEK293T	trt_oe	200 ng	48 h	4	56	0.36	0.14	1	0	1	1	0	-666	-666	0.82	3.01	1.97
PAC021_U2OS_6H:BRD-K90756713-001-01-9:10.0184	BRD-K90756713	BRD-K90756713	U2OS	trt_cp	10 uM	6 h	3	57	0.13	0.09	1	0	1	1	0	-666	-666	0.82	3.01	1.97
MOA001_U2OS_24H:I05	BRD-A56592690	PX-12	U2OS	trt_cp	10 uM	24 h	3	350	0.71	0.5	1	1	1	1	0	Thioredoxin inhibitor	TXN|TXNRD1|TXNRD2	0.82	3.01	1.97
PAC052_U2OS_6H:BRD-K06457057-001-01-1:9.77082	BRD-K06457057	BRD-K06457057	U2OS	trt_cp	10 uM	6 h	3	84	0.27	0.15	1	0	1	1	0	-666	-666	0.82	3.01	1.97
KDA005_PC3_144H:TRCN0000006255:-666	TRCN0000006255	PRKDC	PC3	trt_sh		144 h	3	360	0.6	0.47	1	0	1	1	0	-666	-666	0.82	3.01	1.97
DER001_A375_96H:TRCN0000229842:-666	TRCN0000229842	NUDT5	A375	trt_sh		96 h	3	159	0.55	0.3	1	0	1	1	0	-666	-666	0.82	3.01	1.97
XPR027_A375.311_96H:D24	BRDN0001482118	TFF2	A375	trt_xpr	-666	96 h	2	132	0.35	0.22	1	0	1	1	0	-666	-666	0.82	3	1.97
KDA009_HA1E_96H:TRCN0000008754:-666	TRCN0000008754	HSPB1	HA1E	trt_sh		96 h	2	53	0.43	0.15	0	0	1	1	0	-666	-666	0.82	3	1.97
CPC015_ASC_24H:BRD-A59174698-003-12-8:10	BRD-A59174698	ritodrine	ASC	trt_cp	10 uM	24 h	3	112	0.2	0.15	0	0	1	1	0	Adrenergic receptor agonist	ADRB2	0.83	3.1	2.02
CPC013_HT29_6H:N21	BRD-A38275906	ST-019366	HT29	trt_cp	10 uM	6 h	5	107	0.12	0.12	1	0	1	1	0	-666	-666	0.83	3.1	2.02
KDB002_A549_96H:TRCN0000240816:-666	TRCN0000240816	SCAND1	A549	trt_sh		96 h	3	73	0.42	0.18	1	0	1	1	0	-666	-666	0.83	3.1	2.02
CPC001_PC3_6H:BRD-A42553870-001-05-1:10	BRD-A42553870	L-152804	PC3	trt_cp	10 uM	6 h	4	70	0.1	0.08	1	0	1	1	0	Neuropeptide receptor antagonist	NPY5R	0.83	3.1	2.02
KDC008_MCF7_96H:TRCN0000075225:-666	TRCN0000075225	GFPT2	MCF7	trt_sh		96 h	3	140	0.6	0.29	1	0	1	1	0	-666	-666	0.83	3.1	2.01
OEB001_A375_96H:BRDN0000399999:-666	BRDN0000399999	WWTR1	A375	trt_oe		96 h	4	369	0.54	0.45	1	1	1	1	0	-666	-666	0.83	3.09	2.01
PAC021_U2OS_6H:BRD-K34720817-001-01-9:10.1488	BRD-K34720817	BRD-K34720817	U2OS	trt_cp	10 uM	6 h	2	103	0.4	0.21	1	0	1	1	0	-666	-666	0.83	3.09	2.01
CPC006_NCIH2073_6H:BRD-A12230535-001-02-6:44.4	BRD-A12230535	nutlin-3	NCIH2073	trt_cp	40 uM	6 h	2	133	0.09	0.11	0	0	1	1	0	MDM inhibitor	MDM2|TP53	0.83	3.09	2.01
CGS001_A375_96H:TARBP1:1	CGS001-6894	TARBP1	A375	trt_sh.cgs	1 uL	96 h	3	145	0.21	0.18	1	1	1	1	0	-666	-666	0.83	3.09	2.01
XPR023_U251MG.311_96H:H18	BRDN0001056902	SETD1B	U251MG	trt_xpr	-666	96 h	3	105	0.09	0.1	1	0	1	1	0	-666	-666	0.83	3.09	2.01
XPR026_AGS.311_96H:F23	BRDN0001583057	TRAF3IP3	AGS	trt_xpr	-666	96 h	3	414	0.62	0.51	1	1	1	1	0	-666	-666	0.83	3.09	2.01
CGS001_PC3_144H:BLVRA:2	CGS001-644	BLVRA	PC3	trt_sh.cgs	2 uL	144 h	3	57	0.19	0.1	1	1	1	1	0	-666	-666	0.83	3.09	2.01
AICHI002_NALM6_24H:D19	BRD-K96672291	fmk	NALM6	trt_cp	10 uM	24 h	3	181	0.22	0.2	1	0	1	1	0	-666	-666	0.83	3.09	2.01
CPC006_NCIH2073_6H:BRD-K32107296-001-03-7:10	BRD-K32107296	temozolomide	NCIH2073	trt_cp	10 uM	6 h	2	146	0.09	0.12	0	0	1	1	0	DNA alkylating agent	TOP2A|MGMT	0.83	3.09	2.01
XPR024_YAPC.311_96H:H08	BRDN0001495001	SPATS2L	YAPC	trt_xpr	-666	96 h	2	68	0.29	0.14	1	1	1	1	0	-666	-666	0.83	3.09	2.01
REP.A002_HELA_24H:C13	BRD-K16133773	BRD-K16133773	HELA	trt_cp	10 uM	24 h	3	131	0.35	0.22	1	1	1	1	0	17,20 lyase inhibitor|Cytochrome P450 inhibitor|Steroid sulfatase inhibitor|Androgen biosynthesis inhibitor	CYP17A1|CYP2C19|CYP2C8|CYP3A5	0.83	3.09	2.01
CGS001_HT29_96H:HSD17B2:1	CGS001-3294	HSD17B2	HT29	trt_sh.cgs	1 uL	96 h	3	60	0.2	0.11	1	1	1	1	0	-666	-666	0.83	3.09	2.01
XPR016_ES2.311_96H:B22	BRDN0001519669	FANCA	ES2	trt_xpr	-666	96 h	3	113	0.34	0.2	1	1	1	1	0	-666	-666	0.83	3.09	2.01
PAC036_U2OS_6H:BRD-K77660367-001-01-9:9.91497	BRD-K77660367	BRD-K77660367	U2OS	trt_cp	10 uM	6 h	3	33	0.16	0.07	1	0	1	1	0	-666	-666	0.83	3.08	2.01
KDB006_HT29_96H:TRCN0000007158:-666	TRCN0000007158	MARK4	HT29	trt_sh		96 h	4	141	0.14	0.14	1	0	1	1	0	-666	-666	0.83	3.08	2.01
KDD008_HT29_96H:TRCN0000039855:-666	TRCN0000039855	CHEK1	HT29	trt_sh		96 h	3	153	0.29	0.21	1	0	1	1	0	-666	-666	0.83	3.08	2.01
CGS001_PC3_144H:AMIGO3:2	CGS001-386724	AMIGO3	PC3	trt_sh.cgs	2 uL	144 h	3	165	0.58	0.31	1	0	1	1	0	-666	-666	0.83	3.08	2.01
XPR020_U251MG.311_96H:P23	BRDN0000735944	MNT	U251MG	trt_xpr	-666	96 h	3	220	0.27	0.25	1	1	1	1	0	-666	-666	0.83	3.08	2.01
CPC018_ASC_24H:BRD-K20482099-001-01-1:10	BRD-K20482099	rutin	ASC	trt_cp	10 uM	24 h	3	78	0.22	0.13	1	0	1	1	0	Antioxidant|Capillary stabilizing agent|Nitric oxide scavenger	AKR1C3|AKR1B1	0.83	3.08	2.01
CGS001_PC3_144H:PRKDC:2	CGS001-5591	PRKDC	PC3	trt_sh.cgs	2 uL	144 h	3	145	0.42	0.25	1	1	1	1	0	-666	-666	0.83	3.08	2.01
XPR022_AGS.311_96H:P23	BRDN0001499484	RAB11FIP1	AGS	trt_xpr	-666	96 h	3	246	0.5	0.35	1	1	1	1	0	-666	-666	0.83	3.08	2.01
XPR019_AGS.311_96H:O02	BRDN0001502825	KLRC3	AGS	trt_xpr	-666	96 h	3	218	0.19	0.21	1	0	1	1	0	-666	-666	0.83	3.08	2.01
CPC004_VCAP_6H:BRD-K77830450-001-02-4:10	BRD-K77830450	forskolin	VCAP	trt_cp	10 uM	6 h	3	167	0.44	0.27	1	1	1	1	0	-666	-666	0.83	3.08	2.01
KDA008_PC3_144H:B19	TRCN0000107233	CARD9	PC3	trt_sh		144 h	2	134	0.32	0.21	0	0	1	1	0	-666	-666	0.83	3.08	2.01
KDD005_A549_96H:TRCN0000027302:-666	TRCN0000027302	HSD17B4	A549	trt_sh		96 h	2	111	0.55	0.25	0	0	1	1	0	-666	-666	0.83	3.08	2.01
CGS001_HT29_96H:COPS5:1	CGS001-10987	COPS5	HT29	trt_sh.cgs	1 uL	96 h	3	54	0.06	0.06	1	0	1	1	0	-666	-666	0.83	3.08	2.01
KDB003_A549_96H:TRCN0000280924:-666	TRCN0000280924	TPD52L2	A549	trt_sh		96 h	2	242	0.52	0.36	1	0	1	1	0	-666	-666	0.83	3.08	2.01
KDA002_MCF7_144H:TRCN0000083702:-666	TRCN0000083702	GSTM1	MCF7	trt_sh		144 h	3	96	0.45	0.21	1	0	1	1	0	-666	-666	0.83	3.07	2
XPR010_A375.311_96H:F07	BRDN0001144968	CSK	A375	trt_xpr	-666	96 h	2	89	0.37	0.18	1	1	1	1	0	-666	-666	0.83	3.07	2
KDB003_HCC515_96H:TRCN0000122135:-666	TRCN0000122135	BRP44	HCC515	trt_sh		96 h	3	171	0.46	0.28	1	0	1	1	0	-666	-666	0.83	3.07	2
KDA005_MCF7_144H:TRCN0000007237:-666	TRCN0000007237	SQSTM1	MCF7	trt_sh		144 h	3	95	0.38	0.19	1	0	1	1	0	-666	-666	0.83	3.07	2
XPR009_HT29.311_96H:F06	BRDN0001488402	ALDH1A1	HT29	trt_xpr	-666	96 h	3	425	0.37	0.4	1	0	1	1	0	-666	-666	0.83	3.07	2
XPR021_ES2.311_96H:E24	BRDN0001584288	NECTIN3	ES2	trt_xpr	-666	96 h	3	368	0.26	0.31	1	0	1	1	0	-666	-666	0.83	3.07	2
PAC043_U2OS_6H:BRD-K54862370-001-01-3:10.1644	BRD-K54862370	BRD-K54862370	U2OS	trt_cp	10 uM	6 h	3	183	0.44	0.29	1	0	1	1	0	-666	-666	0.83	3.07	2
CPC016_A549_24H:BRD-K16551401-003-02-6:10	BRD-K16551401	PNU-22394	A549	trt_cp	10 uM	24 h	3	52	0.12	0.08	0	0	1	1	0	Serotonin receptor agonist	HTR2A|HTR2B|HTR2C|MAOA|MAOB	0.83	3.07	2
CGS001_PC3_96H:GABRP:2	CGS001-2568	GABRP	PC3	trt_sh.cgs	2 uL	96 h	2	28	0.03	0.03	1	0	1	1	0	-666	-666	0.83	3.07	2
KDC003_VCAP_120H:TRCN0000055480:-666	TRCN0000055480	EGF	VCAP	trt_sh		120 h	5	256	0.52	0.37	1	1	1	1	0	-666	-666	0.83	3.07	2
REP.A007_HELA_24H:J01	BRD-K52183142	pregnenolone	HELA	trt_cp	10 uM	24 h	3	391	0.71	0.53	1	1	1	1	0	Glutamate receptor modulator	PGR|CYP17A1|SULT2B1	0.83	3.07	2
MOAR004_PC3_24H:M12	BRD-K98984202	BRD-K98984202	PC3	trt_cp	1.11 uM	24 h	3	194	0.47	0.31	1	1	1	1	0	-666	-666	0.83	3.07	2
CPC014_HEPG2_6H:BRD-K80725632-001-04-8:10	BRD-K80725632	lavendustin-c	HEPG2	trt_cp	10 uM	6 h	3	97	0.21	0.14	1	0	1	1	0	EGFR inhibitor	CAMK2A|EGFR|SRC	0.83	3.07	2
CGS001_PC3_144H:HN1L:2	CGS001-90861	HN1L	PC3	trt_sh.cgs	2 uL	144 h	3	147	0.42	0.25	1	0	1	1	0	-666	-666	0.83	3.07	2
LJP001_MCF10A_6H:BRD-K49327517-001-01-9:10	BRD-K49327517	THZ-2-98-01	MCF10A	trt_cp	10 uM	6 h	4	373	0.6	0.48	1	1	1	1	0	-666	-666	0.83	3.06	2
KDA009_A549_96H:TRCN0000195297:-666	TRCN0000195297	CERK	A549	trt_sh		96 h	3	66	0.32	0.15	1	0	1	1	0	-666	-666	0.83	3.06	2
XPR037_ES2.311_96H:C03	BRDN0001498805	FCER1A	ES2	trt_xpr	-666	96 h	3	67	0.21	0.12	0	0	1	1	0	-666	-666	0.83	3.06	2
REP.B026_HELA_24H:B22	BRD-K87909389	alvocidib	HELA	trt_cp	0.08 uM	24 h	2	351	0.64	0.48	1	1	1	1	0	CDK inhibitor	CDK2|CDK4|CDK1|CDK6|CDK7|CDK9|CDK5|CDK8|EGFR|PYGM|BCL2|BIRC5|CCNT1|MCL1|XIAP	0.83	3.06	2
CGS001_A549_96H:PHTF1:1	CGS001-10745	PHTF1	A549	trt_sh.cgs	1 uL	96 h	3	62	0.16	0.1	1	0	1	1	0	-666	-666	0.83	3.06	2
CPC006_HT29_6H:C02	BRD-K59184148	SB-216763	HT29	trt_cp	10 uM	6 h	5	303	0.46	0.38	1	1	1	1	0	GSK inhibitor	GSK3B|CCNA2|CDK2|GSK3A	0.83	3.06	2
TAK002_HEKTE_96H:TRCN0000072611:-666	TRCN0000072611	MT1F	HEKTE	trt_sh		96 h	3	307	0.7	0.47	1	0	1	1	0	-666	-666	0.83	3.06	2
PAC056_U2OS_6H:BRD-K04883440-001-01-6:53.124	BRD-K04883440	BRD-K04883440	U2OS	trt_cp	50 uM	6 h	3	202	0.51	0.32	0	0	1	1	0	-666	-666	0.83	3.06	2
PAC002_U2OS_6H:BRD-K53857191-001-04-5:10	BRD-K53857191	risperidone	U2OS	trt_cp	10 uM	6 h	2	115	0.38	0.21	0	0	1	1	0	Dopamine receptor antagonist|Serotonin receptor antagonist	DRD2|HTR2A|DRD3|HTR2C|ADRA1A|ADRA1B|DRD4|HRH1|HTR1A|HTR1D|CYP3A5|ADRA1D|ADRA2A|ADRA2B|ADRA2C|DRD1|HTR1B|HTR1E|HTR1F|HTR6|HTR7	0.83	3.06	2
CGS001_PC3_144H:PRCP:2	CGS001-5547	PRCP	PC3	trt_sh.cgs	2 uL	144 h	3	133	0.19	0.16	1	1	1	1	0	-666	-666	0.83	3.06	2
ERGK002_VCAP_120H:TRCN0000010030:-666	TRCN0000010030	TRCN0000010030	VCAP	trt_sh		120 h	4	159	0.44	0.27	1	1	1	1	0	-666	-666	0.83	3.06	2
DER001_A549_96H:TRCN0000199065:-666	TRCN0000199065	PIK3C2A	A549	trt_sh		96 h	3	177	0.52	0.31	1	0	1	1	0	-666	-666	0.83	3.06	2
REP.B005_HELA_24H:G07	BRD-A09349126	norethindrone	HELA	trt_cp	2.22 uM	24 h	3	385	0.68	0.52	1	1	1	1	0	Progesterone receptor agonist	-666	0.83	3.05	2
REP.A007_HELA_24H:H19	BRD-K52080565	nandrolone	HELA	trt_cp	10 uM	24 h	3	496	0.76	0.62	1	1	1	1	0	Imidazoline receptor agonist	NISCH|AR|CYP19A1|MAOA|MAOB	0.83	3.05	2
DOS003_VCAP_24H:BRD-K34576879-001-01-0:5.04	BRD-K34576879	BRD-K34576879	VCAP	trt_cp	4 uM	24 h	3	205	0.28	0.24	1	0	1	1	0	-666	-666	0.83	3.05	1.99
CGS001_PC3_144H:RUVBL1:2	CGS001-8607	RUVBL1	PC3	trt_sh.cgs	2 uL	144 h	3	223	0.54	0.35	1	1	1	1	0	-666	-666	0.83	3.05	1.99
CGS001_PC3_144H:RPTOR:2	CGS001-57521	RPTOR	PC3	trt_sh.cgs	2 uL	144 h	3	59	0.48	0.17	1	0	1	1	0	-666	-666	0.83	3.05	1.99
CPC014_VCAP_6H:BRD-U74615290-000-01-8:10	BRD-U74615290	BRD-U74615290	VCAP	trt_cp	10 uM	6 h	5	260	0.31	0.29	0	0	1	1	0	-666	-666	0.83	3.05	1.99
KDB010_PC3_144H:TRCN0000006290:-666	TRCN0000006290	BRAF	PC3	trt_sh		144 h	3	219	0.43	0.31	1	0	1	1	0	-666	-666	0.84	3.16	2.04
PAC011_U2OS_6H:BRD-K60898929-001-01-5:9.9688	BRD-K60898929	BRD-K60898929	U2OS	trt_cp	10 uM	6 h	3	106	0.22	0.15	1	0	1	1	0	-666	-666	0.84	3.16	2.04
CGS001_PC3_144H:ERAP1:2	CGS001-51752	ERAP1	PC3	trt_sh.cgs	2 uL	144 h	3	72	0.02	0.04	1	0	1	1	0	-666	-666	0.84	3.16	2.04
KDA006_A549_96H:TRCN0000037735:-666	TRCN0000037735	PANK2	A549	trt_sh		96 h	3	98	0.41	0.2	1	0	1	1	0	-666	-666	0.84	3.16	2.04
PAC057_U2OS_6H:BRD-K20790586-001-01-7:10.178	BRD-K20790586	BRD-K20790586	U2OS	trt_cp	10 uM	6 h	3	136	0.37	0.23	0	0	1	1	0	-666	-666	0.84	3.16	2.04
KDD010_HA1E_96H:TRCN0000244984:-666	TRCN0000244984	BRCA1	HA1E	trt_sh		96 h	3	140	0.42	0.25	1	0	1	1	0	-666	-666	0.84	3.16	2.04
XPR033_ES2.311_96H:L14	BRDN0001488354	CUBN	ES2	trt_xpr	-666	96 h	3	181	0.26	0.22	0	0	1	1	0	-666	-666	0.84	3.15	2.04
TAK001_SW480_96H:O19	TRCN0000000529	ERN1	SW480	trt_sh		96 h	3	122	0.54	0.26	0	0	1	1	0	-666	-666	0.84	3.15	2.04
CPC006_VCAP_6H:BRD-K96354014-001-09-6:10	BRD-K96354014	nifedipine	VCAP	trt_cp	10 uM	6 h	4	121	0.39	0.22	1	1	1	1	0	Calcium channel blocker	CACNA1C|CACNA1D|CACNA1S|CACNA1F|CACNA2D1|CYP3A5|CACNA1H|CACNB2|CALM1|GLRA1|GLRA3|GLRB|KCNA1|KCNA5|NR1I2|TRPM3	0.84	3.15	2.04
TAK001_PC3_96H:TRCN0000290071:-666	TRCN0000290071	DVL3	PC3	trt_sh		96 h	2	102	0.45	0.22	1	0	1	1	0	-666	-666	0.84	3.14	2.03
KDB010_PC3_144H:TRCN0000055855:-666	TRCN0000055855	PPP2R3C	PC3	trt_sh		144 h	3	172	0.53	0.31	1	0	1	1	0	-666	-666	0.84	3.14	2.03
REP.A024_THP1_24H:O24	BRD-K79759585	sildenafil	THP1	trt_cp	0.04 uM	24 h	2	135	0.26	0.19	1	1	1	1	0	Phosphodiesterase inhibitor	PDE5A|PDE6G|PDE6H|SLCO1B1|SLCO1B3	0.84	3.14	2.03
CPC006_HCT116_6H:BRD-A41451487-001-06-2:160	BRD-A41451487	PK-11195	HCT116	trt_cp	150 uM	6 h	2	61	0.13	0.09	1	0	1	1	0	Benzodiazepine receptor antagonist	TSPO|NR1I2|NR1I3	0.84	3.14	2.03
LJP006_HME1_24H:P01	BRD-K56751279	Y-39983	HME1	trt_cp	10 uM	24 h	2	53	0.62	0.18	1	1	1	1	0	Rho associated kinase inhibitor	ROCK1|ROCK2	0.84	3.14	2.03
AML001_HL60_24H:BRD-K23623013:0.37037	BRD-K23623013	UTMB-00042	HL60	trt_cp	0.37 uM	24 h	6	140	0.6	0.29	1	0	1	1	0	-666	-666	0.84	3.14	2.03
XPR021_ES2.311_96H:G23	BRDN0001500998	NAT8	ES2	trt_xpr	-666	96 h	3	292	0.34	0.32	1	0	1	1	0	-666	-666	0.84	3.14	2.03
PAC031_U2OS_6H:BRD-K63841469-001-01-8:9.96045	BRD-K63841469	BRD-K63841469	U2OS	trt_cp	10 uM	6 h	3	71	0.24	0.13	1	0	1	1	0	-666	-666	0.84	3.14	2.03
PAC065_U2OS_6H:BRD-K16364953-001-06-1:10	BRD-K16364953	BRD-K16364953	U2OS	trt_cp	10 uM	6 h	3	103	0.23	0.16	1	0	1	1	0	-666	-666	0.84	3.13	2.03
CGS001_A549_96H:EFNB2:1	CGS001-1948	EFNB2	A549	trt_sh.cgs	1 uL	96 h	3	93	0.07	0.08	1	0	1	1	0	-666	-666	0.84	3.13	2.03
CGS001_A375_96H:ADNP2:1	CGS001-22850	ADNP2	A375	trt_sh.cgs	1 uL	96 h	3	80	0.08	0.08	1	0	1	1	0	-666	-666	0.84	3.13	2.03
XPR011_BICR6.311_96H:E03	BRDN0001585201	ABCD2	BICR6	trt_xpr	-666	96 h	3	113	0.37	0.21	1	1	1	1	0	-666	-666	0.84	3.13	2.03
CGS001_PC3_96H:DVL3:2	CGS001-1857	DVL3	PC3	trt_sh.cgs	2 uL	96 h	2	108	0.47	0.23	1	1	1	1	0	-666	-666	0.84	3.12	2.03
KDA009_PC3_96H:TRCN0000059196:-666	TRCN0000059196	MPL	PC3	trt_sh		96 h	3	135	0.38	0.23	1	0	1	1	0	-666	-666	0.84	3.12	2.02
PAC061_U2OS_6H:BRD-K50845321-001-01-2:10.0249	BRD-K50845321	BRD-K50845321	U2OS	trt_cp	10 uM	6 h	3	118	0.23	0.17	1	0	1	1	0	-666	-666	0.84	3.12	2.02
KDD001_HA1E_96H:TRCN0000038314:-666	TRCN0000038314	SLC30A2	HA1E	trt_sh		96 h	3	92	0.36	0.18	0	0	1	1	0	-666	-666	0.84	3.12	2.02
DER001_PC3_96H:TRCN0000144977:-666	TRCN0000144977	NDUFAF4	PC3	trt_sh		96 h	3	74	0.41	0.18	1	1	1	1	0	-666	-666	0.84	3.11	2.02
OEB003_A375_96H:BRDN0000405043:-666	BRDN0000405043	SIRT5	A375	trt_oe		96 h	5	115	0.24	0.17	1	0	1	1	0	-666	-666	0.84	3.11	2.02
CPC011_HT29_6H:BRD-A30977374-001-13-1:10	BRD-A30977374	nifedipine	HT29	trt_cp	10 uM	6 h	4	138	0.28	0.2	1	0	1	1	0	-666	-666	0.84	3.11	2.02
CPC006_VCAP_6H:BRD-K53792571-001-02-8:80	BRD-K53792571	inhibitor-BEC	VCAP	trt_cp	80 uM	6 h	4	175	0.43	0.28	1	1	1	1	0	Arginase inhibitor	ARG2|ARG1	0.84	3.11	2.02
PAC021_U2OS_6H:BRD-K33272704-001-01-8:10.201	BRD-K33272704	BRD-K33272704	U2OS	trt_cp	10 uM	6 h	3	108	0.21	0.15	1	0	1	1	0	-666	-666	0.84	3.11	2.02
KDD004_A375_96H:TRCN0000008913:-666	TRCN0000008913	PROKR2	A375	trt_sh		96 h	3	168	0.55	0.31	0	0	1	1	0	-666	-666	0.84	3.11	2.02
TAK003_A375_96H:TRCN0000350341:-666	TRCN0000350341	UBE2A	A375	trt_sh		96 h	6	183	0.42	0.28	0	0	1	1	0	-666	-666	0.84	3.11	2.02
KDB010_PC3_144H:TRCN0000084044:-666	TRCN0000084044	NDRG1	PC3	trt_sh		144 h	3	119	0.5	0.25	1	0	1	1	0	-666	-666	0.84	3.11	2.02
TA.OE008_HA1E_96H:BRDN0000464823:-666	BRDN0000464823	MYC	HA1E	trt_oe		96 h	3	511	0.81	0.65	1	1	1	1	0	-666	-666	0.84	3.11	2.02
REP.B014_HELA_24H:I07	BRD-A55393291	testosterone	HELA	trt_cp	2.22 uM	24 h	2	429	0.65	0.54	1	1	1	1	0	Androgen receptor agonist	AR|CYP2C19|CYP2C8|CYP3A5|CYP19A1	0.84	3.11	2.02
CPC019_MCF7_24H:BRD-K00289828-001-05-3:10	BRD-K00289828	BRD-K00289828	MCF7	trt_cp	10 uM	24 h	5	231	0.11	0.16	0	0	1	1	0	-666	-666	0.84	3.1	2.02
PBIOA018_MCF7_24H:M06	BRD-K69776681	volasertib	MCF7	trt_cp	0.04 uM	24 h	3	408	0.71	0.54	1	1	1	1	0	PLK inhibitor	PLK1	0.84	3.1	2.02
TA.OE012_SALE_96H:BRDN0000553495:-666	BRDN0000553495	MYC	SALE	trt_oe		96 h	3	473	0.74	0.6	1	1	1	1	0	-666	-666	0.84	3.1	2.02
KDA004_PC3_144H:TRCN0000062714:-666	TRCN0000062714	WNT5A	PC3	trt_sh		144 h	3	186	0.47	0.3	1	0	1	1	0	-666	-666	0.84	3.1	2.02
LJP003_SKBR3_24H:CMAP-L157:100	CMAP-L157	HRG	SKBR3	trt_lig	100 ng/uL	24 h	6	476	0.7	0.58	1	1	1	1	0	-666	-666	0.84	3.1	2.02
KDB003_HT29_96H:TRCN0000122135:-666	TRCN0000122135	BRP44	HT29	trt_sh		96 h	4	146	0.41	0.25	1	1	1	1	0	-666	-666	0.85	3.22	2.06
KDB002_SKL_96H:H07	TRCN0000265510	YTHDF2	SKL	trt_sh		96 h	2	227	0.69	0.4	0	0	1	1	0	-666	-666	0.85	3.22	2.06
XPR009_MCF7.311_96H:P22	BRDN0001488345	KCNK3	MCF7	trt_xpr	-666	96 h	3	253	0.18	0.22	1	0	1	1	0	-666	-666	0.85	3.22	2.06
REP.A006_HELA_24H:H19	BRD-K21283037	riluzole	HELA	trt_cp	10 uM	24 h	3	471	0.73	0.59	0	0	1	1	0	Glutamate inhibitor	SCN5A|KCND3|KCNK10|KCNK2|KCNK4|KCNN4|SCN10A|SCN11A|SCN1A|SCN2A|SCN3A|SCN4A|SCN7A|SCN8A|SCN9A|SLC7A11	0.85	3.22	2.06
XPR020_PC3.311B_96H:B24	BRDN0001065696	MUC1	PC3	trt_xpr	-666	96 h	3	232	0.41	0.31	1	1	1	1	0	-666	-666	0.85	3.21	2.06
XPR016_AGS.311_96H:F17	BRDN0001582528	ENTHD1	AGS	trt_xpr	-666	96 h	3	216	0.25	0.23	1	0	1	1	0	-666	-666	0.85	3.21	2.06
CGS001_VCAP_120H:TRIM13:5	CGS001-10206	TRIM13	VCAP	trt_sh.cgs	5 uL	120 h	2	58	0.26	0.13	1	1	1	1	0	-666	-666	0.85	3.21	2.06
LJP008_HELA_24H:D19	BRD-K76964878	EX-527	HELA	trt_cp	10 uM	24 h	3	465	0.76	0.6	1	1	1	1	0	-666	-666	0.85	3.2	2.06
KDA009_A549_96H:TRCN0000045197:-666	TRCN0000045197	CCNB2	A549	trt_sh		96 h	3	100	0.56	0.24	1	0	1	1	0	-666	-666	0.85	3.2	2.06
CGS001_HEPG2_96H:BAMBI:1.5	CGS001-25805	BAMBI	HEPG2	trt_sh.cgs	1.5 uL	96 h	3	43	0.12	0.07	1	0	1	1	0	-666	-666	0.85	3.2	2.05
TAK002_A375_96H:TRCN0000005954:-666	TRCN0000005954	MLL	A375	trt_sh		96 h	3	219	0.58	0.36	1	0	1	1	0	-666	-666	0.85	3.19	2.05
CPC004_PC3_24H:BRD-K99411983-001-02-3:10	BRD-K99411983	lumicolchicine	PC3	trt_cp	10 uM	24 h	5	66	0.22	0.12	0	0	1	1	0	Colchicine isomer, non-binder of microtubules	-666	0.85	3.19	2.05
PAC008_U2OS_6H:BRD-K26263099-001-01-9:10.0924	BRD-K26263099	BRD-K26263099	U2OS	trt_cp	10 uM	6 h	3	38	0.2	0.09	1	0	1	1	0	-666	-666	0.85	3.19	2.05
XPR016_AGS.311_96H:O22	BRDN0001496971	EHD1	AGS	trt_xpr	-666	96 h	3	359	0.44	0.4	1	1	1	1	0	-666	-666	0.85	3.19	2.05
KDC001_PC3_96H:TRCN0000276468:-666	TRCN0000276468	MAT2A	PC3	trt_sh		96 h	3	223	0.66	0.39	1	0	1	1	0	-666	-666	0.85	3.19	2.05
KDC006_HT29_96H:TRCN0000045584:-666	TRCN0000045584	SARS	HT29	trt_sh		96 h	2	124	0.41	0.23	1	0	1	1	0	-666	-666	0.85	3.18	2.05
PAC019_U2OS_6H:BRD-K02817669-001-01-0:9.96854	BRD-K02817669	BRD-K02817669	U2OS	trt_cp	10 uM	6 h	3	78	0.25	0.14	0	0	1	1	0	-666	-666	0.85	3.18	2.05
OEB002_A375_96H:M02	BRDN0000402157	RAN	A375	trt_oe		96 h	3	151	0.41	0.25	1	0	1	1	0	-666	-666	0.85	3.18	2.05
CGS001_PC3_144H:COPB2:2	CGS001-9276	COPB2	PC3	trt_sh.cgs	2 uL	144 h	3	149	0.64	0.31	1	1	1	1	0	-666	-666	0.85	3.18	2.05
CPC009_VCAP_24H:BRD-K80672993-019-01-3:10	BRD-K80672993	BRD-K80672993	VCAP	trt_cp	10 uM	24 h	4	205	0.36	0.27	1	1	1	1	0	Pyruvate kinase isozyme activator	-666	0.85	3.17	2.05
KDC006_A375_96H:TRCN0000229856:-666	TRCN0000229856	ZNF561	A375	trt_sh		96 h	3	137	0.51	0.27	1	0	1	1	0	-666	-666	0.85	3.17	2.04
KDD010_HCC515_96H:TRCN0000019905:-666	TRCN0000019905	ZNF114	HCC515	trt_sh		96 h	3	120	0.5	0.25	1	0	1	1	0	-666	-666	0.85	3.17	2.04
REP.A028_HELA_24H:P01	BRD-K97399794	quercetin	HELA	trt_cp	10 uM	24 h	3	464	0.65	0.56	1	1	1	1	0	Polar auxin transport inhibitor	PIK3CG|AKR1B1|CYP2C8|EGFR|GAA|MAOA|PTPN1|SCN5A|SIRT1|XDH|ATP5A1|ATP5B|ATP5C1|HCK|HIBCH|PIM1|STK17B|UGT3A1	0.85	3.17	2.04
CPC013_HT29_6H:K24	BRD-K37340241	BRD-K37340241	HT29	trt_cp	10 uM	6 h	5	58	0.13	0.09	1	0	1	1	0	-666	-666	0.86	3.32	2.09
XPR019_U251MG.311_96H:G06	BRDN0001581437	KLHL14	U251MG	trt_xpr	-666	96 h	3	61	0.18	0.11	1	0	1	1	0	-666	-666	0.86	3.32	2.09
CPC006_NOMO1_6H:BRD-K89687904-001-01-8:10	BRD-K89687904	PKCbeta-inhibitor	NOMO1	trt_cp	10 uM	6 h	2	42	0.32	0.12	1	1	1	1	0	PKC inhibitor	-666	0.86	3.31	2.09
DER001_VCAP_96H:TRCN0000121207:-666	TRCN0000121207	PTK2	VCAP	trt_sh		96 h	3	191	0.5	0.31	1	0	1	1	0	-666	-666	0.86	3.3	2.09
KDA002_HT29_96H:TRCN0000020478:-666	TRCN0000020478	MXI1	HT29	trt_sh		96 h	4	240	0.42	0.32	1	0	1	1	0	-666	-666	0.86	3.29	2.08
PAC058_U2OS_6H:BRD-K50171542-001-01-6:10.0764	BRD-K50171542	BRD-K50171542	U2OS	trt_cp	10 uM	6 h	3	165	0.26	0.21	0	0	1	1	0	-666	-666	0.86	3.27	2.08
ERGK011_VCAP_120H:L08	TRCN0000002343	TRCN0000002343	VCAP	trt_sh		120 h	3	133	0.38	0.23	1	0	1	1	0	-666	-666	0.86	3.26	2.08
ERGK005_VCAP_120H:TRCN0000006192:-666	TRCN0000006192	PHKA2	VCAP	trt_sh		120 h	3	299	0.57	0.42	1	0	1	1	0	-666	-666	0.86	3.26	2.08
KDA005_VCAP_120H:TRCN0000285495:-666	TRCN0000285495	NRIP1	VCAP	trt_sh		120 h	3	127	0.29	0.19	1	0	1	1	0	-666	-666	0.86	3.25	2.07
PAC021_U2OS_6H:BRD-K81592842-001-01-3:9.98725	BRD-K81592842	BRD-K81592842	U2OS	trt_cp	10 uM	6 h	3	113	0.24	0.17	1	0	1	1	0	-666	-666	0.86	3.25	2.07
PAC032_U2OS_6H:BRD-K81465091-001-01-0:10.0801	BRD-K81465091	BRD-K81465091	U2OS	trt_cp	10 uM	6 h	3	144	0.42	0.25	1	0	1	1	0	-666	-666	0.86	3.24	2.07
CPC014_HEPG2_6H:BRD-K14232336-001-06-0:10	BRD-K14232336	EMF-sumo1-5	HEPG2	trt_cp	10 uM	6 h	6	110	0.04	0.07	1	0	1	1	0	-666	-666	0.86	3.24	2.07
CGS001_A375_96H:FGB:1	CGS001-2244	FGB	A375	trt_sh.cgs	1 uL	96 h	3	47	0.15	0.08	1	0	1	1	0	-666	-666	0.86	3.24	2.07
REP.A015_HELA_24H:M13	BRD-A51078674	diclofensine	HELA	trt_cp	10 uM	24 h	3	371	0.64	0.49	1	1	1	1	0	Dopamine receptor antagonist	SLC6A3|DRD1|MAOA|MAOB	0.87	3.42	2.11
REP.A025_HA1E_24H:L12	BRD-K76674262	BRD-K76674262	HA1E	trt_cp	0.04 uM	24 h	3	568	0.83	0.69	1	1	1	1	0	Protein synthesis inhibitor	RPL3	0.87	3.39	2.11
KDD008_PC3_96H:TRCN0000040047:-666	TRCN0000040047	MET	PC3	trt_sh		96 h	3	124	0.3	0.2	1	0	1	1	0	-666	-666	0.87	3.38	2.1
XPR019_HT29.311_96H:H01	BRDN0001581531	LILRA6	HT29	trt_xpr	-666	96 h	3	166	0.29	0.22	1	1	1	1	0	-666	-666	0.87	3.37	2.1
XPR021_YAPC.311_96H:G11	BRDN0001502476	MYRF	YAPC	trt_xpr	-666	96 h	2	484	0.72	0.6	0	0	1	1	0	-666	-666	0.87	3.36	2.1
XPR023_AGS.311_96H:E19	BRDN0001495436	RIT1	AGS	trt_xpr	-666	96 h	3	724	0.86	0.8	1	1	1	1	0	-666	-666	0.87	3.35	2.1
CPC003_VCAP_24H:BRD-K03015355-003-01-5:10	BRD-K03015355	forskolin	VCAP	trt_cp	10 uM	24 h	2	95	0.29	0.17	1	0	1	1	0	-666	-666	0.87	3.35	2.1
CGS001_PC3_144H:VRK2:2	CGS001-7444	VRK2	PC3	trt_sh.cgs	2 uL	144 h	3	161	0.33	0.23	1	1	1	1	0	-666	-666	0.87	3.35	2.1
DER001_A375_96H:TRCN0000144552:-666	TRCN0000144552	PTMS	A375	trt_sh		96 h	3	75	0.28	0.15	1	0	1	1	0	-666	-666	0.87	3.33	2.09
CPC020_VCAP_6H:BRD-K43887077-003-20-6:10	BRD-K43887077	dopamine	VCAP	trt_cp	10 uM	6 h	5	192	0.31	0.25	1	1	1	1	0	Dopamine receptor agonist	DRD2|DRD1|DRD3|DRD4|DRD5|DBH|HTR1A|HTR7|SLC6A2|SLC6A3|SLC6A4	0.87	3.33	2.09
KDA006_HT29_96H:TRCN0000314963:-666	TRCN0000314963	VRK3	HT29	trt_sh		96 h	4	186	0.41	0.28	1	0	1	1	0	-666	-666	0.87	3.33	2.09
CPC006_NCIH508_6H:BRD-K53792571-001-02-8:80	BRD-K53792571	inhibitor-BEC	NCIH508	trt_cp	80 uM	6 h	2	34	0.06	0.05	1	0	1	1	0	Arginase inhibitor	ARG2|ARG1	0.87	3.32	2.09
KDA005_PC3_144H:TRCN0000059619:-666	TRCN0000059619	FABP4	PC3	trt_sh		144 h	3	163	0.47	0.28	1	0	1	1	0	-666	-666	0.88	3.53	2.13
CGS001_PC3_144H:PHF2:2	CGS001-5253	PHF2	PC3	trt_sh.cgs	2 uL	144 h	3	76	0.15	0.11	1	0	1	1	0	-666	-666	0.88	3.51	2.13
TAK003_PC3_96H:TRCN0000057241:-666	TRCN0000057241	HLA-A	PC3	trt_sh		96 h	6	317	0.53	0.41	1	0	1	1	0	-666	-666	0.88	3.5	2.13
KDB007_HT29_96H:TRCN0000020800:-666	TRCN0000020800	FOXJ3	HT29	trt_sh		96 h	4	197	0.53	0.33	1	0	1	1	0	-666	-666	0.88	3.48	2.13
TA.OE012_A549_96H:BRDN0000553554:-666	BRDN0000553554	MYC	A549	trt_oe		96 h	3	506	0.76	0.63	1	1	1	1	0	-666	-666	0.88	3.47	2.12
CGS001_A375_96H:LOXL1:1	CGS001-4016	LOXL1	A375	trt_sh.cgs	1 uL	96 h	3	64	0.09	0.08	1	0	1	1	0	-666	-666	0.88	3.47	2.12
KDA009_PC3_96H:TRCN0000306835:-666	TRCN0000306835	PAFAH1B1	PC3	trt_sh		96 h	3	72	0.43	0.18	1	0	1	1	0	-666	-666	0.88	3.45	2.12
CPC006_A549_24H:BRD-K59184148-001-04-2:10	BRD-K59184148	SB-216763	A549	trt_cp	10 uM	24 h	3	125	0.46	0.24	1	1	1	1	0	GSK inhibitor	GSK3B|CCNA2|CDK2|GSK3A	0.88	3.43	2.12
REP.A006_HELA_24H:M01	BRD-K22861715	chrysin	HELA	trt_cp	10 uM	24 h	3	439	0.67	0.55	1	1	1	1	0	Breast cancer resistance protein inhibitor	ABCG2|AKR1B1|CDK6|CYP19A1|CYP1B1	0.88	3.42	2.12
XPR020_HT29.311_96H:H23	BRDN0001585833	MOG	HT29	trt_xpr	-666	96 h	3	146	0.1	0.12	1	0	1	1	0	-666	-666	0.89	3.69	2.16
REP.B012_HELA_24H:K01	BRD-A02367930	BRD-A02367930	HELA	trt_cp	2.22 uM	24 h	2	505	0.64	0.57	0	0	1	1	0	Estrogen receptor agonist|DNA directed DNA polymerase stimunlant|Estrogenic component in oral contraceptives	ESR1|CYP2C8|ESR2|NR1I2	0.89	3.66	2.15
CGS001_PC3_144H:TGFBR2:2	CGS001-7048	TGFBR2	PC3	trt_sh.cgs	2 uL	144 h	3	170	0.37	0.25	1	1	1	1	0	-666	-666	0.89	3.64	2.15
XPR016_BICR6.311_96H:M24	BRDN0001145834	DYRK4	BICR6	trt_xpr	-666	96 h	3	162	0.2	0.18	1	0	1	1	0	-666	-666	0.89	3.64	2.15
XPR017_ES2.311_96H:J24	BRDN0001501620	IDI1	ES2	trt_xpr	-666	96 h	3	129	0.14	0.14	1	0	1	1	0	-666	-666	0.9	3.79	2.17

## Sheet: CMap_LIHC
id	pert_id	pert_iname	cell_iname	pert_type	pert_idose	pert_itime	nsample	ss_ngene	cc_q75	tas	qc_pass	is_hiq	is_ncs_sig	is_exemplar_sig	is_null_sig	moa	target_name	raw_cs	fdr_q_nlog10	norm_cs
AICHI001_NALM6_24H:A13	BRD-K25412176	GSK-2110183	NALM6	trt_cp	10 uM	24 h	3	620	0.8	0.71	1	1	1	1	0	AKT inhibitor	-666	-0.93	15.65	-2.14
REP.A011_HT29_24H:H07	BRD-K05804044	AZ-628	HT29	trt_cp	10 uM	24 h	3	524	0.78	0.65	0	0	1	1	0	RAF inhibitor	BRAF|RAF1	-0.92	15.65	-2.13
LJP007_THP1_24H:N13	BRD-K42805893	AZD-9291	THP1	trt_cp	10 uM	24 h	3	717	0.83	0.78	0	0	1	1	0	EGFR inhibitor	EGFR	-0.91	15.65	-2.1
LJP008_THP1_24H:C13	BRD-K17588104	JQ-1-R	THP1	trt_cp	10 uM	24 h	3	428	0.72	0.56	1	1	1	1	0	Bromodomain inhibitor	-666	-0.91	15.65	-2.11
LJP008_CD34_24H:A19	BRD-K54256913	MK-1775	CD34	trt_cp	10 uM	24 h	3	260	0.45	0.35	0	0	1	1	0	WEE1 kinase inhibitor	WEE1	-0.91	15.65	-2.11
MOAR005_PC3_24H:D16	BRD-K20682526	LLY-507	PC3	trt_cp	10 uM	24 h	3	556	0.8	0.67	1	1	1	1	0	-666	-666	-0.9	15.65	-2.08
CPC012_ASC_24H:BRD-K10573841-001-01-0:10	BRD-K10573841	tunicamycin	ASC	trt_cp	10 uM	24 h	4	445	0.62	0.53	1	1	1	1	0	-666	-666	-0.9	15.65	-2.08
MOAR003_PC3_24H:J10	BRD-K24593301	AZD-3463	PC3	trt_cp	10 uM	24 h	2	532	0.8	0.66	1	1	1	1	0	ALK inhibitor|IGF-1 inhibitor	ALK|IGF1R	-0.9	15.65	-2.09
CPC019_MCF7_24H:BRD-K85818861-001-01-4:10	BRD-K85818861	BRD-K85818861	MCF7	trt_cp	10 uM	24 h	5	525	0.66	0.6	0	0	1	1	0	-666	-666	-0.9	15.65	-2.09
CGS001_VCAP_120H:GMPS:5	CGS001-8833	GMPS	VCAP	trt_sh.cgs	5 uL	120 h	3	199	0.03	0.08	1	0	1	1	0	-666	-666	-0.9	15.65	-2.09
REP.B008_THP1_24H:P01	BRD-K89014967	AS-703026	THP1	trt_cp	2.22 uM	24 h	2	591	0.78	0.69	1	1	1	1	0	MEK inhibitor	MAP2K1|MAP2K2	-0.89	15.65	-2.05
EMU001_K562_24H:M19	BRD-K19540840	saracatinib	K562	trt_cp	10 uM	24 h	2	626	0.83	0.73	1	1	1	1	0	Src inhibitor	SRC|ABL1|LCK|YES1	-0.89	15.65	-2.05
REP.A020_HT29_24H:F19	BRD-K86930074	cediranib	HT29	trt_cp	10 uM	24 h	3	488	0.74	0.61	1	1	1	1	0	VEGFR inhibitor|KIT inhibitor	KDR|FLT1|FLT4|KIT|PDGFRB|CSF1R|FLT3|PDGFRA	-0.89	15.65	-2.05
AICHI002_NALM6_24H:E14	BRD-K30520487	BRD-K30520487	NALM6	trt_cp	2.5 uM	24 h	3	481	0.75	0.61	1	1	1	1	0	-666	-666	-0.89	15.65	-2.06
CPC011_VCAP_24H:BRD-K33425534-001-06-7:10	BRD-K33425534	exemestane	VCAP	trt_cp	10 uM	24 h	5	517	0.67	0.6	1	1	1	1	0	Aromatase inhibitor	CYP19A1	-0.89	15.65	-2.06
XPR034_ES2.311_96H:D24	BRDN0000733490	TRRAP	ES2	trt_xpr	-666	96 h	3	393	0.59	0.49	1	1	1	1	0	-666	-666	-0.89	15.65	-2.06
CPC012_VCAP_24H:BRD-A51777634-001-01-0:10	BRD-A51777634	VU-0418933-1	VCAP	trt_cp	10 uM	24 h	5	498	0.62	0.56	0	0	1	1	0	-666	-666	-0.89	15.65	-2.06
DOSBIO001_HT29_24H:BRD-K49111930:10.2588	BRD-K49111930	BRD-K49111930	HT29	trt_cp	10 uM	24 h	3	473	0.69	0.58	1	1	1	1	0	-666	-666	-0.89	15.65	-2.06
KMS002_THP1_24H:BRD-K49010888-001-01-2:10.05	BRD-K49010888	BRD-K49010888	THP1	trt_cp	10 uM	24 h	3	546	0.77	0.66	1	1	1	1	0	-666	-666	-0.89	15.65	-2.06
PBIOA017_HT29_24H:N01	BRD-K16478699	PLX-4720	HT29	trt_cp	10 uM	24 h	3	651	0.81	0.73	0	0	1	1	0	RAF inhibitor	BRAF|KDR	-0.89	15.65	-2.07
LJP009_THP1_24H:H19	BRD-K79259477	NVP-BHG712	THP1	trt_cp	10 uM	24 h	2	603	0.85	0.72	1	1	1	1	0	Ephrin inhibitor	EPHB4	-0.89	15.65	-2.07
REP.A021_THP1_24H:E13	BRD-K82244583	MEK-162	THP1	trt_cp	10 uM	24 h	3	590	0.63	0.62	0	0	1	1	0	MEK inhibitor	MAP2K1|MAP2K2|IL1R2|IL6R|TNFRSF1A	-0.89	15.65	-2.07
REP.A006_A375_24H:G02	BRD-K20722021	CEP-32496	A375	trt_cp	3.33 uM	24 h	3	655	0.73	0.7	1	1	1	1	0	RAF inhibitor	BRAF|EGFR|RAF1	-0.89	15.65	-2.07
REP.B005_HT29_24H:I19	BRD-K09951645	dabrafenib	HT29	trt_cp	2.22 uM	24 h	2	529	0.7	0.62	0	0	1	1	0	RAF inhibitor	BRAF|CYP2B6|CYP2C19|CYP2C8|CYP3A4|LIMK1|NEK11|RAF1|SIK1	-0.89	15.65	-2.07
EMU001_BJAB_6H:J07	BRD-K44844162	taselisib	BJAB	trt_cp	10 uM	6 h	3	440	0.61	0.52	0	0	1	1	0	PI3K inhibitor	PIK3CA|PIK3CB|PIK3CD|PIK3CG	-0.88	15.65	-2.03
MOAR005_PC3_24H:L04	BRD-K57261999	marinopyrrole-a	PC3	trt_cp	10 uM	24 h	3	599	0.82	0.71	1	1	1	1	0	-666	-666	-0.88	15.65	-2.03
KDB009_HEPG2_96H:TRCN0000039004:-666	TRCN0000039004	SQRDL	HEPG2	trt_sh		96 h	3	246	0.61	0.39	1	0	1	1	0	-666	-666	-0.88	15.65	-2.03
CPD002_PC3_24H:BRD-K46531780-003-13-0:10	BRD-K46531780	methyl-benzethonium	PC3	trt_cp	10 uM	24 h	3	597	0.81	0.7	1	1	1	1	0	Antibiotic	-666	-0.88	15.65	-2.03
REP.A017_HT29_24H:I11	BRD-K64538373	Ro-4987655	HT29	trt_cp	0.125 uM	24 h	3	660	0.83	0.75	1	1	1	1	0	MEK inhibitor	MAP2K1	-0.88	15.65	-2.03
EMU001_K562_24H:D08	BRD-K81528515	nilotinib	K562	trt_cp	2.5 uM	24 h	3	632	0.87	0.75	1	1	1	1	0	Bcr-Abl inhibitor|Abl inhibitor	ABL1|KIT|BCR|CYP2B6|CYP2C8|DDR1|DDR2|PDGFRA	-0.88	15.65	-2.03
LJP001_MCF10A_6H:BRD-K72420232-001-05-7:10	BRD-K72420232	WZ-4002	MCF10A	trt_cp	10 uM	6 h	4	273	0.31	0.29	1	1	1	1	0	EGFR inhibitor	EGFR|ERBB2	-0.88	15.65	-2.03
KDA008_HEPG2_96H:TRCN0000004576:-666	TRCN0000004576	SENP2	HEPG2	trt_sh		96 h	3	211	0.55	0.34	1	0	1	1	0	-666	-666	-0.88	15.65	-2.03
AICHI001_SKMEL5_24H:L07	BRD-K16277767	BRD-K16277767	SKMEL5	trt_cp	10 uM	24 h	3	592	0.82	0.7	1	1	1	1	0	-666	-666	-0.88	15.65	-2.04
CPC012_PC3_24H:BRD-K08307026-001-01-4:10	BRD-K08307026	BRD-K08307026	PC3	trt_cp	10 uM	24 h	5	657	0.67	0.67	0	0	1	1	0	-666	-666	-0.88	15.65	-2.04
REP.A009_HT29_24H:D14	BRD-K28965160	BVD-523	HT29	trt_cp	3.33 uM	24 h	3	537	0.81	0.67	0	0	1	1	0	MAP kinase inhibitor	-666	-0.88	15.65	-2.04
LJP008_THP1_24H:C01	BRD-K36740062	GSK-1070916	THP1	trt_cp	10 uM	24 h	3	653	0.78	0.72	1	1	1	1	0	Aurora kinase inhibitor	AURKB|AURKC|AURKA|CYP2D6|CYP3A4	-0.88	15.65	-2.04
CGS001_A375_96H:SPR:1	CGS001-6697	SPR	A375	trt_sh.cgs	1 uL	96 h	3	260	0.45	0.35	1	1	1	1	0	-666	-666	-0.88	15.65	-2.04
PBIOA018_HT29_24H:A24	BRD-K12343256	trametinib	HT29	trt_cp	0.04 uM	24 h	3	621	0.74	0.69	0	0	1	1	0	MEK inhibitor	MAP2K1|MAP2K2|CYP2C8|CYP3A4	-0.88	15.65	-2.04
LJP005_HCC515_24H:G21	BRD-K37687095	AZD-8330	HCC515	trt_cp	1.11 uM	24 h	3	460	0.71	0.58	1	1	1	1	0	MEK inhibitor	-666	-0.88	15.65	-2.04
DOSVAL005_HT29_24H:BRD-K91663486:20	BRD-K91663486	BRD-K91663486	HT29	trt_cp	20 uM	24 h	3	561	0.8	0.68	1	1	1	1	0	-666	-666	-0.88	15.65	-2.05
REP.B017_THP1_24H:I10	BRD-K64538373	Ro-4987655	THP1	trt_cp	0.08 uM	24 h	2	411	0.69	0.54	1	1	1	1	0	MEK inhibitor	MAP2K1	-0.88	15.65	-2.05
AICHI002_OCILY19_24H:J07	BRD-K07310275	PF-04691502	OCILY19	trt_cp	10 uM	24 h	3	663	0.8	0.74	0	0	1	1	0	MTOR inhibitor|PI3K inhibitor	MTOR|PIK3CA|PIK3CB|PIK3CD|PIK3CG	-0.88	15.65	-2.05
EMU001_SKMEL5_24H:N02	BRD-K18787491	U-0126	SKMEL5	trt_cp	2.5 uM	24 h	3	452	0.59	0.52	1	1	1	1	0	MEK inhibitor	MAP2K1|MAP2K2|JAK2|AKT1|CHEK1|GSK3B|LCK|MAP2K7|MAPK1|MAPK11|MAPK12|MAPK14|MAPK8|PRKCA|RAF1|ROCK1|RPS6KB1|SGK1	-0.88	15.65	-2.05
REP.B009_HT29_24H:G22	BRD-K26667523	TAK-733	HT29	trt_cp	0.08 uM	24 h	2	430	0.66	0.54	0	0	1	1	0	MEK inhibitor	MAP2K1	-0.88	15.65	-2.05
REP.A013_THP1_24H:J02	BRD-K41213548	KW-2478	THP1	trt_cp	3.33 uM	24 h	3	688	0.81	0.75	1	1	1	1	0	HSP inhibitor	-666	-0.88	15.65	-2.05
GMB001_HL60_2H:BRD-A61304759:10	BRD-A61304759	tanespimycin	HL60	trt_cp	10 uM	2 h	5	832	0.87	0.86	0	0	1	1	0	-666	-666	-0.87	15.65	-2
XPR034_YAPC.311_96H:D24	BRDN0000733490	TRRAP	YAPC	trt_xpr	-666	96 h	3	281	0.43	0.35	1	1	1	1	0	-666	-666	-0.87	15.65	-2
PAC066_U2OS_6H:BRD-K29850806-001-05-5:10	BRD-K29850806	BRD-K29850806	U2OS	trt_cp	10 uM	6 h	3	139	0.18	0.16	1	0	1	1	0	-666	-666	-0.87	15.65	-2
AICHI002_SKMEL5_24H:B20	BRD-K57080016	selumetinib	SKMEL5	trt_cp	2.5 uM	24 h	3	598	0.79	0.7	1	1	1	1	0	MEK inhibitor	MAP2K1|MAP2K2	-0.87	15.65	-2.01
AICHI002_THP1_24H:N01	BRD-K07955840	PF-05212384	THP1	trt_cp	10 uM	24 h	3	595	0.79	0.69	0	0	1	1	0	MTOR inhibitor|PI3K inhibitor	MTOR|PIK3CA|PIK3CG	-0.87	15.65	-2.01
CPC004_PC3_24H:BRD-K22134346-001-11-6:10	BRD-K22134346	simvastatin	PC3	trt_cp	10 uM	24 h	5	439	0.59	0.51	0	0	1	1	0	HMGCR inhibitor	HMGCR|CYP2C8|CYP3A4|CYP3A5|ITGB2	-0.87	15.65	-2.01
PBIOA016_HT29_24H:F19	BRD-K42828737	sunitinib	HT29	trt_cp	10 uM	24 h	3	595	0.76	0.68	1	1	1	1	0	FLT3 inhibitor|KIT inhibitor|PDGFR inhibitor|RET inhibitor|VEGFR inhibitor	PDGFRB|FLT1|FLT3|FLT4|KDR|KIT|PDGFRA|RET	-0.87	15.65	-2.01
KDD002_HA1E_96H:TRCN0000038051:-666	TRCN0000038051	ST14	HA1E	trt_sh		96 h	2	130	0.37	0.22	0	0	1	1	0	-666	-666	-0.87	15.65	-2.01
POL001_PC3_24H:H12	BRD-K69023402	thapsigargin	PC3	trt_cp	0.04 uM	24 h	3	633	0.87	0.75	1	1	1	1	0	ATPase inhibitor	ATP2A1	-0.87	15.65	-2.01
EMU001_TMD8_24H:A07	BRD-K50495309	BRD-K50495309	TMD8	trt_cp	10 uM	24 h	3	503	0.73	0.61	1	1	1	1	0	Src inhibitor	-666	-0.87	15.65	-2.01
PBIOA018_A375_24H:A20	BRD-K12343256	trametinib	A375	trt_cp	3.33 uM	24 h	3	682	0.79	0.74	1	1	1	1	0	MEK inhibitor	MAP2K1|MAP2K2|CYP2C8|CYP3A4	-0.87	15.65	-2.01
DOSVAL005_HT29_24H:BRD-K49477330:10	BRD-K49477330	BRD-K49477330	HT29	trt_cp	10 uM	24 h	3	450	0.75	0.59	1	1	1	1	0	-666	-666	-0.87	15.65	-2.01
ERGK002_VCAP_120H:TRCN0000006103:-666	TRCN0000006103	TRCN0000006103	VCAP	trt_sh		120 h	4	298	0.42	0.36	1	1	1	1	0	-666	-666	-0.87	15.65	-2.01
PCLB002_HT29_24H:BRD-K68488863:10	BRD-K68488863	ENMD-2076	HT29	trt_cp	10 uM	24 h	3	498	0.62	0.56	0	0	1	1	0	Aurora kinase inhibitor|FLT3 inhibitor|VEGFR inhibitor	AURKA|FLT3|KDR|PDGFRA|SRC|CSF1R|EPHA1|FGFR1|FGFR2|FGFR3|FLT4|KIT|PTK2	-0.87	15.65	-2.01
AICHI002_THP1_24H:A20	BRD-K12502280	TG-101348	THP1	trt_cp	2.5 uM	24 h	3	607	0.82	0.71	1	1	1	1	0	JAK inhibitor|FLT3 inhibitor	JAK2|FLT3|RET|BRD4|JAK1|JAK3|TYK2	-0.87	15.65	-2.01
EMU001_NALM6_24H:B07	BRD-K54606188	BRD-K54606188	NALM6	trt_cp	10 uM	24 h	3	717	0.87	0.8	1	1	1	1	0	Bromodomain inhibitor	-666	-0.87	15.65	-2.01
REP.B023_PC3_24H:H01	BRD-K69726342	atorvastatin	PC3	trt_cp	2.22 uM	24 h	2	456	0.63	0.54	0	0	1	1	0	HMGCR inhibitor	HMGCR|DPP4|CYP3A5|FASLG|AHR	-0.87	15.65	-2.01
AICHI002_TMD8_24H:J07	BRD-K07310275	PF-04691502	TMD8	trt_cp	10 uM	24 h	3	647	0.83	0.74	0	0	1	1	0	MTOR inhibitor|PI3K inhibitor	MTOR|PIK3CA|PIK3CB|PIK3CD|PIK3CG	-0.87	15.65	-2.01
CGS001_A549_96H:PRDX1:1	CGS001-5052	PRDX1	A549	trt_sh.cgs	1 uL	96 h	3	105	0.21	0.15	1	1	1	1	0	-666	-666	-0.87	15.65	-2.02
CPC019_VCAP_24H:BRD-K43226598-001-01-1:10	BRD-K43226598	BRD-K43226598	VCAP	trt_cp	10 uM	24 h	5	294	0.45	0.37	1	1	1	1	0	-666	-666	-0.87	15.65	-2.02
REP.A009_HUVEC.A_24H:G19	BRD-K26667523	TAK-733	HUVEC	trt_cp	10 uM	24 h	3	642	0.83	0.74	1	1	1	1	0	MEK inhibitor	MAP2K1	-0.87	15.65	-2.02
LJP008_THP1_24H:K05	BRD-K36363294	I-BET-151	THP1	trt_cp	0.12 uM	24 h	3	556	0.78	0.67	1	1	1	1	0	Bromodomain inhibitor	-666	-0.87	15.65	-2.02
CGS001_HEPG2_96H:SQRDL:1.5	CGS001-58472	SQRDL	HEPG2	trt_sh.cgs	1.5 uL	96 h	3	182	0.2	0.19	1	0	1	1	0	-666	-666	-0.87	15.65	-2.02
REP.A023_MCF7_24H:O14	BRD-K72951360	valrubicin	MCF7	trt_cp	3.33 uM	24 h	3	494	0.75	0.62	1	1	1	1	0	DNA inhibitor|Topoisomerase inhibitor	TOP2A	-0.87	15.65	-2.02
PAC059_U2OS_6H:BRD-K07339740-001-01-3:10.1832	BRD-K07339740	BRD-K07339740	U2OS	trt_cp	10 uM	6 h	3	319	0.57	0.43	1	1	1	1	0	-666	-666	-0.87	15.65	-2.02
LJP007_THP1_24H:I01	BRD-K42828737	sunitinib	THP1	trt_cp	10 uM	24 h	3	730	0.84	0.79	0	0	1	1	0	FLT3 inhibitor|KIT inhibitor|PDGFR inhibitor|RET inhibitor|VEGFR inhibitor	PDGFRB|FLT1|FLT3|FLT4|KDR|KIT|PDGFRA|RET	-0.87	15.65	-2.02
CPC011_VCAP_24H:BRD-K35189033-001-21-2:10	BRD-K35189033	levonorgestrel	VCAP	trt_cp	10 uM	24 h	5	536	0.7	0.62	1	1	1	1	0	Estrogen receptor agonist|Glucocorticoid receptor antagonist|Progesterone receptor agonist|Progesterone receptor antagonist	PGR|CYP2E1|AR|ESR1|SRD5A1	-0.87	15.65	-2.02
KDC005_HT29_96H:TRCN0000029542:-666	TRCN0000029542	ATP6V1A	HT29	trt_sh		96 h	3	180	0.46	0.29	1	0	1	1	0	-666	-666	-0.87	15.65	-2.02
CPC014_VCAP_24H:BRD-K61480498-001-01-2:10	BRD-K61480498	epoxycholesterol	VCAP	trt_cp	10 uM	24 h	5	367	0.51	0.44	0	0	1	1	0	LXR agonist	NR1H3|NR1H2	-0.87	15.65	-2.02
REP.A023_MDAMB231_24H:F13	BRD-K69001009	golvatinib	MDAMB231	trt_cp	10 uM	24 h	2	453	0.69	0.57	1	1	1	1	0	VEGFR inhibitor	MET|KDR	-0.87	15.65	-2.02
CPC013_MCF7_24H:BRD-K51967704-001-01-0:10	BRD-K51967704	BIIB-021	MCF7	trt_cp	10 uM	24 h	5	444	0.62	0.53	0	0	1	1	0	HSP inhibitor	AOX1|HSP90AA1	-0.87	15.65	-2.02
REP.A009_THP1_24H:G19	BRD-K26667523	TAK-733	THP1	trt_cp	10 uM	24 h	2	596	0.81	0.7	1	1	1	1	0	MEK inhibitor	MAP2K1	-0.87	15.65	-2.02
PCL001_HT29_24H:BRD-K59023263:3.33	BRD-K59023263	BRD-K59023263	HT29	trt_cp	3.33 uM	24 h	3	646	0.81	0.73	1	1	1	1	0	-666	-666	-0.87	15.65	-2.02
MOAR005_A375_24H:K11	BRD-K63191384	SCH-772984	A375	trt_cp	3.33 uM	24 h	3	667	0.86	0.77	1	1	1	1	0	-666	-666	-0.87	15.65	-2.02
CPC019_PC3_24H:J20	BRD-K85818861	BRD-K85818861	PC3	trt_cp	10 uM	24 h	4	301	0.5	0.39	0	0	1	1	0	-666	-666	-0.87	15.65	-2.02
LJP005_MCF7_24H:H14	BRD-K65182930	NVP-AUY922	MCF7	trt_cp	3.33 uM	24 h	3	357	0.71	0.51	1	1	1	1	0	-666	-666	-0.87	15.65	-2.02
AICHI001_THP1_24H:H15	BRD-K54606188	BRD-K54606188	THP1	trt_cp	0.66 uM	24 h	3	529	0.74	0.63	1	1	1	1	0	Bromodomain inhibitor	-666	-0.87	15.65	-2.02
AICHI001_OCILY10_24H:O01	BRD-A75409952	wortmannin	OCILY10	trt_cp	10 uM	24 h	2	408	0.69	0.54	0	0	1	1	0	-666	-666	-0.87	15.65	-2.02
REP.B017_A375_24H:I09	BRD-K64538373	Ro-4987655	A375	trt_cp	0.25 uM	24 h	2	681	0.84	0.77	1	1	1	1	0	MEK inhibitor	MAP2K1	-0.87	15.65	-2.02
CGS001_HT29_96H:MED7:1	CGS001-9443	MED7	HT29	trt_sh.cgs	1 uL	96 h	3	117	0.26	0.18	1	1	1	1	0	-666	-666	-0.87	15.65	-2.03
EMU001_NALM6_24H:K20	BRD-K08109215	I-BET-762	NALM6	trt_cp	2.5 uM	24 h	3	680	0.82	0.75	1	1	1	1	0	Bromodomain inhibitor	BRD2|BRD3|BRD4|APOA1	-0.87	15.65	-2.03
EMU001_K562_24H:I13	BRD-K71035033	masitinib	K562	trt_cp	10 uM	24 h	3	584	0.88	0.72	1	1	1	1	0	KIT inhibitor|PDGFR inhibitor|Src inhibitor	KIT|FGFR3|LYN|PDGFRB|PDGFRA	-0.87	15.65	-2.03
REP.B013_A375_24H:N13	BRD-K43410529	MLN-2480	A375	trt_cp	2.22 uM	24 h	2	491	0.72	0.6	0	0	1	1	0	RAF inhibitor	-666	-0.87	15.65	-2.03
CPC003_PC3_24H:BRD-K15616905-001-01-5:10	BRD-K15616905	CCCP	PC3	trt_cp	10 uM	24 h	5	562	0.59	0.58	0	0	1	1	0	Mitochondrial oxidative phosphorylation uncoupler	-666	-0.87	15.65	-2.03
KDC008_VCAP_120H:TRCN0000045938:-666	TRCN0000045938	GMPS	VCAP	trt_sh		120 h	3	536	0.58	0.56	1	1	1	1	0	-666	-666	-0.86	15.65	-1.98
LJP001_MCF10A_24H:BRD-K94294671-003-02-1:10	BRD-K94294671	OSI-027	MCF10A	trt_cp	10 uM	24 h	4	491	0.66	0.58	1	1	1	1	0	-666	-666	-0.86	15.65	-1.98
KDA002_MCF7_144H:TRCN0000029247:-666	TRCN0000029247	LIPA	MCF7	trt_sh		144 h	3	238	0.43	0.32	1	0	1	1	0	-666	-666	-0.86	15.65	-1.98
PAC054_U2OS_6H:BRD-K40490682-001-01-3:10.0666	BRD-K40490682	BRD-K40490682	U2OS	trt_cp	10 uM	6 h	3	87	0.15	0.12	1	0	1	1	0	-666	-666	-0.86	15.65	-1.98
CPC011_VCAP_24H:BRD-A56359832-001-08-7:10	BRD-A56359832	zileuton	VCAP	trt_cp	10 uM	24 h	5	547	0.68	0.62	1	1	1	1	0	Leukotriene inhibitor|Lipoxygenase inhibitor	ALOX5	-0.86	15.65	-1.98
DOSVAL002_HT29_24H:BRD-K08318631:20	BRD-K08318631	BRD-K08318631	HT29	trt_cp	20 uM	24 h	3	434	0.49	0.47	1	1	1	1	0	-666	-666	-0.86	15.65	-1.98
CPC014_HT29_6H:BRD-U25771771-000-01-7:10	BRD-U25771771	WZ-4-145	HT29	trt_cp	10 uM	6 h	5	370	0.56	0.46	0	0	1	1	0	EGFR inhibitor	-666	-0.86	15.65	-1.98
LKCP002_A549_48H:J13	BRD-K87782578	AVL-292	A549	trt_cp	10 uM	48 h	5	651	0.71	0.69	1	1	1	1	0	BTK inhibitor	BTK|EGFR|ITK|JAK3|YES1	-0.86	15.65	-1.98
PAC064_U2OS_6H:BRD-K14813771-004-06-3:10	BRD-K14813771	BRD-K14813771	U2OS	trt_cp	10 uM	6 h	3	272	0.3	0.29	1	0	1	1	0	-666	-666	-0.86	15.65	-1.98
ERG021_VCAP_24H:BRD-K12502280:1.11	BRD-K12502280	TG-101348	VCAP	trt_cp	1.11 uM	24 h	2	584	0.81	0.7	1	1	1	1	0	JAK inhibitor|FLT3 inhibitor	JAK2|FLT3|RET|BRD4|JAK1|JAK3|TYK2	-0.86	15.65	-1.98
PAC059_U2OS_6H:BRD-K75693278-001-01-0:9.54858	BRD-K75693278	SA-1458985	U2OS	trt_cp	10 uM	6 h	3	241	0.34	0.29	1	0	1	1	0	-666	-666	-0.86	15.65	-1.99
AICHI002_NALM6_24H:F01	BRD-K01436366	XMD-1150	NALM6	trt_cp	10 uM	24 h	3	641	0.75	0.7	0	0	1	1	0	LRRK inhibitor	LRRK2	-0.86	15.65	-1.99
REP.A009_HUVEC.A_24H:I19	BRD-A31095847	mozavaptan	HUVEC	trt_cp	10 uM	24 h	3	584	0.74	0.66	1	1	1	1	0	Vasopressin receptor antagonist	AVPR2|AVPR1A|AVPR1B	-0.86	15.65	-1.99
KDD005_A375_96H:TRCN0000107554:-666	TRCN0000107554	ZNF182	A375	trt_sh		96 h	3	94	0.47	0.21	0	0	1	1	0	-666	-666	-0.86	15.65	-1.99
PAC058_U2OS_6H:BRD-K63164430-001-01-1:10.0163	BRD-K63164430	BRD-K63164430	U2OS	trt_cp	10 uM	6 h	3	309	0.47	0.39	1	1	1	1	0	-666	-666	-0.86	15.65	-1.99
XPR019_A549.311_96H:C08	BRDN0000564046	KRAS	A549	trt_xpr	-666	96 h	2	213	0.32	0.26	0	0	1	1	0	-666	-666	-0.86	15.65	-1.99
REP.B011_A375_24H:E01	BRD-K05104363	PD-184352	A375	trt_cp	2.22 uM	24 h	2	709	0.83	0.77	1	1	1	1	0	MEK inhibitor	MAP2K1|MAP2K2|MAP3K1|MAP3K2	-0.86	15.65	-1.99
PCL001_HT29_24H:BRD-K39841531:10	BRD-K39841531	TG-101209	HT29	trt_cp	10 uM	24 h	2	514	0.74	0.62	1	1	1	1	0	JAK inhibitor	JAK2|JAK3	-0.86	15.65	-1.99
KDD008_HT29_96H:TRCN0000040066:-666	TRCN0000040066	WT1	HT29	trt_sh		96 h	3	288	0.44	0.36	1	0	1	1	0	-666	-666	-0.86	15.65	-1.99
PAC064_U2OS_6H:BRD-K98408839-001-05-9:10	BRD-K98408839	BRD-K98408839	U2OS	trt_cp	10 uM	6 h	3	212	0.41	0.3	1	1	1	1	0	-666	-666	-0.86	15.65	-1.99
REP.A023_PC3_24H:O07	BRD-K72827473	CEP-37440	PC3	trt_cp	10 uM	24 h	3	393	0.61	0.5	1	1	1	1	0	ALK inhibitor	ALK	-0.86	15.65	-1.99
XPR034_ES2.311_96H:L22	BRDN0001148174	TRRAP	ES2	trt_xpr	-666	96 h	3	335	0.48	0.41	0	0	1	1	0	-666	-666	-0.86	15.65	-1.99
REP.A009_HT29_24H:N13	BRD-K33610132	rociletinib	HT29	trt_cp	10 uM	24 h	3	499	0.75	0.62	0	0	1	1	0	EGFR inhibitor	EGFR	-0.86	15.65	-1.99
REP.B017_MCF10A_24H:I07	BRD-K64538373	Ro-4987655	MCF10A	trt_cp	2.22 uM	24 h	2	532	0.77	0.65	1	1	1	1	0	MEK inhibitor	MAP2K1	-0.86	15.65	-1.99
CPC001_HA1E_6H:BRD-K85015012-003-01-1:10	BRD-K85015012	NNC-05-2090	HA1E	trt_cp	10 uM	6 h	3	178	0.46	0.29	1	1	1	1	0	GAT inhibitor|GABA uptake inhibitor	SLC6A11|SLC6A13|SLC6A12	-0.86	15.65	-1.99
CRCGN015_MCF10A.TP53.M_24H:BRD-K22552152:11.2186	BRD-K22552152	BRD-K22552152	MCF10A	trt_cp	12 uM	24 h	3	740	0.77	0.76	1	1	1	1	0	-666	-666	-0.86	15.65	-1.99
CPC012_VCAP_24H:BRD-K61776140-001-01-5:10	BRD-K61776140	BRD-K61776140	VCAP	trt_cp	10 uM	24 h	5	338	0.35	0.35	0	0	1	1	0	-666	-666	-0.86	15.65	-1.99
EMU001_K562_24H:I24	BRD-K49328571	dasatinib	K562	trt_cp	0.01 uM	24 h	3	679	0.87	0.78	1	1	1	1	0	KIT inhibitor|Bcr-Abl inhibitor|Ephrin inhibitor|PDGFR inhibitor|Src inhibitor|Tyrosine kinase inhibitor	ABL1|FYN|LCK|SRC|KIT|YES1|EPHA2|LYN|PDGFRB|BCR|BTK|DDR1|DDR2|PDGFRA|ABL2|BLK|FGR|FRK|HCK|SRMS|STAT5B	-0.86	15.65	-1.99
CPC014_VCAP_24H:BRD-U25771771-000-01-7:10	BRD-U25771771	WZ-4-145	VCAP	trt_cp	10 uM	24 h	5	380	0.58	0.47	0	0	1	1	0	EGFR inhibitor	-666	-0.86	15.65	-1.99
AICHI001_KMS34_24H:A19	BRD-K87782578	AVL-292	KMS34	trt_cp	10 uM	24 h	3	511	0.59	0.56	1	1	1	1	0	BTK inhibitor	BTK|EGFR|ITK|JAK3|YES1	-0.86	15.65	-1.99
AICHI002_THP1_24H:A07	BRD-K14618467	IKK-16	THP1	trt_cp	10 uM	24 h	3	589	0.78	0.69	1	1	1	1	0	IKK inhibitor	IKBKB	-0.86	15.65	-2
CPC006_NCIH2073_6H:BRD-K07303502-001-02-5:80	BRD-K07303502	BRD-K07303502	NCIH2073	trt_cp	80 uM	6 h	2	353	0.5	0.42	0	0	1	1	0	Cytosolic phospholipase inhibitor	PLA2G4A	-0.86	15.65	-2
AICHI001_OCILY10_24H:A07	BRD-K52911425	GDC-0941	OCILY10	trt_cp	10 uM	24 h	2	542	0.78	0.66	0	0	1	1	0	PI3K inhibitor	PIK3CG|PIK3CA|PIK3CB|PIK3CD	-0.86	15.65	-2
CPC012_MCF7_24H:BRD-K56196992-001-01-2:10	BRD-K56196992	BRD-K56196992	MCF7	trt_cp	10 uM	24 h	4	555	0.73	0.64	0	0	1	1	0	-666	-666	-0.86	15.65	-2
CPC008_MCF7_24H:BRD-K74710236-001-04-8:10	BRD-K74710236	VU-0410183-2	MCF7	trt_cp	10 uM	24 h	2	412	0.7	0.54	1	1	1	1	0	-666	-666	-0.86	15.65	-2
CPC011_VCAP_24H:BRD-K25394294-001-11-5:10	BRD-K25394294	oxaprozin	VCAP	trt_cp	10 uM	24 h	5	401	0.56	0.48	1	1	1	1	0	Cyclooxygenase inhibitor	PTGS1|PTGS2	-0.86	15.65	-2
XPR017_HT29.311_96H:J24	BRDN0001501620	IDI1	HT29	trt_xpr	-666	96 h	2	233	0.39	0.3	0	0	1	1	0	-666	-666	-0.86	15.65	-2
DOSVAL003_HT29_24H:BRD-K10211010:20	BRD-K10211010	BRD-K10211010	HT29	trt_cp	20 uM	24 h	3	502	0.72	0.61	1	1	1	1	0	-666	-666	-0.86	15.65	-2
KDC009_PC3_96H:TRCN0000231642:-666	TRCN0000231642	SOX2	PC3	trt_sh		96 h	3	362	0.59	0.47	1	0	1	1	0	-666	-666	-0.86	15.65	-2
MOAR003_PC3_24H:M11	BRD-K39841531	TG-101209	PC3	trt_cp	3.33 uM	24 h	2	431	0.68	0.55	1	1	1	1	0	JAK inhibitor	JAK2|JAK3	-0.86	15.65	-2
XPR034_BICR6.311_96H:C23	BRDN0001481262	IRF3	BICR6	trt_xpr	-666	96 h	3	170	0.22	0.2	1	0	1	1	0	-666	-666	-0.86	15.65	-2
DOSVAL004_HT29_24H:BRD-K59333713:10	BRD-K59333713	BRD-K59333713	HT29	trt_cp	10 uM	24 h	3	464	0.77	0.6	1	1	1	1	0	Adrenergic receptor antagonist	-666	-0.86	15.65	-2
CGS001_HA1E_96H:ST14:1.5	CGS001-6768	ST14	HA1E	trt_sh.cgs	1.5 uL	96 h	3	97	0.2	0.14	1	0	1	1	0	-666	-666	-0.86	15.65	-2
PAC011_U2OS_6H:BRD-K44236678-001-01-2:10.0199	BRD-K44236678	BRD-K44236678	U2OS	trt_cp	10 uM	6 h	3	188	0.45	0.29	1	0	1	1	0	-666	-666	-0.86	15.65	-2
CPC007_PC3_24H:BRD-K73610817-001-06-3:10	BRD-K73610817	BRD-K73610817	PC3	trt_cp	10 uM	24 h	4	377	0.62	0.49	1	1	1	1	0	XIAP inhibitor	-666	-0.86	15.65	-2
AICHI001_KMS34_24H:C19	BRD-A79768653	sirolimus	KMS34	trt_cp	10 uM	24 h	3	540	0.7	0.62	1	1	1	1	0	MTOR inhibitor	MTOR|FKBP1A|CCR5|FGF2	-0.86	15.65	-2
XPR015_ES2.311_96H:K05	BRDN0001149438	PRKDC	ES2	trt_xpr	-666	96 h	3	106	0.19	0.14	1	0	1	1	0	-666	-666	-0.85	15.65	-1.96
CPC017_MCF7_24H:BRD-K67298865-001-03-3:10	BRD-K67298865	SB-431542	MCF7	trt_cp	10 uM	24 h	5	328	0.39	0.36	1	1	1	1	0	TGF-beta receptor inhibitor	TGFBR1|ACVR1C|ACVR1B	-0.85	15.65	-1.96
PAC044_U2OS_6H:BRD-K89386994-001-01-8:9.96565	BRD-K89386994	BRD-K89386994	U2OS	trt_cp	10 uM	6 h	3	455	0.58	0.52	1	1	1	1	0	-666	-666	-0.85	15.65	-1.96
PCL001_MCF7_24H:BRD-A61304759:10	BRD-A61304759	tanespimycin	MCF7	trt_cp	10 uM	24 h	3	528	0.63	0.58	0	0	1	1	0	-666	-666	-0.85	15.65	-1.96
CGS001_HEPG2_96H:KAT6A:1.5	CGS001-7994	KAT6A	HEPG2	trt_sh.cgs	1.5 uL	96 h	4	112	0.07	0.09	1	0	1	1	0	-666	-666	-0.85	15.65	-1.96
XPR016_A375.311_96H:C07	BRDN0001493944	RAF1	A375	trt_xpr	-666	96 h	3	214	0.44	0.31	1	1	1	1	0	-666	-666	-0.85	15.65	-1.96
REP.B021_HT29_24H:E13	BRD-K82244583	MEK-162	HT29	trt_cp	2.22 uM	24 h	2	659	0.85	0.76	1	1	1	1	0	MEK inhibitor	MAP2K1|MAP2K2|IL1R2|IL6R|TNFRSF1A	-0.85	15.65	-1.96
CPC014_VCAP_24H:BRD-K99616396-001-01-0:10	BRD-K99616396	motesanib	VCAP	trt_cp	10 uM	24 h	5	349	0.38	0.37	0	0	1	1	0	KIT inhibitor|PDGFR inhibitor|VEGFR inhibitor	FLT1|FLT4|KDR|KIT|PDGFRA|RET	-0.85	15.65	-1.96
KDD007_MCF7_96H:TRCN0000003870:-666	TRCN0000003870	PSMA1	MCF7	trt_sh		96 h	3	424	0.72	0.56	1	0	1	1	0	-666	-666	-0.85	15.65	-1.96
PAC017_U2OS_6H:BRD-K24565544-001-01-0:9.75872	BRD-K24565544	BRD-K24565544	U2OS	trt_cp	10 uM	6 h	3	150	0.28	0.21	0	0	1	1	0	-666	-666	-0.85	15.65	-1.96
REP.A023_MCF10A_24H:O07	BRD-K72827473	CEP-37440	MCF10A	trt_cp	10 uM	24 h	3	540	0.77	0.65	1	1	1	1	0	ALK inhibitor	ALK	-0.85	15.65	-1.96
PAC044_U2OS_6H:BRD-K67399667-001-01-3:9.87364	BRD-K67399667	BRD-K67399667	U2OS	trt_cp	10 uM	6 h	3	354	0.54	0.44	1	0	1	1	0	-666	-666	-0.85	15.65	-1.96
AICHI002_K562_24H:E19	BRD-K28372487	BRD-K28372487	K562	trt_cp	10 uM	24 h	3	670	0.83	0.75	1	1	1	1	0	-666	-666	-0.85	15.65	-1.96
REP.B020_THP1_24H:F01	BRD-K85751432	refametinib	THP1	trt_cp	2.22 uM	24 h	2	577	0.67	0.63	0	0	1	1	0	MEK inhibitor	MAP2K1|MAP2K2	-0.85	15.65	-1.96
[truncated: 1,188 more rows]

## Sheet: CMap_LUAD
id	pert_id	pert_iname	cell_iname	pert_type	pert_idose	pert_itime	nsample	ss_ngene	cc_q75	tas	qc_pass	is_hiq	is_ncs_sig	is_exemplar_sig	is_null_sig	moa	target_name	raw_cs	fdr_q_nlog10	norm_cs
[truncated: 2,395 more rows]

[truncated: 4 more sheets: CMap_LUSC, CMap_PAAD, CMap_READ, CMap_STAD]
