# Supplementary material for: Targeting treatment resistance: unveiling the potential of RNA methylation regulators and TG-101,209 in pan-cancer neoadjuvant therapy
Source: J Exp Clin Cancer Res. 2024 Aug 19;43:232. doi: 10.1186/s13046-024-03111-x (PMC11331809; doi:10.1186/s13046-024-03111-x)
Supplement: Supplementary file 25 — Supplementary Material 25 [file 13046_2024_3111_MOESM25_ESM.xlsx]

## Sheet: Sheet1
Supplementary Table12: RMRs expression and group of pancreatic cancer patients from our cohort
Sample	ALKBH3	METTL1	NOP2	TRMT61A	WBSCR22	NSUN5	WDR4	YBX1	ALYREF	Mean expression	Group
L2	2.50108	1.86044	2.94978	1.79692	1.11854	0.742732	2.4745	7.41197	2.70909	2.61834	High
L6	2.85163	2.56194	2.66863	1.58791	1.38172	0.401743	3.03683	6.96615	3.26841	2.74722	High
L8	1.45181	0	1.79047	0.819618	0.69764	0	2.29548	6.9966	1.35744	1.71212	Low
H2	3.15052	1.57574	2.89235	1.25913	1.31116	0.456009	2.98381	6.76769	3.25372	2.62779	High
H3	2.52573	2.24345	2.82667	2.122	1.11097	0.305865	2.94272	6.74452	2.86101	2.63144	High
H7	2.43541	1.97314	2.3338	1.94226	1.12755	0.689465	2.79532	7.28857	2.78244	2.59644	High
H8	3.34935	0.49138	1.37208	1.86198	1.09627	0	2.50115	7.32179	2.88574	2.31997	Low
H11	2.7458	1.76477	2.35214	1.38803	1.27754	0.359808	2.41798	6.94376	2.95014	2.46666	Low
L1	2.87425	1.88626	2.79629	1.94883	1.11287	0.70949	3.08914	7.44778	3.17425	2.78213	High
L3	2.47235	1.81398	1.88211	1.51434	0.681447	0	1.57079	7.70607	3.16403	2.31168	Low
L4	2.83855	1.89179	2.07599	1.38171	1.16669	0.617654	2.35137	6.81623	2.19637	2.37071	Low
L9	2.45008	1.5591	2.76388	2.00404	1.75499	0.884369	3.12105	7.56908	2.97834	2.78721	High
L11	1.63644	1.63203	1.95671	1.05968	0.647773	0.197273	2.16073	6.94954	2.16368	2.04487	Low
H4	2.50173	1.82478	2.13221	2.01949	1.02871	0.39211	2.57655	7.11221	2.23549	2.42481	Low
H9	2.87436	1.35173	2.38951	1.89284	0.960104	0.401442	2.53617	7.12133	2.61975	2.4608	Low
H10	2.40158	1.44522	2.53295	2.50502	1.4547	0.0584382	2.79235	6.98941	2.47314	2.51698	High
